# Supplementary material for: Dynamic root microbiome sustains soybean productivity under unbalanced fertilization
Source: Nat Commun. 2024 Feb 23;15:1668. doi: 10.1038/s41467-024-45925-5 (PMC10891064; doi:10.1038/s41467-024-45925-5)
Supplement: Supplementary file 4 — Source Data [file 41467_2024_45925_MOESM4_ESM.zip]

Archive with 22 entries (22 files):
- Source Data/Figure 1.xlsx
- Source Data/Figure 2.xlsx
- Source Data/Figure 3.xlsx
- Source Data/Figure 4.xlsx
- Source Data/Figure 5.xlsx
- Source Data/Figure 6.xlsx
- Source Data/Figure 7.xlsx
- Source Data/Supplemental Figure 1.xlsx
- Source Data/Supplemental Figure 11.xlsx
- Source Data/Supplemental Figure 12.xlsx
- Source Data/Supplemental Figure 13.xlsx
- Source Data/Supplemental Figure 14.xlsx
- Source Data/Supplemental Figure 15.xlsx
- Source Data/Supplemental Figure 17.xlsx
- Source Data/Supplemental Figure 2.xlsx
- Source Data/Supplemental Figure 3.xlsx
- Source Data/Supplemental Figure 4.xlsx
- Source Data/Supplemental Figure 5.xlsx
- Source Data/Supplemental Figure 6.xlsx
- Source Data/Supplemental Figure 7.xlsx
- Source Data/Supplemental Figure 8.xlsx
- Source Data/Supplemental Figure 9.xlsx
