# Supplementary material for: Dynamic root microbiome sustains soybean productivity under unbalanced fertilization
Source: Nat Commun. 2024 Feb 23;15:1668. doi: 10.1038/s41467-024-45925-5 (PMC10891064; doi:10.1038/s41467-024-45925-5)
Supplement: Supplementary file 4 — Source Data [file 41467_2024_45925_MOESM4_ESM.zip › Source Data/Figure 1.xlsx]

## Sheet: Figure 1B
Block	Treatment	AHN(mg/kg)	AP(mg/kg)	AK(mg/kg)		AHN statistical test
Block1	Ctrl	164	133	376		Control	Treatment	P-value	Symbol
Block2	Ctrl	172	143	398		Ctrl	-N	0.00190632	**
Block3	Ctrl	180	159	361		Ctrl	-P	0.170983
Block1	-K	146	104	147		Ctrl	-K	0.156746
Block2	-K	166	132	135
Block3	-K	132	146	156		AP statistical test
Block1	-N	109	161	421		Control	Treatment	P-value	Symbol
Block2	-N	101	144	403		Ctrl	-N	0.927617
Block3	-N	125	146	388		Ctrl	-P	4.6773e-07	***
Block1	-P	166	7.1	371		Ctrl	-K	0.312315
Block2	-P	133	5.4	356
Block3	-P	147	8.6	348		AK statistical test
						Control	Treatment	P-value	Symbol
						Ctrl	-N	0.149933
						Ctrl	-P	0.29221
						Ctrl	-K	3.08642e-14	***

## Sheet: Figure 1C
Year	Treatment	Block1(kg/ha)	Block2(kg/ha)	Block3(kg/ha)		2020 statistical test
2017	Ctrl	3199.6	3431.4	3729.3		Control	Treatment	P-value	Symbol
2017	-N	3745.8	3265.8	3315.5		Ctrl	-N	0.1617
2017	-P	2852	2256.2	2256.2		Ctrl	-P	0.0467574	*
2017	-K	3199.6	3017.6	3166.5		Ctrl	-K	0.515114
2020	Ctrl	4000.5	3050.7	3632.9
2020	-N	4339.5	4221.2	4018.7		2017 statistical test
2020	-P	3071.5	2864.5	2091.9		Control	Treatment	P-value	Symbol
2020	-K	3210.2	3354	3019.4		Ctrl	-N	0.864665
						Ctrl	-P	0.043703	*
						Ctrl	-K	0.259084
