# Supplementary material for: Dynamic root microbiome sustains soybean productivity under unbalanced fertilization
Source: Nat Commun. 2024 Feb 23;15:1668. doi: 10.1038/s41467-024-45925-5 (PMC10891064; doi:10.1038/s41467-024-45925-5)
Supplement: Supplementary file 4 — Source Data [file 41467_2024_45925_MOESM4_ESM.zip › Source Data/Figure 2.xlsx]

## Sheet: Figure 2A-C
Sample	Shannon
BS-NK-1	6.52713
BS-NK-2	6.64531
BS-NK-3	6.66417
BS-NK-4	6.29792
BS-NK-5	6.58463
BS-NK-6	6.60392
BS-NK-7	6.6124
BS-NK-8	6.53918
BS-NK-9	6.40831
BS-NP-1	6.881
BS-NP-2	6.79043
BS-NP-3	6.79609
BS-NP-4	6.74988
BS-NP-5	6.72676
BS-NP-6	6.85149
BS-NP-7	6.69911
BS-NP-8	6.45122
BS-NP-9	6.77871
BS-NPK-1	6.54414
BS-NPK-2	6.61088
BS-NPK-3	6.90539
BS-NPK-4	6.52987
BS-NPK-5	6.48329
BS-NPK-6	6.83405
BS-NPK-7	6.62629
BS-NPK-8	6.69917
BS-NPK-9	6.81269
BS-PK-1	6.87194
BS-PK-2	6.9333
BS-PK-3	6.95047
BS-PK-4	6.7361
BS-PK-5	6.68719
BS-PK-6	6.97109
BS-PK-7	6.69887
BS-PK-8	6.7318
BS-PK-9	6.70422
RS-1NK-1	6.68209
RS-1NK-2	6.37005
RS-1NK-3	6.59069
RS-1NK-4	6.40507
RS-1NK-5	6.34313
RS-1NK-6	6.54008
RS-1NK-7	6.53197
RS-1NK-8	6.48114
RS-1NK-9	6.6884
RS-1NP-1	6.22493
RS-1NP-2	6.64821
RS-1NP-3	6.14135
RS-1NP-4	6.31133
RS-1NP-5	6.59206
RS-1NP-6	6.51763
RS-1NP-7	6.52075
RS-1NP-8	6.39208
RS-1NP-9	6.13039
RS-1NPK-1	6.36607
RS-1NPK-2	6.1756
RS-1NPK-3	5.9468
RS-1NPK-4	5.85655
RS-1NPK-5	5.94241
RS-1NPK-6	6.48795
RS-1NPK-7	6.38388
RS-1NPK-8	6.04302
RS-1NPK-9	5.98527
RS-1PK-1	6.67792
RS-1PK-2	6.65877
RS-1PK-3	5.9958
RS-1PK-4	6.26669
RS-1PK-5	6.50148
RS-1PK-6	6.42552
RS-1PK-7	6.34065
RS-1PK-8	5.83792
RS-1PK-9	6.63516
RS-2NK-1	6.88542
RS-2NK-2	6.6546
RS-2NK-3	6.8555
RS-2NK-4	6.66884
RS-2NK-5	6.72686
RS-2NK-6	6.80958
RS-2NK-7	6.78237
RS-2NK-8	6.52297
RS-2NK-9	6.8865
RS-2NP-1	6.73047
RS-2NP-2	6.68909
RS-2NP-3	6.6379
RS-2NP-4	6.82129
RS-2NP-5	6.78194
RS-2NP-6	6.54018
RS-2NP-7	6.69945
RS-2NP-8	6.65264
RS-2NP-9	6.50659
RS-2NPK-1	6.71623
RS-2NPK-2	6.66417
RS-2NPK-3	6.66436
RS-2NPK-4	6.69949
RS-2NPK-5	6.4762
RS-2NPK-6	6.71748
RS-2NPK-7	6.71907
RS-2NPK-8	6.6198
RS-2NPK-9	6.80876
RS-2PK-1	6.98148
RS-2PK-2	6.96207
RS-2PK-3	6.82511
RS-2PK-4	6.73165
RS-2PK-5	6.78266
RS-2PK-6	7.00361
RS-2PK-7	7.05824
RS-2PK-8	7.01662
RS-2PK-9	6.78812
RS-3NK-1	6.20352
RS-3NK-2	6.4144
RS-3NK-3	6.10935
RS-3NK-4	6.51702
RS-3NK-5	6.38995
RS-3NK-6	5.81126
RS-3NK-7	6.6722
RS-3NK-8	6.3418
RS-3NK-9	6.08255
RS-3NP-1	6.16881
RS-3NP-2	6.21842
RS-3NP-3	5.82358
RS-3NP-4	6.2971
RS-3NP-5	5.65383
RS-3NP-6	5.85161
RS-3NP-7	6.08767
RS-3NP-8	6.30887
RS-3NP-9	6.04073
RS-3NPK-1	6.36235
RS-3NPK-2	6.46851
RS-3NPK-3	5.99439
RS-3NPK-4	5.86386
RS-3NPK-5	6.62778
RS-3NPK-6	6.30651
RS-3NPK-7	5.79399
RS-3NPK-8	6.21786
RS-3NPK-9	6.07581
RS-3PK-1	6.54063
RS-3PK-2	6.62634
RS-3PK-3	6.68164
RS-3PK-4	6.41102
RS-3PK-5	6.47034
RS-3PK-6	6.45118
RS-3PK-7	6.78489
RS-3PK-8	6.35969
RS-3PK-9	6.41424
RS-4NK-1	6.4324
RS-4NK-2	5.99702
RS-4NK-3	6.11076
RS-4NK-4	5.66594
RS-4NK-5	5.98585
RS-4NK-6	5.93202
RS-4NK-7	6.29964
RS-4NK-8	6.42406
RS-4NK-9	6.11467
RS-4NP-1	6.41686
RS-4NP-2	6.06054
RS-4NP-3	5.86267
RS-4NP-4	6.22802
RS-4NP-5	6.12552
RS-4NP-6	6.31611
RS-4NP-7	6.53663
RS-4NP-8	5.53329
RS-4NP-9	5.80413
RS-4NPK-1	6.09221
RS-4NPK-2	5.8643
RS-4NPK-3	5.85138
RS-4NPK-4	6.02765
RS-4NPK-5	6.20413
RS-4NPK-6	6.13772
RS-4NPK-7	5.91937
RS-4NPK-8	5.96158
RS-4NPK-9	6.19359
RS-4PK-1	6.10892
RS-4PK-2	6.75854
RS-4PK-3	6.56492
RS-4PK-4	6.00212
RS-4PK-5	6.62801
RS-4PK-6	6.19368
RS-4PK-7	6.96909
RS-4PK-8	6.20285
RS-4PK-9	6.7902
RS-5NK-1	6.41634
RS-5NK-2	6.2354
RS-5NK-3	5.59186
RS-5NK-4	5.36911
RS-5NK-5	6.40724
RS-5NK-6	6.45506
RS-5NK-7	6.11415
RS-5NK-8	6.49424
RS-5NK-9	6.18124
RS-5NP-1	6.30446
RS-5NP-2	5.89712
RS-5NP-3	5.5276
RS-5NP-4	5.74464
RS-5NP-5	5.89373
RS-5NP-6	6.1141
RS-5NP-7	6.36207
RS-5NP-8	5.7479
RS-5NP-9	6.04634
RS-5NPK-1	6.30931
RS-5NPK-2	6.29309
RS-5NPK-3	6.34982
RS-5NPK-4	6.37631
RS-5NPK-5	5.99972
RS-5NPK-6	6.14651
RS-5NPK-7	6.34058
RS-5NPK-8	5.3053
RS-5NPK-9	6.04797
RS-5PK-1	6.14029
RS-5PK-2	5.88178
RS-5PK-3	5.48809
RS-5PK-4	6.0867
RS-5PK-5	5.61396
RS-5PK-6	6.33931
RS-5PK-7	6.01484
RS-5PK-8	5.94065
RS-5PK-9	5.99145
RS-6NK-1	5.87953
RS-6NK-2	6.67592
RS-6NK-3	6.64083
RS-6NK-4	6.59998
RS-6NK-5	6.71007
RS-6NK-6	6.67883
RS-6NK-7	6.48205
RS-6NK-8	6.79555
RS-6NK-9	6.86141
RS-6NP-1	5.69083
RS-6NP-2	6.50568
RS-6NP-3	6.37915
RS-6NP-4	6.33879
RS-6NP-5	6.55908
RS-6NP-6	5.66175
RS-6NP-7	6.35924
RS-6NP-8	6.58579
RS-6NP-9	6.57195
RS-6NPK-1	6.33914
RS-6NPK-2	5.53406
RS-6NPK-3	6.54034
RS-6NPK-4	6.667
RS-6NPK-5	5.28312
RS-6NPK-6	6.27114
RS-6NPK-7	6.52045
RS-6NPK-8	5.93983
RS-6NPK-9	6.25936
RS-6PK-1	5.37423
RS-6PK-2	6.13119
RS-6PK-3	6.31473
RS-6PK-4	5.24652
RS-6PK-5	6.49037
RS-6PK-6	5.43579
RS-6PK-7	6.47438
RS-6PK-8	6.60679
RS-6PK-9	6.62132
RS-7NK-1	6.48655
RS-7NK-2	6.17334
RS-7NK-3	6.0992
RS-7NK-4	6.49627
RS-7NK-5	6.36479
RS-7NK-6	5.49998
RS-7NK-7	6.39241
RS-7NK-9	6.67642
RS-7NP-1	5.87167
RS-7NP-2	5.5038
RS-7NP-3	4.88068
RS-7NP-4	6.29913
RS-7NP-5	6.73963
RS-7NP-6	5.88552
RS-7NP-7	5.81445
RS-7NP-8	5.9817
RS-7NP-9	6.28213
RS-7NPK-1	6.16754
RS-7NPK-2	5.94784
RS-7NPK-3	4.92062
RS-7NPK-4	4.83282
RS-7NPK-5	6.08562
RS-7NPK-6	5.15286
RS-7NPK-7	5.6218
RS-7NPK-8	5.30978
RS-7NPK-9	5.87966
RS-7PK-1	5.45655
RS-7PK-2	6.24622
RS-7PK-3	6.23717
RS-7PK-4	4.57765
RS-7PK-5	5.30493
RS-7PK-6	5.84097
RS-7PK-7	5.53278
RS-7PK-8	4.89195
RS-7PK-9	5.6312
RS-8NK-1	6.84278
RS-8NK-2	6.88302
RS-8NK-3	6.5923
RS-8NK-4	6.41309
RS-8NK-5	6.80954
RS-8NK-6	6.08829
RS-8NK-7	6.89296
RS-8NK-8	6.52221
RS-8NK-9	6.84265
RS-8NP-1	5.65506
RS-8NP-2	4.58854
RS-8NP-3	5.10504
RS-8NP-4	5.00098
RS-8NP-5	4.65861
RS-8NP-6	4.85869
RS-8NP-7	4.74802
RS-8NP-8	4.72057
RS-8NP-9	4.44022
RS-8NPK-1	4.73175
RS-8NPK-2	5.43504
RS-8NPK-3	5.33828
RS-8NPK-4	4.78372
RS-8NPK-5	5.54006
RS-8NPK-6	4.21055
RS-8NPK-7	5.34621
RS-8NPK-8	4.47641
RS-8NPK-9	4.9282
RS-8PK-1	5.03478
RS-8PK-2	5.44084
RS-8PK-3	4.73765
RS-8PK-4	3.84492
RS-8PK-5	5.26896
RS-8PK-6	4.79137
RS-8PK-7	5.96744
RS-8PK-8	4.55728
RS-8PK-9	5.52581
R-1NK-1	4.33035
R-1NK-2	5.22374
R-1NK-3	4.59946
R-1NK-4	4.28362
R-1NK-5	5.27987
R-1NK-6	5.04898
R-1NK-7	4.7441
R-1NK-8	4.79055
R-1NK-9	4.47918
R-1NP-1	5.24143
R-1NP-2	5.54818
R-1NP-3	3.9154
R-1NP-4	4.20373
R-1NP-5	5.26305
R-1NP-6	5.29847
R-1NP-7	5.29726
R-1NP-8	5.21651
R-1NP-9	4.39629
R-1NPK-1	5.08149
R-1NPK-2	4.76319
R-1NPK-3	4.95707
R-1NPK-4	4.82809
R-1NPK-5	5.02953
R-1NPK-6	5.60847
R-1NPK-7	4.78758
R-1NPK-8	5.0977
R-1NPK-9	5.33069
R-1PK-1	4.78598
R-1PK-2	5.17874
R-1PK-3	5.06899
R-1PK-4	4.99586
R-1PK-5	4.21146
R-1PK-6	4.82012
R-1PK-7	5.16156
R-1PK-8	4.91892
R-1PK-9	4.19489
R-2NK-1	5.42246
R-2NK-2	3.93376
R-2NK-3	4.90101
R-2NK-4	5.67904
R-2NK-5	4.97878
R-2NK-6	5.12496
R-2NK-7	4.63188
R-2NK-8	5.22632
R-2NK-9	4.50868
R-2NP-1	4.55849
R-2NP-2	4.81925
R-2NP-3	4.37918
R-2NP-4	4.7737
R-2NP-5	4.23972
R-2NP-6	4.84815
R-2NP-7	4.63925
R-2NP-8	4.43689
R-2NP-9	4.52933
R-2NPK-1	4.44204
R-2NPK-3	4.75164
R-2NPK-4	4.59265
R-2NPK-5	4.65659
R-2NPK-6	4.49817
R-2NPK-7	4.54313
R-2NPK-9	4.81534
R-2PK-1	4.81614
R-2PK-2	5.33712
R-2PK-3	4.59547
R-2PK-4	4.91324
R-2PK-5	4.18259
R-2PK-6	4.44018
R-2PK-7	5.37971
R-2PK-8	4.81302
R-2PK-9	5.10187
R-3NK-1	3.75416
R-3NK-2	5.11922
R-3NK-3	4.32985
R-3NK-4	4.20228
R-3NK-5	5.12622
R-3NK-6	3.17485
R-3NK-7	4.22362
R-3NK-8	5.07248
R-3NK-9	4.64634
R-3NP-1	3.65375
R-3NP-2	4.59876
R-3NP-3	4.06286
R-3NP-4	4.17062
R-3NP-5	3.80289
R-3NP-6	4.6016
R-3NP-7	4.11254
R-3NP-8	5.03088
R-3NP-9	3.85508
R-3NPK-1	4.65998
R-3NPK-2	4.69468
R-3NPK-3	4.14839
R-3NPK-4	5.0751
R-3NPK-5	4.36532
R-3NPK-6	4.68145
R-3NPK-7	4.63255
R-3NPK-8	5.27527
R-3NPK-9	3.92255
R-3PK-1	4.42533
R-3PK-2	4.27107
R-3PK-3	5.22306
R-3PK-4	4.23336
R-3PK-5	4.46869
R-3PK-6	5.64537
R-3PK-7	5.52063
R-3PK-8	4.38137
R-3PK-9	5.33231
R-4NK-1	3.89362
R-4NK-2	3.6993
R-4NK-3	4.37021
R-4NK-4	3.39691
R-4NK-5	3.41234
R-4NK-6	3.63042
R-4NK-7	4.29318
R-4NK-8	3.69788
R-4NK-9	3.27922
R-4NP-1	4.27036
R-4NP-2	3.69065
R-4NP-3	3.97354
R-4NP-4	3.99156
R-4NP-5	3.83176
R-4NP-6	3.49167
R-4NP-8	3.64509
R-4NP-9	3.56946
R-4NPK-1	3.72692
R-4NPK-2	3.88541
R-4NPK-3	3.80504
R-4NPK-4	3.69813
R-4NPK-5	3.98689
R-4NPK-6	4.23304
R-4NPK-7	4.10488
R-4NPK-8	3.96983
R-4NPK-9	2.88054
R-4PK-1	3.61934
R-4PK-2	4.37788
R-4PK-3	3.77353
R-4PK-4	3.63642
R-4PK-5	3.93041
R-4PK-6	3.70761
R-4PK-7	4.01986
R-4PK-8	3.21845
R-4PK-9	4.41554
R-5NK-1	4.71276
R-5NK-2	4.39703
R-5NK-3	4.02051
R-5NK-4	4.51866
R-5NK-5	4.64087
R-5NK-6	5.08454
R-5NK-7	4.53433
R-5NK-8	5.4211
R-5NK-9	5.02411
R-5NP-1	4.60678
R-5NP-2	4.69779
R-5NP-3	4.09132
R-5NP-4	4.48731
R-5NP-5	3.66869
R-5NP-6	4.79261
R-5NP-7	4.66441
R-5NP-8	4.28039
R-5NP-9	4.2102
R-5NPK-1	4.801
R-5NPK-2	4.54362
R-5NPK-3	4.68448
R-5NPK-4	4.61878
R-5NPK-5	4.47692
R-5NPK-6	4.43304
R-5NPK-7	4.64593
R-5NPK-8	4.29743
R-5NPK-9	4.77003
R-5PK-1	4.15791
R-5PK-2	4.60011
R-5PK-3	4.44515
R-5PK-4	4.37175
R-5PK-5	4.15911
R-5PK-6	4.04638
R-5PK-7	4.60641
R-5PK-8	4.12859
R-5PK-9	4.08254
R-6NK-1	4.86292
R-6NK-2	3.70736
R-6NK-3	4.79769
R-6NK-4	4.85218
R-6NK-5	4.14737
R-6NK-6	4.42078
R-6NK-7	4.7603
R-6NK-8	4.33469
R-6NK-9	5.30639
R-6NP-1	4.48665
R-6NP-2	4.86698
R-6NP-3	4.60344
R-6NP-4	4.89284
R-6NP-5	4.71214
R-6NP-6	4.73158
R-6NP-7	3.29763
R-6NP-8	5.01741
R-6NP-9	4.73257
R-6NPK-1	4.93119
R-6NPK-2	4.71944
R-6NPK-3	4.73095
R-6NPK-4	4.93938
R-6NPK-5	4.07565
R-6NPK-6	4.75205
R-6NPK-7	4.73117
R-6NPK-8	4.30029
R-6NPK-9	4.89431
R-6PK-1	5.27843
R-6PK-2	3.19551
R-6PK-3	5.0612
R-6PK-4	4.19783
R-6PK-5	4.4926
R-6PK-6	4.73866
R-6PK-7	5.00656
R-6PK-8	4.62321
R-6PK-9	5.15703
R-7NK-1	4.144
R-7NK-2	4.39307
R-7NK-3	4.10271
R-7NK-4	4.02297
R-7NK-5	3.46573
R-7NK-6	4.7668
R-7NK-7	4.23301
R-7NK-8	4.90332
R-7NK-9	4.46792
R-7NP-1	4.56098
R-7NP-2	4.93335
R-7NP-3	4.54238
R-7NP-4	5.15976
R-7NP-5	4.23432
R-7NP-6	3.51
R-7NP-7	3.18699
R-7NP-8	4.21713
R-7NP-9	3.81304
R-7NPK-1	2.38261
R-7NPK-2	4.53573
R-7NPK-3	4.49988
R-7NPK-4	3.85004
R-7NPK-5	4.19278
R-7NPK-6	4.13971
R-7NPK-7	3.02009
R-7NPK-8	4.74733
R-7NPK-9	4.50996
R-7PK-1	5.1749
R-7PK-2	4.50117
R-7PK-3	4.48336
R-7PK-4	4.36678
R-7PK-5	4.33987
R-7PK-6	3.862
R-7PK-7	4.72194
R-7PK-8	3.54478
R-7PK-9	3.65654
R-8NK-1	4.92317
R-8NK-2	4.68043
R-8NK-3	4.77878
R-8NK-4	4.73863
R-8NK-5	4.74732
R-8NK-7	4.644
R-8NK-8	4.65103
R-8NK-9	4.79074
R-8NP-1	4.26209
R-8NP-2	4.51467
R-8NP-3	4.37276
R-8NP-4	4.65681
R-8NP-5	3.72842
R-8NP-6	3.77518
R-8NP-7	1.88333
R-8NP-8	2.69258
R-8NP-9	3.83344
R-8NPK-1	4.83425
R-8NPK-2	4.95349
R-8NPK-3	4.71893
R-8NPK-4	4.91767
R-8NPK-5	4.86323
R-8NPK-6	4.78029
R-8NPK-7	4.75724
R-8NPK-8	5.08469
R-8NPK-9	4.94452
R-8PK-1	5.4192
R-8PK-2	4.8844
R-8PK-3	4.80392
R-8PK-4	4.96839
R-8PK-5	4.51821
R-8PK-6	4.72257
R-8PK-7	4.93028
R-8PK-8	4.74739
R-8PK-9	4.95876

## Sheet: Figure 2D-F
	BS-NK-1	BS-NK-2	BS-NK-3	BS-NK-4	BS-NK-5	BS-NK-6	BS-NK-7	BS-NK-8	BS-NK-9	BS-NP-1	BS-NP-2	BS-NP-3	BS-NP-4	BS-NP-5	BS-NP-6	BS-NP-7	BS-NP-8	BS-NP-9	BS-NPK-1	BS-NPK-2	BS-NPK-3	BS-NPK-4	BS-NPK-5	BS-NPK-6	BS-NPK-7	BS-NPK-8	BS-NPK-9	BS-PK-1	BS-PK-2	BS-PK-3	BS-PK-4	BS-PK-5	BS-PK-6	BS-PK-7	BS-PK-8	BS-PK-9	RS-1NK-1	RS-1NK-2	RS-1NK-3	RS-1NK-4	RS-1NK-5	RS-1NK-6	RS-1NK-7	RS-1NK-8	RS-1NK-9	RS-1NP-1	RS-1NP-2	RS-1NP-3	RS-1NP-4
BS-NK-1	0	0.302534	0.391927	0.174808	0.328187	0.32919	0.222878	0.443534	0.41038	0.373249	0.352883	0.29253	0.389949	0.383276	0.397948	0.308302	0.327834	0.385988	0.422017	0.274501	0.341585	0.379861	0.279435	0.37167	0.332913	0.321583	0.375698	0.662112	0.649137	0.674074	0.691238	0.658381	0.656423	0.662346	0.656905	0.658051	0.606584	0.617511	0.506567	0.569038	0.57883	0.605178	0.635455	0.512155	0.416597	0.599021	0.604249	0.562157	0.534693
BS-NK-2	0.302534	0	0.333401	0.33066	0.211266	0.224509	0.305698	0.384424	0.347177	0.270767	0.281065	0.261828	0.288276	0.320334	0.330462	0.278889	0.32272	0.290794	0.396629	0.273802	0.263649	0.333333	0.282146	0.307439	0.266438	0.284423	0.327206	0.575683	0.570537	0.592933	0.635009	0.579188	0.570111	0.594794	0.579434	0.579773	0.531293	0.545501	0.42753	0.501924	0.509925	0.549646	0.573401	0.464066	0.337526	0.535231	0.537914	0.485261	0.454914
BS-NK-3	0.391927	0.333401	0	0.429929	0.33095	0.329214	0.367652	0.229086	0.195726	0.328682	0.32255	0.316451	0.357513	0.350854	0.334384	0.323393	0.350915	0.333555	0.3926	0.344963	0.361486	0.354068	0.361018	0.353107	0.321678	0.338467	0.357786	0.588363	0.571893	0.544844	0.610424	0.583943	0.553713	0.580322	0.585032	0.525385	0.565473	0.610668	0.481647	0.556333	0.557406	0.527066	0.635038	0.540837	0.422366	0.598981	0.569694	0.549717	0.525513
BS-NK-4	0.174808	0.33066	0.429929	0	0.343595	0.342682	0.249964	0.456122	0.418593	0.398349	0.381067	0.330755	0.396908	0.402983	0.42482	0.335938	0.338326	0.399331	0.4364	0.314677	0.37465	0.38831	0.293476	0.394497	0.349803	0.345559	0.402164	0.677209	0.667983	0.690033	0.703757	0.667339	0.673734	0.674856	0.672969	0.667752	0.630103	0.64004	0.533079	0.59804	0.601841	0.622882	0.651334	0.541683	0.453392	0.622012	0.62245	0.581962	0.56413
BS-NK-5	0.328187	0.211266	0.33095	0.343595	0	0.172575	0.269271	0.356085	0.342603	0.296879	0.271924	0.291647	0.315866	0.274026	0.29098	0.275265	0.297129	0.280067	0.33527	0.281593	0.30034	0.27813	0.278503	0.280826	0.242783	0.254771	0.282518	0.59436	0.5655	0.621611	0.604166	0.570509	0.580753	0.578793	0.570399	0.588388	0.58344	0.603536	0.420722	0.569194	0.575227	0.531549	0.633636	0.535618	0.366545	0.596815	0.592379	0.535449	0.511422
BS-NK-6	0.32919	0.224509	0.329214	0.342682	0.172575	0	0.263827	0.351361	0.342818	0.299636	0.272509	0.298577	0.321196	0.278057	0.291331	0.26995	0.290653	0.279727	0.325312	0.285807	0.309658	0.282023	0.28064	0.280663	0.254327	0.256123	0.282219	0.595068	0.564583	0.625422	0.603448	0.566888	0.580808	0.578484	0.570285	0.590838	0.59036	0.607157	0.424527	0.573773	0.58136	0.535585	0.63902	0.538353	0.370475	0.600302	0.596135	0.543315	0.515567
BS-NK-7	0.222878	0.305698	0.367652	0.249964	0.269271	0.263827	0	0.377558	0.388752	0.3649	0.313376	0.3026	0.383993	0.311004	0.33921	0.277643	0.288114	0.35036	0.333181	0.271136	0.342418	0.306542	0.268514	0.312093	0.288826	0.265109	0.311525	0.660208	0.621217	0.679912	0.640159	0.630222	0.642601	0.635264	0.631317	0.641745	0.637428	0.64854	0.478142	0.608191	0.619793	0.563553	0.675907	0.560027	0.413821	0.633282	0.635031	0.585946	0.560585
BS-NK-8	0.443534	0.384424	0.229086	0.456122	0.356085	0.351361	0.377558	0	0.245655	0.384547	0.354973	0.376445	0.408639	0.338222	0.336941	0.354028	0.347896	0.357055	0.346815	0.399379	0.426224	0.327291	0.397712	0.369962	0.340577	0.35869	0.360876	0.622302	0.577486	0.593405	0.58519	0.586489	0.582015	0.579583	0.587368	0.541525	0.637749	0.673743	0.519448	0.628647	0.629971	0.532412	0.698562	0.616163	0.481422	0.663297	0.640615	0.611163	0.589516
BS-NK-9	0.41038	0.347177	0.195726	0.418593	0.342603	0.342818	0.388752	0.245655	0	0.348507	0.351145	0.344372	0.351204	0.368848	0.355383	0.339755	0.347626	0.341125	0.399956	0.366348	0.388731	0.353954	0.36295	0.375217	0.326429	0.360789	0.381214	0.604643	0.595221	0.562109	0.624759	0.595127	0.567807	0.592833	0.5981	0.535213	0.587644	0.627369	0.514871	0.582092	0.574434	0.554901	0.647113	0.565454	0.458944	0.615078	0.589732	0.565737	0.553029
BS-NP-1	0.373249	0.270767	0.328682	0.398349	0.296879	0.299636	0.3649	0.384547	0.348507	0	0.264533	0.26386	0.186916	0.311762	0.252651	0.281143	0.331431	0.208588	0.402024	0.304941	0.238269	0.338763	0.317158	0.286757	0.278914	0.286612	0.303336	0.514256	0.503963	0.529875	0.575852	0.517128	0.500364	0.525328	0.512898	0.514616	0.503613	0.535575	0.437291	0.504203	0.510787	0.511748	0.568249	0.483892	0.36756	0.51696	0.502808	0.468981	0.436387
BS-NP-2	0.352883	0.281065	0.32255	0.381067	0.271924	0.272509	0.313376	0.354973	0.351145	0.264533	0	0.253026	0.294051	0.19183	0.269748	0.235412	0.279943	0.266105	0.315215	0.258541	0.283452	0.272001	0.267698	0.262207	0.225765	0.240528	0.271191	0.58677	0.551174	0.614555	0.60909	0.568444	0.572876	0.581093	0.56571	0.585472	0.58066	0.601894	0.445353	0.564781	0.575516	0.541379	0.636618	0.542871	0.390139	0.580272	0.576182	0.522621	0.485518
BS-NP-3	0.29253	0.261828	0.316451	0.330755	0.291647	0.298577	0.3026	0.376445	0.344372	0.26386	0.253026	0	0.294938	0.304514	0.325863	0.175953	0.268438	0.299487	0.392251	0.21766	0.239477	0.33074	0.242524	0.296968	0.247252	0.263217	0.307255	0.61291	0.613525	0.611704	0.660033	0.626207	0.598312	0.627422	0.627336	0.602017	0.549946	0.565693	0.450734	0.511057	0.524827	0.547202	0.58857	0.473741	0.363921	0.536822	0.533814	0.491812	0.450057
BS-NP-4	0.389949	0.288276	0.357513	0.396908	0.315866	0.321196	0.383993	0.408639	0.351204	0.186916	0.294051	0.294938	0	0.342823	0.298115	0.300499	0.343616	0.239277	0.435075	0.328234	0.268916	0.36134	0.323777	0.32695	0.302309	0.319312	0.343982	0.517229	0.519157	0.531636	0.592275	0.521221	0.508529	0.535625	0.524469	0.521393	0.504728	0.53066	0.459815	0.511102	0.504212	0.530808	0.563866	0.487742	0.391946	0.517629	0.501405	0.466865	0.449697
BS-NP-5	0.383276	0.320334	0.350854	0.402983	0.274026	0.278057	0.311004	0.338222	0.368848	0.311762	0.19183	0.304514	0.342823	0	0.256141	0.269359	0.26907	0.274497	0.271294	0.296483	0.334756	0.246574	0.293475	0.260453	0.246112	0.240692	0.257789	0.60915	0.55322	0.645115	0.590454	0.567965	0.58985	0.580614	0.567774	0.599035	0.623141	0.647861	0.458962	0.615309	0.624777	0.536308	0.678336	0.592009	0.428303	0.625855	0.620876	0.568617	0.536284
BS-NP-6	0.397948	0.330462	0.334384	0.42482	0.29098	0.291331	0.33921	0.336941	0.355383	0.252651	0.269748	0.325863	0.298115	0.256141	0	0.296604	0.300946	0.206879	0.3029	0.319327	0.312022	0.271127	0.325849	0.244921	0.269693	0.261729	0.247657	0.554677	0.499827	0.59172	0.529973	0.51634	0.528497	0.519491	0.512941	0.538039	0.597693	0.627634	0.443806	0.602213	0.610274	0.499466	0.662906	0.577791	0.416591	0.613631	0.602786	0.564157	0.525284
BS-NP-7	0.308302	0.278889	0.323393	0.335938	0.275265	0.26995	0.277643	0.354028	0.339755	0.281143	0.235412	0.175953	0.300499	0.269359	0.296604	0	0.217566	0.281994	0.342487	0.222197	0.272001	0.282337	0.221595	0.27205	0.220892	0.227246	0.278369	0.627233	0.614474	0.635643	0.650384	0.628346	0.608615	0.62408	0.627354	0.609204	0.586466	0.60647	0.456512	0.557208	0.57038	0.544624	0.632571	0.52359	0.383966	0.577677	0.581131	0.524541	0.492555
BS-NP-8	0.327834	0.32272	0.350915	0.338326	0.297129	0.290653	0.288114	0.347896	0.347626	0.331431	0.279943	0.268438	0.343616	0.26907	0.300946	0.217566	0	0.295726	0.303141	0.264662	0.340838	0.256491	0.247699	0.293804	0.245403	0.249147	0.29645	0.646558	0.62244	0.667709	0.64781	0.621925	0.626596	0.622633	0.626559	0.622385	0.635828	0.65478	0.494238	0.618418	0.62608	0.560125	0.679949	0.582718	0.443184	0.632345	0.63163	0.575704	0.554054
BS-NP-9	0.385988	0.290794	0.333555	0.399331	0.280067	0.279727	0.35036	0.357055	0.341125	0.208588	0.266105	0.299487	0.239277	0.274497	0.206879	0.281994	0.295726	0	0.342473	0.311693	0.279778	0.292748	0.309321	0.257494	0.256169	0.265079	0.266684	0.535504	0.504591	0.56629	0.558186	0.512468	0.515043	0.518137	0.512159	0.52478	0.555027	0.584136	0.440558	0.559754	0.56388	0.512409	0.617705	0.532003	0.391916	0.568607	0.55675	0.516569	0.490729
BS-NPK-1	0.422017	0.396629	0.3926	0.4364	0.33527	0.325312	0.333181	0.346815	0.399956	0.402024	0.315215	0.392251	0.435075	0.271294	0.3029	0.342487	0.303141	0.342473	0	0.333943	0.413186	0.225727	0.327211	0.293955	0.294661	0.281749	0.282314	0.6556	0.59483	0.695352	0.589087	0.602498	0.634131	0.59813	0.601732	0.636168	0.693864	0.715465	0.515007	0.687865	0.696445	0.546764	0.740379	0.661878	0.499648	0.69748	0.695278	0.64647	0.624062
BS-NPK-2	0.274501	0.273802	0.344963	0.314677	0.281593	0.285807	0.271136	0.399379	0.366348	0.304941	0.258541	0.21766	0.328234	0.296483	0.319327	0.222197	0.264662	0.311693	0.333943	0	0.258824	0.285231	0.166173	0.271136	0.227999	0.210959	0.277577	0.63448	0.618043	0.649518	0.652592	0.628183	0.622322	0.627793	0.629145	0.627835	0.597631	0.612007	0.467334	0.559273	0.572549	0.557628	0.632874	0.522328	0.400151	0.581913	0.581488	0.532041	0.497544
BS-NPK-3	0.341585	0.263649	0.361486	0.37465	0.30034	0.309658	0.342418	0.426224	0.388731	0.238269	0.283452	0.239477	0.268916	0.334756	0.312022	0.272001	0.340838	0.279778	0.413186	0.258824	0	0.348348	0.279701	0.24625	0.270209	0.252148	0.267857	0.55103	0.542794	0.575309	0.60765	0.561306	0.545097	0.561637	0.559383	0.564393	0.509427	0.527677	0.420715	0.494258	0.502294	0.528328	0.557763	0.465484	0.34822	0.510328	0.511441	0.473793	0.426331
BS-NPK-4	0.379861	0.333333	0.354068	0.38831	0.27813	0.282023	0.306542	0.327291	0.353954	0.338763	0.272001	0.33074	0.36134	0.246574	0.271127	0.282337	0.256491	0.292748	0.225727	0.285231	0.348348	0	0.270583	0.255317	0.223743	0.237665	0.256809	0.629683	0.574765	0.659112	0.591503	0.587886	0.606255	0.586271	0.584356	0.604785	0.648415	0.670978	0.481426	0.63736	0.644065	0.53976	0.697797	0.608319	0.451104	0.653075	0.649145	0.593792	0.569336
BS-NPK-5	0.279435	0.282146	0.361018	0.293476	0.278503	0.28064	0.268514	0.397712	0.36295	0.317158	0.267698	0.242524	0.323777	0.293475	0.325849	0.221595	0.247699	0.309321	0.327211	0.166173	0.279701	0.270583	0	0.272125	0.23283	0.212133	0.282624	0.641898	0.62387	0.659627	0.656781	0.632713	0.627425	0.62886	0.633361	0.631067	0.607329	0.62202	0.475978	0.575608	0.585178	0.560883	0.640928	0.533989	0.412734	0.593555	0.595143	0.537529	0.514973
BS-NPK-6	0.37167	0.307439	0.353107	0.394497	0.280826	0.280663	0.312093	0.369962	0.375217	0.286757	0.262207	0.296968	0.32695	0.260453	0.244921	0.27205	0.293804	0.257494	0.293955	0.271136	0.24625	0.255317	0.272125	0	0.239703	0.189495	0.159974	0.587908	0.538523	0.628775	0.563839	0.553584	0.565411	0.55307	0.553592	0.582606	0.597005	0.619716	0.421073	0.591943	0.598729	0.504648	0.652388	0.564979	0.397046	0.604227	0.601291	0.554604	0.51637
BS-NPK-7	0.332913	0.266438	0.321678	0.349803	0.242783	0.254327	0.288826	0.340577	0.326429	0.278914	0.225765	0.247252	0.302309	0.246112	0.269693	0.220892	0.245403	0.256169	0.294661	0.227999	0.270209	0.223743	0.23283	0.239703	0	0.207916	0.247135	0.596965	0.566993	0.622478	0.603939	0.578886	0.576575	0.585632	0.576938	0.583224	0.590551	0.610356	0.443639	0.570839	0.580909	0.538594	0.64231	0.539932	0.392383	0.5901	0.587604	0.530483	0.50258
BS-NPK-8	0.321583	0.284423	0.338467	0.345559	0.254771	0.256123	0.265109	0.35869	0.360789	0.286612	0.240528	0.263217	0.319312	0.240692	0.261729	0.227246	0.249147	0.265079	0.281749	0.210959	0.252148	0.237665	0.212133	0.189495	0.207916	0	0.196271	0.611399	0.572696	0.64495	0.598758	0.584233	0.593974	0.583095	0.583681	0.604011	0.602723	0.622634	0.437875	0.588457	0.601066	0.526103	0.653631	0.55561	0.391621	0.599026	0.600991	0.547127	0.512821
BS-NPK-9	0.375698	0.327206	0.357786	0.402164	0.282518	0.282219	0.311525	0.360876	0.381214	0.303336	0.271191	0.307255	0.343982	0.257789	0.247657	0.278369	0.29645	0.266684	0.282314	0.277577	0.267857	0.256809	0.282624	0.159974	0.247135	0.196271	0	0.595003	0.543247	0.637169	0.558335	0.553023	0.575603	0.553756	0.55833	0.590817	0.608681	0.634371	0.426451	0.607721	0.616175	0.511279	0.666627	0.579152	0.410148	0.618083	0.615869	0.567962	0.533057
BS-PK-1	0.662112	0.575683	0.588363	0.677209	0.59436	0.595068	0.660208	0.622302	0.604643	0.514256	0.58677	0.61291	0.517229	0.60915	0.554677	0.627233	0.646558	0.535504	0.6556	0.63448	0.55103	0.629683	0.641898	0.587908	0.596965	0.611399	0.595003	0	0.296949	0.285243	0.453909	0.311188	0.214102	0.31574	0.312071	0.325836	0.55537	0.619311	0.643645	0.654997	0.640871	0.65078	0.607516	0.675654	0.621848	0.658516	0.604855	0.652997	0.639763
BS-PK-2	0.649137	0.570537	0.571893	0.667983	0.5655	0.564583	0.621217	0.577486	0.595221	0.503963	0.551174	0.613525	0.519157	0.55322	0.499827	0.614474	0.62244	0.504591	0.59483	0.618043	0.542794	0.574765	0.62387	0.538523	0.566993	0.572696	0.543247	0.296949	0	0.386017	0.319741	0.20419	0.270382	0.238413	0.198468	0.33127	0.610477	0.664098	0.615533	0.684366	0.684339	0.610147	0.676528	0.705237	0.612185	0.691385	0.650165	0.676547	0.651618
BS-PK-3	0.674074	0.592933	0.544844	0.690033	0.621611	0.625422	0.679912	0.593405	0.562109	0.529875	0.614555	0.611704	0.531636	0.645115	0.59172	0.635643	0.667709	0.56629	0.695352	0.649518	0.575309	0.659112	0.659627	0.628775	0.622478	0.64495	0.637169	0.285243	0.386017	0	0.53166	0.404387	0.267061	0.413831	0.407582	0.272387	0.528002	0.606171	0.661832	0.623228	0.606842	0.645784	0.584483	0.653642	0.626503	0.635757	0.559066	0.632452	0.621306
BS-PK-4	0.691238	0.635009	0.610424	0.703757	0.604166	0.603448	0.640159	0.58519	0.624759	0.575852	0.60909	0.660033	0.592275	0.590454	0.529973	0.650384	0.64781	0.558186	0.589087	0.652592	0.60765	0.591503	0.656781	0.563839	0.603939	0.598758	0.558335	0.453909	0.319741	0.53166	0	0.321574	0.415179	0.292695	0.313642	0.420297	0.716114	0.753205	0.658914	0.762397	0.762473	0.628853	0.765592	0.770887	0.673712	0.770271	0.740581	0.74872	0.727673
BS-PK-5	0.658381	0.579188	0.583943	0.667339	0.570509	0.566888	0.630222	0.586489	0.595127	0.517128	0.568444	0.626207	0.521221	0.567965	0.51634	0.628346	0.621925	0.512468	0.602498	0.628183	0.561306	0.587886	0.632713	0.553584	0.578886	0.584233	0.553023	0.311188	0.20419	0.404387	0.321574	0	0.284108	0.222544	0.198159	0.330448	0.624157	0.674163	0.630952	0.699676	0.692286	0.626787	0.681933	0.71369	0.628081	0.700791	0.662184	0.683009	0.667059
BS-PK-6	0.656423	0.570111	0.553713	0.673734	0.580753	0.580808	0.642601	0.582015	0.567807	0.500364	0.572876	0.598312	0.508529	0.58985	0.528497	0.608615	0.626596	0.515043	0.634131	0.622322	0.545097	0.606255	0.627425	0.565411	0.576575	0.593974	0.575603	0.214102	0.270382	0.267061	0.415179	0.284108	0	0.285749	0.284286	0.250325	0.566343	0.630952	0.630324	0.655305	0.642835	0.619593	0.6254	0.675016	0.610753	0.659673	0.601424	0.647921	0.634403
BS-PK-7	0.662346	0.594794	0.580322	0.674856	0.578793	0.578484	0.635264	0.579583	0.592833	0.525328	0.581093	0.627422	0.535625	0.580614	0.519491	0.62408	0.622633	0.518137	0.59813	0.627793	0.561637	0.586271	0.62886	0.55307	0.585632	0.583095	0.553756	0.31574	0.238413	0.413831	0.292695	0.222544	0.285749	0	0.219891	0.320166	0.643864	0.692033	0.642542	0.711653	0.704847	0.628919	0.695046	0.720066	0.637546	0.715298	0.676253	0.699854	0.681143
BS-PK-8	0.656905	0.579434	0.585032	0.672969	0.570399	0.570285	0.631317	0.587368	0.5981	0.512898	0.56571	0.627336	0.524469	0.567774	0.512941	0.627354	0.626559	0.512159	0.601732	0.629145	0.559383	0.584356	0.633361	0.553592	0.576938	0.583681	0.55833	0.312071	0.198468	0.407582	0.313642	0.198159	0.284286	0.219891	0	0.331881	0.627803	0.678486	0.63291	0.697511	0.692929	0.626207	0.68398	0.714164	0.62661	0.703187	0.662783	0.684564	0.667595
BS-PK-9	0.658051	0.579773	0.525385	0.667752	0.588388	0.590838	0.641745	0.541525	0.535213	0.514616	0.585472	0.602017	0.521393	0.599035	0.538039	0.609204	0.622385	0.52478	0.636168	0.627835	0.564393	0.604785	0.631067	0.582606	0.583224	0.604011	0.590817	0.325836	0.33127	0.272387	0.420297	0.330448	0.250325	0.320166	0.331881	0	0.593565	0.657666	0.652028	0.670572	0.653732	0.621817	0.652057	0.685953	0.62664	0.679565	0.615762	0.659283	0.649081
RS-1NK-1	0.606584	0.531293	0.565473	0.630103	0.58344	0.59036	0.637428	0.637749	0.587644	0.503613	0.58066	0.549946	0.504728	0.623141	0.597693	0.586466	0.635828	0.555027	0.693864	0.597631	0.509427	0.648415	0.607329	0.597005	0.590551	0.602723	0.608681	0.55537	0.610477	0.528002	0.716114	0.624157	0.566343	0.643864	0.627803	0.593565	0	0.23631	0.458564	0.284761	0.25889	0.518105	0.241229	0.344185	0.408823	0.282412	0.24429	0.299194	0.281054
RS-1NK-2	0.617511	0.545501	0.610668	0.64004	0.603536	0.607157	0.64854	0.673743	0.627369	0.535575	0.601894	0.565693	0.53066	0.647861	0.627634	0.60647	0.65478	0.584136	0.715465	0.612007	0.527677	0.670978	0.62202	0.619716	0.610356	0.622634	0.634371	0.619311	0.664098	0.606171	0.753205	0.674163	0.630952	0.692033	0.678486	0.657666	0.23631	0	0.466777	0.226441	0.192625	0.570005	0.232006	0.295079	0.421731	0.216183	0.293802	0.277754	0.258742
RS-1NK-3	0.506567	0.42753	0.481647	0.533079	0.420722	0.424527	0.478142	0.519448	0.514871	0.437291	0.445353	0.450734	0.459815	0.458962	0.443806	0.456512	0.494238	0.440558	0.515007	0.467334	0.420715	0.481426	0.475978	0.421073	0.443639	0.437875	0.426451	0.643645	0.615533	0.661832	0.658914	0.630952	0.630324	0.642542	0.63291	0.652028	0.458564	0.466777	0	0.457704	0.464101	0.340352	0.529145	0.429748	0.25758	0.46869	0.475172	0.408688	0.383314
RS-1NK-4	0.569038	0.501924	0.556333	0.59804	0.569194	0.573773	0.608191	0.628647	0.582092	0.504203	0.564781	0.511057	0.511102	0.615309	0.602213	0.557208	0.618418	0.559754	0.687865	0.559273	0.494258	0.63736	0.575608	0.591943	0.570839	0.588457	0.607721	0.654997	0.684366	0.623228	0.762397	0.699676	0.655305	0.711653	0.697511	0.670572	0.284761	0.226441	0.457704	0	0.177186	0.564746	0.252373	0.24524	0.377765	0.250289	0.310059	0.278002	0.235411
RS-1NK-5	0.57883	0.509925	0.557406	0.601841	0.575227	0.58136	0.619793	0.629971	0.574434	0.510787	0.575516	0.524827	0.504212	0.624777	0.610274	0.57038	0.62608	0.56388	0.696445	0.572549	0.502294	0.644065	0.585178	0.598729	0.580909	0.601066	0.616175	0.640871	0.684339	0.606842	0.762473	0.692286	0.642835	0.704847	0.692929	0.653732	0.25889	0.192625	0.464101	0.177186	0	0.551836	0.227906	0.243275	0.394272	0.220563	0.276503	0.253775	0.23822
RS-1NK-6	0.605178	0.549646	0.527066	0.622882	0.531549	0.535585	0.563553	0.532412	0.554901	0.511748	0.541379	0.547202	0.530808	0.536308	0.499466	0.544624	0.560125	0.512409	0.546764	0.557628	0.528328	0.53976	0.560883	0.504648	0.538594	0.526103	0.511279	0.65078	0.610147	0.645784	0.628853	0.626787	0.619593	0.628919	0.626207	0.621817	0.518105	0.570005	0.340352	0.564746	0.551836	0	0.596447	0.540869	0.405708	0.559017	0.527029	0.500209	0.478961
RS-1NK-7	0.635455	0.573401	0.635038	0.651334	0.633636	0.63902	0.675907	0.698562	0.647113	0.568249	0.636618	0.58857	0.563866	0.678336	0.662906	0.632571	0.679949	0.617705	0.740379	0.632874	0.557763	0.697797	0.640928	0.652388	0.64231	0.653631	0.666627	0.607516	0.676528	0.584483	0.765592	0.681933	0.6254	0.695046	0.68398	0.652057	0.241229	0.232006	0.529145	0.252373	0.227906	0.596447	0	0.334187	0.468556	0.277041	0.301653	0.318625	0.313209
RS-1NK-8	0.512155	0.464066	0.540837	0.541683	0.535618	0.538353	0.560027	0.616163	0.565454	0.483892	0.542871	0.473741	0.487742	0.592009	0.577791	0.52359	0.582718	0.532003	0.661878	0.522328	0.465484	0.608319	0.533989	0.564979	0.539932	0.55561	0.579152	0.675654	0.705237	0.653642	0.770887	0.71369	0.675016	0.720066	0.714164	0.685953	0.344185	0.295079	0.429748	0.24524	0.243275	0.540869	0.334187	0	0.345837	0.28958	0.321467	0.299061	0.277468
RS-1NK-9	0.416597	0.337526	0.422366	0.453392	0.366545	0.370475	0.413821	0.481422	0.458944	0.36756	0.390139	0.363921	0.391946	0.428303	0.416591	0.383966	0.443184	0.391916	0.499648	0.400151	0.34822	0.451104	0.412734	0.397046	0.392383	0.391621	0.410148	0.621848	0.612185	0.626503	0.673712	0.628081	0.610753	0.637546	0.62661	0.62664	0.408823	0.421731	0.25758	0.377765	0.394272	0.405708	0.468556	0.345837	0	0.415703	0.42612	0.361893	0.31459
RS-1NP-1	0.599021	0.535231	0.598981	0.622012	0.596815	0.600302	0.633282	0.663297	0.615078	0.51696	0.580272	0.536822	0.517629	0.625855	0.613631	0.577677	0.632345	0.568607	0.69748	0.581913	0.510328	0.653075	0.593555	0.604227	0.5901	0.599026	0.618083	0.658516	0.691385	0.635757	0.770271	0.700791	0.659673	0.715298	0.703187	0.679565	0.282412	0.216183	0.46869	0.250289	0.220563	0.559017	0.277041	0.28958	0.415703	0	0.275362	0.226712	0.215601
RS-1NP-2	0.604249	0.537914	0.569694	0.62245	0.592379	0.596135	0.635031	0.640615	0.589732	0.502808	0.576182	0.533814	0.501405	0.620876	0.602786	0.581131	0.63163	0.55675	0.695278	0.581488	0.511441	0.649145	0.595143	0.601291	0.587604	0.600991	0.615869	0.604855	0.650165	0.559066	0.740581	0.662184	0.601424	0.676253	0.662783	0.615762	0.24429	0.293802	0.475172	0.310059	0.276503	0.527029	0.301653	0.321467	0.42612	0.275362	0	0.281228	0.279237
RS-1NP-3	0.562157	0.485261	0.549717	0.581962	0.535449	0.543315	0.585946	0.611163	0.565737	0.468981	0.522621	0.491812	0.466865	0.568617	0.564157	0.524541	0.575704	0.516569	0.64647	0.532041	0.473793	0.593792	0.537529	0.554604	0.530483	0.547127	0.567962	0.652997	0.676547	0.632452	0.74872	0.683009	0.647921	0.699854	0.684564	0.659283	0.299194	0.277754	0.408688	0.278002	0.253775	0.500209	0.318625	0.299061	0.361893	0.226712	0.281228	0	0.175656
RS-1NP-4	0.534693	0.454914	0.525513	0.56413	0.511422	0.515567	0.560585	0.589516	0.553029	0.436387	0.485518	0.450057	0.449697	0.536284	0.525284	0.492555	0.554054	0.490729	0.624062	0.497544	0.426331	0.569336	0.514973	0.51637	0.50258	0.512821	0.533057	0.639763	0.651618	0.621306	0.727673	0.667059	0.634403	0.681143	0.667595	0.649081	0.281054	0.258742	0.383314	0.235411	0.23822	0.478961	0.313209	0.277468	0.31459	0.215601	0.279237	0.175656	0
RS-1NP-5	0.48662	0.442805	0.518825	0.517303	0.496164	0.503599	0.518333	0.58218	0.541902	0.420494	0.478798	0.432917	0.42847	0.525377	0.504632	0.472227	0.530632	0.466715	0.601366	0.465294	0.407017	0.552104	0.473478	0.490357	0.484733	0.484545	0.509207	0.638616	0.65805	0.622446	0.720508	0.671361	0.631679	0.676107	0.670094	0.642663	0.368587	0.357105	0.359887	0.353957	0.334701	0.449387	0.406445	0.303657	0.312858	0.318096	0.319614	0.279119	0.259895
RS-1NP-6	0.53937	0.480909	0.518278	0.566637	0.529471	0.533652	0.568318	0.587507	0.542144	0.444151	0.51496	0.456446	0.446541	0.563894	0.53968	0.500756	0.562385	0.494186	0.637544	0.50953	0.437371	0.583663	0.522589	0.530362	0.515743	0.530757	0.545277	0.626166	0.652762	0.593138	0.725088	0.665351	0.6169	0.668899	0.665003	0.627437	0.273676	0.304603	0.403957	0.289994	0.273047	0.481548	0.329272	0.28611	0.339275	0.255077	0.263543	0.221782	0.204318
RS-1NP-7	0.472311	0.439035	0.513849	0.493292	0.486548	0.493261	0.507623	0.57053	0.518771	0.436278	0.474114	0.400878	0.43754	0.514769	0.51034	0.437954	0.490083	0.47072	0.582117	0.432351	0.41634	0.527238	0.441646	0.492335	0.462504	0.471178	0.506813	0.687362	0.704809	0.660268	0.755186	0.712169	0.676904	0.717788	0.71419	0.67434	0.412072	0.42001	0.386991	0.387258	0.380293	0.462332	0.442957	0.34826	0.313817	0.372407	0.375026	0.309999	0.293544
RS-1NP-8	0.539817	0.484825	0.564902	0.56548	0.537012	0.543448	0.569829	0.624906	0.586515	0.475859	0.526457	0.458201	0.487755	0.571401	0.558477	0.503525	0.567466	0.523329	0.644031	0.511028	0.443894	0.594612	0.524687	0.536413	0.52355	0.53188	0.55159	0.683673	0.704416	0.664234	0.76692	0.71684	0.676697	0.723544	0.717153	0.694203	0.314767	0.276017	0.408779	0.261053	0.258412	0.511278	0.315811	0.287021	0.342428	0.254668	0.320772	0.234445	0.185475
RS-1NP-9	0.561878	0.53225	0.589826	0.583253	0.596184	0.602057	0.613923	0.657424	0.60784	0.536406	0.582873	0.504265	0.527	0.62883	0.629198	0.556544	0.615875	0.587443	0.69826	0.554503	0.517898	0.650655	0.568135	0.61389	0.584381	0.599876	0.630196	0.716127	0.751168	0.68566	0.811425	0.756667	0.716334	0.765544	0.758527	0.721973	0.375706	0.309881	0.506776	0.278147	0.26225	0.596246	0.330768	0.266861	0.430924	0.242432	0.348017	0.277583	0.262467
RS-1NPK-1	0.759908	0.736923	0.746542	0.768059	0.777519	0.782773	0.796985	0.797373	0.753713	0.72346	0.773236	0.733859	0.712175	0.802204	0.789739	0.765183	0.797062	0.760855	0.841645	0.763395	0.724106	0.81132	0.769777	0.790198	0.772987	0.786908	0.799099	0.741004	0.800973	0.679605	0.862456	0.805135	0.750403	0.813584	0.806629	0.751835	0.493169	0.483768	0.712699	0.512714	0.481427	0.743998	0.456646	0.51831	0.672672	0.478875	0.445054	0.549896	0.558713
RS-1NPK-2	0.655711	0.64078	0.69352	0.670478	0.696692	0.703565	0.70996	0.74985	0.70256	0.638215	0.690206	0.628507	0.629456	0.730059	0.71843	0.672107	0.718561	0.681536	0.778846	0.664385	0.618273	0.740275	0.673582	0.70641	0.686667	0.699322	0.720351	0.731899	0.78089	0.698402	0.839184	0.7859	0.738472	0.793522	0.789494	0.743557	0.419894	0.35392	0.613896	0.363442	0.337777	0.678241	0.355805	0.363864	0.553899	0.334483	0.394849	0.409077	0.40997
RS-1NPK-3	0.67999	0.649559	0.697435	0.695362	0.705036	0.710722	0.725549	0.754525	0.705813	0.647443	0.696854	0.641236	0.639894	0.737	0.728294	0.685035	0.728626	0.689481	0.786327	0.675948	0.631117	0.746409	0.684224	0.716185	0.691853	0.709809	0.728855	0.754178	0.793959	0.725168	0.850302	0.799151	0.758092	0.808861	0.800792	0.768126	0.429371	0.369862	0.621087	0.372752	0.354431	0.689312	0.380291	0.384702	0.564058	0.347083	0.408658	0.416574	0.422858
RS-1NPK-4	0.739157	0.723171	0.753296	0.751754	0.769029	0.77225	0.781881	0.804755	0.762353	0.719955	0.761247	0.711871	0.710732	0.794257	0.788027	0.746724	0.786272	0.756316	0.834627	0.743117	0.704768	0.803833	0.752684	0.778534	0.757832	0.772798	0.787873	0.795478	0.836861	0.761969	0.882596	0.840983	0.802203	0.847613	0.842544	0.806659	0.512639	0.454395	0.697287	0.464574	0.446479	0.756055	0.451932	0.474768	0.65036	0.442707	0.487453	0.511045	0.522265
RS-1NPK-5	0.698306	0.673063	0.719869	0.707695	0.726593	0.72991	0.745031	0.772808	0.727636	0.671496	0.720304	0.664157	0.664155	0.755954	0.748658	0.703783	0.745722	0.710915	0.800012	0.698766	0.656385	0.764318	0.706097	0.735261	0.714201	0.729917	0.747523	0.761197	0.8041	0.731959	0.859205	0.808237	0.768131	0.817519	0.808699	0.776544	0.43628	0.364418	0.6388	0.375934	0.352663	0.709733	0.350669	0.411649	0.588775	0.341634	0.438069	0.429448	0.434495
RS-1NPK-6	0.67195	0.64206	0.652227	0.686878	0.693667	0.697574	0.715981	0.720348	0.665074	0.621669	0.6859	0.629992	0.613122	0.724358	0.705876	0.671594	0.714776	0.666405	0.775087	0.669412	0.618375	0.735139	0.680086	0.701028	0.682002	0.69796	0.712847	0.705412	0.758772	0.642911	0.821327	0.76241	0.706234	0.770301	0.763028	0.703168	0.402355	0.392663	0.611279	0.410373	0.373291	0.65429	0.398072	0.397374	0.553084	0.362922	0.346149	0.439477	0.439792
RS-1NPK-7	0.721458	0.682704	0.731228	0.733164	0.733423	0.737419	0.759761	0.78298	0.739996	0.675492	0.722844	0.680211	0.66445	0.761245	0.750889	0.718557	0.757906	0.714175	0.807992	0.716219	0.658474	0.774565	0.72644	0.740558	0.72596	0.738303	0.751601	0.697478	0.76356	0.672776	0.83451	0.768986	0.71885	0.780143	0.771526	0.741891	0.393601	0.331827	0.640315	0.389152	0.366971	0.71186	0.314891	0.446828	0.599763	0.349524	0.42357	0.436401	0.439362
RS-1NPK-8	0.545525	0.534744	0.594015	0.565798	0.582175	0.592229	0.597333	0.654591	0.609164	0.545307	0.583324	0.505849	0.542108	0.624669	0.621098	0.54984	0.599075	0.581072	0.674193	0.534658	0.519231	0.625584	0.542894	0.600117	0.561911	0.576866	0.61219	0.741096	0.762153	0.711071	0.810731	0.768136	0.733791	0.77349	0.768491	0.7365	0.447433	0.399096	0.494955	0.386519	0.363104	0.574662	0.441367	0.299999	0.431892	0.331365	0.395422	0.362112	0.360608
RS-1NPK-9	0.628462	0.584554	0.656016	0.645299	0.645442	0.65185	0.673613	0.714547	0.666829	0.590722	0.640001	0.582553	0.577694	0.683804	0.675879	0.624985	0.672691	0.63286	0.737296	0.616598	0.568219	0.690017	0.625881	0.660102	0.632396	0.651476	0.673209	0.714432	0.752714	0.692984	0.814832	0.757628	0.719677	0.768081	0.757823	0.732314	0.375926	0.291624	0.544572	0.289352	0.273793	0.639563	0.317833	0.332882	0.482317	0.267612	0.379922	0.328334	0.319634
RS-1PK-1	0.751257	0.685607	0.708234	0.763858	0.71599	0.716486	0.763586	0.746737	0.719212	0.643184	0.712241	0.712188	0.638305	0.73718	0.698787	0.734802	0.758896	0.67017	0.784518	0.7403	0.669529	0.758341	0.746856	0.720137	0.721469	0.732879	0.727595	0.438965	0.550105	0.450887	0.674407	0.560813	0.474685	0.576058	0.565219	0.539359	0.378206	0.452641	0.61391	0.520336	0.500273	0.618661	0.428473	0.564591	0.59341	0.491003	0.449863	0.505541	0.498317
RS-1PK-2	0.72983	0.665931	0.657354	0.745338	0.687843	0.689857	0.734952	0.697824	0.676077	0.611349	0.690137	0.685471	0.613576	0.710038	0.66242	0.706275	0.730894	0.642975	0.755132	0.716564	0.646218	0.724214	0.722126	0.692637	0.694205	0.706114	0.700024	0.42393	0.507272	0.392698	0.63274	0.520652	0.425332	0.53543	0.525698	0.468948	0.433646	0.525834	0.596518	0.572109	0.548714	0.554352	0.505477	0.593565	0.571357	0.545682	0.444885	0.543711	0.542185
RS-1PK-3	0.82385	0.777719	0.801428	0.830414	0.804665	0.805801	0.838791	0.831703	0.806541	0.749689	0.801607	0.797126	0.743704	0.822433	0.798834	0.816075	0.835346	0.774976	0.858465	0.819357	0.768527	0.836879	0.823868	0.812522	0.809975	0.819317	0.818327	0.621203	0.708782	0.619641	0.793976	0.71226	0.651633	0.726547	0.715019	0.692273	0.473964	0.506714	0.710011	0.557137	0.542526	0.727026	0.472044	0.624816	0.695571	0.534274	0.52336	0.553126	0.567853
RS-1PK-4	0.744801	0.678223	0.701603	0.751607	0.703036	0.706537	0.755965	0.736362	0.70496	0.637068	0.711173	0.709474	0.625788	0.73251	0.69021	0.729869	0.747176	0.659836	0.769791	0.733355	0.667663	0.745038	0.738459	0.713443	0.714491	0.726018	0.722515	0.453569	0.547593	0.462071	0.660647	0.542811	0.480893	0.563039	0.547377	0.523859	0.438192	0.512859	0.601643	0.569883	0.53571	0.585882	0.489052	0.579938	0.57905	0.529663	0.475097	0.525492	0.530614
RS-1PK-5	0.79201	0.742074	0.75203	0.799966	0.77267	0.775236	0.808871	0.789362	0.760657	0.707176	0.768776	0.758515	0.697958	0.793054	0.763204	0.782472	0.802368	0.735875	0.830329	0.786174	0.728564	0.807822	0.791616	0.780096	0.777521	0.787964	0.787104	0.543669	0.651102	0.507027	0.75028	0.654661	0.574022	0.667906	0.659717	0.607401	0.433948	0.511977	0.683621	0.563299	0.538047	0.683376	0.465154	0.598008	0.657631	0.536106	0.460372	0.546812	0.557443
RS-1PK-6	0.813606	0.766005	0.770345	0.821797	0.795366	0.797543	0.83099	0.80832	0.780999	0.735388	0.792013	0.78004	0.727768	0.815935	0.789778	0.801812	0.824437	0.763184	0.84967	0.807508	0.753881	0.828823	0.812757	0.803965	0.799057	0.809943	0.80926	0.595149	0.693494	0.545362	0.784208	0.697976	0.620584	0.709856	0.702761	0.648243	0.452953	0.49513	0.707435	0.546618	0.52251	0.715653	0.453033	0.60838	0.685623	0.516691	0.480169	0.541368	0.553141
RS-1PK-7	0.806686	0.763185	0.767587	0.814876	0.79482	0.796277	0.826234	0.808336	0.775504	0.739786	0.792656	0.776321	0.730657	0.816433	0.793455	0.799683	0.821828	0.767562	0.850194	0.800918	0.753993	0.825958	0.807318	0.803478	0.79704	0.808085	0.810816	0.642158	0.732785	0.591227	0.813458	0.737235	0.663269	0.748398	0.738877	0.689467	0.468675	0.486989	0.722814	0.53379	0.509284	0.732495	0.457103	0.592853	0.698919	0.524008	0.485845	0.56179	0.568504
RS-1PK-8	0.814141	0.773557	0.792652	0.822087	0.803621	0.805712	0.833083	0.828485	0.798109	0.752915	0.801936	0.786556	0.744399	0.824576	0.806869	0.80916	0.831267	0.779441	0.857525	0.81018	0.762511	0.835162	0.816232	0.811618	0.806304	0.816014	0.817759	0.672843	0.757603	0.643855	0.829753	0.76061	0.697178	0.769843	0.764035	0.724232	0.492714	0.507722	0.726444	0.55255	0.529421	0.745949	0.461675	0.614673	0.704371	0.537771	0.512252	0.56488	0.574133
RS-1PK-9	0.778289	0.719328	0.714256	0.790439	0.750331	0.752271	0.790913	0.7567	0.726024	0.680491	0.745965	0.736225	0.675735	0.771063	0.738476	0.759762	0.784623	0.71195	0.812578	0.768657	0.705245	0.786459	0.773264	0.758941	0.754229	0.766567	0.765404	0.522386	0.62561	0.459801	0.736168	0.637163	0.539948	0.653221	0.640856	0.571264	0.390062	0.467222	0.648886	0.516989	0.492504	0.645632	0.43475	0.559341	0.627834	0.496259	0.402414	0.508953	0.515354
RS-2NK-1	0.641303	0.585266	0.609603	0.661964	0.638768	0.646022	0.682248	0.681409	0.626926	0.565585	0.637729	0.593087	0.559587	0.68153	0.658177	0.637267	0.682902	0.616007	0.742421	0.636907	0.564744	0.698793	0.6487	0.655707	0.641614	0.65762	0.670354	0.600847	0.671042	0.54698	0.765584	0.679339	0.611369	0.694299	0.684548	0.632644	0.261959	0.320484	0.539215	0.344276	0.312198	0.579846	0.270922	0.375195	0.488844	0.354788	0.280871	0.391818	0.391606
RS-2NK-2	0.640569	0.587371	0.650542	0.657838	0.64742	0.653888	0.684448	0.712657	0.663703	0.586433	0.647077	0.599713	0.575151	0.689014	0.679641	0.645015	0.689553	0.636541	0.752555	0.639808	0.57252	0.708797	0.650036	0.668505	0.652594	0.667416	0.683114	0.646127	0.706944	0.631226	0.791479	0.712099	0.666926	0.726913	0.715053	0.693537	0.304795	0.276265	0.544051	0.301749	0.282681	0.63392	0.254034	0.329966	0.495511	0.328299	0.343875	0.374356	0.370233
RS-2NK-3	0.667776	0.614444	0.650553	0.683062	0.672413	0.676601	0.706654	0.720738	0.666876	0.603074	0.664605	0.619938	0.592845	0.707984	0.693238	0.664098	0.710984	0.652409	0.769507	0.662559	0.593552	0.730058	0.67408	0.688422	0.674443	0.688762	0.701225	0.639803	0.706633	0.595683	0.797916	0.718589	0.655916	0.731604	0.720538	0.67579	0.308155	0.310744	0.581042	0.338047	0.312466	0.637241	0.267025	0.374126	0.528156	0.349999	0.329827	0.410261	0.407961
RS-2NK-4	0.502046	0.419418	0.527499	0.526142	0.481395	0.490545	0.533047	0.591402	0.546409	0.430953	0.491627	0.454491	0.437007	0.540008	0.527959	0.49273	0.548688	0.479154	0.619696	0.490949	0.413287	0.562728	0.50036	0.506826	0.494299	0.506358	0.524024	0.614219	0.638053	0.61719	0.719973	0.650884	0.620503	0.664632	0.650175	0.646815	0.332046	0.298751	0.346946	0.284739	0.293043	0.494109	0.349439	0.270775	0.298998	0.319946	0.341393	0.305514	0.284293
RS-2NK-5	0.513142	0.433114	0.522484	0.541986	0.504705	0.509406	0.553992	0.595912	0.547073	0.444481	0.502999	0.455556	0.446769	0.553937	0.543033	0.503879	0.562885	0.49287	0.639898	0.503966	0.429732	0.582682	0.522033	0.53372	0.514646	0.528394	0.549602	0.601874	0.62971	0.58963	0.720766	0.642872	0.608599	0.661661	0.643916	0.630843	0.296323	0.276009	0.3921	0.232905	0.251816	0.510235	0.308812	0.261017	0.322245	0.311306	0.321871	0.307551	0.272998
RS-2NK-6	0.598969	0.548667	0.587984	0.621982	0.615675	0.619539	0.646695	0.664038	0.604685	0.543312	0.614794	0.558852	0.539452	0.659647	0.643454	0.605805	0.656037	0.596901	0.725602	0.604911	0.540164	0.68049	0.616198	0.636528	0.618314	0.636138	0.65246	0.603829	0.673613	0.557298	0.761382	0.684387	0.611929	0.693355	0.684633	0.628477	0.305469	0.31821	0.528271	0.310286	0.285608	0.591864	0.268578	0.319329	0.462725	0.340721	0.304496	0.380982	0.374003
RS-2NK-7	0.612795	0.56759	0.610988	0.634746	0.63504	0.640222	0.662678	0.686112	0.632714	0.574402	0.635218	0.574652	0.569967	0.680677	0.668995	0.622967	0.676795	0.624134	0.744482	0.625236	0.561915	0.700354	0.637024	0.659876	0.639989	0.655731	0.673184	0.669659	0.721197	0.630581	0.797419	0.73034	0.678101	0.743791	0.732465	0.691464	0.348518	0.311642	0.548485	0.282611	0.280679	0.623267	0.296248	0.290677	0.481201	0.338578	0.352708	0.389569	0.388015
RS-2NK-8	0.52006	0.483097	0.543211	0.544588	0.554792	0.561295	0.577385	0.622207	0.565281	0.509721	0.560661	0.484835	0.506263	0.611882	0.604066	0.537539	0.599257	0.555779	0.676616	0.535114	0.491401	0.626974	0.548363	0.5909	0.556691	0.577018	0.605128	0.684018	0.71963	0.655523	0.78721	0.727479	0.687165	0.73741	0.730872	0.696132	0.388507	0.33534	0.485845	0.271237	0.282268	0.582488	0.363447	0.224383	0.403207	0.334746	0.357875	0.357113	0.351744
RS-2NK-9	0.501929	0.441207	0.523984	0.532503	0.516131	0.518535	0.550967	0.600194	0.543994	0.453452	0.518	0.450907	0.449805	0.570861	0.556344	0.501037	0.565645	0.505935	0.646103	0.502988	0.430678	0.590352	0.518308	0.54079	0.519081	0.534129	0.55721	0.626938	0.663583	0.605648	0.739756	0.671536	0.629505	0.684452	0.67305	0.647788	0.346898	0.320261	0.420207	0.276391	0.285853	0.534127	0.338703	0.271499	0.339202	0.340051	0.358044	0.346026	0.320453
RS-2NP-1	0.591814	0.558602	0.619203	0.610284	0.620002	0.623766	0.641057	0.686791	0.635064	0.536598	0.602866	0.548011	0.528235	0.649021	0.637043	0.594943	0.648312	0.589693	0.720306	0.590785	0.526449	0.675454	0.603078	0.629048	0.60956	0.622269	0.643824	0.639844	0.693172	0.616176	0.776108	0.70155	0.652219	0.714833	0.704068	0.67137	0.315747	0.296705	0.512074	0.326823	0.297307	0.581807	0.299431	0.313592	0.459056	0.279284	0.295858	0.335277	0.332403
RS-2NP-2	0.514513	0.4595	0.552997	0.541611	0.522621	0.525619	0.553408	0.617579	0.56768	0.45074	0.506639	0.452351	0.452918	0.558373	0.544741	0.495369	0.557976	0.496922	0.638679	0.493019	0.42516	0.583653	0.503341	0.529354	0.510993	0.518418	0.547987	0.656554	0.680155	0.64021	0.752579	0.692716	0.656244	0.704383	0.691173	0.671495	0.363203	0.34281	0.403711	0.335508	0.323172	0.503152	0.369008	0.29638	0.348653	0.298416	0.332512	0.295449	0.270499
RS-2NP-3	0.572318	0.527613	0.609629	0.594875	0.595025	0.598431	0.621533	0.673904	0.622042	0.521784	0.579591	0.521849	0.512459	0.628536	0.621276	0.57167	0.625939	0.574318	0.705889	0.567488	0.501059	0.656114	0.578875	0.608657	0.590045	0.598816	0.624269	0.654948	0.697558	0.63842	0.775446	0.703382	0.665944	0.718551	0.704981	0.686533	0.339557	0.281964	0.485482	0.314184	0.292918	0.584157	0.313542	0.297425	0.430526	0.276144	0.327528	0.325397	0.317156
RS-2NP-4	0.648439	0.584358	0.623915	0.662917	0.64483	0.652512	0.687496	0.692114	0.636521	0.563089	0.630401	0.585156	0.553164	0.675261	0.661173	0.630376	0.676773	0.617428	0.743525	0.632324	0.561129	0.699304	0.644038	0.658556	0.642144	0.658294	0.671243	0.615636	0.683984	0.564705	0.772382	0.693385	0.625651	0.704243	0.692883	0.641028	0.290785	0.326323	0.550209	0.350595	0.325319	0.60227	0.286403	0.370534	0.495456	0.326087	0.265414	0.366203	0.363518
RS-2NP-5	0.594937	0.542694	0.613702	0.617402	0.609041	0.613736	0.638364	0.680436	0.628912	0.531461	0.586337	0.539284	0.52582	0.635161	0.62866	0.589156	0.643489	0.583274	0.71273	0.584571	0.514817	0.667778	0.6005	0.618648	0.601644	0.616376	0.635792	0.632743	0.679942	0.616807	0.768123	0.689306	0.647334	0.708138	0.693889	0.676636	0.295445	0.275218	0.498049	0.295542	0.290097	0.59791	0.28335	0.322605	0.444298	0.273583	0.316507	0.310697	0.291623
RS-2NP-6	0.671094	0.657055	0.694451	0.685885	0.713448	0.716668	0.725175	0.752909	0.702085	0.656092	0.699788	0.636211	0.643934	0.739918	0.735299	0.680223	0.72424	0.69815	0.791846	0.681716	0.642532	0.754349	0.690211	0.725954	0.701008	0.718084	0.737021	0.765823	0.811454	0.723103	0.865398	0.816825	0.772751	0.8246	0.817627	0.77421	0.465359	0.42526	0.636527	0.416268	0.403236	0.693161	0.414933	0.397465	0.57927	0.406056	0.414316	0.458192	0.462239
RS-2NP-7	0.518735	0.476117	0.563885	0.54266	0.544758	0.548591	0.566457	0.627986	0.579619	0.482962	0.528268	0.449063	0.481162	0.581996	0.575377	0.499872	0.565314	0.53107	0.654449	0.503575	0.449608	0.603805	0.517318	0.553921	0.528753	0.54222	0.569758	0.687879	0.720673	0.666736	0.782639	0.72773	0.690343	0.738692	0.73059	0.703178	0.391958	0.351886	0.439585	0.325115	0.333458	0.554507	0.380409	0.30657	0.366478	0.334129	0.377565	0.330384	0.302592
RS-2NP-8	0.524081	0.468779	0.563759	0.550393	0.539259	0.545568	0.569122	0.630514	0.578378	0.476217	0.524023	0.454968	0.473326	0.576921	0.569414	0.509546	0.573015	0.524818	0.655799	0.506699	0.44682	0.604782	0.523966	0.554877	0.532132	0.544866	0.572789	0.666523	0.698264	0.650158	0.770219	0.707946	0.671201	0.720742	0.709568	0.688591	0.350413	0.314895	0.429537	0.288564	0.289325	0.540359	0.343933	0.276788	0.354568	0.28944	0.333032	0.292816	0.257796
RS-2NP-9	0.544812	0.519672	0.580601	0.565646	0.583099	0.588284	0.602049	0.64992	0.593614	0.516916	0.570328	0.498767	0.504393	0.618723	0.614349	0.549223	0.605031	0.563492	0.691812	0.545646	0.501323	0.638558	0.557089	0.605372	0.570941	0.589665	0.616987	0.687264	0.721728	0.656301	0.793435	0.728468	0.689214	0.742916	0.733559	0.694217	0.405688	0.381066	0.502143	0.350309	0.327056	0.579392	0.388123	0.290779	0.427277	0.346092	0.338618	0.346371	0.341104
RS-2NPK-1	0.638901	0.61328	0.642137	0.657653	0.670439	0.675575	0.689541	0.709536	0.655297	0.597075	0.661264	0.597551	0.584923	0.703647	0.686209	0.643723	0.692021	0.643905	0.757538	0.638176	0.584067	0.714885	0.649885	0.677285	0.655664	0.671255	0.689703	0.686452	0.743809	0.632868	0.811442	0.749886	0.691397	0.757265	0.75291	0.694948	0.375425	0.378527	0.57991	0.379758	0.345645	0.631082	0.356866	0.364656	0.525344	0.366023	0.309036	0.411	0.410373
RS-2NPK-2	0.55707	0.511379	0.584651	0.578088	0.579653	0.585771	0.608564	0.653734	0.601944	0.504035	0.565274	0.498874	0.49506	0.619273	0.606267	0.550784	0.611749	0.557115	0.686142	0.541543	0.471176	0.635302	0.554929	0.582961	0.566216	0.578444	0.603112	0.653089	0.69825	0.629606	0.771442	0.705049	0.661269	0.717005	0.707804	0.67754	0.323019	0.303912	0.477294	0.283702	0.278535	0.574797	0.300668	0.281655	0.410871	0.293375	0.311129	0.317092	0.296929
RS-2NPK-3	0.586447	0.551066	0.607916	0.605843	0.617522	0.623933	0.64172	0.677729	0.624802	0.541657	0.605248	0.537758	0.532597	0.653731	0.639381	0.589341	0.645783	0.591974	0.720266	0.582741	0.517145	0.670627	0.595094	0.624685	0.603986	0.618933	0.640577	0.640918	0.697167	0.611984	0.778184	0.706273	0.650759	0.718588	0.709768	0.665329	0.314073	0.303223	0.522099	0.290649	0.275868	0.599597	0.281414	0.289669	0.453106	0.304599	0.304111	0.336433	0.324856
RS-2NPK-4	0.707097	0.665671	0.684317	0.716604	0.714659	0.720273	0.74433	0.743465	0.692267	0.647483	0.711435	0.664241	0.635381	0.746887	0.730191	0.704428	0.739933	0.692553	0.796407	0.701493	0.645635	0.757816	0.710382	0.726591	0.709654	0.724946	0.739424	0.671568	0.745307	0.609327	0.817992	0.748711	0.682105	0.757478	0.752085	0.685556	0.386972	0.419455	0.635248	0.437366	0.406822	0.667335	0.366579	0.448853	0.590099	0.422106	0.34919	0.459354	0.470195
RS-2NPK-5	0.579485	0.557573	0.626821	0.596203	0.619884	0.62645	0.635504	0.690095	0.637007	0.560315	0.613499	0.545199	0.551072	0.660759	0.652024	0.593162	0.645196	0.6086	0.717739	0.579948	0.535082	0.670776	0.591016	0.634093	0.606184	0.622792	0.646723	0.718808	0.756791	0.688809	0.818918	0.761638	0.72099	0.771773	0.764275	0.729835	0.416583	0.381162	0.530387	0.354283	0.340825	0.603378	0.386407	0.292359	0.463958	0.351119	0.362349	0.365245	0.363625
RS-2NPK-6	0.561538	0.523571	0.585268	0.583337	0.588966	0.596378	0.613959	0.656773	0.605523	0.515527	0.574086	0.503828	0.508187	0.628327	0.615576	0.559336	0.619659	0.567681	0.694762	0.54999	0.493029	0.645617	0.566259	0.604051	0.577015	0.592674	0.61779	0.67412	0.714531	0.64102	0.78675	0.725517	0.676298	0.736808	0.725943	0.684819	0.355989	0.336886	0.49545	0.304824	0.288268	0.571488	0.341494	0.270964	0.421477	0.31691	0.299111	0.330686	0.312974
RS-2NPK-7	0.6197	0.598952	0.639735	0.640784	0.662178	0.666276	0.677086	0.70799	0.655379	0.594269	0.649303	0.577181	0.588118	0.694795	0.686649	0.629503	0.685007	0.643227	0.753084	0.624109	0.572805	0.711946	0.639972	0.672552	0.648188	0.665537	0.687104	0.71311	0.761298	0.668636	0.824579	0.767927	0.717698	0.776339	0.768955	0.724519	0.397079	0.368102	0.585638	0.334706	0.330364	0.650731	0.350896	0.325723	0.51019	0.346584	0.361446	0.398682	0.383795
RS-2NPK-8	0.635391	0.602969	0.647586	0.655373	0.665816	0.670634	0.686004	0.716093	0.664375	0.597487	0.649399	0.588451	0.590336	0.694863	0.689843	0.637859	0.692021	0.648608	0.754511	0.631789	0.580644	0.712205	0.645914	0.677057	0.650656	0.668444	0.691703	0.711127	0.755847	0.673566	0.822182	0.762171	0.716648	0.774248	0.765387	0.725148	0.400794	0.363633	0.585683	0.360652	0.344342	0.651047	0.362978	0.345042	0.523406	0.345656	0.36355	0.404002	0.405722
RS-2NPK-9	0.59238	0.541439	0.612343	0.613734	0.608336	0.613489	0.639341	0.678675	0.628334	0.52806	0.59392	0.532555	0.521901	0.642653	0.629036	0.585146	0.642727	0.581198	0.710585	0.577339	0.505244	0.665494	0.59253	0.613272	0.597026	0.609625	0.628634	0.619022	0.672694	0.591762	0.759649	0.683819	0.628837	0.695158	0.68541	0.651313	0.293532	0.295856	0.505856	0.308304	0.296103	0.588029	0.27533	0.33475	0.445949	0.294863	0.302901	0.337179	0.317313
RS-2PK-1	0.783936	0.72928	0.742081	0.795444	0.763026	0.763728	0.800346	0.783417	0.754716	0.691439	0.755975	0.746173	0.686645	0.781759	0.749805	0.771183	0.795968	0.722062	0.822648	0.774478	0.712024	0.798562	0.781166	0.767346	0.766886	0.776086	0.773614	0.526335	0.636461	0.488421	0.743998	0.650751	0.553891	0.659985	0.648664	0.597984	0.442333	0.516608	0.677826	0.566504	0.552267	0.676726	0.469624	0.603568	0.652416	0.544589	0.47696	0.57262	0.56665
RS-2PK-2	0.753161	0.687416	0.69968	0.766041	0.720539	0.720962	0.763723	0.74148	0.715125	0.64258	0.713756	0.711244	0.640691	0.738684	0.702224	0.73297	0.758953	0.677328	0.786679	0.742759	0.670936	0.759548	0.748612	0.725191	0.723899	0.735098	0.730757	0.448818	0.559712	0.420656	0.683542	0.576531	0.474522	0.591782	0.57674	0.526632	0.422786	0.499681	0.636628	0.551142	0.537817	0.632744	0.464706	0.594714	0.609235	0.531531	0.468186	0.558357	0.548316
RS-2PK-3	0.742543	0.675852	0.686835	0.757136	0.7114	0.712794	0.755331	0.729631	0.704101	0.634303	0.705119	0.699015	0.629498	0.732254	0.697114	0.724106	0.751521	0.669173	0.780195	0.73217	0.660609	0.751836	0.739454	0.718394	0.714734	0.728193	0.724994	0.443034	0.55339	0.419883	0.684577	0.569141	0.470451	0.588131	0.570647	0.52729	0.380123	0.45813	0.611977	0.513129	0.495773	0.611395	0.427414	0.552711	0.589508	0.490354	0.426078	0.512158	0.503358
RS-2PK-4	0.753795	0.690453	0.711675	0.764849	0.716686	0.718979	0.765799	0.752017	0.725301	0.64674	0.713293	0.716624	0.64298	0.738834	0.704857	0.738173	0.764099	0.679106	0.787203	0.744955	0.675701	0.759735	0.752811	0.725798	0.725822	0.738981	0.734449	0.468865	0.564144	0.474402	0.690335	0.577685	0.499947	0.595083	0.579404	0.56359	0.404379	0.484196	0.622571	0.542637	0.525286	0.619795	0.451833	0.58393	0.596289	0.512383	0.465102	0.52888	0.5289
RS-2PK-5	0.803872	0.758565	0.760166	0.813258	0.790625	0.793338	0.825022	0.804297	0.768188	0.730526	0.784358	0.770109	0.721336	0.80935	0.78695	0.796398	0.819573	0.761949	0.848002	0.79809	0.745998	0.825217	0.805384	0.800521	0.79413	0.805114	0.805734	0.613629	0.709584	0.560531	0.800547	0.717914	0.637838	0.729052	0.721408	0.66483	0.475746	0.534527	0.723751	0.567706	0.551716	0.729949	0.47213	0.61366	0.698521	0.559493	0.496782	0.595525	0.595753
RS-2PK-6	0.731089	0.660826	0.673816	0.747847	0.69371	0.693905	0.7406	0.718736	0.693413	0.609617	0.685821	0.682572	0.612972	0.711528	0.671031	0.708835	0.737499	0.645721	0.761914	0.718181	0.642017	0.734895	0.727163	0.696594	0.700151	0.710048	0.700407	0.410169	0.515029	0.40713	0.651515	0.538175	0.433279	0.552921	0.53829	0.503969	0.38506	0.472824	0.601532	0.5277	0.515639	0.594361	0.446965	0.570007	0.568835	0.50807	0.452028	0.52755	0.510892
RS-2PK-7	0.736932	0.671066	0.683185	0.754142	0.703727	0.704589	0.751616	0.727097	0.703374	0.621777	0.695487	0.690625	0.619281	0.72329	0.684835	0.715138	0.744543	0.653679	0.774474	0.724044	0.646517	0.744967	0.731462	0.705936	0.707636	0.717912	0.712828	0.426884	0.539986	0.407491	0.670891	0.55928	0.454238	0.572049	0.560823	0.514791	0.399966	0.486426	0.616405	0.537522	0.525008	0.613978	0.455335	0.577733	0.583973	0.522772	0.457395	0.547184	0.529089
RS-2PK-8	0.756695	0.700107	0.696596	0.772868	0.736882	0.737724	0.776411	0.744172	0.715885	0.660062	0.728449	0.711188	0.658696	0.75637	0.724272	0.740758	0.771289	0.696717	0.802338	0.746144	0.681927	0.775719	0.755084	0.741483	0.739944	0.749302	0.747568	0.50426	0.616255	0.444266	0.730564	0.633432	0.529131	0.643208	0.632216	0.57326	0.402103	0.480109	0.654317	0.517156	0.504389	0.651639	0.432845	0.568779	0.623994	0.510564	0.43886	0.545432	0.537021
RS-2PK-9	0.736653	0.673835	0.698082	0.748088	0.705466	0.70819	0.752604	0.739455	0.708652	0.629885	0.702978	0.697888	0.625767	0.730334	0.694877	0.722004	0.746602	0.66237	0.777217	0.726615	0.654358	0.74933	0.732895	0.712909	0.712692	0.721853	0.720055	0.465411	0.575601	0.45727	0.694568	0.582644	0.499637	0.600177	0.587072	0.554645	0.397771	0.48008	0.622638	0.54124	0.521024	0.620786	0.44267	0.575407	0.591399	0.513889	0.454431	0.537878	0.52756
RS-3NK-1	0.576536	0.511636	0.52269	0.59151	0.555422	0.556186	0.597228	0.589694	0.543173	0.483248	0.54916	0.519229	0.487017	0.588368	0.566618	0.549627	0.592698	0.525534	0.654984	0.559213	0.505019	0.609852	0.567247	0.574042	0.55382	0.56946	0.584278	0.626157	0.659503	0.595592	0.734504	0.666098	0.622999	0.677655	0.671006	0.623595	0.354215	0.371235	0.463678	0.359747	0.337823	0.502931	0.399338	0.369711	0.408885	0.372275	0.314827	0.353712	0.352676
RS-3NK-2	0.51282	0.439769	0.541054	0.539225	0.5023	0.507262	0.544076	0.607453	0.559602	0.463329	0.513971	0.477367	0.465716	0.560291	0.548904	0.516578	0.563977	0.50359	0.629598	0.501646	0.44801	0.581243	0.51458	0.535517	0.517583	0.524071	0.548081	0.648304	0.670639	0.643758	0.740501	0.679965	0.652219	0.693684	0.67852	0.667769	0.397237	0.379496	0.399676	0.347399	0.346732	0.526883	0.412735	0.320712	0.348541	0.370908	0.385468	0.35238	0.33786
RS-3NK-3	0.581654	0.53744	0.601378	0.593759	0.596677	0.599695	0.628114	0.665117	0.605178	0.553562	0.60894	0.555929	0.535989	0.650126	0.639961	0.595018	0.633698	0.594666	0.705632	0.588332	0.548574	0.659077	0.594843	0.631405	0.60267	0.61687	0.644837	0.68961	0.73345	0.670211	0.795738	0.734738	0.699714	0.744483	0.736448	0.706268	0.421653	0.365215	0.515356	0.366234	0.337438	0.597988	0.406316	0.340931	0.467648	0.370459	0.380579	0.401462	0.410404
RS-3NK-4	0.691686	0.643217	0.665846	0.705824	0.695568	0.700688	0.72864	0.727259	0.678463	0.631597	0.695959	0.653073	0.620747	0.732581	0.715384	0.691462	0.730745	0.674528	0.783901	0.690297	0.632356	0.747286	0.69822	0.7134	0.698162	0.712837	0.725976	0.665187	0.730205	0.608553	0.809471	0.738481	0.67764	0.746861	0.73911	0.683868	0.391836	0.389963	0.619515	0.433251	0.38882	0.656978	0.374151	0.432751	0.578817	0.407502	0.367516	0.476147	0.482011
RS-3NK-5	0.706611	0.655561	0.679474	0.718786	0.704254	0.709202	0.73974	0.740112	0.695658	0.640403	0.704244	0.669161	0.63292	0.739588	0.718108	0.706453	0.73965	0.681804	0.790604	0.702087	0.646823	0.75438	0.712912	0.722213	0.708602	0.721638	0.734164	0.662018	0.728936	0.614541	0.808294	0.736571	0.677891	0.747538	0.739045	0.686035	0.412736	0.43718	0.640304	0.47035	0.435909	0.668585	0.40957	0.493162	0.596565	0.469799	0.397577	0.511902	0.511453
RS-3NK-6	0.598827	0.563242	0.597563	0.615996	0.613771	0.619004	0.63718	0.658432	0.61341	0.573673	0.623709	0.573143	0.568873	0.661717	0.64794	0.611843	0.649169	0.608722	0.714003	0.60328	0.578101	0.670505	0.61137	0.647911	0.619669	0.633098	0.662128	0.708077	0.743152	0.676826	0.80107	0.748282	0.708984	0.755161	0.751545	0.711204	0.463884	0.422406	0.563739	0.412895	0.383234	0.613242	0.458492	0.374868	0.502748	0.398718	0.410668	0.439744	0.444407
RS-3NK-7	0.455748	0.40102	0.494443	0.486467	0.458346	0.460557	0.489995	0.558495	0.513716	0.429775	0.48016	0.427679	0.440063	0.526475	0.50806	0.463576	0.516902	0.471275	0.587004	0.458333	0.426895	0.538703	0.465971	0.502017	0.476435	0.484307	0.514008	0.654415	0.66981	0.640467	0.731961	0.679523	0.651292	0.689896	0.680437	0.658003	0.442594	0.442909	0.424549	0.399547	0.39893	0.516335	0.464339	0.345264	0.344212	0.42581	0.407787	0.381504	0.376155
RS-3NK-8	0.581758	0.552103	0.611615	0.605867	0.620422	0.62357	0.639001	0.682307	0.629132	0.567876	0.623328	0.557258	0.56564	0.669522	0.658512	0.605828	0.659054	0.617303	0.726644	0.600491	0.556398	0.685532	0.612222	0.649062	0.622679	0.637776	0.661658	0.706854	0.747939	0.67901	0.810571	0.756049	0.71253	0.763219	0.755059	0.721893	0.440903	0.382966	0.554969	0.360597	0.352956	0.639361	0.410051	0.328317	0.482941	0.373333	0.403146	0.433551	0.424664
RS-3NK-9	0.571795	0.539545	0.596746	0.589145	0.597305	0.602096	0.618881	0.658165	0.607648	0.549551	0.608088	0.553323	0.54651	0.648856	0.637713	0.593885	0.6368	0.590796	0.704627	0.583665	0.55202	0.660414	0.594762	0.632689	0.603683	0.616557	0.646911	0.702757	0.735252	0.675232	0.796493	0.737667	0.704336	0.749167	0.74275	0.70708	0.477522	0.449386	0.561494	0.428635	0.410675	0.62895	0.476243	0.380566	0.497296	0.437682	0.430521	0.451309	0.44346
RS-3NP-1	0.530549	0.490138	0.547893	0.54715	0.547634	0.543552	0.569365	0.612313	0.557328	0.477648	0.529913	0.480842	0.47332	0.57551	0.567776	0.521367	0.564482	0.520157	0.642952	0.515989	0.487539	0.594028	0.522101	0.563439	0.534253	0.547368	0.577435	0.667294	0.694816	0.643025	0.760611	0.699181	0.66707	0.712154	0.702675	0.667797	0.440236	0.440407	0.501593	0.422555	0.400899	0.567547	0.462102	0.380768	0.437877	0.398482	0.374089	0.373949	0.372156
RS-3NP-2	0.64858	0.589322	0.623315	0.663925	0.644568	0.649151	0.682841	0.687934	0.636817	0.564941	0.632549	0.592719	0.557461	0.673186	0.6577	0.632766	0.676599	0.615622	0.735994	0.634042	0.573521	0.695693	0.644831	0.657997	0.639063	0.655578	0.671938	0.666042	0.711195	0.622912	0.789963	0.721729	0.669995	0.734498	0.72317	0.677255	0.387628	0.390473	0.574489	0.414989	0.381145	0.62549	0.405725	0.426677	0.526419	0.371561	0.332403	0.413232	0.417587
RS-3NP-3	0.63421	0.567249	0.640336	0.644555	0.60596	0.607779	0.64952	0.686312	0.649109	0.554608	0.602517	0.591892	0.546715	0.636907	0.630105	0.617972	0.650041	0.589188	0.703257	0.616977	0.563757	0.660148	0.621714	0.625783	0.612181	0.625639	0.639262	0.652868	0.684249	0.652507	0.76592	0.689962	0.665696	0.708957	0.692798	0.68624	0.368254	0.359282	0.497142	0.387072	0.367836	0.572021	0.402742	0.413627	0.468037	0.353949	0.358857	0.325479	0.336081
RS-3NP-4	0.596293	0.559037	0.619607	0.612848	0.621118	0.625392	0.644375	0.681753	0.628851	0.556822	0.604789	0.5533	0.548104	0.65154	0.644344	0.595236	0.642457	0.600286	0.7144	0.591748	0.549748	0.669792	0.601504	0.63881	0.609401	0.625673	0.651845	0.715293	0.746817	0.681829	0.811674	0.751582	0.714644	0.765064	0.755504	0.717857	0.448188	0.429826	0.551985	0.409233	0.388416	0.624798	0.441778	0.37599	0.492056	0.37622	0.380319	0.391327	0.391975
RS-3NP-5	0.632655	0.592361	0.665683	0.643081	0.646468	0.645872	0.671717	0.712186	0.667544	0.593601	0.636885	0.601911	0.582454	0.676147	0.674585	0.637308	0.672055	0.630156	0.735538	0.634092	0.595668	0.694572	0.636558	0.669099	0.642738	0.658761	0.683073	0.721211	0.750589	0.703138	0.816057	0.755216	0.728669	0.769505	0.756424	0.736512	0.491752	0.495792	0.583633	0.492358	0.482715	0.650833	0.503243	0.489235	0.529839	0.463394	0.461441	0.453536	0.461831
RS-3NP-6	0.661718	0.64473	0.695792	0.676025	0.698786	0.702155	0.711313	0.750192	0.703508	0.64729	0.687187	0.625546	0.638824	0.728084	0.726431	0.666263	0.710298	0.689244	0.777197	0.664575	0.635178	0.739614	0.672571	0.715015	0.688047	0.70218	0.72706	0.779551	0.813841	0.750325	0.864121	0.817986	0.783512	0.825975	0.819364	0.786557	0.540727	0.520811	0.635177	0.488291	0.48319	0.704482	0.511443	0.464564	0.573198	0.504189	0.493391	0.502627	0.502658
RS-3NP-7	0.580987	0.553016	0.619545	0.601934	0.608937	0.613414	0.627415	0.677416	0.630477	0.545364	0.594108	0.533629	0.543374	0.637631	0.631226	0.578363	0.626456	0.59034	0.70336	0.576017	0.546602	0.654461	0.583548	0.627058	0.59543	0.614123	0.640651	0.72497	0.75165	0.696661	0.811044	0.757091	0.721721	0.767442	0.759542	0.727682	0.396086	0.360592	0.51523	0.341842	0.328326	0.602231	0.390434	0.331673	0.455129	0.322918	0.364075	0.325834	0.315057
RS-3NP-8	0.544902	0.52751	0.577447	0.557466	0.586137	0.591346	0.600217	0.640218	0.580992	0.530752	0.577674	0.502882	0.518244	0.622233	0.61823	0.54588	0.593552	0.572988	0.684026	0.543046	0.52479	0.632073	0.549633	0.609807	0.57303	0.592288	0.622679	0.710899	0.748837	0.675692	0.804784	0.751584	0.70925	0.757127	0.753094	0.703253	0.456487	0.451916	0.525285	0.412471	0.394324	0.594708	0.448681	0.367385	0.452041	0.410348	0.384039	0.395198	0.392076
RS-3NP-9	0.66669	0.64483	0.682281	0.678026	0.697738	0.705982	0.71795	0.741898	0.690094	0.641823	0.691498	0.631886	0.632269	0.730563	0.722565	0.674811	0.712249	0.683375	0.778456	0.673458	0.637862	0.739068	0.679734	0.717446	0.69106	0.706208	0.729417	0.740508	0.790241	0.70684	0.848172	0.794844	0.751233	0.802607	0.793785	0.754506	0.431968	0.382974	0.623411	0.3798	0.360431	0.679444	0.372102	0.415431	0.567909	0.366858	0.404826	0.408501	0.415752
RS-3NPK-1	0.741263	0.728746	0.737216	0.751473	0.771618	0.776953	0.782771	0.789922	0.745786	0.718645	0.766385	0.718654	0.711394	0.795395	0.784961	0.752487	0.786059	0.754713	0.832969	0.747734	0.715694	0.803901	0.755998	0.781154	0.76281	0.774178	0.7909	0.785459	0.828472	0.723263	0.876386	0.833106	0.784728	0.837662	0.834664	0.778416	0.57883	0.563287	0.739558	0.571472	0.543595	0.753436	0.558604	0.556203	0.690637	0.533959	0.515459	0.603437	0.609535
RS-3NPK-2	0.691944	0.66712	0.678633	0.703257	0.714333	0.719756	0.733821	0.738345	0.685114	0.648988	0.711201	0.657726	0.640181	0.74454	0.725119	0.695205	0.734048	0.690842	0.789058	0.690234	0.648073	0.751442	0.699679	0.723784	0.703155	0.717054	0.735043	0.725672	0.776354	0.657855	0.837003	0.781936	0.725776	0.787486	0.78282	0.719206	0.483163	0.481187	0.672867	0.494875	0.458015	0.690361	0.478385	0.481566	0.617121	0.446196	0.411054	0.519258	0.520954
RS-3NPK-3	0.53373	0.530188	0.585271	0.550207	0.584202	0.586477	0.591068	0.646431	0.593924	0.532714	0.575161	0.511824	0.528463	0.618636	0.614536	0.552995	0.598025	0.571781	0.673253	0.531113	0.513597	0.622766	0.541976	0.595723	0.562923	0.575091	0.610057	0.714534	0.740183	0.691409	0.799245	0.749667	0.714213	0.755198	0.748662	0.718264	0.428058	0.393942	0.511948	0.378409	0.345094	0.586241	0.429986	0.315782	0.447162	0.334679	0.383048	0.369777	0.359014
RS-3NPK-4	0.766078	0.764261	0.795925	0.776031	0.80615	0.809528	0.811996	0.836819	0.802006	0.768605	0.800701	0.757291	0.759597	0.827322	0.826339	0.786558	0.817344	0.798997	0.859483	0.781825	0.756465	0.833418	0.787411	0.8176	0.7976	0.808336	0.825145	0.831695	0.871154	0.803171	0.91022	0.873977	0.840869	0.878423	0.875244	0.844069	0.601884	0.55995	0.755775	0.560941	0.550656	0.801416	0.549233	0.557914	0.711882	0.543599	0.575744	0.601693	0.613002
RS-3NPK-5	0.683497	0.639871	0.653808	0.697136	0.691588	0.6968	0.720097	0.717624	0.668128	0.618345	0.687656	0.640143	0.610175	0.722921	0.702892	0.678392	0.718718	0.663539	0.773935	0.674454	0.618405	0.732358	0.685426	0.70003	0.683208	0.698428	0.711592	0.659811	0.724304	0.590762	0.801928	0.731066	0.666243	0.739566	0.733611	0.664744	0.41907	0.429309	0.63433	0.460753	0.416457	0.658162	0.421463	0.453601	0.584807	0.406965	0.359155	0.485441	0.486119
RS-3NPK-6	0.689505	0.649585	0.67506	0.703303	0.701929	0.706295	0.726647	0.737117	0.689823	0.632485	0.692795	0.64687	0.626661	0.730438	0.717254	0.686343	0.726223	0.678266	0.781548	0.681632	0.630132	0.743376	0.691167	0.712446	0.693781	0.706042	0.723216	0.69852	0.751278	0.63984	0.821038	0.760093	0.702951	0.770281	0.761867	0.703742	0.404678	0.389998	0.628702	0.418519	0.37701	0.660501	0.392077	0.419466	0.578898	0.361819	0.345544	0.436022	0.442271
RS-3NPK-7	0.746784	0.742326	0.770341	0.758821	0.787216	0.789237	0.792885	0.816578	0.777656	0.743495	0.778025	0.730033	0.734952	0.809287	0.80512	0.762837	0.798166	0.777565	0.845485	0.757149	0.730367	0.816708	0.765659	0.797096	0.776228	0.787712	0.806818	0.819392	0.858177	0.782291	0.899033	0.861152	0.824818	0.866827	0.86254	0.825574	0.612155	0.571134	0.7445	0.571624	0.558774	0.788723	0.567025	0.556817	0.697642	0.552922	0.57565	0.618954	0.623677
RS-3NPK-8	0.680708	0.650546	0.687698	0.695126	0.704657	0.709973	0.728676	0.746975	0.695197	0.648863	0.699225	0.646842	0.63819	0.738319	0.728511	0.685418	0.725221	0.68921	0.783853	0.677907	0.637742	0.742884	0.684617	0.720068	0.693623	0.709688	0.732554	0.738682	0.785328	0.6913	0.845039	0.790116	0.742732	0.799115	0.790126	0.740624	0.460517	0.427644	0.635205	0.444733	0.416264	0.686528	0.433531	0.430771	0.589566	0.400516	0.419347	0.476354	0.488635
RS-3NPK-9	0.744303	0.729503	0.750053	0.753208	0.772769	0.776405	0.786457	0.799068	0.75626	0.726908	0.764481	0.720936	0.714523	0.795883	0.791196	0.755468	0.786054	0.76139	0.835357	0.750244	0.719369	0.804367	0.756901	0.786172	0.763573	0.778025	0.79609	0.784817	0.832302	0.740608	0.882378	0.836058	0.794563	0.843068	0.837807	0.793334	0.547688	0.521784	0.722911	0.533764	0.509501	0.762003	0.505894	0.525832	0.676047	0.500634	0.506402	0.565034	0.577944
RS-3PK-1	0.722142	0.661297	0.669577	0.73525	0.684761	0.684492	0.728974	0.706328	0.684897	0.605404	0.683147	0.684995	0.608809	0.701035	0.654536	0.706297	0.725363	0.634174	0.74434	0.709773	0.646228	0.721272	0.715132	0.688696	0.690356	0.700869	0.694795	0.408995	0.48292	0.40752	0.603426	0.49887	0.418302	0.51165	0.499302	0.463215	0.412174	0.494521	0.58128	0.531227	0.510428	0.55404	0.473349	0.555362	0.555646	0.513067	0.441935	0.490657	0.492638
RS-3PK-2	0.739839	0.673679	0.698759	0.751638	0.703844	0.703976	0.750928	0.737991	0.712394	0.630514	0.700105	0.703118	0.626479	0.723824	0.685634	0.725426	0.748411	0.66157	0.771594	0.728793	0.659824	0.744043	0.735475	0.708682	0.712149	0.72281	0.71712	0.440314	0.532551	0.454287	0.660605	0.551023	0.47459	0.567172	0.54924	0.534381	0.428572	0.502222	0.611029	0.554797	0.538978	0.609356	0.484609	0.594203	0.599462	0.533026	0.456395	0.543069	0.540065
RS-3PK-3	0.705514	0.633409	0.66141	0.721824	0.660524	0.661777	0.713643	0.697871	0.676261	0.582431	0.657976	0.671913	0.587402	0.681039	0.635893	0.691908	0.71106	0.614861	0.72888	0.695198	0.620163	0.701717	0.700779	0.664723	0.670071	0.680475	0.673573	0.38838	0.45778	0.425395	0.600658	0.481789	0.415807	0.502389	0.479197	0.48459	0.414901	0.488791	0.553121	0.541523	0.527221	0.543855	0.486688	0.573485	0.535671	0.526176	0.466926	0.513902	0.510046
RS-3PK-4	0.781623	0.729915	0.737639	0.791646	0.764783	0.763352	0.798039	0.777811	0.746391	0.69435	0.756419	0.745423	0.689156	0.783121	0.752391	0.772577	0.795124	0.725525	0.822872	0.775489	0.71716	0.797785	0.780506	0.771671	0.765776	0.777432	0.777279	0.544764	0.648609	0.502152	0.752137	0.658309	0.570473	0.669752	0.661875	0.604658	0.417914	0.454556	0.680888	0.493362	0.475268	0.687185	0.412583	0.573808	0.656359	0.494469	0.453107	0.517139	0.524324
RS-3PK-5	0.801082	0.755087	0.758174	0.812187	0.78794	0.789548	0.820843	0.798634	0.768447	0.720815	0.779617	0.768505	0.716305	0.804434	0.778105	0.793127	0.815173	0.751787	0.842164	0.794796	0.74379	0.819421	0.801039	0.794347	0.789182	0.799364	0.801523	0.585291	0.686425	0.535503	0.780825	0.695736	0.611149	0.706606	0.69716	0.640398	0.469162	0.509451	0.708079	0.548913	0.529183	0.7099	0.474431	0.595796	0.689079	0.540482	0.463206	0.569648	0.577743
RS-3PK-6	0.800144	0.753738	0.760618	0.809691	0.788796	0.787186	0.820791	0.80163	0.770666	0.724092	0.781526	0.767141	0.714498	0.80556	0.7821	0.793644	0.816317	0.754711	0.843776	0.793241	0.743117	0.821414	0.80263	0.795917	0.790023	0.80107	0.802512	0.59711	0.693357	0.546437	0.786895	0.701366	0.620792	0.712538	0.705669	0.649882	0.484871	0.520271	0.711703	0.567728	0.544001	0.719445	0.478484	0.604445	0.68849	0.552628	0.482481	0.592725	0.595597
RS-3PK-7	0.761657	0.705176	0.711675	0.776469	0.742147	0.742066	0.781118	0.752476	0.724574	0.665994	0.735781	0.724142	0.657833	0.762983	0.728586	0.749941	0.775653	0.699845	0.804456	0.754996	0.692701	0.777739	0.761558	0.749594	0.743739	0.75588	0.757322	0.503926	0.612655	0.448122	0.726487	0.624873	0.528837	0.637566	0.62595	0.558409	0.426007	0.495218	0.654676	0.540893	0.51867	0.654216	0.453875	0.58392	0.635037	0.530165	0.43911	0.557091	0.559026
RS-3PK-8	0.736264	0.677378	0.685789	0.747873	0.712695	0.711658	0.750988	0.727823	0.698603	0.637895	0.706885	0.698132	0.635535	0.731679	0.699435	0.720934	0.744552	0.671268	0.775006	0.728602	0.667478	0.747312	0.733348	0.719617	0.714137	0.724907	0.727326	0.512109	0.603948	0.477111	0.719214	0.617206	0.533166	0.63265	0.620947	0.57001	0.352688	0.408007	0.608516	0.440492	0.4259	0.612039	0.380235	0.511099	0.584874	0.429872	0.37686	0.445827	0.450148
RS-3PK-9	0.780347	0.731671	0.729231	0.791997	0.767146	0.766035	0.800851	0.770264	0.741153	0.698449	0.762026	0.746365	0.691141	0.786185	0.758271	0.7725	0.795108	0.730175	0.825903	0.77548	0.720964	0.800974	0.783384	0.774691	0.768075	0.779783	0.781148	0.570302	0.668549	0.511007	0.76552	0.673152	0.591375	0.684206	0.675457	0.614321	0.466018	0.517143	0.693962	0.556935	0.533781	0.691432	0.474099	0.595005	0.666586	0.544612	0.466213	0.581287	0.585014
RS-4NK-1	0.581931	0.525962	0.532327	0.589946	0.549456	0.560749	0.602487	0.5932	0.534082	0.49309	0.56882	0.532152	0.487349	0.597613	0.564284	0.558391	0.590803	0.522938	0.643958	0.557322	0.51136	0.594007	0.556931	0.568976	0.557443	0.568049	0.581522	0.594403	0.627522	0.555305	0.694197	0.628451	0.585213	0.634404	0.631727	0.575073	0.400764	0.471722	0.477937	0.481212	0.446234	0.464264	0.466127	0.468501	0.455117	0.464868	0.382106	0.430955	0.442403
RS-4NK-2	0.732145	0.705033	0.73518	0.737519	0.748312	0.754717	0.774044	0.784024	0.737449	0.711106	0.757147	0.710219	0.69887	0.78754	0.780599	0.745001	0.774577	0.746022	0.825422	0.742244	0.700584	0.792298	0.746684	0.770112	0.752579	0.767653	0.781298	0.76128	0.813766	0.718095	0.867885	0.814696	0.772389	0.821793	0.816927	0.773798	0.469049	0.429712	0.665601	0.454423	0.434145	0.716845	0.420502	0.447835	0.627382	0.437474	0.456341	0.50763	0.519922
RS-4NK-3	0.609555	0.557981	0.615847	0.61666	0.619041	0.625318	0.657989	0.674355	0.617255	0.579457	0.635389	0.578087	0.561752	0.677351	0.667663	0.617934	0.657745	0.621557	0.72908	0.61677	0.57202	0.682088	0.62316	0.658772	0.627409	0.647855	0.670171	0.700112	0.745906	0.670446	0.81	0.746749	0.711506	0.759864	0.747459	0.714759	0.394613	0.358329	0.529718	0.324573	0.316305	0.613802	0.359074	0.334293	0.472991	0.383245	0.381071	0.397239	0.400172
RS-4NK-4	0.663549	0.604089	0.674924	0.678622	0.657952	0.66375	0.698075	0.728719	0.684049	0.612181	0.663646	0.627831	0.606544	0.704851	0.693636	0.663009	0.702635	0.655081	0.75681	0.661357	0.599751	0.71709	0.668008	0.683478	0.664799	0.678747	0.695297	0.710724	0.750034	0.698938	0.813699	0.752417	0.718953	0.766915	0.755699	0.736066	0.433699	0.41505	0.554806	0.422916	0.411058	0.645556	0.437275	0.427489	0.509922	0.430919	0.445323	0.445893	0.445081
RS-4NK-5	0.62399	0.564795	0.642842	0.631029	0.622185	0.626426	0.66453	0.696143	0.640397	0.58352	0.637841	0.589205	0.570161	0.677769	0.669352	0.626199	0.663957	0.62131	0.727797	0.623453	0.574011	0.687602	0.626175	0.656737	0.63243	0.648712	0.668955	0.680723	0.72855	0.666309	0.796468	0.729151	0.694078	0.742233	0.730202	0.706781	0.34309	0.320035	0.51559	0.327462	0.307099	0.601981	0.332343	0.347935	0.474774	0.338007	0.351638	0.352703	0.356877
RS-4NK-6	0.722417	0.704268	0.734342	0.726296	0.751784	0.756417	0.766757	0.7833	0.737165	0.723538	0.758995	0.708893	0.713816	0.789992	0.787525	0.741667	0.770393	0.754976	0.82688	0.737793	0.715855	0.793193	0.743091	0.782322	0.754728	0.771391	0.792323	0.812865	0.848954	0.769718	0.892116	0.850245	0.815584	0.856309	0.851354	0.810471	0.557644	0.515767	0.688606	0.492419	0.483481	0.74482	0.504607	0.481723	0.640776	0.517663	0.527824	0.558074	0.568593
RS-4NK-7	0.597356	0.553551	0.612018	0.603927	0.615814	0.620919	0.648496	0.675398	0.618556	0.572204	0.629052	0.563672	0.559534	0.671706	0.662359	0.606344	0.654196	0.613029	0.726825	0.606303	0.559888	0.679682	0.614251	0.650552	0.62386	0.642248	0.663107	0.695184	0.744178	0.662441	0.808926	0.74668	0.705485	0.756471	0.748521	0.709775	0.380556	0.34022	0.525164	0.31793	0.310922	0.614311	0.342953	0.309507	0.463263	0.360161	0.364331	0.392678	0.389995
RS-4NK-8	0.586112	0.50541	0.567939	0.58945	0.552969	0.558854	0.613483	0.624778	0.561951	0.497411	0.577135	0.535458	0.488802	0.615209	0.589824	0.568389	0.6066	0.539238	0.671204	0.575104	0.502163	0.621897	0.576204	0.582525	0.568338	0.583064	0.598547	0.556528	0.617575	0.53785	0.703636	0.613645	0.565896	0.630797	0.618799	0.572777	0.349864	0.40498	0.471087	0.429115	0.401017	0.520379	0.391745	0.438663	0.425669	0.4271	0.377381	0.419117	0.418334
RS-4NK-9	0.680078	0.627551	0.668864	0.687914	0.678641	0.685731	0.71922	0.724244	0.66977	0.631519	0.690987	0.641497	0.616861	0.72639	0.713668	0.679615	0.716381	0.673902	0.774841	0.678651	0.626856	0.737235	0.68551	0.707088	0.688645	0.704395	0.720244	0.685853	0.747126	0.645894	0.81339	0.7486	0.698794	0.757183	0.749663	0.700289	0.367869	0.348506	0.590313	0.376952	0.343552	0.647648	0.331994	0.392948	0.544402	0.384522	0.361417	0.431647	0.43915
RS-4NP-1	0.604709	0.565704	0.629999	0.625006	0.629826	0.632764	0.651634	0.691547	0.64204	0.55765	0.612363	0.552944	0.547961	0.660208	0.649902	0.598322	0.652259	0.606643	0.723885	0.597114	0.544693	0.679365	0.606156	0.639683	0.618172	0.632282	0.655228	0.709113	0.742926	0.677823	0.807987	0.748471	0.70991	0.760347	0.752295	0.717645	0.379426	0.328042	0.521393	0.338291	0.317818	0.606514	0.361938	0.316154	0.469688	0.284887	0.331695	0.338813	0.331885
RS-4NP-2	0.729794	0.707472	0.739023	0.734283	0.752016	0.756887	0.771612	0.78819	0.740719	0.705123	0.748938	0.701084	0.691257	0.78034	0.772696	0.736426	0.768089	0.739129	0.823124	0.733271	0.696119	0.788525	0.738181	0.767355	0.744863	0.761345	0.777057	0.770835	0.817989	0.731637	0.869747	0.81969	0.780076	0.828045	0.822939	0.780506	0.45874	0.416772	0.672355	0.444556	0.417269	0.725249	0.412744	0.459575	0.630793	0.40316	0.438694	0.475452	0.489485
RS-4NP-3	0.704195	0.672954	0.723872	0.708995	0.722016	0.728935	0.74677	0.771547	0.722947	0.679249	0.718515	0.669273	0.668218	0.750805	0.750991	0.705016	0.73522	0.715998	0.797869	0.701503	0.669564	0.762093	0.706475	0.743077	0.716451	0.732878	0.752666	0.771942	0.814081	0.743107	0.864172	0.814815	0.782791	0.823723	0.817292	0.784178	0.481626	0.436428	0.631972	0.446449	0.434574	0.710367	0.444957	0.441583	0.595866	0.436413	0.468758	0.471571	0.47923
RS-4NP-4	0.657922	0.615325	0.677541	0.667799	0.670325	0.676337	0.700966	0.732494	0.680097	0.612896	0.661727	0.612898	0.596566	0.70152	0.700505	0.655401	0.692782	0.657971	0.76116	0.65156	0.602352	0.719826	0.660623	0.689733	0.667013	0.681567	0.703246	0.707886	0.75576	0.682799	0.82408	0.755216	0.721374	0.772504	0.760466	0.731509	0.375059	0.327204	0.58035	0.356336	0.326156	0.653987	0.337803	0.356226	0.52993	0.315877	0.344483	0.385217	0.390501
RS-4NP-5	0.669421	0.625708	0.656753	0.672939	0.670781	0.678545	0.70604	0.71157	0.654172	0.616691	0.672165	0.623813	0.600535	0.708493	0.696551	0.660112	0.695955	0.659089	0.759879	0.659158	0.616593	0.718559	0.665018	0.694131	0.670312	0.688015	0.706662	0.705866	0.753618	0.659592	0.818032	0.756491	0.708233	0.763797	0.757843	0.705206	0.409087	0.406614	0.573135	0.434114	0.394411	0.625841	0.4115	0.417971	0.538751	0.3766	0.349619	0.411314	0.429674
RS-4NP-6	0.58608	0.53521	0.585043	0.596688	0.584713	0.590748	0.624533	0.642191	0.584705	0.517974	0.581659	0.531884	0.507251	0.625089	0.612205	0.569445	0.615186	0.562025	0.684646	0.570394	0.522489	0.636087	0.574614	0.605834	0.578931	0.599	0.620846	0.656686	0.69834	0.617385	0.768077	0.700039	0.653869	0.712012	0.704023	0.654427	0.352829	0.372765	0.475401	0.371097	0.348446	0.541535	0.372266	0.355751	0.427741	0.332933	0.300592	0.32967	0.331374
RS-4NP-7	0.604424	0.55235	0.612374	0.619881	0.613593	0.617895	0.645702	0.676509	0.626695	0.542468	0.60631	0.553573	0.538906	0.651044	0.637226	0.594462	0.642061	0.59186	0.713774	0.591657	0.542349	0.667918	0.603285	0.632381	0.607765	0.62567	0.650228	0.636811	0.678309	0.606275	0.757589	0.681198	0.636419	0.694614	0.684422	0.649863	0.372491	0.347281	0.512857	0.370225	0.346075	0.58377	0.37536	0.343884	0.457748	0.319075	0.326563	0.358849	0.355363
RS-4NP-8	0.738975	0.720082	0.764698	0.741263	0.763475	0.769046	0.781103	0.806435	0.764331	0.732098	0.766079	0.715093	0.721973	0.795937	0.794886	0.748368	0.777855	0.763153	0.832441	0.746546	0.720213	0.800721	0.750456	0.785106	0.76265	0.775972	0.794649	0.821087	0.855491	0.792991	0.896652	0.858363	0.827508	0.864397	0.858461	0.828644	0.559729	0.498109	0.690501	0.504705	0.491458	0.755553	0.50813	0.49559	0.652908	0.475216	0.517175	0.540987	0.550525
RS-4NP-9	0.677471	0.652875	0.708615	0.68572	0.705379	0.70879	0.723213	0.756425	0.709713	0.662113	0.701206	0.643439	0.649671	0.738325	0.735681	0.67813	0.719738	0.699833	0.786205	0.680362	0.647617	0.74527	0.686204	0.725636	0.69827	0.714059	0.735485	0.781666	0.817202	0.747182	0.86717	0.819774	0.785342	0.828804	0.822887	0.788877	0.492597	0.449616	0.620811	0.448286	0.430949	0.689149	0.458047	0.428344	0.572054	0.416482	0.443768	0.462004	0.46499
RS-4NPK-1	0.746998	0.724576	0.749602	0.757662	0.769093	0.773408	0.78552	0.798435	0.756068	0.717707	0.764538	0.717283	0.708329	0.79585	0.784868	0.751773	0.785721	0.755027	0.832961	0.745681	0.706938	0.801692	0.752827	0.77824	0.760178	0.772026	0.787511	0.795207	0.834851	0.752068	0.881723	0.839741	0.798342	0.844933	0.840564	0.797788	0.551055	0.521108	0.707242	0.529856	0.50526	0.739557	0.519656	0.51731	0.665804	0.487961	0.491468	0.564646	0.572287
RS-4NPK-2	0.663928	0.633802	0.683773	0.671625	0.685858	0.693199	0.710716	0.734406	0.683173	0.645116	0.687409	0.630703	0.632412	0.722585	0.719682	0.667593	0.703078	0.682149	0.768164	0.657667	0.631987	0.727259	0.661748	0.709645	0.676629	0.697931	0.72204	0.766377	0.802895	0.726701	0.855299	0.806132	0.76779	0.815574	0.806515	0.766147	0.477382	0.428625	0.607876	0.422633	0.397613	0.658817	0.442794	0.398832	0.555118	0.386046	0.419327	0.442108	0.449833
RS-4NPK-3	0.770797	0.764628	0.793459	0.776144	0.804602	0.80608	0.81301	0.834162	0.793918	0.771613	0.801656	0.759478	0.760821	0.827575	0.825748	0.788149	0.812802	0.799249	0.858164	0.780769	0.760099	0.830657	0.785006	0.819969	0.796845	0.810625	0.82664	0.837611	0.873475	0.800887	0.912048	0.875485	0.842408	0.88173	0.876336	0.842244	0.599302	0.549465	0.742719	0.560263	0.543953	0.79042	0.539187	0.54543	0.706977	0.537456	0.564164	0.599535	0.612915
RS-4NPK-4	0.707882	0.687642	0.733156	0.715106	0.736055	0.740173	0.754796	0.780508	0.735336	0.691385	0.735518	0.683307	0.678264	0.769136	0.764369	0.719292	0.753093	0.727343	0.808377	0.711303	0.675827	0.772419	0.716994	0.752335	0.729014	0.744359	0.763037	0.769317	0.815732	0.739507	0.866539	0.819247	0.778713	0.82593	0.819925	0.783356	0.462046	0.41784	0.654188	0.42901	0.406289	0.712666	0.413669	0.431499	0.608668	0.390645	0.436423	0.462805	0.473959
RS-4NPK-5	0.654419	0.634457	0.692736	0.664424	0.690406	0.697096	0.707778	0.746766	0.698121	0.6419	0.689641	0.628103	0.62923	0.729	0.721595	0.669335	0.713413	0.680655	0.772425	0.659446	0.617961	0.733562	0.664845	0.705413	0.68126	0.696723	0.717931	0.747448	0.793387	0.716914	0.846831	0.796785	0.756025	0.803009	0.798522	0.761752	0.438162	0.385154	0.600689	0.396305	0.369303	0.674544	0.393559	0.371246	0.552634	0.35813	0.407705	0.427507	0.438662
RS-4NPK-6	0.675558	0.666301	0.712747	0.684899	0.718408	0.722447	0.728625	0.763023	0.715097	0.676339	0.718437	0.654933	0.664288	0.753481	0.748274	0.693483	0.727486	0.712282	0.792005	0.683446	0.659983	0.751718	0.68868	0.737262	0.706034	0.722681	0.747134	0.796211	0.833056	0.756938	0.877907	0.836373	0.794409	0.842337	0.835617	0.793474	0.494419	0.446182	0.645918	0.425865	0.41206	0.702518	0.445632	0.402542	0.590307	0.405627	0.442754	0.461145	0.472091
RS-4NPK-7	0.730673	0.730042	0.75842	0.73778	0.77329	0.779078	0.779035	0.803854	0.759408	0.73714	0.772669	0.719161	0.728615	0.80176	0.799102	0.751777	0.781113	0.768448	0.834503	0.742418	0.724539	0.80243	0.748894	0.791044	0.763102	0.777493	0.799286	0.822955	0.860746	0.777868	0.900306	0.862993	0.824961	0.868345	0.863372	0.819501	0.573843	0.523994	0.711366	0.52202	0.503529	0.759941	0.515246	0.499145	0.667102	0.504066	0.527561	0.566002	0.577094
RS-4NPK-8	0.731292	0.697957	0.734336	0.739774	0.743343	0.747963	0.769637	0.781474	0.732405	0.701733	0.743967	0.697434	0.687882	0.775685	0.7703	0.732804	0.765826	0.735375	0.816752	0.729147	0.691561	0.781743	0.734072	0.762287	0.737104	0.755862	0.772362	0.75873	0.80708	0.7218	0.862774	0.807734	0.767861	0.819757	0.809534	0.772076	0.468592	0.435276	0.662968	0.461685	0.434977	0.723228	0.429799	0.462095	0.626649	0.420713	0.448641	0.494473	0.506115
RS-4NPK-9	0.681726	0.646949	0.688037	0.691031	0.699261	0.705085	0.727338	0.740887	0.688694	0.65077	0.697597	0.646604	0.632103	0.735694	0.729944	0.683229	0.725713	0.689592	0.779889	0.677916	0.637639	0.738249	0.68311	0.717989	0.689147	0.710753	0.731948	0.722768	0.774436	0.681484	0.839223	0.778447	0.732991	0.788178	0.778264	0.734299	0.440754	0.429524	0.617579	0.42849	0.411121	0.683873	0.397996	0.433	0.568761	0.422576	0.420016	0.454067	0.459901
RS-4PK-1	0.801666	0.755559	0.757399	0.805522	0.77583	0.776984	0.813536	0.787117	0.758131	0.716038	0.779099	0.771491	0.707255	0.798606	0.761495	0.785463	0.800353	0.738023	0.824693	0.79165	0.744264	0.800579	0.790543	0.783003	0.778528	0.787072	0.787783	0.582297	0.665401	0.557508	0.747935	0.661795	0.596955	0.668602	0.665064	0.60908	0.556868	0.62294	0.700421	0.665799	0.641288	0.66984	0.59642	0.679951	0.687334	0.635254	0.546381	0.631264	0.650286
RS-4PK-2	0.738037	0.679933	0.685921	0.751896	0.69661	0.697469	0.736593	0.717021	0.6989	0.620017	0.697695	0.699922	0.626247	0.713801	0.659875	0.717192	0.736578	0.645573	0.747007	0.719419	0.655802	0.726291	0.726774	0.687873	0.700877	0.707292	0.696889	0.442626	0.481177	0.439104	0.597194	0.501723	0.430401	0.504223	0.503908	0.477389	0.533965	0.60714	0.626747	0.644856	0.62345	0.584151	0.594657	0.653242	0.613585	0.61759	0.529648	0.605701	0.606649
RS-4PK-3	0.728721	0.663901	0.691114	0.739202	0.684245	0.685956	0.737234	0.727347	0.698823	0.619746	0.689616	0.694246	0.615568	0.709942	0.669211	0.713069	0.73026	0.642092	0.751164	0.717399	0.648523	0.725873	0.719099	0.68968	0.69418	0.704074	0.695995	0.44126	0.507836	0.476371	0.628624	0.515167	0.464308	0.529034	0.519523	0.524044	0.444225	0.509719	0.569278	0.567891	0.542494	0.558174	0.502897	0.588883	0.560202	0.534584	0.487516	0.521211	0.530301
RS-4PK-4	0.756604	0.694367	0.724563	0.758347	0.716202	0.717072	0.765031	0.754147	0.72345	0.656101	0.723471	0.726432	0.648153	0.742015	0.709481	0.742078	0.756908	0.678866	0.777565	0.745406	0.68875	0.751847	0.742086	0.724819	0.72301	0.73637	0.7337	0.498022	0.575529	0.515156	0.677681	0.571375	0.51916	0.585642	0.574933	0.556859	0.487872	0.552579	0.619339	0.606947	0.583651	0.60851	0.536633	0.624889	0.606422	0.575995	0.504963	0.559208	0.576316
RS-4PK-5	0.743941	0.682347	0.706556	0.753373	0.709098	0.707125	0.754225	0.745644	0.717229	0.637438	0.711138	0.70782	0.633823	0.732396	0.69222	0.730085	0.750818	0.664894	0.774474	0.730034	0.66175	0.749102	0.735779	0.70825	0.717036	0.722745	0.716151	0.453955	0.546703	0.469709	0.667358	0.558087	0.486606	0.573646	0.56236	0.547212	0.453757	0.519408	0.599614	0.580626	0.553662	0.591848	0.501693	0.602378	0.58916	0.54663	0.481358	0.552954	0.557797
RS-4PK-6	0.796135	0.744943	0.765992	0.801219	0.776727	0.780491	0.814603	0.802696	0.768954	0.71955	0.777788	0.765909	0.710171	0.801193	0.777948	0.788915	0.809155	0.746681	0.837858	0.790526	0.736175	0.814608	0.796848	0.788259	0.783809	0.793448	0.793443	0.595391	0.691673	0.577158	0.773661	0.690645	0.625694	0.698485	0.693057	0.656138	0.463141	0.51899	0.687712	0.570518	0.555459	0.699762	0.483335	0.614205	0.671797	0.553154	0.504254	0.565233	0.57472
RS-4PK-7	0.747955	0.684363	0.701329	0.762858	0.719865	0.719225	0.761063	0.743034	0.717075	0.639067	0.713506	0.705279	0.640407	0.738269	0.70354	0.728079	0.755468	0.675607	0.785149	0.732967	0.663489	0.758528	0.741861	0.722539	0.721974	0.732433	0.730224	0.469804	0.57423	0.438542	0.699215	0.596056	0.492536	0.608275	0.598177	0.546258	0.400433	0.483576	0.623092	0.533849	0.514928	0.616238	0.450034	0.574724	0.595016	0.512401	0.438902	0.52755	0.523396
RS-4PK-8	0.740169	0.679006	0.692731	0.741826	0.702345	0.706217	0.750795	0.725287	0.695835	0.640971	0.710387	0.704807	0.627273	0.731273	0.693557	0.723973	0.740646	0.664247	0.768818	0.729918	0.669334	0.739593	0.731869	0.712533	0.709835	0.722345	0.718905	0.482863	0.58006	0.486704	0.677381	0.568761	0.511649	0.581254	0.570931	0.533843	0.459693	0.53347	0.606439	0.58364	0.555918	0.592618	0.503107	0.602479	0.587973	0.555689	0.490993	0.541407	0.555509
RS-4PK-9	0.70229	0.629772	0.649902	0.715535	0.65743	0.659155	0.710311	0.690001	0.662001	0.582575	0.661672	0.658039	0.581433	0.683312	0.640517	0.680619	0.702686	0.613651	0.72828	0.684882	0.612598	0.698001	0.690295	0.660305	0.665955	0.67532	0.668318	0.417516	0.503973	0.414612	0.635642	0.521707	0.43757	0.538023	0.525575	0.494987	0.415881	0.498413	0.573965	0.548241	0.526128	0.552099	0.481283	0.573942	0.553702	0.525219	0.457877	0.532774	0.52281
RS-5NK-1	0.64658	0.594202	0.652001	0.655459	0.647635	0.653359	0.690913	0.712253	0.655944	0.597463	0.660362	0.611689	0.582755	0.699201	0.682584	0.648079	0.685487	0.637158	0.748153	0.642289	0.590094	0.705352	0.648264	0.675377	0.653785	0.670211	0.687544	0.679757	0.732712	0.643477	0.803697	0.737097	0.690505	0.749556	0.738693	0.694947	0.404239	0.433857	0.560706	0.434707	0.414179	0.618821	0.400887	0.436608	0.516502	0.446991	0.407836	0.463584	0.463186
RS-5NK-2	0.807166	0.784469	0.803431	0.813029	0.818875	0.82292	0.838558	0.844682	0.80652	0.784854	0.822803	0.787855	0.775743	0.846878	0.838628	0.814511	0.838933	0.812601	0.876677	0.812488	0.779247	0.852155	0.81722	0.834459	0.821137	0.831307	0.842566	0.812495	0.857843	0.771185	0.900737	0.858739	0.820585	0.865473	0.86017	0.822867	0.57144	0.546649	0.759558	0.564739	0.546681	0.794846	0.517419	0.583783	0.730204	0.566663	0.553518	0.618387	0.627942
RS-5NK-3	0.622401	0.569529	0.633807	0.626819	0.596268	0.606752	0.649264	0.67998	0.631572	0.58477	0.62348	0.591434	0.577274	0.654281	0.64746	0.611771	0.642054	0.609984	0.700175	0.614852	0.57929	0.657986	0.612815	0.635784	0.616904	0.625202	0.646181	0.726389	0.748676	0.709914	0.79933	0.748365	0.725996	0.759751	0.75204	0.724816	0.495062	0.513173	0.498616	0.50117	0.491934	0.564827	0.528486	0.484423	0.460667	0.507185	0.492516	0.466857	0.471533
RS-5NK-4	0.71753	0.67225	0.737616	0.725804	0.714698	0.722096	0.750046	0.78125	0.737037	0.690297	0.730629	0.690269	0.679349	0.760641	0.755165	0.72089	0.753024	0.721999	0.800773	0.714542	0.677478	0.766798	0.717877	0.74434	0.724696	0.736926	0.754811	0.78597	0.818587	0.768009	0.863541	0.818971	0.793398	0.829095	0.821122	0.797811	0.575109	0.569916	0.639411	0.559676	0.553667	0.697704	0.568108	0.555573	0.599758	0.57533	0.558994	0.573438	0.576098
RS-5NK-5	0.707648	0.662464	0.705105	0.71649	0.71245	0.717199	0.745648	0.758052	0.708494	0.659978	0.714831	0.672172	0.645088	0.752454	0.738152	0.710581	0.746682	0.69985	0.797791	0.707018	0.648836	0.762376	0.713114	0.730662	0.716556	0.729375	0.742513	0.682568	0.751316	0.656865	0.824996	0.75576	0.701523	0.765489	0.757154	0.721885	0.37677	0.386091	0.622575	0.412387	0.39543	0.686072	0.340706	0.458977	0.583201	0.418242	0.423176	0.461576	0.461287
RS-5NK-6	0.673647	0.618411	0.681017	0.685091	0.66995	0.678078	0.710066	0.736869	0.685157	0.619255	0.680594	0.636276	0.606428	0.717904	0.701983	0.674897	0.714688	0.662177	0.768967	0.667774	0.607163	0.729716	0.677907	0.69489	0.679955	0.693884	0.70482	0.67086	0.732846	0.648909	0.806413	0.734516	0.688434	0.74715	0.737148	0.705263	0.388741	0.396126	0.574551	0.417613	0.405632	0.646842	0.363596	0.438338	0.530018	0.434339	0.437211	0.466679	0.461991
RS-5NK-7	0.60937	0.584991	0.664694	0.620751	0.63411	0.638076	0.655427	0.718333	0.668051	0.609857	0.653711	0.601114	0.598548	0.689981	0.682656	0.635915	0.67474	0.64519	0.736425	0.623705	0.595325	0.694342	0.625872	0.668168	0.648192	0.655899	0.681086	0.753291	0.781911	0.728763	0.830654	0.782094	0.75399	0.793238	0.784781	0.759097	0.523361	0.518617	0.549514	0.502266	0.489986	0.633143	0.520879	0.438538	0.503072	0.503621	0.486609	0.494618	0.503292
RS-5NK-8	0.589224	0.551492	0.6396	0.599786	0.617711	0.620096	0.642245	0.699195	0.646518	0.577789	0.631807	0.56837	0.565305	0.673898	0.665065	0.612896	0.659728	0.622218	0.730686	0.602038	0.556179	0.682003	0.611402	0.649645	0.624195	0.640019	0.663763	0.711135	0.750721	0.690607	0.812983	0.753712	0.721241	0.767046	0.75404	0.72959	0.433314	0.413676	0.537023	0.37332	0.375774	0.629557	0.390801	0.35208	0.470673	0.425867	0.434278	0.436144	0.429652
RS-5NK-9	0.57266	0.532036	0.624184	0.580004	0.57908	0.588026	0.615951	0.674977	0.621415	0.563277	0.609764	0.561375	0.554908	0.645779	0.634572	0.592639	0.6283	0.595889	0.694339	0.579326	0.546769	0.646375	0.581426	0.618828	0.598422	0.604132	0.630958	0.721838	0.749291	0.702351	0.80142	0.751863	0.722699	0.75957	0.752109	0.724415	0.470651	0.473051	0.483681	0.452914	0.437552	0.567598	0.477883	0.393351	0.435178	0.460873	0.447523	0.433762	0.441647
RS-5NP-1	0.767093	0.755731	0.786152	0.776182	0.794184	0.798633	0.80747	0.827896	0.790649	0.74808	0.790898	0.751681	0.737023	0.819276	0.809076	0.783356	0.809165	0.779047	0.854031	0.77745	0.740567	0.82575	0.78271	0.804752	0.789196	0.801034	0.813829	0.785997	0.835259	0.74843	0.88401	0.837677	0.796406	0.844067	0.839862	0.800886	0.524153	0.493443	0.727313	0.515924	0.492203	0.764485	0.46023	0.542969	0.689891	0.491452	0.494424	0.548352	0.555212
RS-5NP-2	0.833316	0.826394	0.849325	0.838315	0.856604	0.859527	0.86444	0.880613	0.852102	0.82527	0.853731	0.82222	0.816812	0.874006	0.870089	0.845175	0.865426	0.848727	0.900009	0.842604	0.819141	0.879134	0.845394	0.866574	0.852935	0.861224	0.872185	0.866059	0.899435	0.836179	0.930536	0.900713	0.873412	0.904552	0.902324	0.875744	0.662505	0.625817	0.806621	0.643945	0.632659	0.842605	0.609649	0.64785	0.780125	0.620816	0.63888	0.68108	0.691612
RS-5NP-3	0.808669	0.789029	0.823673	0.814567	0.822743	0.826181	0.839017	0.85783	0.824007	0.79154	0.820844	0.786414	0.781395	0.844292	0.842661	0.812981	0.837564	0.818053	0.876086	0.810306	0.781994	0.851974	0.814163	0.838159	0.821707	0.831625	0.843959	0.835989	0.871884	0.813164	0.911061	0.873419	0.846126	0.880381	0.87478	0.852314	0.594715	0.543466	0.758991	0.561235	0.551034	0.805074	0.528114	0.594834	0.728946	0.542377	0.585164	0.591196	0.601713
RS-5NP-4	0.748107	0.71361	0.766947	0.752702	0.757006	0.760325	0.781171	0.810561	0.766362	0.718116	0.754796	0.716699	0.706187	0.785489	0.782762	0.748367	0.776856	0.748854	0.826833	0.742278	0.708271	0.795586	0.749064	0.775057	0.757459	0.768255	0.784894	0.777346	0.817652	0.753363	0.872386	0.81975	0.788034	0.83116	0.821005	0.795908	0.497918	0.470669	0.676169	0.479554	0.477709	0.73286	0.450199	0.526002	0.640324	0.472332	0.496093	0.492715	0.497148
RS-5NP-5	0.827313	0.814687	0.836858	0.833064	0.846679	0.849064	0.858984	0.871273	0.83942	0.818191	0.844802	0.813622	0.809057	0.865534	0.863921	0.837936	0.858949	0.842235	0.893145	0.835763	0.810561	0.87225	0.838528	0.859439	0.844615	0.854979	0.865434	0.852882	0.888945	0.822771	0.92404	0.891122	0.862142	0.896852	0.891767	0.865003	0.631732	0.580426	0.790271	0.600179	0.588479	0.828412	0.561643	0.628973	0.765475	0.575933	0.615504	0.639962	0.653546
RS-5NP-6	0.789484	0.768488	0.803398	0.79734	0.806359	0.810101	0.822718	0.841514	0.803155	0.769712	0.801637	0.768428	0.757295	0.827692	0.82529	0.796186	0.823989	0.799612	0.86444	0.793882	0.763136	0.838101	0.797746	0.821373	0.803813	0.817268	0.829842	0.809669	0.851137	0.779374	0.897668	0.853258	0.818913	0.861856	0.854039	0.825019	0.552321	0.511642	0.733423	0.53177	0.517936	0.780536	0.491197	0.557164	0.703719	0.509187	0.531922	0.552274	0.569915
RS-5NP-7	0.663918	0.636892	0.673904	0.672313	0.690507	0.696195	0.712562	0.732323	0.677444	0.634626	0.68333	0.621321	0.625194	0.722004	0.717617	0.662405	0.702525	0.67928	0.771687	0.662181	0.626862	0.729221	0.668743	0.710252	0.67937	0.697295	0.722255	0.758422	0.801213	0.709744	0.853196	0.804144	0.75762	0.80829	0.803174	0.752049	0.454134	0.450472	0.608222	0.422437	0.415974	0.673313	0.426946	0.419356	0.555721	0.430071	0.418698	0.448001	0.447026
RS-5NP-8	0.837464	0.835805	0.849979	0.841702	0.864291	0.86763	0.869078	0.881943	0.852362	0.839468	0.86297	0.828455	0.833907	0.881904	0.880442	0.850035	0.869468	0.86171	0.905253	0.849726	0.83391	0.885235	0.852241	0.877317	0.860127	0.869888	0.882335	0.887402	0.91523	0.850863	0.941237	0.917336	0.889769	0.920895	0.917986	0.886139	0.686807	0.640362	0.815762	0.641271	0.630569	0.847697	0.626983	0.655406	0.78912	0.624235	0.65557	0.678462	0.68879
RS-5NP-9	0.761998	0.754757	0.793353	0.768966	0.793786	0.799077	0.804334	0.834129	0.795478	0.7605	0.793089	0.745267	0.752094	0.819977	0.817739	0.775801	0.802118	0.791372	0.853267	0.771579	0.747462	0.824291	0.774957	0.809172	0.787722	0.800115	0.816973	0.845117	0.876182	0.813558	0.912424	0.877989	0.848926	0.883803	0.879678	0.849901	0.571472	0.514712	0.726	0.513826	0.504563	0.777322	0.505331	0.527786	0.688613	0.49685	0.547883	0.549696	0.555346
RS-5NPK-1	0.744596	0.722461	0.75347	0.751606	0.766948	0.771038	0.786198	0.801624	0.759174	0.717702	0.766025	0.716671	0.706548	0.797794	0.785583	0.751023	0.784654	0.752679	0.832564	0.745954	0.702717	0.800736	0.752863	0.776501	0.759633	0.772702	0.787345	0.771831	0.824366	0.730563	0.8752	0.826539	0.781453	0.831817	0.82804	0.783844	0.495019	0.498897	0.699302	0.498488	0.487027	0.742432	0.454662	0.515418	0.656429	0.499706	0.483906	0.535884	0.535694
RS-5NPK-2	0.723559	0.696435	0.740727	0.730703	0.743179	0.747265	0.764678	0.787718	0.742535	0.694114	0.744692	0.695004	0.682607	0.776011	0.764342	0.727185	0.761445	0.730286	0.815281	0.722277	0.677287	0.779444	0.727256	0.753772	0.737035	0.748628	0.763489	0.769112	0.815098	0.730478	0.866878	0.816982	0.773437	0.824654	0.820456	0.776489	0.497305	0.478335	0.659118	0.497646	0.468889	0.706254	0.464157	0.479043	0.620984	0.464766	0.454275	0.51601	0.523496
RS-5NPK-3	0.56671	0.515122	0.604179	0.584919	0.566769	0.573591	0.605302	0.662006	0.60591	0.526483	0.567385	0.521808	0.520505	0.609811	0.608651	0.560237	0.60288	0.565427	0.669853	0.54102	0.502947	0.612797	0.549768	0.591373	0.56001	0.573929	0.604123	0.704285	0.725627	0.680245	0.786346	0.729522	0.700201	0.741474	0.727939	0.706641	0.463133	0.450083	0.489409	0.431608	0.429782	0.571286	0.466591	0.409876	0.436635	0.426518	0.443351	0.418391	0.3998
RS-5NPK-4	0.671602	0.642812	0.684647	0.678984	0.694435	0.700613	0.720897	0.738571	0.685454	0.644913	0.688968	0.639062	0.631566	0.728143	0.724113	0.677255	0.713127	0.686385	0.776214	0.670115	0.632672	0.733693	0.676046	0.715859	0.687501	0.704536	0.725677	0.751607	0.794379	0.711437	0.850781	0.796152	0.758674	0.807176	0.797585	0.758556	0.466703	0.455434	0.616605	0.442232	0.433636	0.679779	0.441065	0.441803	0.567269	0.441314	0.445051	0.465922	0.46483
RS-5NPK-5	0.80273	0.792368	0.823572	0.80859	0.825553	0.830895	0.837205	0.858615	0.825634	0.794169	0.824969	0.786547	0.784821	0.848726	0.844087	0.813334	0.838484	0.821253	0.878243	0.808076	0.780468	0.852807	0.811827	0.83674	0.82127	0.831539	0.844083	0.843644	0.880336	0.814249	0.916363	0.882107	0.850698	0.88712	0.883518	0.853314	0.605779	0.574213	0.766867	0.588594	0.572782	0.807624	0.560388	0.587132	0.736772	0.56213	0.584609	0.622876	0.632684
RS-5NPK-6	0.761185	0.746721	0.76642	0.767443	0.787985	0.792949	0.802439	0.813943	0.768411	0.749398	0.784853	0.737953	0.737969	0.813712	0.80957	0.769946	0.798233	0.782331	0.847528	0.764085	0.737482	0.815915	0.769497	0.803763	0.779449	0.79441	0.811996	0.81974	0.859701	0.771962	0.899878	0.862757	0.824196	0.867644	0.863	0.820464	0.585598	0.559848	0.721984	0.556809	0.540842	0.768635	0.543143	0.545446	0.684839	0.55068	0.547	0.60108	0.605705
RS-5NPK-7	0.600185	0.580595	0.645326	0.605746	0.63087	0.638941	0.647834	0.698065	0.643884	0.590274	0.633858	0.563166	0.578104	0.671205	0.666772	0.598451	0.635797	0.627081	0.71651	0.586312	0.565849	0.669105	0.591882	0.645752	0.615994	0.626733	0.658826	0.755378	0.789836	0.71981	0.835953	0.791819	0.751569	0.795078	0.792642	0.745854	0.503682	0.488187	0.545926	0.471472	0.462004	0.618046	0.492781	0.430094	0.500834	0.461451	0.454983	0.454575	0.454926
RS-5NPK-8	0.880036	0.870234	0.888531	0.883306	0.893205	0.895645	0.901877	0.912819	0.890564	0.874092	0.892484	0.869887	0.867644	0.908002	0.907023	0.887216	0.902853	0.891872	0.926181	0.884428	0.867835	0.911573	0.887309	0.903229	0.891839	0.898855	0.907656	0.896177	0.921446	0.872586	0.947567	0.922659	0.902753	0.92858	0.923559	0.905727	0.726041	0.690464	0.85005	0.709887	0.701918	0.877666	0.68267	0.723567	0.83203	0.687666	0.71468	0.738576	0.748066
RS-5NPK-9	0.800207	0.780912	0.799206	0.805559	0.816852	0.821777	0.833388	0.839325	0.80098	0.777345	0.814722	0.778056	0.766151	0.840105	0.832371	0.805655	0.831437	0.807205	0.870498	0.802642	0.772232	0.84426	0.806185	0.829531	0.811232	0.82235	0.837722	0.807596	0.853968	0.760915	0.897223	0.854675	0.815735	0.86059	0.855039	0.815561	0.56574	0.526547	0.754821	0.544659	0.527206	0.789622	0.496862	0.580735	0.726212	0.522237	0.543098	0.585094	0.593207
RS-5PK-1	0.846435	0.811421	0.8239	0.8534	0.837832	0.840764	0.863588	0.855939	0.82878	0.791037	0.837676	0.823635	0.783483	0.856617	0.837863	0.843719	0.860272	0.817494	0.884565	0.842349	0.800618	0.866167	0.848483	0.845323	0.842321	0.849664	0.851509	0.706974	0.784792	0.673135	0.847674	0.785134	0.730867	0.7941	0.786627	0.743754	0.560036	0.582112	0.769046	0.609432	0.597751	0.777878	0.526429	0.677916	0.753882	0.602691	0.58028	0.628758	0.635735
RS-5PK-2	0.862898	0.827863	0.84408	0.867771	0.852762	0.855503	0.879523	0.873953	0.848404	0.812648	0.853743	0.841861	0.804669	0.871312	0.855292	0.860182	0.878039	0.834124	0.896732	0.857531	0.821903	0.880961	0.863127	0.863459	0.858317	0.865219	0.867426	0.730822	0.799321	0.703217	0.858199	0.798606	0.752594	0.807992	0.800485	0.769377	0.587205	0.605938	0.785871	0.633673	0.624811	0.796086	0.552884	0.702657	0.768852	0.624236	0.607891	0.649375	0.656425
RS-5PK-3	0.877741	0.847331	0.863742	0.88272	0.869968	0.871221	0.891181	0.887831	0.865925	0.833256	0.870703	0.860362	0.827598	0.886034	0.871067	0.876243	0.890871	0.853569	0.907731	0.87454	0.84163	0.892816	0.877195	0.877349	0.873966	0.878761	0.881471	0.758251	0.820903	0.738401	0.874652	0.820275	0.778906	0.829918	0.822215	0.792354	0.679967	0.704417	0.807256	0.739277	0.724359	0.813017	0.670802	0.752379	0.79872	0.722813	0.674988	0.739546	0.748379
RS-5PK-4	0.759455	0.700762	0.724286	0.763368	0.724758	0.728007	0.768755	0.754853	0.7292	0.663292	0.73019	0.727735	0.654534	0.752065	0.716063	0.745725	0.764143	0.688812	0.790045	0.746883	0.686516	0.763089	0.747561	0.73016	0.735251	0.740125	0.738143	0.528553	0.599192	0.524615	0.696594	0.598819	0.543001	0.608759	0.600823	0.571164	0.471478	0.532744	0.635558	0.577725	0.556928	0.621391	0.513383	0.600333	0.614223	0.548327	0.486801	0.545552	0.557909
RS-5PK-5	0.84824	0.816393	0.828388	0.851916	0.841341	0.843641	0.865677	0.858321	0.830751	0.795744	0.842227	0.82807	0.788383	0.859	0.840508	0.846738	0.86255	0.817863	0.88474	0.844353	0.809711	0.866547	0.847849	0.848853	0.844129	0.851057	0.85418	0.727064	0.794984	0.69177	0.852908	0.792554	0.743103	0.802772	0.796179	0.75485	0.629059	0.665776	0.771767	0.700975	0.6837	0.774966	0.631103	0.719102	0.762713	0.679418	0.631745	0.694574	0.707057
RS-5PK-6	0.797203	0.741577	0.775298	0.805268	0.771813	0.772743	0.813162	0.808921	0.779292	0.712522	0.771563	0.767713	0.700952	0.794894	0.768317	0.789472	0.808119	0.742343	0.833613	0.787506	0.72789	0.810375	0.793035	0.77958	0.780499	0.789145	0.785724	0.570681	0.66705	0.571782	0.758979	0.667567	0.607136	0.681686	0.670348	0.647529	0.492319	0.54459	0.693421	0.598805	0.581801	0.699794	0.50987	0.636036	0.671775	0.573442	0.529071	0.587514	0.595341
RS-5PK-7	0.794317	0.741377	0.769174	0.801444	0.768559	0.770648	0.810353	0.800642	0.774095	0.709211	0.767319	0.765586	0.703225	0.790817	0.762238	0.78546	0.805833	0.737306	0.827843	0.786341	0.728321	0.805101	0.791272	0.775471	0.775796	0.783962	0.782711	0.571773	0.66189	0.567927	0.753743	0.658457	0.602515	0.677117	0.666827	0.638355	0.47869	0.512727	0.690048	0.560191	0.54244	0.694588	0.477708	0.633325	0.666807	0.537885	0.519281	0.547545	0.553881
RS-5PK-8	0.847118	0.808682	0.827934	0.853224	0.835985	0.839305	0.864352	0.857277	0.831624	0.791831	0.836932	0.822932	0.783318	0.856565	0.837923	0.842659	0.860624	0.815267	0.883819	0.84142	0.798991	0.864476	0.845395	0.843882	0.839983	0.847062	0.849736	0.707238	0.782642	0.681315	0.846817	0.780773	0.730737	0.791007	0.785976	0.749193	0.568587	0.583173	0.767032	0.621323	0.602573	0.775906	0.546521	0.665885	0.751341	0.60222	0.577658	0.625996	0.631195
RS-5PK-9	0.834942	0.789239	0.818683	0.84047	0.817561	0.820721	0.850069	0.84633	0.821147	0.76803	0.817825	0.808916	0.758783	0.837422	0.817245	0.829186	0.847355	0.794417	0.868142	0.828219	0.779073	0.849388	0.833855	0.823832	0.823374	0.828902	0.829832	0.661061	0.744488	0.656379	0.819028	0.741885	0.691325	0.756094	0.749123	0.724923	0.572973	0.616919	0.747932	0.665505	0.646763	0.753426	0.579392	0.690885	0.72822	0.645849	0.589465	0.660818	0.669232
RS-6NK-1	0.754532	0.727555	0.776005	0.763272	0.771029	0.774031	0.792285	0.81813	0.781167	0.733214	0.776725	0.735748	0.72222	0.806798	0.797011	0.76591	0.7976	0.76666	0.843892	0.763144	0.721696	0.815005	0.768903	0.789198	0.775997	0.784971	0.798921	0.794067	0.83699	0.770513	0.884399	0.838111	0.805935	0.846459	0.840629	0.814021	0.519318	0.488042	0.696718	0.482926	0.476438	0.757546	0.448037	0.528223	0.657912	0.5076	0.527998	0.539313	0.544805
RS-6NK-2	0.662176	0.609022	0.682038	0.678956	0.667412	0.6709	0.700657	0.739425	0.693061	0.611151	0.668381	0.626684	0.602406	0.710624	0.696582	0.665939	0.708979	0.656887	0.766874	0.662357	0.599177	0.728306	0.671866	0.687464	0.674332	0.685599	0.701728	0.688385	0.739383	0.671743	0.812169	0.745443	0.703726	0.759334	0.747617	0.72596	0.409778	0.39809	0.579819	0.395547	0.399906	0.659374	0.363251	0.430124	0.521388	0.435795	0.444019	0.47283	0.457844
RS-6NK-3	0.708352	0.662933	0.718353	0.721488	0.714673	0.720966	0.745032	0.77072	0.729928	0.662746	0.717691	0.676288	0.653787	0.755125	0.740741	0.714441	0.753694	0.705401	0.804375	0.710405	0.653842	0.767856	0.71907	0.734397	0.72213	0.733416	0.746781	0.72228	0.773752	0.698437	0.839449	0.777408	0.73899	0.790484	0.780373	0.754327	0.449325	0.445073	0.637048	0.443708	0.444459	0.704842	0.398913	0.476249	0.588204	0.482926	0.482315	0.522458	0.509538
RS-6NK-4	0.687519	0.645297	0.708689	0.704169	0.69978	0.703999	0.727614	0.763775	0.719353	0.650009	0.698174	0.65389	0.641656	0.738176	0.728085	0.693646	0.736491	0.691033	0.790766	0.690863	0.634161	0.752966	0.701582	0.719269	0.704065	0.714611	0.731065	0.717904	0.766186	0.697851	0.832034	0.771377	0.731718	0.784201	0.773053	0.751516	0.4362	0.432694	0.618639	0.428635	0.433483	0.690398	0.399057	0.450705	0.563078	0.466574	0.469459	0.497855	0.487406
RS-6NK-5	0.652975	0.589889	0.659827	0.672558	0.649641	0.655001	0.691685	0.721917	0.675284	0.590917	0.652495	0.60846	0.586897	0.694115	0.678435	0.648077	0.696404	0.640026	0.754038	0.649361	0.581111	0.711891	0.660581	0.673351	0.659458	0.671793	0.68506	0.674801	0.723884	0.656986	0.800305	0.731695	0.689915	0.745847	0.732977	0.713054	0.404906	0.39542	0.576889	0.388685	0.39929	0.654767	0.366415	0.434595	0.510864	0.436376	0.440809	0.472207	0.45334
RS-6NK-6	0.602721	0.523942	0.611555	0.621441	0.580347	0.584234	0.632937	0.671323	0.626527	0.525111	0.587329	0.552221	0.520711	0.634096	0.61436	0.59043	0.636971	0.573813	0.696241	0.593427	0.513814	0.650244	0.604047	0.603031	0.595438	0.60484	0.618368	0.633939	0.675135	0.622951	0.755656	0.68214	0.642311	0.697192	0.684946	0.666456	0.376893	0.364849	0.503282	0.373122	0.380908	0.592511	0.380208	0.405942	0.433899	0.403543	0.417449	0.429912	0.404588
RS-6NK-7	0.710514	0.707119	0.752604	0.72314	0.753597	0.759702	0.761719	0.799888	0.759011	0.713818	0.757626	0.707507	0.704653	0.790733	0.7813	0.743861	0.777138	0.748106	0.829141	0.73788	0.702501	0.796855	0.745514	0.773617	0.754151	0.76604	0.782908	0.784097	0.827145	0.749602	0.875214	0.829192	0.790273	0.837644	0.831032	0.795328	0.559303	0.54917	0.693078	0.528634	0.528698	0.738809	0.507178	0.530392	0.647902	0.557258	0.551537	0.589155	0.591594
RS-6NK-8	0.652843	0.577528	0.643966	0.666827	0.616456	0.621744	0.671267	0.698012	0.653453	0.555799	0.632814	0.606217	0.552418	0.665587	0.633245	0.637464	0.673417	0.593273	0.720079	0.639268	0.55724	0.679978	0.647763	0.629306	0.63189	0.638616	0.642401	0.575642	0.633172	0.562828	0.721173	0.638028	0.585015	0.651688	0.644414	0.619084	0.402386	0.452601	0.54098	0.492178	0.473234	0.575202	0.440747	0.515354	0.501957	0.48452	0.439058	0.499891	0.485693
RS-6NK-9	0.751697	0.715328	0.751455	0.765098	0.761238	0.76531	0.786247	0.801664	0.764959	0.706692	0.759495	0.722844	0.697291	0.790321	0.775874	0.757576	0.789559	0.745348	0.835879	0.755217	0.701487	0.804506	0.763528	0.773204	0.764812	0.773679	0.783888	0.706395	0.77521	0.665155	0.84341	0.781223	0.724388	0.789974	0.78482	0.741514	0.461947	0.493737	0.696777	0.512791	0.500685	0.73232	0.434331	0.546842	0.651236	0.525792	0.484459	0.569805	0.564223
RS-6NP-1	0.771303	0.753346	0.793011	0.78021	0.795968	0.798339	0.808884	0.833557	0.797626	0.750592	0.78716	0.744326	0.742934	0.81682	0.810895	0.776634	0.809169	0.783587	0.854745	0.774028	0.740083	0.827802	0.782514	0.806413	0.790594	0.800006	0.81429	0.825565	0.860566	0.796199	0.899999	0.863345	0.830806	0.870383	0.864709	0.835897	0.573006	0.546407	0.733963	0.544029	0.537155	0.785128	0.524922	0.551987	0.696203	0.538301	0.556932	0.573488	0.576388
RS-6NP-2	0.664165	0.634803	0.696265	0.677814	0.693116	0.698559	0.713507	0.753083	0.7055	0.634023	0.68362	0.625323	0.625355	0.724971	0.718516	0.668931	0.714456	0.678598	0.779251	0.667028	0.620766	0.740371	0.67846	0.708856	0.687356	0.700464	0.721519	0.756687	0.79603	0.724215	0.850984	0.799826	0.760322	0.809776	0.802012	0.767923	0.473946	0.450556	0.619475	0.431986	0.434898	0.697497	0.432268	0.430248	0.561378	0.440146	0.460279	0.469852	0.463297
RS-6NP-3	0.761929	0.742644	0.778448	0.773041	0.78615	0.790579	0.802464	0.823958	0.787068	0.737702	0.778045	0.733468	0.731129	0.809616	0.80352	0.767986	0.801908	0.774428	0.849988	0.766052	0.728319	0.8213	0.77323	0.797314	0.781039	0.792452	0.806866	0.805135	0.848445	0.771216	0.894893	0.852129	0.814797	0.858167	0.853433	0.819137	0.549973	0.529007	0.730455	0.519615	0.521459	0.78301	0.490964	0.548379	0.683698	0.530093	0.549959	0.571814	0.568958
RS-6NP-4	0.78452	0.758746	0.789168	0.79632	0.801886	0.804067	0.818119	0.832838	0.799592	0.750141	0.790572	0.754106	0.741329	0.819324	0.812746	0.786206	0.818531	0.784913	0.860632	0.786464	0.74304	0.835009	0.794048	0.810303	0.79591	0.806559	0.81795	0.774355	0.826003	0.743859	0.881231	0.830144	0.789034	0.839995	0.832193	0.802703	0.521176	0.480818	0.731291	0.506135	0.494108	0.781639	0.445018	0.552538	0.693814	0.504065	0.521835	0.560266	0.564467
RS-6NP-5	0.701204	0.665586	0.706131	0.713877	0.716482	0.722639	0.742932	0.759547	0.708965	0.659172	0.710602	0.661154	0.64603	0.746645	0.739272	0.699297	0.739038	0.702059	0.798067	0.698646	0.649431	0.76083	0.706646	0.733173	0.711778	0.727079	0.743854	0.739243	0.788566	0.698033	0.850716	0.793586	0.747591	0.804059	0.793419	0.753684	0.446457	0.441066	0.638801	0.442876	0.431548	0.698839	0.40708	0.462535	0.594626	0.444458	0.432422	0.476631	0.477543
RS-6NP-6	0.917729	0.916642	0.924997	0.920375	0.932152	0.93353	0.934578	0.941768	0.927036	0.915517	0.930368	0.912868	0.912073	0.940537	0.938121	0.925381	0.93667	0.9283	0.953602	0.924605	0.91262	0.943835	0.926259	0.937009	0.929882	0.93401	0.93978	0.9314	0.950599	0.91145	0.966604	0.951604	0.935377	0.954123	0.951903	0.936224	0.821637	0.795277	0.907407	0.806124	0.800461	0.921142	0.779788	0.817637	0.891827	0.793082	0.810614	0.831522	0.836051
RS-6NP-7	0.695652	0.676211	0.729915	0.706801	0.725678	0.731663	0.74268	0.779608	0.736921	0.676874	0.723492	0.662853	0.666686	0.758857	0.749708	0.703552	0.744988	0.716061	0.803848	0.699186	0.662259	0.767787	0.707759	0.741924	0.721987	0.732509	0.75183	0.786432	0.825035	0.753529	0.871911	0.828706	0.790105	0.834848	0.829083	0.795778	0.535957	0.526662	0.665632	0.499764	0.499756	0.721029	0.49864	0.49923	0.610442	0.511714	0.505263	0.536615	0.532548
RS-6NP-8	0.713123	0.704586	0.738012	0.725059	0.753621	0.758514	0.762404	0.790615	0.745443	0.705998	0.745898	0.683237	0.697321	0.778805	0.773626	0.723141	0.762873	0.741053	0.822302	0.724913	0.691496	0.788382	0.729777	0.766033	0.743972	0.75684	0.775737	0.803713	0.844039	0.756323	0.887396	0.84693	0.802698	0.852143	0.848343	0.801086	0.531485	0.505846	0.696698	0.480248	0.477385	0.747965	0.476839	0.478006	0.640269	0.489184	0.503823	0.534937	0.52742
RS-6NP-9	0.715551	0.702032	0.739354	0.725488	0.749466	0.753895	0.759989	0.789621	0.744374	0.698528	0.742946	0.681978	0.690494	0.776561	0.7673	0.720236	0.760173	0.736423	0.8205	0.719255	0.683584	0.78557	0.727656	0.759961	0.740844	0.752915	0.771073	0.793207	0.836479	0.748918	0.880724	0.839044	0.794514	0.843743	0.840244	0.794502	0.528356	0.513107	0.682247	0.490691	0.487916	0.735825	0.480277	0.489906	0.636864	0.50508	0.50431	0.540522	0.530871
RS-6NPK-1	0.778323	0.75621	0.788631	0.78913	0.797799	0.801498	0.813352	0.832433	0.795358	0.749905	0.792165	0.750211	0.740627	0.820827	0.811516	0.782856	0.815506	0.783138	0.8569	0.779124	0.7361	0.82976	0.786136	0.803302	0.790685	0.800167	0.811527	0.799743	0.844543	0.7634	0.890617	0.848717	0.808139	0.854074	0.849929	0.814293	0.540341	0.503814	0.728369	0.50793	0.496018	0.774663	0.465926	0.550924	0.691416	0.515518	0.526041	0.564196	0.56779
RS-6NPK-2	0.860376	0.848275	0.869916	0.867156	0.87533	0.878278	0.884954	0.897796	0.874228	0.8478	0.872752	0.845028	0.841589	0.890755	0.887638	0.865903	0.886326	0.869689	0.913263	0.86259	0.839245	0.896091	0.867548	0.883023	0.871664	0.879745	0.888499	0.877569	0.906905	0.852404	0.936781	0.910042	0.883827	0.913926	0.910294	0.887875	0.696171	0.65311	0.831951	0.667285	0.657958	0.859094	0.633616	0.691401	0.805701	0.654992	0.686771	0.708848	0.715506
RS-6NPK-3	0.702739	0.664576	0.703671	0.715741	0.717614	0.723351	0.743583	0.760984	0.709838	0.661307	0.70783	0.656564	0.652806	0.747118	0.740304	0.697354	0.741088	0.70426	0.795721	0.692078	0.644095	0.757468	0.701973	0.729574	0.707286	0.72292	0.741602	0.753514	0.797594	0.711388	0.854539	0.802914	0.756893	0.812734	0.80331	0.761515	0.486001	0.474793	0.648626	0.456712	0.456051	0.708438	0.447444	0.470352	0.594785	0.468974	0.456642	0.501751	0.499113
RS-6NPK-4	0.813748	0.796336	0.821229	0.821306	0.832033	0.836336	0.845928	0.859055	0.828159	0.793947	0.827571	0.793051	0.786017	0.8522	0.8452	0.821125	0.848036	0.822632	0.883981	0.817378	0.78295	0.86161	0.822771	0.840729	0.829055	0.837008	0.846433	0.830402	0.871278	0.791664	0.911476	0.874722	0.838996	0.880227	0.875999	0.8423	0.603171	0.571599	0.783406	0.585409	0.570647	0.819782	0.539022	0.608329	0.749292	0.585346	0.588975	0.632572	0.636987
RS-6NPK-5	0.900295	0.896749	0.907345	0.903879	0.916189	0.918022	0.920196	0.928381	0.910643	0.896757	0.914074	0.89339	0.891995	0.926751	0.924258	0.908308	0.921939	0.911897	0.941828	0.905961	0.891834	0.93004	0.908645	0.921876	0.913741	0.918246	0.925368	0.920986	0.94217	0.897944	0.961037	0.943588	0.924927	0.946686	0.944256	0.925769	0.789508	0.763205	0.888717	0.768157	0.761677	0.90819	0.744685	0.780899	0.86852	0.758554	0.77807	0.799547	0.803067
RS-6NPK-6	0.823825	0.809998	0.837175	0.830511	0.84424	0.847509	0.85483	0.871933	0.840718	0.810517	0.841606	0.805198	0.802599	0.864027	0.858341	0.830042	0.855138	0.836082	0.890908	0.826163	0.798303	0.868409	0.831521	0.851192	0.83862	0.846499	0.858363	0.853453	0.889151	0.821743	0.923462	0.892065	0.860745	0.896548	0.892683	0.865154	0.66017	0.64022	0.797158	0.641418	0.631185	0.831231	0.605907	0.644736	0.7643	0.636796	0.635774	0.684509	0.689145
RS-6NPK-7	0.787196	0.782544	0.815097	0.796226	0.820424	0.824827	0.827153	0.854199	0.82005	0.782841	0.817001	0.775773	0.772315	0.842559	0.835938	0.80448	0.832028	0.811232	0.87287	0.797371	0.768273	0.847891	0.804673	0.828395	0.814213	0.822682	0.836713	0.830585	0.870031	0.796637	0.908584	0.87256	0.837903	0.877582	0.874248	0.842297	0.613201	0.600393	0.770434	0.589359	0.587683	0.808714	0.55253	0.597525	0.733041	0.599062	0.592734	0.636536	0.637658
RS-6NPK-8	0.845028	0.832785	0.849263	0.852254	0.862566	0.86507	0.872383	0.881781	0.853691	0.828057	0.859244	0.827442	0.821769	0.878918	0.872211	0.851659	0.873904	0.853129	0.903998	0.848714	0.821812	0.884304	0.853888	0.869465	0.85771	0.865733	0.875375	0.857042	0.892499	0.818879	0.926814	0.895145	0.86249	0.899718	0.89607	0.863486	0.662203	0.631985	0.812606	0.64168	0.629583	0.84493	0.601259	0.66608	0.785986	0.639635	0.646176	0.683754	0.688494
RS-6NPK-9	0.821696	0.815939	0.840356	0.830254	0.848893	0.852362	0.856427	0.875294	0.845949	0.815992	0.845049	0.810885	0.809593	0.867718	0.862393	0.836304	0.861459	0.84099	0.89327	0.830991	0.804564	0.873306	0.836863	0.856052	0.842248	0.851575	0.862928	0.854696	0.889384	0.822917	0.924056	0.892296	0.861551	0.897113	0.893097	0.866476	0.647433	0.596854	0.799424	0.614537	0.603112	0.837119	0.575519	0.635629	0.767567	0.595244	0.634991	0.661173	0.664485
RS-6PK-1	0.912603	0.891228	0.90048	0.916398	0.908493	0.909817	0.924723	0.920618	0.90429	0.880481	0.908134	0.89919	0.874708	0.920618	0.910013	0.911862	0.923367	0.897085	0.936806	0.910888	0.883954	0.926256	0.914328	0.913413	0.911362	0.915514	0.916727	0.828125	0.876303	0.803156	0.915162	0.876383	0.843532	0.882601	0.87894	0.856534	0.741071	0.759204	0.873754	0.779845	0.775458	0.880551	0.721949	0.808632	0.859103	0.774059	0.74808	0.798304	0.80119
RS-6PK-2	0.879307	0.851443	0.867397	0.884814	0.873787	0.87595	0.894784	0.892986	0.870965	0.834869	0.873568	0.86188	0.829013	0.889721	0.873332	0.878899	0.893135	0.856786	0.911954	0.876713	0.840897	0.897585	0.881591	0.87894	0.878028	0.882321	0.883555	0.764967	0.828845	0.735979	0.880659	0.829125	0.785392	0.836969	0.831197	0.80232	0.659961	0.682792	0.820889	0.713535	0.706003	0.830771	0.639839	0.743472	0.808018	0.704419	0.669016	0.731763	0.733985
RS-6PK-3	0.856201	0.821493	0.836374	0.864386	0.847606	0.848864	0.873239	0.867046	0.841959	0.801247	0.846364	0.832405	0.79401	0.865643	0.846239	0.852392	0.869236	0.826088	0.892054	0.851424	0.810239	0.874577	0.857082	0.853245	0.851274	0.857585	0.859526	0.719399	0.794017	0.688697	0.856985	0.794679	0.74245	0.803606	0.797508	0.763918	0.60148	0.63391	0.790785	0.66535	0.654651	0.800257	0.587391	0.706342	0.772017	0.657292	0.614465	0.683635	0.686019
RS-6PK-4	0.902338	0.879848	0.891069	0.908137	0.898081	0.899451	0.915141	0.91309	0.896576	0.865156	0.896259	0.886663	0.859833	0.909778	0.896907	0.901419	0.914038	0.882589	0.929145	0.900396	0.869335	0.916778	0.904739	0.902325	0.899738	0.905065	0.905727	0.804021	0.858598	0.77987	0.904898	0.862308	0.820917	0.867898	0.863787	0.840164	0.703094	0.714799	0.854909	0.740669	0.734082	0.864673	0.676089	0.7876	0.840761	0.735282	0.720111	0.762642	0.764816
RS-6PK-5	0.831587	0.789141	0.812726	0.841314	0.819757	0.81941	0.848201	0.845179	0.819369	0.766074	0.815539	0.806471	0.758448	0.837101	0.81661	0.828467	0.846924	0.792436	0.870635	0.824936	0.775974	0.849714	0.831036	0.823973	0.824953	0.829861	0.831419	0.663534	0.745423	0.644214	0.82383	0.749181	0.690944	0.758614	0.750537	0.722832	0.570227	0.607461	0.7541	0.649357	0.635996	0.763245	0.569703	0.682928	0.732751	0.638153	0.601279	0.66377	0.661673
RS-6PK-6	0.857219	0.819136	0.839577	0.864189	0.843462	0.845213	0.870278	0.865616	0.845677	0.796796	0.84168	0.832969	0.79209	0.859937	0.840078	0.851398	0.86901	0.82116	0.889133	0.8528	0.806724	0.872057	0.857452	0.848251	0.848857	0.853362	0.853104	0.702393	0.772459	0.685186	0.843883	0.776618	0.725201	0.788895	0.778031	0.754436	0.628015	0.666328	0.790081	0.705949	0.693429	0.794898	0.632546	0.733049	0.767603	0.692694	0.651072	0.71732	0.714682
RS-6PK-7	0.862629	0.83683	0.847474	0.871069	0.862681	0.862812	0.880799	0.879187	0.855311	0.817376	0.856925	0.842719	0.811557	0.875398	0.858817	0.863752	0.880828	0.839663	0.902128	0.860951	0.823275	0.88685	0.867504	0.86523	0.86388	0.867818	0.870489	0.741547	0.810484	0.706482	0.872659	0.817234	0.761532	0.824938	0.819516	0.786313	0.629939	0.664883	0.816557	0.693382	0.682138	0.822067	0.620451	0.732531	0.790792	0.686152	0.65011	0.713475	0.712366
RS-6PK-8	0.820283	0.779953	0.800145	0.829914	0.810054	0.81374	0.840004	0.836731	0.806916	0.753011	0.80784	0.794564	0.743104	0.830733	0.807775	0.818804	0.838936	0.783033	0.865081	0.814545	0.762068	0.843103	0.821822	0.815319	0.814906	0.821732	0.822682	0.645386	0.734723	0.614456	0.813322	0.738315	0.67092	0.747993	0.740029	0.70112	0.556355	0.600015	0.755892	0.631729	0.62129	0.760216	0.545541	0.670008	0.728021	0.629991	0.591698	0.659886	0.655436
RS-6PK-9	0.828452	0.788	0.804249	0.837855	0.81577	0.817564	0.846118	0.839388	0.811522	0.76034	0.813815	0.799038	0.75375	0.835428	0.811059	0.8237	0.844561	0.788657	0.868212	0.822092	0.770313	0.847821	0.829121	0.819357	0.821914	0.827081	0.826036	0.653071	0.740729	0.624089	0.821132	0.74439	0.677783	0.754897	0.747338	0.709108	0.568257	0.613875	0.754202	0.6528	0.636686	0.756939	0.567979	0.681785	0.729925	0.641867	0.596457	0.670641	0.669313
RS-7NK-1	0.571002	0.536637	0.537166	0.589943	0.52452	0.523275	0.547199	0.545784	0.556115	0.487433	0.534388	0.546146	0.502816	0.534779	0.483284	0.548028	0.554919	0.485513	0.563987	0.559949	0.519261	0.541182	0.561547	0.511246	0.526874	0.527455	0.51732	0.598122	0.573783	0.601773	0.601894	0.581436	0.57525	0.581458	0.576628	0.587577	0.540796	0.585027	0.485363	0.581408	0.576512	0.485841	0.608659	0.5795	0.454752	0.585566	0.565735	0.55247	0.523372
RS-7NK-2	0.518458	0.472663	0.508761	0.534424	0.472312	0.46592	0.503241	0.526412	0.525003	0.454129	0.483562	0.500818	0.465776	0.490223	0.461155	0.496187	0.509181	0.45245	0.530167	0.512347	0.480717	0.503674	0.508294	0.479296	0.478585	0.487189	0.488805	0.593796	0.572711	0.6138	0.618836	0.578096	0.580911	0.586317	0.57654	0.594665	0.553112	0.581508	0.497843	0.565959	0.569318	0.551372	0.611017	0.566212	0.443438	0.579472	0.56663	0.547849	0.518964
RS-7NK-3	0.597249	0.567815	0.59602	0.605538	0.592212	0.587664	0.609204	0.631893	0.608917	0.548819	0.593316	0.584406	0.54562	0.612557	0.589753	0.598202	0.617378	0.56389	0.664408	0.610463	0.576276	0.631823	0.609628	0.609081	0.591898	0.606133	0.618588	0.620252	0.644297	0.622143	0.710125	0.649823	0.623836	0.659083	0.650285	0.638362	0.524921	0.549948	0.564857	0.54304	0.544989	0.613159	0.553559	0.557445	0.505582	0.559709	0.543322	0.550675	0.529141
RS-7NK-4	0.590518	0.540732	0.57935	0.605657	0.570965	0.565529	0.602077	0.618718	0.592829	0.514715	0.569217	0.564721	0.510112	0.59323	0.562291	0.582393	0.60516	0.533495	0.646503	0.596194	0.538893	0.61478	0.597809	0.579538	0.573229	0.585176	0.592148	0.570451	0.6049	0.575684	0.687723	0.608183	0.580377	0.625522	0.609994	0.606549	0.435461	0.478434	0.526914	0.488238	0.477337	0.573285	0.478937	0.50691	0.459207	0.496517	0.476227	0.482535	0.464409
RS-7NK-5	0.561661	0.502432	0.529352	0.579458	0.507597	0.50816	0.550222	0.55113	0.542322	0.461716	0.510612	0.527767	0.466201	0.521262	0.482316	0.533901	0.552546	0.468053	0.571435	0.549829	0.494818	0.541631	0.550406	0.509521	0.515971	0.523411	0.519179	0.553135	0.551052	0.563547	0.616204	0.554227	0.542571	0.567459	0.554886	0.563771	0.457596	0.497625	0.461442	0.497336	0.49716	0.511128	0.525317	0.512636	0.413486	0.505941	0.489223	0.479604	0.450031
RS-7NK-6	0.760893	0.746053	0.802434	0.766353	0.788487	0.791019	0.800116	0.839356	0.804103	0.759	0.795519	0.752668	0.746533	0.822257	0.816514	0.782877	0.809038	0.788815	0.855498	0.777639	0.746062	0.826471	0.781583	0.807077	0.792068	0.801314	0.815133	0.822635	0.857465	0.804358	0.897235	0.858807	0.832113	0.865772	0.859349	0.840993	0.586112	0.553179	0.72436	0.550132	0.545913	0.779703	0.523913	0.578418	0.681068	0.563451	0.591367	0.581304	0.594077
RS-7NK-7	0.474129	0.486665	0.531691	0.496398	0.480085	0.477859	0.459619	0.543007	0.546059	0.493523	0.502857	0.495231	0.506923	0.503106	0.486926	0.491259	0.498603	0.487498	0.535335	0.494764	0.499699	0.506207	0.495742	0.495775	0.488994	0.484896	0.502887	0.676221	0.662439	0.685151	0.688881	0.668737	0.663151	0.669457	0.66504	0.668018	0.60249	0.620426	0.513816	0.590821	0.598748	0.572727	0.637591	0.558537	0.454874	0.604717	0.603478	0.571882	0.548233
RS-7NK-9	0.511777	0.456929	0.480376	0.530009	0.453861	0.451082	0.497796	0.508788	0.498945	0.418064	0.468209	0.472792	0.427703	0.477777	0.436325	0.478366	0.495916	0.422167	0.528751	0.492995	0.439779	0.493796	0.494791	0.452605	0.465316	0.463939	0.462369	0.563852	0.556314	0.570654	0.606805	0.563354	0.545087	0.571441	0.562588	0.562334	0.473161	0.511123	0.42098	0.505723	0.503184	0.461352	0.537373	0.497692	0.370434	0.515428	0.496021	0.482373	0.450539
RS-7NP-1	0.741944	0.715279	0.759436	0.748598	0.757919	0.762256	0.776902	0.801947	0.762587	0.711714	0.753466	0.708343	0.698901	0.785107	0.778548	0.741337	0.773414	0.746765	0.827203	0.737426	0.702698	0.792967	0.743201	0.772101	0.753071	0.765363	0.781335	0.790363	0.831829	0.76236	0.876699	0.833641	0.798961	0.840505	0.835149	0.804171	0.518377	0.500775	0.680354	0.502979	0.496599	0.742081	0.482732	0.536841	0.644339	0.503895	0.521513	0.525977	0.524404
RS-7NP-2	0.808253	0.787596	0.82437	0.816276	0.822713	0.825204	0.837344	0.857827	0.828059	0.785971	0.818168	0.784766	0.778094	0.842166	0.83921	0.811151	0.838297	0.813038	0.876596	0.810053	0.78046	0.85319	0.816309	0.835289	0.821501	0.830766	0.843095	0.844798	0.876069	0.822453	0.91346	0.878301	0.851556	0.885181	0.879491	0.857565	0.630398	0.61108	0.763582	0.615522	0.612613	0.813921	0.59471	0.6349	0.73005	0.618738	0.622918	0.640631	0.643208
RS-7NP-3	0.887957	0.878794	0.896377	0.892509	0.900457	0.902783	0.908341	0.918502	0.898551	0.879141	0.897822	0.875995	0.873549	0.91277	0.910698	0.892614	0.90855	0.896399	0.932062	0.892764	0.874472	0.917421	0.895718	0.908286	0.899365	0.905357	0.912405	0.90755	0.930194	0.888232	0.952413	0.931617	0.912352	0.935303	0.932102	0.915608	0.761914	0.738074	0.864579	0.743289	0.740186	0.890663	0.720265	0.763485	0.845231	0.744258	0.753453	0.768393	0.771322
RS-7NP-4	0.556966	0.513199	0.563463	0.574333	0.530749	0.52644	0.557849	0.595801	0.573806	0.48134	0.515626	0.514107	0.489649	0.533186	0.515037	0.525934	0.547322	0.49539	0.595695	0.53698	0.506097	0.561595	0.538659	0.533205	0.526644	0.527953	0.541365	0.650117	0.65792	0.644462	0.714355	0.661384	0.638925	0.669135	0.661557	0.651252	0.451043	0.473075	0.462192	0.463785	0.465146	0.520303	0.500087	0.457278	0.42133	0.448482	0.442202	0.406601	0.388127
RS-7NP-5	0.63235	0.571968	0.648489	0.651716	0.625511	0.629333	0.660313	0.705029	0.660662	0.554034	0.608209	0.569497	0.550221	0.65222	0.639394	0.612627	0.661397	0.602134	0.723293	0.611754	0.544202	0.681065	0.623678	0.635614	0.623327	0.63132	0.648688	0.684184	0.718949	0.661723	0.788126	0.727304	0.686285	0.741055	0.72754	0.706279	0.42352	0.421408	0.539627	0.432686	0.427517	0.61546	0.433329	0.435369	0.479661	0.412844	0.402532	0.425329	0.407364
RS-7NP-6	0.560817	0.590503	0.610484	0.561534	0.609828	0.605701	0.58028	0.636741	0.619491	0.576857	0.603324	0.555792	0.575615	0.619526	0.606306	0.571167	0.587528	0.589545	0.655991	0.581329	0.594334	0.624563	0.575025	0.619241	0.589114	0.598302	0.626779	0.743419	0.753652	0.720193	0.789283	0.75752	0.731166	0.759947	0.75893	0.725771	0.55504	0.562186	0.561801	0.540233	0.538009	0.612071	0.579769	0.50343	0.50954	0.539344	0.532367	0.508259	0.490974
RS-7NP-7	0.580367	0.602594	0.602312	0.593604	0.627636	0.625608	0.608364	0.642383	0.618918	0.58886	0.619412	0.566311	0.588563	0.637195	0.625967	0.583153	0.607571	0.607291	0.677872	0.601315	0.605124	0.646274	0.600828	0.642222	0.6062	0.622589	0.647652	0.744319	0.764627	0.716861	0.804753	0.770397	0.736399	0.770152	0.770773	0.731054	0.568258	0.559674	0.580202	0.531335	0.531246	0.634155	0.577479	0.493315	0.526223	0.532375	0.536704	0.523482	0.506115
RS-7NP-8	0.770418	0.761987	0.805526	0.777426	0.800268	0.804361	0.810226	0.844366	0.810094	0.764227	0.798287	0.753573	0.754449	0.824399	0.821205	0.784571	0.81393	0.794128	0.860524	0.780874	0.749835	0.834846	0.784617	0.812817	0.79881	0.806653	0.821655	0.839151	0.871144	0.814673	0.909921	0.873711	0.845053	0.879795	0.874762	0.850754	0.611618	0.577665	0.744466	0.579732	0.57246	0.796132	0.561787	0.576048	0.708036	0.573082	0.590464	0.614087	0.611724
RS-7NP-9	0.536261	0.546555	0.552236	0.546902	0.571036	0.563534	0.555998	0.581583	0.56873	0.529111	0.55413	0.517898	0.529743	0.569798	0.552963	0.534598	0.552372	0.538243	0.615554	0.557009	0.549248	0.589323	0.557049	0.575405	0.551393	0.562219	0.580679	0.678637	0.688915	0.662684	0.729229	0.697718	0.671068	0.698039	0.69797	0.668592	0.547984	0.571456	0.53712	0.53624	0.537662	0.591304	0.575437	0.522061	0.477979	0.544932	0.540194	0.522788	0.496843
RS-7NPK-1	0.624325	0.614241	0.629457	0.631645	0.639842	0.635415	0.640285	0.667575	0.641722	0.582205	0.631109	0.594278	0.579633	0.654316	0.631848	0.611092	0.635036	0.603912	0.695863	0.615871	0.590832	0.658903	0.616294	0.633294	0.620033	0.622941	0.6414	0.707033	0.734703	0.67088	0.782088	0.737694	0.695386	0.739865	0.739276	0.69421	0.536614	0.558968	0.576609	0.55017	0.534396	0.610839	0.559074	0.528512	0.532032	0.533955	0.501424	0.519339	0.508043
RS-7NPK-2	0.701087	0.691537	0.712884	0.704847	0.72691	0.727172	0.73362	0.754456	0.716032	0.672546	0.721371	0.678318	0.663335	0.748734	0.732574	0.703824	0.732163	0.702251	0.788087	0.703807	0.674601	0.752922	0.704572	0.733403	0.714349	0.723582	0.739861	0.759663	0.802466	0.72512	0.846285	0.802793	0.760292	0.807602	0.804648	0.760746	0.560207	0.559527	0.668363	0.554067	0.53632	0.70968	0.549377	0.540435	0.623035	0.540749	0.507333	0.544169	0.542395
RS-7NPK-3	0.907003	0.896545	0.912808	0.910651	0.914629	0.916133	0.923465	0.931566	0.913962	0.89444	0.913922	0.896155	0.888558	0.92657	0.921917	0.910091	0.923327	0.909099	0.941135	0.908195	0.889391	0.929585	0.910114	0.919579	0.913448	0.917922	0.92326	0.905653	0.930432	0.888593	0.952601	0.93196	0.911631	0.934549	0.932119	0.916561	0.783423	0.771456	0.881014	0.786644	0.779358	0.902664	0.752104	0.793782	0.866578	0.773834	0.775574	0.809795	0.811467
RS-7NPK-4	0.758756	0.756916	0.788308	0.757038	0.7843	0.784971	0.788986	0.81802	0.787938	0.750233	0.783629	0.753943	0.739696	0.805839	0.797447	0.772585	0.79077	0.771677	0.83597	0.770797	0.750484	0.810259	0.770354	0.79519	0.777136	0.784984	0.801719	0.814564	0.8476	0.793791	0.885548	0.847865	0.818927	0.854063	0.849357	0.822523	0.638017	0.623074	0.738216	0.635716	0.617591	0.774888	0.623345	0.613006	0.705327	0.606268	0.605885	0.63119	0.634498
RS-7NPK-5	0.661259	0.620829	0.67617	0.66744	0.6574	0.657452	0.682317	0.718819	0.683051	0.597838	0.649792	0.622444	0.583708	0.683253	0.664247	0.64815	0.681406	0.627955	0.733723	0.646187	0.596273	0.693409	0.650098	0.65876	0.644822	0.655321	0.670192	0.678466	0.71953	0.661545	0.783942	0.72231	0.683169	0.729447	0.723179	0.69466	0.482446	0.503358	0.598125	0.5174	0.500188	0.639388	0.496504	0.510701	0.544384	0.498957	0.475658	0.498703	0.489095
RS-7NPK-6	0.821709	0.800398	0.839279	0.827075	0.831976	0.835927	0.847355	0.870979	0.842517	0.797232	0.830755	0.800238	0.787925	0.853081	0.845847	0.824146	0.848478	0.82164	0.881954	0.820269	0.786606	0.858013	0.822771	0.840055	0.82863	0.837656	0.847434	0.833669	0.869312	0.814396	0.906943	0.871809	0.841788	0.877301	0.872405	0.849911	0.6433	0.635512	0.777941	0.649154	0.640338	0.817446	0.613844	0.662834	0.750288	0.643946	0.631185	0.667801	0.668537
RS-7NPK-7	0.58325	0.594095	0.624428	0.592848	0.610212	0.606232	0.595744	0.65491	0.630978	0.572887	0.603832	0.570671	0.571885	0.620744	0.605173	0.583185	0.599767	0.584314	0.655906	0.582421	0.578781	0.622331	0.57938	0.608321	0.584953	0.590277	0.614549	0.725981	0.735095	0.71418	0.774474	0.739373	0.716252	0.73838	0.738393	0.716277	0.590908	0.593251	0.570732	0.576012	0.573404	0.624585	0.609451	0.539176	0.515647	0.573749	0.570696	0.550077	0.532488
RS-7NPK-8	0.732082	0.74237	0.762603	0.735386	0.769748	0.771117	0.765589	0.794267	0.765461	0.735627	0.766029	0.729745	0.728489	0.790856	0.779261	0.748073	0.768851	0.758147	0.813832	0.743648	0.737801	0.787078	0.74337	0.779751	0.756798	0.764659	0.784925	0.821144	0.847265	0.794205	0.880058	0.848944	0.818743	0.850258	0.848123	0.815732	0.669719	0.645052	0.723182	0.649704	0.630911	0.75657	0.655774	0.614896	0.683617	0.605918	0.628143	0.637087	0.639184
RS-7NPK-9	0.694955	0.674097	0.696552	0.699151	0.702456	0.702935	0.717773	0.732519	0.700479	0.646251	0.696289	0.670162	0.634243	0.722099	0.699751	0.68781	0.710408	0.670407	0.761781	0.693084	0.657182	0.728803	0.691952	0.706198	0.69076	0.700187	0.715396	0.715979	0.757756	0.683736	0.811598	0.75838	0.714289	0.763286	0.759118	0.71778	0.540011	0.569113	0.650928	0.56422	0.549863	0.676035	0.543501	0.565365	0.606449	0.553082	0.517908	0.548821	0.54754
RS-7PK-1	0.91691	0.89545	0.907792	0.92222	0.911685	0.9124	0.927376	0.925453	0.910965	0.882327	0.90969	0.902537	0.876874	0.921753	0.910215	0.915391	0.92607	0.897687	0.938643	0.915143	0.887308	0.92893	0.918062	0.915275	0.914265	0.917848	0.918274	0.818402	0.870416	0.802224	0.910743	0.872468	0.836334	0.877041	0.873275	0.853055	0.745058	0.763531	0.873982	0.794202	0.786523	0.881482	0.736398	0.821118	0.862287	0.7843	0.759115	0.804406	0.805495
RS-7PK-2	0.755803	0.701391	0.725174	0.767615	0.72539	0.725231	0.765849	0.757245	0.734586	0.654323	0.723039	0.726103	0.647907	0.74266	0.701597	0.744978	0.765783	0.67962	0.787068	0.750209	0.685702	0.760783	0.755078	0.727922	0.733138	0.740052	0.734333	0.517895	0.583815	0.522227	0.682974	0.590109	0.533159	0.602663	0.58914	0.570871	0.493857	0.550625	0.662736	0.590663	0.574001	0.66125	0.534265	0.624162	0.631435	0.574837	0.531724	0.577626	0.567021
RS-7PK-3	0.7793	0.728471	0.748498	0.791093	0.755438	0.755572	0.790288	0.780721	0.759654	0.687809	0.750718	0.751123	0.68446	0.771075	0.735905	0.771023	0.78916	0.712786	0.811881	0.775534	0.714709	0.787693	0.779962	0.757733	0.760868	0.769153	0.763826	0.561188	0.633427	0.554346	0.724314	0.635666	0.577886	0.644476	0.636004	0.610702	0.541136	0.589979	0.688565	0.629511	0.61136	0.692941	0.571775	0.648318	0.660869	0.612265	0.568182	0.628782	0.615865
RS-7PK-4	0.917428	0.895863	0.909465	0.922436	0.911773	0.912879	0.927777	0.926142	0.911689	0.883113	0.910464	0.904611	0.877538	0.921827	0.911152	0.91655	0.926496	0.89908	0.938856	0.915928	0.88928	0.92872	0.918133	0.916018	0.914454	0.918222	0.919495	0.830898	0.876721	0.816614	0.915276	0.876735	0.845361	0.883367	0.877069	0.859472	0.762815	0.763223	0.86978	0.799802	0.788394	0.881668	0.749784	0.812865	0.860983	0.773173	0.764437	0.80933	0.810999
RS-7PK-5	0.886021	0.854802	0.87637	0.891102	0.874107	0.876312	0.897794	0.898265	0.879452	0.838667	0.874601	0.869327	0.832662	0.889798	0.87453	0.884283	0.896958	0.857893	0.911676	0.882778	0.846799	0.897494	0.886733	0.880701	0.87911	0.884687	0.885065	0.764927	0.823067	0.759805	0.877991	0.82282	0.786252	0.832652	0.825039	0.811035	0.685887	0.704415	0.817125	0.744466	0.737196	0.827057	0.681496	0.769862	0.806476	0.73172	0.703127	0.752026	0.753584
RS-7PK-6	0.870169	0.83776	0.856425	0.878568	0.861478	0.862107	0.88435	0.881789	0.861048	0.817135	0.859083	0.849205	0.811348	0.875751	0.857043	0.867861	0.883216	0.83931	0.901186	0.865195	0.824877	0.885768	0.870171	0.864348	0.865097	0.868638	0.869025	0.729033	0.799226	0.708354	0.860657	0.800747	0.751319	0.809723	0.803957	0.776296	0.640604	0.661599	0.807019	0.702818	0.687047	0.813776	0.634322	0.727471	0.791904	0.687122	0.645069	0.713749	0.710473
RS-7PK-7	0.815162	0.782825	0.79561	0.82132	0.807542	0.804979	0.829507	0.823004	0.80198	0.749237	0.803987	0.794996	0.742184	0.820605	0.791574	0.812913	0.827626	0.771155	0.851783	0.815256	0.769561	0.832541	0.820302	0.80801	0.809334	0.814929	0.812942	0.657757	0.726736	0.635101	0.792437	0.725066	0.673254	0.732712	0.727162	0.688964	0.57788	0.611819	0.746251	0.639563	0.621791	0.751162	0.584306	0.679274	0.719315	0.624865	0.608339	0.633511	0.629754
RS-7PK-8	0.837513	0.806295	0.818051	0.841353	0.823516	0.823522	0.8458	0.839691	0.822677	0.776249	0.824945	0.819736	0.770749	0.838258	0.806386	0.833772	0.84513	0.792341	0.863598	0.837167	0.794219	0.846834	0.840692	0.824407	0.825522	0.83104	0.829752	0.695132	0.747106	0.680754	0.800533	0.744339	0.701763	0.748243	0.746103	0.71266	0.649296	0.680587	0.756417	0.710094	0.692564	0.754618	0.664974	0.720774	0.740044	0.689894	0.652206	0.690987	0.692631
RS-7PK-9	0.819681	0.778608	0.796936	0.826774	0.802299	0.803253	0.832404	0.827193	0.803174	0.742582	0.801753	0.792527	0.734609	0.82142	0.789349	0.811696	0.830597	0.769123	0.854428	0.812211	0.76124	0.83163	0.8157	0.803782	0.806285	0.810953	0.811299	0.627758	0.709854	0.607556	0.787149	0.707502	0.649369	0.716831	0.711286	0.673009	0.600071	0.640558	0.745426	0.681645	0.663496	0.750175	0.609834	0.700352	0.72094	0.666153	0.625087	0.687276	0.680804
RS-8NK-1	0.685663	0.630189	0.689933	0.703235	0.682927	0.686775	0.722224	0.745804	0.698225	0.617414	0.683541	0.647175	0.601976	0.722062	0.699695	0.684478	0.72391	0.657434	0.774288	0.682697	0.609479	0.736122	0.691205	0.692323	0.688054	0.697547	0.706175	0.631074	0.704789	0.613749	0.790357	0.71142	0.654964	0.7236	0.713342	0.684387	0.422947	0.466608	0.620321	0.502017	0.483343	0.663975	0.41433	0.52816	0.577632	0.510512	0.470163	0.538162	0.533267
RS-8NK-2	0.613634	0.538689	0.620046	0.633929	0.59612	0.600268	0.648106	0.67809	0.631337	0.52876	0.602759	0.567902	0.521459	0.645997	0.6172	0.605257	0.651437	0.576716	0.705918	0.6026	0.520724	0.663137	0.612986	0.608793	0.607795	0.61529	0.623121	0.61671	0.669206	0.606285	0.750938	0.675086	0.631016	0.687234	0.675808	0.655959	0.413648	0.439382	0.551998	0.465901	0.447114	0.617605	0.435809	0.488574	0.501047	0.471138	0.451989	0.492575	0.47804
RS-8NK-3	0.600643	0.525058	0.61977	0.623124	0.589154	0.595625	0.632167	0.681102	0.635996	0.538935	0.593174	0.554611	0.53827	0.637039	0.625072	0.594074	0.642753	0.582441	0.704323	0.590948	0.520133	0.658199	0.604207	0.612205	0.601555	0.608498	0.624239	0.683975	0.716238	0.670973	0.786463	0.725876	0.6918	0.737553	0.727621	0.713874	0.472618	0.460898	0.550132	0.448509	0.454806	0.646472	0.474537	0.458944	0.480137	0.47756	0.489971	0.494678	0.472236
RS-8NK-4	0.647333	0.584325	0.676389	0.660175	0.635307	0.643636	0.679605	0.726859	0.683421	0.598455	0.647341	0.613078	0.589402	0.687029	0.676367	0.646805	0.68521	0.63762	0.742244	0.643546	0.581382	0.70001	0.650826	0.662478	0.649438	0.6578	0.676274	0.715977	0.753231	0.707271	0.814412	0.755647	0.727708	0.767408	0.758645	0.742969	0.510772	0.500662	0.594895	0.502675	0.500223	0.67908	0.502173	0.510557	0.545711	0.520772	0.524	0.531189	0.524068
RS-8NK-5	0.60424	0.532585	0.614272	0.62122	0.595495	0.602314	0.641464	0.673116	0.621066	0.529874	0.600759	0.561502	0.520571	0.644331	0.623299	0.601658	0.643723	0.577269	0.707529	0.595187	0.527333	0.662201	0.605071	0.616827	0.607649	0.614605	0.630806	0.638638	0.688949	0.620138	0.767868	0.695744	0.652177	0.709244	0.697503	0.670662	0.421269	0.432921	0.5493	0.445987	0.428413	0.618654	0.42406	0.458204	0.488096	0.455795	0.445282	0.470989	0.456966
RS-8NK-6	0.735537	0.688751	0.752751	0.748054	0.734861	0.741206	0.764967	0.796797	0.755761	0.689877	0.738681	0.704094	0.681732	0.770792	0.759179	0.735333	0.76753	0.726304	0.814283	0.731893	0.679405	0.782359	0.740152	0.751133	0.740414	0.749107	0.762769	0.75567	0.798799	0.740065	0.854435	0.799981	0.768478	0.810401	0.802964	0.786161	0.568487	0.560101	0.695135	0.579456	0.570672	0.752273	0.543671	0.598928	0.649805	0.585439	0.578599	0.614661	0.612398
RS-8NK-7	0.5101	0.496297	0.577312	0.538691	0.553973	0.55969	0.562644	0.641969	0.594022	0.525139	0.566649	0.49919	0.524755	0.610002	0.599528	0.539898	0.595887	0.562419	0.669495	0.527556	0.500702	0.620335	0.54264	0.583018	0.562649	0.566457	0.595837	0.706673	0.736535	0.689219	0.790633	0.746016	0.705555	0.749291	0.744571	0.713893	0.5125	0.506679	0.543735	0.461566	0.472809	0.625715	0.507641	0.414871	0.449066	0.498251	0.501148	0.494059	0.479032
RS-8NK-8	0.570917	0.513724	0.624225	0.586447	0.569646	0.577632	0.607692	0.678795	0.629018	0.538385	0.58966	0.551906	0.532505	0.631766	0.62481	0.588378	0.629454	0.578712	0.689692	0.577956	0.519016	0.639977	0.581333	0.601281	0.587757	0.596136	0.615712	0.689779	0.722565	0.680211	0.783477	0.725154	0.697284	0.7365	0.723862	0.71259	0.496115	0.488651	0.552073	0.477269	0.472101	0.645778	0.489869	0.463444	0.483618	0.501641	0.50777	0.503554	0.489452
RS-8NK-9	0.629383	0.570136	0.661687	0.643928	0.628012	0.634493	0.666326	0.716908	0.67023	0.575926	0.635079	0.597318	0.566039	0.678438	0.662801	0.637616	0.680589	0.620299	0.738282	0.63008	0.559223	0.695437	0.637095	0.649974	0.641865	0.649598	0.665199	0.667572	0.715508	0.6557	0.78885	0.722458	0.683011	0.732262	0.721549	0.704375	0.459847	0.456756	0.594721	0.472504	0.460604	0.670533	0.438253	0.482211	0.53498	0.487342	0.481707	0.511703	0.508412
RS-8NP-1	0.862238	0.845883	0.869816	0.86783	0.871913	0.875081	0.883886	0.896482	0.871844	0.841826	0.870447	0.845036	0.83389	0.888297	0.882217	0.8651	0.884615	0.863859	0.911465	0.863452	0.837241	0.89374	0.866933	0.880068	0.871089	0.877327	0.885869	0.867529	0.900165	0.843841	0.93168	0.902525	0.875951	0.906441	0.902385	0.880384	0.714104	0.705121	0.826796	0.722134	0.71077	0.855256	0.682895	0.726558	0.804776	0.709325	0.697211	0.743646	0.745375
RS-8NP-2	0.948465	0.943574	0.9508	0.950133	0.953763	0.954778	0.958083	0.961698	0.951224	0.943053	0.953969	0.942851	0.940049	0.960591	0.958187	0.950864	0.95756	0.951646	0.968778	0.949964	0.94069	0.962127	0.951089	0.957485	0.953011	0.956002	0.959262	0.951729	0.965048	0.938437	0.976299	0.965714	0.954716	0.967421	0.966025	0.955642	0.882341	0.874813	0.935496	0.882662	0.878696	0.945002	0.86474	0.883862	0.927734	0.870689	0.873934	0.896823	0.899153
RS-8NP-3	0.88631	0.875242	0.890749	0.889729	0.897061	0.89861	0.90565	0.913883	0.892824	0.877413	0.896291	0.872658	0.871032	0.910875	0.909052	0.889289	0.904582	0.894397	0.929768	0.888234	0.873596	0.915213	0.89123	0.907089	0.896184	0.903275	0.911225	0.912881	0.933025	0.889944	0.953381	0.934721	0.915169	0.936418	0.934655	0.914293	0.778873	0.756398	0.860587	0.765668	0.756887	0.889527	0.752599	0.761186	0.841169	0.745979	0.75742	0.782632	0.784746
RS-8NP-4	0.889046	0.877997	0.898594	0.89225	0.899025	0.90137	0.908363	0.920181	0.899545	0.87978	0.898929	0.87708	0.873852	0.912843	0.910556	0.893766	0.907519	0.89661	0.931616	0.891523	0.875162	0.917581	0.893806	0.908484	0.899425	0.904914	0.912732	0.910715	0.931755	0.892375	0.953564	0.932757	0.914684	0.936739	0.933156	0.917695	0.793065	0.77049	0.865941	0.780528	0.776702	0.895817	0.762889	0.784057	0.850025	0.764409	0.777307	0.801333	0.80384
RS-8NP-5	0.927272	0.921713	0.934252	0.929603	0.935657	0.937151	0.940834	0.948614	0.935719	0.922044	0.93576	0.920885	0.91758	0.945	0.942827	0.931982	0.941304	0.933414	0.956896	0.930869	0.918784	0.94758	0.932405	0.941382	0.935658	0.93921	0.944302	0.936911	0.95387	0.92279	0.968805	0.954376	0.941087	0.957271	0.955241	0.943047	0.849602	0.834195	0.912961	0.847084	0.841766	0.930018	0.824316	0.847299	0.901167	0.831564	0.838057	0.861997	0.865441
RS-8NP-6	0.892136	0.887552	0.904318	0.896703	0.907331	0.909265	0.913185	0.924406	0.90549	0.891311	0.907593	0.88421	0.885206	0.9208	0.918543	0.899268	0.912943	0.905537	0.936868	0.897422	0.885846	0.92337	0.900611	0.915913	0.906093	0.911833	0.92006	0.926304	0.94306	0.906332	0.960341	0.944207	0.927714	0.946187	0.944654	0.927043	0.811454	0.790755	0.875842	0.794377	0.788014	0.898429	0.78444	0.784942	0.857537	0.776253	0.787467	0.81032	0.813899
RS-8NP-7	0.919966	0.9159	0.929885	0.922331	0.930825	0.932255	0.934977	0.944784	0.931048	0.917344	0.930876	0.913645	0.913468	0.940559	0.939143	0.925538	0.936172	0.928938	0.953142	0.924327	0.913161	0.943163	0.926352	0.936958	0.930834	0.93406	0.939919	0.936112	0.952082	0.922718	0.967553	0.952819	0.939553	0.955095	0.952873	0.941403	0.84161	0.824936	0.906108	0.833655	0.829845	0.9246	0.814138	0.832799	0.893234	0.821669	0.830559	0.853413	0.856098
RS-8NP-8	0.957119	0.956218	0.961801	0.958389	0.964388	0.965106	0.965831	0.970507	0.962638	0.957441	0.964425	0.954111	0.955282	0.969757	0.968794	0.960719	0.966054	0.963683	0.976202	0.960425	0.955205	0.970789	0.961697	0.96795	0.963895	0.966246	0.969247	0.969974	0.978151	0.959447	0.985026	0.978619	0.970979	0.979472	0.978694	0.970482	0.914098	0.900839	0.949772	0.906206	0.903044	0.96003	0.897105	0.904029	0.942424	0.897227	0.904267	0.918593	0.920532
RS-8NP-9	0.969357	0.968142	0.97306	0.97034	0.973993	0.974797	0.975555	0.979355	0.973808	0.969517	0.974436	0.967415	0.967972	0.978181	0.977918	0.97203	0.976041	0.974102	0.98302	0.971634	0.967871	0.979272	0.972512	0.976988	0.974166	0.975826	0.978018	0.979441	0.98474	0.972454	0.989672	0.985041	0.980255	0.985889	0.985104	0.980044	0.938879	0.927754	0.964346	0.932779	0.930305	0.971674	0.926547	0.931154	0.959444	0.925389	0.930709	0.940967	0.94262
RS-8NPK-1	0.92034	0.913495	0.92752	0.922606	0.928418	0.930414	0.93467	0.94257	0.928099	0.911892	0.929207	0.912772	0.90666	0.938958	0.93479	0.924596	0.935192	0.923852	0.951008	0.922321	0.906814	0.941356	0.923988	0.932157	0.927612	0.930625	0.935551	0.925895	0.945163	0.910517	0.962569	0.946202	0.929932	0.948241	0.946609	0.933169	0.837556	0.83008	0.905599	0.840912	0.833537	0.921112	0.815661	0.841543	0.893587	0.825398	0.824404	0.855883	0.857498
RS-8NPK-2	0.867662	0.864323	0.890524	0.872481	0.888239	0.891028	0.893189	0.913147	0.89232	0.865542	0.887441	0.862357	0.858876	0.903484	0.899356	0.880254	0.897038	0.883554	0.922058	0.875252	0.856415	0.90648	0.877635	0.89456	0.885422	0.8904	0.899426	0.899245	0.922705	0.881829	0.945733	0.924531	0.904341	0.927512	0.924603	0.908552	0.771942	0.750327	0.858312	0.757639	0.748379	0.88602	0.733605	0.751618	0.836249	0.740481	0.752904	0.785978	0.787737
RS-8NPK-3	0.875306	0.869265	0.891681	0.880535	0.892166	0.894229	0.898398	0.913851	0.894889	0.871947	0.891892	0.868069	0.865606	0.907248	0.904314	0.885397	0.90124	0.889558	0.925172	0.880761	0.864005	0.910114	0.883872	0.900085	0.890648	0.895642	0.904036	0.910464	0.929658	0.891702	0.95085	0.9317	0.91392	0.934358	0.93189	0.914883	0.78942	0.767459	0.862212	0.774954	0.766514	0.890416	0.761746	0.762738	0.842839	0.751872	0.76359	0.78974	0.793537
RS-8NPK-4	0.8563	0.842498	0.871305	0.862697	0.869537	0.871784	0.879639	0.896466	0.873399	0.840296	0.868994	0.843012	0.833172	0.886897	0.879849	0.86241	0.881338	0.861335	0.908819	0.858157	0.833367	0.891296	0.862048	0.876162	0.867572	0.872266	0.881451	0.877613	0.904128	0.859657	0.931577	0.90604	0.882233	0.910108	0.906522	0.88712	0.757632	0.742706	0.844438	0.755795	0.74203	0.871216	0.731773	0.752563	0.819653	0.739251	0.744646	0.77632	0.772858
RS-8NPK-5	0.795828	0.777534	0.818391	0.805355	0.814027	0.816414	0.825777	0.854189	0.822513	0.776097	0.811261	0.774731	0.766154	0.836253	0.828356	0.801323	0.828905	0.804764	0.86659	0.794636	0.761771	0.841943	0.800083	0.821286	0.807936	0.815134	0.82874	0.841111	0.870764	0.820852	0.905251	0.873669	0.845991	0.878669	0.875034	0.853791	0.685351	0.661225	0.775249	0.671136	0.657279	0.816895	0.656915	0.660027	0.74307	0.642099	0.654968	0.689955	0.685899
RS-8NPK-6	0.937533	0.934605	0.945794	0.939497	0.946643	0.94756	0.949754	0.957977	0.947424	0.936173	0.94702	0.93224	0.932892	0.954278	0.95324	0.942169	0.950176	0.945562	0.963514	0.939931	0.931328	0.955727	0.941504	0.950572	0.945353	0.948233	0.952545	0.95495	0.966078	0.943307	0.976663	0.966676	0.956685	0.967999	0.966779	0.956585	0.886189	0.869059	0.930668	0.875727	0.869682	0.943674	0.865094	0.871667	0.920755	0.865277	0.87286	0.89098	0.89244
RS-8NPK-7	0.873131	0.866602	0.890481	0.877823	0.889452	0.892086	0.896393	0.913035	0.892562	0.867123	0.889385	0.863263	0.860272	0.904636	0.900808	0.881417	0.897421	0.885379	0.922684	0.876236	0.858517	0.906684	0.87909	0.895692	0.886721	0.891482	0.901092	0.901338	0.924708	0.883831	0.947158	0.926152	0.906631	0.928657	0.926363	0.909438	0.785861	0.76734	0.862842	0.774769	0.765178	0.88712	0.755	0.768174	0.842205	0.756677	0.766405	0.796333	0.798111
RS-8NPK-8	0.897476	0.887632	0.911523	0.900896	0.907487	0.909061	0.915638	0.930086	0.912178	0.890296	0.908395	0.889086	0.88451	0.921532	0.918989	0.903706	0.917018	0.904748	0.936736	0.89944	0.882671	0.92391	0.902432	0.913689	0.906852	0.910814	0.917422	0.91434	0.933732	0.899646	0.954459	0.93565	0.919054	0.938286	0.935765	0.9219	0.812737	0.795616	0.882224	0.807894	0.798773	0.905545	0.787576	0.805387	0.867519	0.78786	0.79733	0.825874	0.826103
RS-8NPK-9	0.898219	0.888986	0.911014	0.900787	0.908925	0.91064	0.91627	0.930037	0.911817	0.890575	0.909071	0.88917	0.884856	0.922167	0.919297	0.904194	0.916773	0.90607	0.937009	0.899666	0.883282	0.924209	0.90247	0.914135	0.906973	0.911851	0.918307	0.913583	0.934916	0.898414	0.956044	0.936207	0.919778	0.939093	0.93637	0.923494	0.808981	0.794194	0.882435	0.805701	0.796705	0.905924	0.778668	0.803901	0.866388	0.787002	0.796286	0.819324	0.824633
RS-8PK-1	0.951923	0.94145	0.947121	0.954429	0.95162	0.952032	0.958861	0.958256	0.948735	0.934963	0.951107	0.945269	0.931749	0.957643	0.951215	0.952745	0.95901	0.943943	0.96666	0.951766	0.936724	0.960602	0.953255	0.953603	0.952203	0.954309	0.955434	0.906488	0.934137	0.890173	0.955089	0.934287	0.914711	0.937639	0.935144	0.920682	0.853284	0.856879	0.927226	0.877379	0.869313	0.931879	0.840571	0.886363	0.920095	0.858672	0.851235	0.886063	0.887606
RS-8PK-2	0.917645	0.897118	0.909998	0.92191	0.912847	0.914229	0.928418	0.927507	0.911958	0.887117	0.914785	0.905672	0.882574	0.92498	0.913841	0.916944	0.927509	0.901563	0.940149	0.915101	0.890301	0.929874	0.917825	0.91718	0.916271	0.919055	0.920424	0.840269	0.884318	0.823421	0.920503	0.884225	0.853948	0.889823	0.886324	0.866033	0.782098	0.78889	0.885434	0.818407	0.804921	0.890353	0.767708	0.831849	0.874454	0.788809	0.780092	0.828692	0.830192
RS-8PK-3	0.943258	0.92953	0.937122	0.946087	0.940915	0.941827	0.950966	0.949782	0.939266	0.92211	0.941001	0.934635	0.918359	0.949009	0.940997	0.942824	0.950189	0.93228	0.959296	0.941773	0.925143	0.952157	0.943667	0.944042	0.942464	0.945049	0.946277	0.889595	0.921321	0.874938	0.946169	0.921153	0.899468	0.924926	0.922129	0.906997	0.841454	0.84485	0.918983	0.866286	0.857802	0.92391	0.828943	0.877438	0.911548	0.846247	0.839846	0.876593	0.877517
RS-8PK-4	0.967405	0.95977	0.964633	0.969104	0.96683	0.967392	0.972394	0.971953	0.965918	0.956547	0.96716	0.962722	0.954633	0.971821	0.967899	0.967794	0.972076	0.962858	0.977477	0.967199	0.957721	0.973642	0.968634	0.968916	0.968034	0.969347	0.970046	0.939829	0.957799	0.930458	0.971295	0.958179	0.945798	0.959831	0.958591	0.949659	0.905302	0.905506	0.953581	0.9188	0.913902	0.95687	0.895269	0.926438	0.949428	0.907279	0.905528	0.926528	0.927379
RS-8PK-5	0.961342	0.952671	0.957101	0.963467	0.96143	0.96253	0.967687	0.966942	0.95869	0.949665	0.961589	0.956138	0.94694	0.967185	0.963023	0.962801	0.968057	0.957122	0.974688	0.961931	0.950527	0.969597	0.96347	0.964521	0.96268	0.964413	0.966043	0.928576	0.950184	0.915253	0.966682	0.95061	0.935375	0.953004	0.950948	0.940253	0.883377	0.881425	0.943059	0.898184	0.892184	0.948267	0.870511	0.906139	0.937629	0.886704	0.882792	0.908827	0.911628
RS-8PK-6	0.946078	0.934406	0.940898	0.949065	0.945396	0.946658	0.953692	0.952613	0.942759	0.926433	0.945377	0.937985	0.92337	0.952337	0.945173	0.946203	0.953096	0.936721	0.962337	0.945166	0.929097	0.955597	0.947435	0.947351	0.946148	0.948342	0.949514	0.894833	0.926358	0.880604	0.949744	0.926488	0.904832	0.929618	0.926855	0.912398	0.848175	0.851713	0.923383	0.873095	0.863528	0.926307	0.835999	0.882516	0.916726	0.854581	0.844416	0.882806	0.884184
RS-8PK-7	0.922649	0.906141	0.913868	0.926132	0.921874	0.923394	0.933803	0.932196	0.916859	0.899237	0.922345	0.912469	0.89436	0.933414	0.924049	0.924109	0.934389	0.9128	0.947009	0.922186	0.9008	0.937373	0.925485	0.927235	0.924652	0.927212	0.930059	0.862325	0.902321	0.838035	0.933198	0.903296	0.873823	0.90741	0.904489	0.883531	0.789406	0.792852	0.890872	0.817393	0.807388	0.898527	0.772135	0.831841	0.879523	0.795922	0.785883	0.833443	0.834484
RS-8PK-8	0.947433	0.935579	0.942702	0.950284	0.945952	0.946686	0.954986	0.954198	0.943905	0.928819	0.946225	0.939918	0.925143	0.953375	0.946263	0.947407	0.954596	0.93857	0.963265	0.946614	0.931457	0.956184	0.948743	0.949366	0.947403	0.949908	0.951173	0.900817	0.928879	0.885664	0.95141	0.929143	0.909157	0.932204	0.929638	0.91513	0.85167	0.853323	0.924723	0.875293	0.866682	0.927924	0.84193	0.884981	0.919013	0.85489	0.848877	0.882194	0.885156
RS-8PK-9	0.922034	0.903942	0.913494	0.925475	0.918852	0.920127	0.931726	0.930732	0.916143	0.89326	0.918777	0.909791	0.889143	0.929413	0.919222	0.921093	0.930966	0.907135	0.943779	0.919053	0.896895	0.933722	0.922201	0.922751	0.920706	0.923875	0.925777	0.853202	0.894474	0.834161	0.927453	0.894643	0.866287	0.899862	0.896381	0.876246	0.78635	0.789115	0.887789	0.817776	0.807581	0.893241	0.771709	0.833069	0.877452	0.792084	0.784241	0.831258	0.832907
R-1NK-1	0.96866	0.970943	0.970206	0.970589	0.965189	0.96263	0.96204	0.958169	0.972452	0.969775	0.965056	0.971616	0.971859	0.958773	0.958153	0.968027	0.962507	0.966095	0.949907	0.967345	0.970695	0.955827	0.965404	0.960747	0.965827	0.962344	0.957474	0.974579	0.962558	0.977057	0.953125	0.963165	0.971446	0.962098	0.962158	0.970799	0.984776	0.986274	0.972136	0.986523	0.985502	0.967627	0.987549	0.985087	0.974678	0.986227	0.984657	0.983873	0.982318
R-1NK-2	0.954526	0.95706	0.954294	0.954545	0.946992	0.946008	0.942893	0.941744	0.955424	0.956165	0.948736	0.956601	0.959809	0.939101	0.939831	0.95195	0.946685	0.949197	0.92496	0.95045	0.956245	0.936729	0.950162	0.940916	0.94734	0.942686	0.938049	0.962787	0.945668	0.970035	0.923333	0.948049	0.959242	0.94499	0.947236	0.95998	0.977863	0.979604	0.956804	0.978682	0.978416	0.949598	0.981923	0.977245	0.962338	0.979239	0.97834	0.975455	0.974028
R-1NK-3	0.958241	0.960613	0.958764	0.957974	0.95299	0.952131	0.949601	0.947102	0.958246	0.962692	0.954858	0.962481	0.96355	0.947236	0.948275	0.958463	0.950945	0.956405	0.93693	0.958707	0.963979	0.942224	0.952846	0.950429	0.954556	0.951791	0.949795	0.967733	0.954768	0.97337	0.938083	0.953687	0.965953	0.953253	0.952179	0.964057	0.982161	0.983169	0.964558	0.98208	0.981799	0.960675	0.984293	0.981394	0.967059	0.982761	0.982182	0.979015	0.976982
R-1NK-4	0.962262	0.965442	0.963428	0.960049	0.958591	0.957013	0.955025	0.951774	0.963379	0.966856	0.960072	0.966103	0.968025	0.952261	0.952488	0.961166	0.952863	0.960448	0.937756	0.961454	0.966698	0.946461	0.958625	0.953162	0.957496	0.954204	0.952455	0.973547	0.962011	0.977344	0.947122	0.962903	0.969941	0.958716	0.958134	0.967127	0.983579	0.985433	0.968477	0.984562	0.984415	0.963368	0.986509	0.982781	0.971477	0.984271	0.984358	0.981376	0.980161
R-1NK-5	0.95877	0.962722	0.959657	0.959937	0.954182	0.952517	0.949115	0.945506	0.959873	0.961898	0.955532	0.962149	0.964042	0.94723	0.948339	0.957475	0.950229	0.955821	0.933033	0.954869	0.961546	0.944838	0.954379	0.948009	0.952643	0.949422	0.944269	0.971515	0.957201	0.975649	0.940329	0.960902	0.967204	0.957138	0.957068	0.967158	0.980424	0.982391	0.961313	0.981312	0.981156	0.954787	0.98421	0.980259	0.966108	0.981697	0.981169	0.978393	0.976909
R-1NK-6	0.951327	0.954435	0.951914	0.952409	0.946852	0.945209	0.940975	0.938287	0.952182	0.953813	0.945214	0.953831	0.957302	0.936917	0.935598	0.948187	0.938029	0.945253	0.921326	0.947829	0.953025	0.931815	0.946095	0.935959	0.944077	0.938609	0.93431	0.96201	0.944824	0.967088	0.924893	0.94635	0.956705	0.943471	0.943777	0.954766	0.977278	0.979149	0.957553	0.978009	0.978042	0.945022	0.981082	0.976066	0.96142	0.978946	0.975686	0.97416	0.972868
R-1NK-7	0.951988	0.954743	0.955551	0.953056	0.947231	0.944051	0.940935	0.94174	0.956514	0.956853	0.950354	0.956488	0.958833	0.941784	0.942337	0.952301	0.94385	0.948917	0.925707	0.951196	0.956856	0.935122	0.945534	0.942237	0.948841	0.944028	0.940707	0.969321	0.956021	0.973173	0.938044	0.954409	0.965299	0.954413	0.951319	0.962194	0.97869	0.980204	0.959011	0.979293	0.979519	0.951501	0.981335	0.976851	0.960226	0.979585	0.97936	0.975225	0.974414
R-1NK-8	0.968615	0.970516	0.966994	0.971304	0.964492	0.961867	0.960535	0.959441	0.969588	0.970829	0.966483	0.970893	0.972783	0.959195	0.959174	0.967946	0.963845	0.96408	0.948399	0.967391	0.97085	0.957045	0.967004	0.960503	0.964335	0.961136	0.958631	0.974564	0.962922	0.979982	0.948215	0.967447	0.972079	0.96409	0.962623	0.970736	0.985791	0.987239	0.972064	0.986711	0.986744	0.967882	0.988495	0.985462	0.975161	0.986907	0.986162	0.984826	0.98321
R-1NK-9	0.982828	0.983224	0.982886	0.982658	0.979494	0.979534	0.979143	0.979077	0.983346	0.98394	0.979611	0.984041	0.984152	0.976928	0.977212	0.984312	0.981875	0.981811	0.971053	0.981065	0.983885	0.973629	0.982611	0.978321	0.979458	0.97945	0.978282	0.987549	0.982106	0.989023	0.975377	0.982974	0.986813	0.981887	0.981662	0.98656	0.992022	0.992391	0.984703	0.992189	0.991843	0.983703	0.993265	0.992063	0.985447	0.992118	0.992442	0.990473	0.990237
R-1NP-1	0.894391	0.900312	0.893892	0.895578	0.877533	0.878245	0.872271	0.868123	0.895787	0.899404	0.885812	0.902305	0.908106	0.867383	0.868012	0.890794	0.873153	0.883102	0.837553	0.889018	0.904002	0.856154	0.885166	0.871654	0.877632	0.874047	0.866556	0.923063	0.893792	0.934623	0.859241	0.895474	0.914223	0.888838	0.893117	0.909518	0.951093	0.955109	0.905147	0.95324	0.952631	0.896574	0.959831	0.94838	0.915573	0.952947	0.949075	0.944234	0.94171
R-1NP-2	0.903353	0.909079	0.902389	0.907794	0.892862	0.890989	0.884535	0.875314	0.903176	0.905605	0.893264	0.909027	0.913485	0.874826	0.875915	0.897944	0.885783	0.89058	0.845383	0.896811	0.907882	0.872495	0.894418	0.875915	0.888471	0.880719	0.871135	0.927028	0.895809	0.937058	0.860086	0.897732	0.91623	0.895825	0.897094	0.914208	0.954569	0.959187	0.913388	0.956538	0.956682	0.899329	0.96349	0.952448	0.922853	0.956421	0.9538	0.948903	0.945317
R-1NP-3	0.962443	0.96609	0.964636	0.960355	0.957646	0.958314	0.955	0.953479	0.963255	0.965574	0.959667	0.966853	0.966832	0.952712	0.955179	0.961218	0.953685	0.960481	0.941396	0.961313	0.967161	0.950947	0.95788	0.954556	0.957414	0.955488	0.953262	0.974146	0.965186	0.978457	0.953206	0.966121	0.971969	0.961969	0.961952	0.970289	0.981947	0.983997	0.967924	0.983404	0.982927	0.962127	0.985	0.982464	0.970635	0.982444	0.981662	0.979169	0.978941
R-1NP-4	0.966864	0.968891	0.966992	0.967815	0.962021	0.960158	0.958573	0.956348	0.966362	0.969214	0.963507	0.970311	0.970951	0.956302	0.957827	0.965217	0.959601	0.964399	0.945119	0.965405	0.970203	0.954309	0.961694	0.958225	0.961028	0.958891	0.95733	0.97552	0.964767	0.979	0.951366	0.965306	0.972342	0.963737	0.961693	0.970908	0.984734	0.986215	0.969351	0.98567	0.985419	0.967035	0.987816	0.984526	0.974916	0.985533	0.985073	0.982309	0.982242
R-1NP-5	0.874071	0.88439	0.878691	0.87401	0.861109	0.860373	0.847558	0.850668	0.882194	0.880838	0.873036	0.881179	0.889923	0.852721	0.848811	0.868567	0.852957	0.86563	0.823905	0.864287	0.884637	0.847638	0.862003	0.857804	0.864109	0.850742	0.849108	0.920694	0.897359	0.923736	0.858418	0.898328	0.91179	0.890924	0.893774	0.901392	0.94291	0.947207	0.89592	0.944161	0.943084	0.879309	0.953013	0.93321	0.901194	0.943074	0.938197	0.932238	0.930733
R-1NP-6	0.9419	0.944996	0.943754	0.94105	0.932535	0.933684	0.926922	0.927425	0.945878	0.942936	0.931905	0.942685	0.947066	0.919941	0.923869	0.936815	0.928599	0.934875	0.906928	0.935759	0.944688	0.923337	0.934264	0.927637	0.932179	0.927738	0.92147	0.957641	0.938937	0.964221	0.916646	0.9432	0.953387	0.937628	0.939763	0.95214	0.97338	0.974103	0.948278	0.974187	0.972508	0.941943	0.977347	0.970325	0.95301	0.972436	0.970485	0.968327	0.966521
R-1NP-7	0.924901	0.93159	0.932635	0.924101	0.917871	0.918681	0.910872	0.912745	0.935941	0.925939	0.9185	0.927189	0.930393	0.905847	0.906068	0.920226	0.908152	0.918795	0.894185	0.918677	0.931487	0.906698	0.915607	0.909414	0.917532	0.907645	0.905579	0.953298	0.935013	0.957715	0.917838	0.938059	0.945916	0.934427	0.933912	0.944101	0.965737	0.966812	0.93731	0.965284	0.964005	0.92757	0.969752	0.959787	0.940584	0.964732	0.96137	0.957879	0.955579
R-1NP-8	0.949094	0.950647	0.949052	0.947088	0.939859	0.940496	0.935087	0.936621	0.95166	0.95098	0.942505	0.949632	0.95339	0.929341	0.932933	0.942149	0.933606	0.941687	0.91735	0.944154	0.95289	0.926873	0.941792	0.93578	0.939405	0.935983	0.93148	0.966743	0.95364	0.972964	0.935105	0.955187	0.964344	0.951346	0.954263	0.963924	0.978392	0.979509	0.95538	0.97806	0.978027	0.951574	0.981576	0.975964	0.959995	0.978998	0.978113	0.974072	0.971567
R-1NP-9	0.915916	0.933502	0.9338	0.916125	0.919897	0.917408	0.902624	0.916556	0.933984	0.933391	0.923081	0.931045	0.937224	0.910958	0.914097	0.922265	0.911259	0.922663	0.888164	0.917663	0.931888	0.908361	0.916512	0.912055	0.920393	0.909375	0.90866	0.958415	0.942459	0.96159	0.921914	0.943591	0.950445	0.941758	0.940421	0.94844	0.970243	0.970927	0.938184	0.969516	0.968844	0.929739	0.974694	0.9499	0.944198	0.963185	0.965721	0.960354	0.961207
R-1NPK-1	0.920536	0.929547	0.926434	0.923514	0.918996	0.915598	0.907168	0.907961	0.928682	0.924244	0.921487	0.929234	0.930939	0.908201	0.903907	0.921689	0.907761	0.913662	0.88781	0.918844	0.927293	0.90338	0.914036	0.907915	0.915427	0.905679	0.904192	0.94158	0.92326	0.947788	0.895517	0.922923	0.934319	0.92002	0.922798	0.927013	0.962362	0.965091	0.934258	0.965117	0.96231	0.913906	0.966862	0.957747	0.937436	0.961571	0.954044	0.954418	0.953933
R-1NPK-2	0.927852	0.935607	0.935708	0.929877	0.924874	0.920649	0.915518	0.919954	0.937142	0.93607	0.932562	0.936628	0.941627	0.921292	0.916665	0.9289	0.916881	0.924687	0.901247	0.926434	0.935782	0.912751	0.922307	0.921764	0.923853	0.917229	0.916438	0.956307	0.939055	0.959436	0.923915	0.945286	0.949594	0.940465	0.941051	0.944274	0.96788	0.969658	0.935679	0.968783	0.967584	0.924343	0.972714	0.960813	0.942373	0.967186	0.965008	0.960873	0.960529
R-1NPK-3	0.866992	0.870594	0.875371	0.861731	0.85307	0.85201	0.847926	0.849866	0.872456	0.878068	0.871872	0.868612	0.881486	0.853746	0.848228	0.85707	0.836438	0.855645	0.823374	0.853733	0.880458	0.842235	0.849388	0.854053	0.855103	0.842033	0.847043	0.926207	0.904402	0.927218	0.879083	0.906701	0.915324	0.900996	0.902678	0.902284	0.928006	0.932657	0.868439	0.928542	0.927029	0.847247	0.938269	0.916199	0.879045	0.928251	0.924022	0.914461	0.912088
R-1NPK-4	0.876032	0.880546	0.878574	0.87134	0.85526	0.853887	0.854698	0.852708	0.881734	0.883994	0.873564	0.877309	0.890333	0.853892	0.849348	0.861327	0.841067	0.865094	0.822591	0.862953	0.886835	0.842101	0.861292	0.854606	0.859864	0.854028	0.85286	0.921191	0.893477	0.9223	0.864328	0.897548	0.911274	0.891118	0.891605	0.894603	0.936223	0.938265	0.873128	0.938538	0.938689	0.860911	0.9482	0.932483	0.891315	0.936628	0.936704	0.925605	0.924571
R-1NPK-5	0.894659	0.90454	0.901895	0.89501	0.886181	0.884972	0.877594	0.879053	0.90049	0.903508	0.897401	0.900864	0.908165	0.881716	0.874996	0.886579	0.871675	0.88799	0.848629	0.887244	0.903526	0.869523	0.880493	0.881121	0.885466	0.872301	0.875716	0.932058	0.908118	0.933803	0.880689	0.911851	0.920592	0.904254	0.9071	0.909035	0.949957	0.955488	0.909886	0.951273	0.949508	0.887169	0.956182	0.942468	0.912513	0.9494	0.946662	0.941144	0.939402
R-1NPK-6	0.862092	0.863847	0.861965	0.860867	0.841203	0.8379	0.830666	0.831552	0.86688	0.869629	0.854842	0.863961	0.875821	0.833998	0.833002	0.845766	0.826393	0.849871	0.802029	0.845253	0.874033	0.823734	0.841915	0.840512	0.844446	0.826957	0.833375	0.910309	0.877267	0.91559	0.838994	0.880368	0.896962	0.874793	0.876752	0.890351	0.928236	0.934019	0.86311	0.929939	0.930138	0.840675	0.940845	0.923003	0.877363	0.930925	0.927882	0.916873	0.912427
R-1NPK-7	0.93703	0.943437	0.937495	0.936811	0.928108	0.927971	0.924321	0.920675	0.935692	0.940887	0.931682	0.94164	0.945283	0.917656	0.921579	0.934844	0.922462	0.932486	0.899385	0.935101	0.942227	0.916	0.928956	0.921892	0.930082	0.92284	0.919479	0.95703	0.93701	0.959935	0.91573	0.938544	0.948863	0.935726	0.935346	0.943329	0.967836	0.970425	0.93781	0.969461	0.968833	0.927842	0.972941	0.966487	0.945005	0.970101	0.968572	0.96364	0.962142
R-1NPK-8	0.890301	0.897847	0.899504	0.889058	0.881925	0.878956	0.870937	0.873379	0.901949	0.902876	0.895684	0.895848	0.908622	0.877494	0.876497	0.883435	0.868745	0.88847	0.849901	0.880323	0.905654	0.866323	0.877912	0.882576	0.884848	0.869893	0.875006	0.945081	0.923543	0.944381	0.90341	0.92966	0.934271	0.922281	0.926132	0.926968	0.947502	0.951394	0.896532	0.947923	0.947282	0.879373	0.955812	0.936019	0.906584	0.945868	0.942192	0.93634	0.934078
R-1NPK-9	0.925522	0.929314	0.925788	0.926832	0.91643	0.91497	0.910841	0.906629	0.928412	0.930073	0.919544	0.928635	0.934788	0.905303	0.908336	0.919404	0.908343	0.918393	0.879613	0.916774	0.927913	0.899087	0.913756	0.906502	0.91487	0.905794	0.901441	0.953808	0.934936	0.956771	0.911162	0.93956	0.946689	0.933717	0.934533	0.942136	0.963628	0.963418	0.923966	0.96396	0.964293	0.915516	0.970444	0.960034	0.933881	0.962754	0.963003	0.955851	0.954116
R-1PK-1	0.975717	0.975463	0.972456	0.976863	0.971761	0.969073	0.969839	0.96589	0.973863	0.971908	0.970051	0.975134	0.975222	0.966183	0.962014	0.974345	0.969509	0.969464	0.96151	0.972473	0.973547	0.967453	0.97203	0.965786	0.970593	0.968852	0.96545	0.973818	0.961717	0.977924	0.945067	0.960883	0.971346	0.959056	0.961095	0.971482	0.985713	0.987531	0.975118	0.986866	0.987002	0.969132	0.988794	0.986512	0.975531	0.987153	0.986313	0.985428	0.983372
R-1PK-2	0.948695	0.950546	0.945732	0.949918	0.940111	0.939709	0.936896	0.930215	0.944617	0.948248	0.940876	0.951068	0.952149	0.932744	0.931337	0.946308	0.936606	0.939127	0.915674	0.943478	0.951355	0.929147	0.943029	0.934105	0.938524	0.935587	0.93131	0.951231	0.93025	0.959149	0.901881	0.933017	0.946039	0.928265	0.93072	0.942349	0.972656	0.976897	0.951704	0.97583	0.97536	0.94174	0.978519	0.974219	0.956229	0.976879	0.973188	0.971893	0.97005
R-1PK-3	0.938434	0.939308	0.934598	0.939542	0.92628	0.924528	0.924463	0.918304	0.935002	0.935846	0.927501	0.941021	0.942797	0.91769	0.916086	0.933751	0.928772	0.924813	0.900065	0.930613	0.938843	0.914728	0.930444	0.921696	0.925447	0.920894	0.916057	0.939102	0.914635	0.949551	0.883562	0.915114	0.932928	0.914295	0.917219	0.931	0.966438	0.97142	0.941184	0.96921	0.970052	0.929179	0.973234	0.968364	0.947533	0.970726	0.964583	0.964099	0.961734
R-1PK-4	0.931947	0.931655	0.929101	0.931505	0.920839	0.917598	0.918635	0.9098	0.928601	0.92923	0.921707	0.936516	0.935387	0.9088	0.908603	0.927607	0.915801	0.917119	0.888051	0.925509	0.936021	0.904612	0.920831	0.913773	0.916421	0.915493	0.911361	0.937512	0.912209	0.948744	0.881258	0.913244	0.93365	0.906832	0.909593	0.929048	0.965261	0.969156	0.93701	0.967414	0.967367	0.924893	0.972077	0.965255	0.941515	0.969121	0.966475	0.961412	0.960017
R-1PK-5	0.891383	0.884219	0.879879	0.883225	0.870213	0.871274	0.878351	0.86604	0.871398	0.877678	0.881415	0.889719	0.877535	0.876808	0.857924	0.879198	0.864754	0.864728	0.861482	0.881778	0.891989	0.861356	0.876314	0.877329	0.871352	0.874213	0.877803	0.892588	0.875758	0.899295	0.849139	0.874858	0.883159	0.863565	0.869496	0.868278	0.929295	0.938754	0.889034	0.937463	0.93639	0.865152	0.941588	0.935627	0.90416	0.938237	0.931085	0.924625	0.925463
R-1PK-6	0.948097	0.949777	0.94549	0.949117	0.938526	0.935884	0.938245	0.932359	0.947193	0.945468	0.938861	0.949125	0.94869	0.927118	0.927508	0.944681	0.936148	0.93975	0.915466	0.94278	0.948602	0.925767	0.944529	0.932907	0.937627	0.935079	0.930764	0.948581	0.928122	0.957323	0.894029	0.925493	0.943518	0.924227	0.924078	0.939652	0.97061	0.973409	0.947079	0.972497	0.973405	0.937798	0.976662	0.971866	0.95182	0.973268	0.97263	0.96885	0.965639
R-1PK-7	0.920848	0.920464	0.917492	0.921186	0.90532	0.905043	0.905482	0.895176	0.911082	0.911984	0.909523	0.923017	0.920604	0.895335	0.891052	0.915844	0.900955	0.901454	0.875018	0.912304	0.917869	0.892949	0.907796	0.897874	0.9058	0.899775	0.893424	0.918972	0.887832	0.929099	0.849513	0.887077	0.910719	0.884035	0.887627	0.902263	0.952456	0.958196	0.922108	0.958075	0.95692	0.902226	0.961069	0.954562	0.928216	0.957874	0.952556	0.947566	0.945434
R-1PK-8	0.965175	0.965827	0.964076	0.965353	0.959473	0.958074	0.956525	0.95168	0.963966	0.964381	0.959756	0.966021	0.967372	0.951822	0.951054	0.963632	0.960224	0.957452	0.940187	0.960533	0.965812	0.94799	0.962314	0.953258	0.957553	0.955849	0.951044	0.967125	0.953053	0.973205	0.931904	0.951922	0.964488	0.950062	0.951014	0.961463	0.982877	0.985088	0.967724	0.983814	0.983754	0.961599	0.986095	0.983302	0.97054	0.98471	0.983507	0.98128	0.980198
R-1PK-9	0.952383	0.952012	0.949922	0.951963	0.944167	0.942252	0.942847	0.937972	0.947628	0.949909	0.943129	0.953282	0.954772	0.935731	0.93206	0.949083	0.943612	0.940768	0.921218	0.945361	0.951594	0.933948	0.944803	0.936083	0.940518	0.939514	0.932468	0.950689	0.932623	0.960336	0.90515	0.932216	0.948154	0.928038	0.930605	0.946447	0.973051	0.977448	0.955069	0.975761	0.97594	0.947613	0.978771	0.976014	0.95899	0.976898	0.971531	0.972826	0.970246
R-2NK-1	0.936077	0.939302	0.934031	0.936432	0.92641	0.924363	0.920267	0.914929	0.935369	0.937363	0.929451	0.938393	0.941691	0.916567	0.91571	0.932594	0.924616	0.927235	0.89458	0.932238	0.93926	0.910414	0.92917	0.91781	0.92631	0.921436	0.914823	0.947334	0.926491	0.955495	0.898201	0.930104	0.941939	0.925509	0.926293	0.93687	0.966304	0.969018	0.93771	0.967959	0.967194	0.921292	0.972084	0.966059	0.942583	0.968524	0.967348	0.962246	0.960272
R-2NK-2	0.945142	0.945846	0.947781	0.948021	0.937816	0.938097	0.933419	0.934905	0.946284	0.94798	0.943009	0.950917	0.951204	0.935855	0.932081	0.944511	0.936263	0.94	0.923262	0.942821	0.946519	0.932835	0.941503	0.933012	0.939486	0.932623	0.930505	0.959736	0.945876	0.964136	0.92878	0.947036	0.955412	0.943111	0.944873	0.952257	0.970088	0.973621	0.951354	0.972285	0.972279	0.944465	0.976395	0.971138	0.954977	0.973234	0.971326	0.968765	0.967428
R-2NK-3	0.973238	0.974474	0.97276	0.973694	0.969156	0.970476	0.965873	0.964617	0.974862	0.975957	0.969797	0.974504	0.976691	0.963154	0.964581	0.972139	0.968947	0.970595	0.956908	0.971716	0.975791	0.965034	0.970892	0.967682	0.968208	0.966483	0.963987	0.979636	0.970637	0.98315	0.957798	0.971138	0.977422	0.970265	0.970834	0.977135	0.986873	0.987665	0.972266	0.986946	0.987733	0.97093	0.989336	0.9865	0.976293	0.987426	0.986804	0.985023	0.983432
R-2NK-4	0.925764	0.926115	0.922507	0.924839	0.911754	0.909132	0.906564	0.901221	0.922192	0.926942	0.916196	0.926498	0.931593	0.90111	0.901834	0.919752	0.908171	0.913509	0.876492	0.91756	0.929833	0.89904	0.915434	0.905291	0.91149	0.906412	0.898854	0.940829	0.913692	0.948213	0.885604	0.918184	0.933116	0.912732	0.917776	0.930582	0.962199	0.966529	0.926326	0.964396	0.964347	0.913996	0.969679	0.961952	0.936565	0.965244	0.963316	0.958355	0.955781
R-2NK-5	0.95722	0.959818	0.956758	0.956332	0.950832	0.949718	0.946023	0.947193	0.957623	0.961393	0.953469	0.959867	0.961259	0.945061	0.946477	0.954326	0.949354	0.95129	0.932997	0.955254	0.960482	0.943399	0.952178	0.94583	0.949576	0.946352	0.943831	0.970978	0.958588	0.975543	0.944021	0.961675	0.966372	0.958027	0.959942	0.965564	0.979232	0.981501	0.959735	0.980421	0.980249	0.952408	0.982739	0.978319	0.963033	0.981047	0.979844	0.976137	0.975744
R-2NK-6	0.96244	0.965061	0.962354	0.963701	0.955914	0.956251	0.953098	0.951925	0.966298	0.963488	0.95804	0.963454	0.967595	0.950521	0.951537	0.958352	0.954839	0.957484	0.940004	0.958691	0.963558	0.948101	0.959883	0.951233	0.957858	0.952624	0.949326	0.974547	0.960325	0.977316	0.944673	0.961627	0.970044	0.96109	0.960135	0.968628	0.981463	0.982905	0.961917	0.981271	0.982354	0.957605	0.985206	0.981269	0.967549	0.982296	0.982536	0.979477	0.977648
R-2NK-7	0.973742	0.974733	0.974412	0.97371	0.969559	0.969233	0.966646	0.966315	0.974317	0.976579	0.972901	0.976154	0.977591	0.967151	0.967207	0.974041	0.969294	0.971927	0.955893	0.97366	0.976478	0.963653	0.972013	0.966606	0.971376	0.967392	0.966696	0.981727	0.973039	0.983212	0.960112	0.971734	0.978576	0.971098	0.970713	0.976939	0.987689	0.988716	0.975492	0.988417	0.988471	0.972691	0.98995	0.986917	0.977767	0.988475	0.98806	0.986058	0.985191
R-2NK-8	0.956684	0.960416	0.95712	0.957895	0.952148	0.949592	0.947245	0.944143	0.957586	0.961027	0.955146	0.961156	0.962759	0.946415	0.947519	0.955017	0.9485	0.954043	0.933304	0.955178	0.961558	0.942132	0.952487	0.948879	0.952536	0.948753	0.945019	0.973128	0.960572	0.975707	0.945823	0.96207	0.969058	0.960039	0.961431	0.965716	0.980833	0.982858	0.960621	0.981239	0.981102	0.954134	0.984057	0.979148	0.96506	0.981793	0.980876	0.978247	0.976971
R-2NK-9	0.977357	0.980683	0.975688	0.976881	0.97674	0.975092	0.973421	0.972385	0.977779	0.978651	0.976234	0.978603	0.979714	0.971721	0.970705	0.97712	0.974473	0.9749	0.963568	0.975123	0.97861	0.969944	0.973655	0.970686	0.97428	0.971917	0.971776	0.983644	0.977379	0.986108	0.970336	0.979154	0.98183	0.979337	0.977359	0.982565	0.987477	0.988777	0.978582	0.988005	0.988046	0.972925	0.988947	0.987668	0.978925	0.98794	0.987273	0.985468	0.984463
R-2NP-1	0.977469	0.977167	0.977307	0.978442	0.973651	0.973144	0.969065	0.970375	0.979457	0.976404	0.974319	0.977157	0.97973	0.96818	0.968571	0.973013	0.972271	0.971261	0.962145	0.974914	0.978721	0.967573	0.973315	0.97065	0.972531	0.970857	0.967933	0.984555	0.977412	0.987348	0.967199	0.978811	0.982886	0.976261	0.977196	0.981625	0.985166	0.986259	0.970757	0.98507	0.985516	0.968326	0.987728	0.984715	0.973634	0.985744	0.985434	0.982244	0.981599
R-2NP-2	0.964983	0.968225	0.965739	0.968559	0.959387	0.961038	0.956938	0.954764	0.966158	0.967952	0.962184	0.968039	0.970199	0.954417	0.958375	0.965183	0.960482	0.963579	0.946894	0.963811	0.967084	0.953437	0.96237	0.957566	0.960829	0.957961	0.954368	0.976461	0.965102	0.979759	0.950568	0.967	0.97282	0.964848	0.964841	0.970845	0.982874	0.984113	0.964782	0.983068	0.982898	0.962053	0.985608	0.981478	0.968752	0.982965	0.980776	0.979804	0.979131
R-2NP-3	0.983963	0.985621	0.985402	0.985129	0.983104	0.982538	0.981242	0.980368	0.984809	0.985512	0.983616	0.984498	0.985235	0.978847	0.978865	0.983837	0.981772	0.982062	0.97527	0.98279	0.985549	0.980035	0.982627	0.979592	0.981515	0.98124	0.979406	0.988989	0.983699	0.990946	0.975596	0.983637	0.987587	0.983428	0.982926	0.98629	0.989704	0.990912	0.980101	0.990017	0.990377	0.976614	0.991584	0.989513	0.982657	0.989803	0.989495	0.988297	0.986869
R-2NP-4	0.968768	0.971093	0.97043	0.968072	0.965764	0.964564	0.962425	0.958374	0.969096	0.970352	0.965475	0.970636	0.971693	0.960063	0.958404	0.969258	0.963035	0.963396	0.947388	0.96668	0.971374	0.956734	0.966223	0.959529	0.963107	0.962388	0.957922	0.972837	0.961434	0.977632	0.945593	0.961487	0.970787	0.959855	0.959092	0.968525	0.98291	0.984891	0.969863	0.984516	0.98475	0.96134	0.986559	0.983487	0.9727	0.984384	0.98288	0.982073	0.979679
R-2NP-5	0.986549	0.988151	0.987485	0.986606	0.984576	0.984952	0.982254	0.982984	0.988264	0.986078	0.984225	0.987307	0.987741	0.980271	0.981283	0.985603	0.982975	0.983963	0.978642	0.985543	0.987189	0.981379	0.984565	0.982157	0.984761	0.982995	0.980711	0.990794	0.986185	0.992419	0.980735	0.986055	0.989705	0.985859	0.98635	0.990228	0.991577	0.992233	0.983903	0.991386	0.991421	0.982005	0.99294	0.990838	0.984817	0.991912	0.991735	0.990194	0.989566
R-2NP-6	0.942475	0.946895	0.945843	0.941981	0.935422	0.936311	0.93078	0.937167	0.94738	0.945445	0.936449	0.942384	0.949915	0.926262	0.930118	0.935234	0.926935	0.936867	0.913846	0.935063	0.948805	0.923629	0.934835	0.932791	0.937034	0.929879	0.928771	0.963686	0.951477	0.967768	0.937666	0.954223	0.959667	0.949252	0.951249	0.958404	0.971074	0.971802	0.945254	0.971509	0.969571	0.933899	0.97464	0.96219	0.949981	0.969132	0.966703	0.963136	0.962366
R-2NP-7	0.972411	0.975291	0.973578	0.971804	0.968964	0.970676	0.965183	0.967316	0.975553	0.973508	0.969258	0.973458	0.974541	0.962575	0.96586	0.971242	0.96752	0.97052	0.958764	0.971727	0.975377	0.964113	0.971927	0.970148	0.969423	0.968904	0.965409	0.982191	0.972199	0.98498	0.964045	0.97758	0.982205	0.975248	0.973914	0.981281	0.985011	0.985651	0.9716	0.98504	0.985153	0.968005	0.987023	0.984023	0.974573	0.985303	0.984395	0.982261	0.980438
R-2NP-8	0.980787	0.983182	0.98229	0.981379	0.978265	0.97929	0.975627	0.974855	0.982877	0.982377	0.979817	0.982726	0.983156	0.973383	0.976526	0.979392	0.975814	0.979109	0.969201	0.979066	0.982579	0.973696	0.978881	0.975577	0.977661	0.976292	0.974965	0.99032	0.984506	0.991064	0.978756	0.984198	0.987893	0.984603	0.983548	0.986563	0.9888	0.989798	0.977963	0.989179	0.988974	0.975637	0.991055	0.988689	0.9796	0.989607	0.989674	0.987413	0.986216
R-2NP-9	0.967927	0.972445	0.971674	0.969264	0.965733	0.965421	0.961434	0.962048	0.973502	0.972915	0.968246	0.972027	0.975064	0.960586	0.962748	0.967653	0.961825	0.965803	0.951136	0.965612	0.971808	0.959232	0.966791	0.962019	0.965549	0.961232	0.959754	0.98132	0.971849	0.984346	0.964087	0.973843	0.979607	0.972798	0.972606	0.978245	0.984209	0.985203	0.969225	0.984723	0.984338	0.965434	0.987242	0.982871	0.972154	0.985385	0.984976	0.981955	0.980522
R-2NPK-1	0.967762	0.971224	0.967635	0.969427	0.965666	0.963761	0.961453	0.961292	0.971744	0.968256	0.965495	0.968854	0.968868	0.959166	0.956067	0.966426	0.963396	0.962332	0.951087	0.96424	0.969318	0.957351	0.963213	0.959149	0.964844	0.96009	0.957327	0.977062	0.966045	0.978814	0.954426	0.967307	0.974415	0.965624	0.965151	0.971866	0.982303	0.983233	0.966879	0.982898	0.9815	0.958658	0.982298	0.980919	0.970446	0.981064	0.978975	0.977262	0.977178
R-2NPK-3	0.928868	0.93124	0.929381	0.925472	0.919636	0.915683	0.917143	0.91155	0.924488	0.928671	0.92492	0.932247	0.931507	0.911444	0.907612	0.924497	0.909991	0.915515	0.89133	0.922779	0.931914	0.902742	0.915167	0.912744	0.917056	0.911989	0.909458	0.940293	0.923125	0.946566	0.896934	0.919673	0.933007	0.91638	0.918	0.927447	0.960105	0.96428	0.937283	0.96554	0.961509	0.922042	0.964994	0.959803	0.942123	0.963301	0.955647	0.956446	0.955857
R-2NPK-4	0.979758	0.980789	0.979511	0.980147	0.977108	0.976332	0.975773	0.972709	0.979581	0.980701	0.978593	0.981304	0.982738	0.973411	0.97389	0.97916	0.976685	0.978925	0.967226	0.977934	0.981383	0.970644	0.97686	0.975116	0.976268	0.976022	0.97471	0.983028	0.976022	0.985479	0.966917	0.975138	0.981977	0.973754	0.97626	0.980301	0.989163	0.990619	0.980494	0.989909	0.989756	0.974223	0.990765	0.989531	0.982232	0.990478	0.989458	0.988576	0.987525
R-2NPK-5	0.973265	0.97716	0.97554	0.974281	0.970815	0.97031	0.968016	0.968773	0.976675	0.976881	0.972822	0.975364	0.979678	0.967788	0.968594	0.973496	0.971175	0.973528	0.959633	0.972408	0.976473	0.965283	0.970435	0.968668	0.971213	0.967447	0.966813	0.984035	0.976166	0.985768	0.967433	0.977949	0.981284	0.976994	0.975071	0.980498	0.985707	0.986068	0.971304	0.985627	0.985191	0.966214	0.987979	0.98424	0.974489	0.985609	0.985232	0.982758	0.981982
R-2NPK-6	0.982727	0.985299	0.983323	0.984283	0.980663	0.98003	0.979088	0.97943	0.985612	0.982993	0.981799	0.983608	0.985491	0.976726	0.977848	0.980531	0.979012	0.979991	0.971762	0.981512	0.983032	0.976651	0.979563	0.976423	0.979641	0.978537	0.974898	0.988988	0.983643	0.990365	0.976806	0.985428	0.98735	0.983704	0.98169	0.987632	0.991604	0.992231	0.98336	0.99138	0.991565	0.980542	0.993206	0.990991	0.984334	0.99187	0.991439	0.990528	0.989313
R-2NPK-7	0.987247	0.98968	0.989112	0.988297	0.987142	0.986326	0.985246	0.984855	0.989179	0.989276	0.987782	0.98873	0.991099	0.984617	0.985414	0.988609	0.987248	0.987093	0.982158	0.987556	0.988404	0.984104	0.985822	0.984864	0.986839	0.98554	0.983945	0.992147	0.987914	0.99375	0.984102	0.988991	0.990987	0.988811	0.987341	0.991207	0.9925	0.992835	0.985706	0.992165	0.992011	0.983714	0.993516	0.992084	0.986144	0.992518	0.992345	0.99165	0.990462
R-2NPK-9	0.977221	0.979962	0.978938	0.978503	0.975415	0.974514	0.972315	0.972048	0.980797	0.980616	0.977264	0.979601	0.982617	0.97143	0.973091	0.976464	0.974978	0.976164	0.963144	0.976148	0.97924	0.969688	0.975009	0.972159	0.974868	0.972314	0.971619	0.98672	0.980046	0.989075	0.972722	0.981944	0.985131	0.98043	0.980449	0.984557	0.98985	0.990178	0.978433	0.990165	0.989821	0.975668	0.99152	0.988722	0.981649	0.990065	0.989566	0.987927	0.987552
R-2PK-1	0.980771	0.9814	0.979321	0.981275	0.97677	0.976212	0.976153	0.974373	0.980482	0.980104	0.975901	0.980728	0.982336	0.972454	0.970346	0.979405	0.979	0.975428	0.965101	0.9787	0.981062	0.971542	0.978129	0.973811	0.975668	0.975074	0.972881	0.981471	0.974441	0.984592	0.962985	0.975372	0.979426	0.973928	0.972915	0.979427	0.98898	0.990045	0.979592	0.989279	0.98993	0.975306	0.990851	0.989214	0.981302	0.990067	0.989044	0.987972	0.986707
R-2PK-2	0.965968	0.966237	0.963053	0.967143	0.956854	0.958319	0.957131	0.951982	0.964039	0.964126	0.960449	0.967467	0.967531	0.952198	0.951144	0.964122	0.960301	0.958547	0.940843	0.962507	0.966338	0.951074	0.961087	0.954846	0.958747	0.956103	0.952086	0.966075	0.950259	0.972472	0.929259	0.952476	0.96291	0.949199	0.94976	0.962642	0.981266	0.983739	0.965121	0.982229	0.982946	0.960496	0.985181	0.98272	0.969243	0.983493	0.982258	0.98012	0.978697
R-2PK-3	0.988145	0.988202	0.987269	0.989606	0.985877	0.985851	0.98462	0.983623	0.988657	0.988125	0.986206	0.987973	0.989311	0.98358	0.984345	0.987718	0.986775	0.985726	0.979333	0.986816	0.988332	0.982952	0.986303	0.984844	0.98582	0.98477	0.982695	0.98832	0.983414	0.990298	0.976747	0.984702	0.988089	0.983082	0.982877	0.986569	0.992589	0.993562	0.986416	0.993183	0.993004	0.984751	0.994263	0.993382	0.988194	0.993796	0.992444	0.992174	0.991464
R-2PK-4	0.97286	0.97118	0.969804	0.974545	0.965292	0.96524	0.966048	0.961122	0.971587	0.971115	0.965708	0.973374	0.974144	0.960416	0.961334	0.970711	0.966848	0.965444	0.948951	0.969976	0.973244	0.958241	0.969499	0.964411	0.966365	0.964302	0.962013	0.9745	0.961553	0.978841	0.946999	0.962645	0.970973	0.96075	0.961072	0.971157	0.985539	0.987186	0.971687	0.985917	0.985904	0.968747	0.988308	0.986061	0.974934	0.986824	0.985609	0.983782	0.982402
R-2PK-5	0.96465	0.963834	0.962466	0.963908	0.956629	0.956021	0.957505	0.95293	0.95828	0.962496	0.957256	0.965476	0.965584	0.951011	0.951893	0.962392	0.956634	0.954911	0.940335	0.96092	0.966546	0.947983	0.959788	0.956026	0.953926	0.956193	0.954884	0.966299	0.953426	0.970934	0.938902	0.952417	0.962652	0.951283	0.949387	0.959117	0.979349	0.980847	0.962747	0.980099	0.980588	0.958391	0.982688	0.97836	0.967374	0.981103	0.979206	0.976219	0.976151
R-2PK-6	0.978287	0.979063	0.977874	0.978471	0.973954	0.972441	0.972766	0.970794	0.977305	0.978234	0.97421	0.979735	0.980641	0.970117	0.970446	0.97952	0.976113	0.974149	0.962169	0.975623	0.979492	0.970756	0.976627	0.973035	0.974043	0.972778	0.970756	0.980349	0.971454	0.983277	0.957713	0.971387	0.977687	0.970083	0.969876	0.977399	0.989613	0.990516	0.978939	0.989922	0.990057	0.975046	0.991751	0.988928	0.981549	0.99019	0.989559	0.988056	0.987283
R-2PK-7	0.940303	0.938198	0.935711	0.938999	0.927033	0.924682	0.924288	0.917441	0.934242	0.934531	0.928672	0.941556	0.940038	0.917669	0.916563	0.93649	0.927368	0.927102	0.898677	0.933416	0.938954	0.915154	0.934467	0.921088	0.925962	0.922131	0.914954	0.941047	0.914794	0.949185	0.879828	0.914662	0.934719	0.913381	0.913143	0.933352	0.966066	0.970849	0.939808	0.969359	0.970258	0.929029	0.973253	0.969172	0.945967	0.970722	0.96841	0.96431	0.961624
R-2PK-8	0.966961	0.9658	0.962747	0.967081	0.95996	0.959111	0.960221	0.951608	0.963712	0.965362	0.95989	0.967183	0.968525	0.953354	0.95296	0.964386	0.961116	0.959006	0.942165	0.962459	0.968121	0.952387	0.963018	0.958383	0.957631	0.958036	0.955987	0.968789	0.955266	0.972102	0.937131	0.956215	0.965623	0.953409	0.953918	0.960891	0.981871	0.982994	0.965607	0.983193	0.982461	0.958719	0.985152	0.981131	0.96887	0.982952	0.981339	0.980287	0.978622
R-2PK-9	0.960671	0.961169	0.95972	0.962803	0.954757	0.95411	0.950317	0.948227	0.961462	0.961516	0.956446	0.964603	0.965112	0.948874	0.948627	0.961567	0.955934	0.95694	0.938333	0.958127	0.962737	0.947306	0.95676	0.950636	0.954303	0.95248	0.947935	0.96284	0.946811	0.96538	0.924457	0.948059	0.957474	0.94597	0.946384	0.951338	0.979131	0.979594	0.961018	0.980345	0.982116	0.956319	0.983978	0.980548	0.965798	0.981873	0.980942	0.978642	0.976559
R-3NK-1	0.953237	0.955411	0.957646	0.948238	0.950042	0.946101	0.946372	0.948378	0.951985	0.954446	0.95368	0.958257	0.956956	0.945323	0.944277	0.952806	0.944905	0.948119	0.934371	0.950792	0.9587	0.942639	0.945628	0.947129	0.951278	0.944528	0.945611	0.965276	0.95652	0.970021	0.943647	0.955013	0.963138	0.953554	0.952424	0.960249	0.976548	0.978285	0.964579	0.97711	0.976314	0.957302	0.979477	0.971919	0.965553	0.977114	0.974629	0.973422	0.974493
R-3NK-2	0.929931	0.93566	0.933804	0.929957	0.920546	0.920394	0.915124	0.918487	0.935147	0.936413	0.929866	0.937553	0.941783	0.919403	0.916497	0.930783	0.918475	0.926979	0.902014	0.927259	0.936133	0.914619	0.920661	0.917948	0.925689	0.916773	0.913563	0.957151	0.941251	0.962457	0.923927	0.945501	0.951725	0.940939	0.944593	0.948341	0.968146	0.970451	0.938014	0.968492	0.968404	0.925196	0.973429	0.962189	0.944846	0.969225	0.966549	0.963687	0.962105
R-3NK-3	0.977558	0.980092	0.979319	0.977458	0.975621	0.974856	0.973131	0.971959	0.979868	0.980637	0.978408	0.980058	0.982143	0.973613	0.97449	0.977158	0.975443	0.977745	0.964688	0.976454	0.980355	0.971093	0.975861	0.973117	0.975701	0.974689	0.972599	0.987268	0.9789	0.988202	0.972373	0.982078	0.984788	0.982335	0.979824	0.98483	0.990088	0.990673	0.980027	0.990379	0.989576	0.975569	0.99129	0.988713	0.982504	0.989882	0.989201	0.987508	0.987875
R-3NK-4	0.960263	0.964333	0.962906	0.959829	0.95818	0.955401	0.952097	0.950481	0.962306	0.963948	0.958156	0.964893	0.96734	0.951932	0.952075	0.962046	0.953089	0.958384	0.938839	0.957759	0.964752	0.949594	0.954438	0.953801	0.954603	0.953012	0.952987	0.971178	0.960229	0.974578	0.950063	0.963845	0.967966	0.959336	0.960296	0.967343	0.981248	0.983061	0.966272	0.983193	0.982887	0.957198	0.984503	0.980565	0.969539	0.982949	0.981539	0.978965	0.978303
R-3NK-5	0.934673	0.939541	0.936701	0.937374	0.928382	0.927896	0.9225	0.920492	0.936802	0.937398	0.932547	0.939865	0.940455	0.92037	0.91987	0.934995	0.925001	0.927507	0.90885	0.931833	0.939009	0.920708	0.928947	0.923897	0.931551	0.922551	0.920476	0.95034	0.934573	0.953387	0.913937	0.935713	0.943742	0.932517	0.936274	0.939351	0.965939	0.970227	0.944361	0.968148	0.966787	0.928587	0.970857	0.963512	0.948722	0.969478	0.964057	0.963839	0.96254
R-3NK-6	0.962496	0.96794	0.967781	0.957815	0.962048	0.960328	0.957536	0.958927	0.963238	0.967856	0.965054	0.968093	0.965722	0.959337	0.957361	0.962924	0.954553	0.961484	0.948732	0.96358	0.969057	0.95523	0.960237	0.95993	0.961668	0.959692	0.959007	0.981732	0.97754	0.979429	0.969118	0.975921	0.977816	0.974107	0.976427	0.970118	0.983266	0.98424	0.970021	0.98322	0.981809	0.963125	0.984866	0.975677	0.971586	0.982544	0.97998	0.979837	0.980319
R-3NK-7	0.952613	0.955684	0.956944	0.952639	0.946678	0.945432	0.944484	0.944224	0.954258	0.959818	0.954226	0.95847	0.960338	0.945819	0.94693	0.953626	0.945119	0.952981	0.93122	0.950949	0.959222	0.938008	0.947142	0.947728	0.949758	0.946814	0.945403	0.96958	0.95776	0.97155	0.941079	0.956928	0.965412	0.957617	0.954142	0.958205	0.979371	0.979462	0.958847	0.980038	0.977806	0.954222	0.981895	0.97252	0.964028	0.978424	0.975779	0.975497	0.975635
R-3NK-8	0.939179	0.946549	0.94376	0.938815	0.935684	0.935804	0.927641	0.931141	0.94672	0.950443	0.941417	0.947151	0.951019	0.932141	0.933788	0.943202	0.933779	0.940028	0.917575	0.938477	0.949274	0.925542	0.935832	0.934933	0.938326	0.934118	0.934413	0.968527	0.952426	0.967649	0.939692	0.956268	0.960995	0.953966	0.953566	0.954973	0.974453	0.975631	0.951182	0.974391	0.973593	0.943054	0.978314	0.967125	0.953038	0.973743	0.971223	0.969476	0.968708
R-3NK-9	0.955468	0.961162	0.957624	0.953104	0.95372	0.953009	0.947428	0.945452	0.956133	0.961318	0.955752	0.961222	0.962751	0.947811	0.947393	0.956422	0.950233	0.953354	0.931927	0.953934	0.961332	0.943405	0.952513	0.947989	0.952866	0.948583	0.946265	0.972237	0.958925	0.975749	0.943619	0.960703	0.967673	0.958702	0.959817	0.966637	0.980979	0.982481	0.963023	0.981393	0.980665	0.955982	0.983857	0.977974	0.966937	0.981197	0.980148	0.977623	0.977395
R-3NP-1	0.942114	0.947245	0.955449	0.938095	0.941414	0.938628	0.934117	0.947618	0.949862	0.947254	0.947952	0.951553	0.946961	0.942064	0.939417	0.948156	0.94109	0.939994	0.937704	0.945127	0.948786	0.943181	0.939656	0.93844	0.945293	0.939428	0.937827	0.966474	0.96002	0.967722	0.952849	0.957831	0.962024	0.959215	0.957217	0.957116	0.972324	0.9755	0.96242	0.974883	0.972797	0.95923	0.97492	0.966003	0.962462	0.972872	0.966275	0.971368	0.97099
R-3NP-2	0.941856	0.946198	0.946702	0.941562	0.934678	0.934435	0.928941	0.931296	0.947952	0.945436	0.941209	0.945474	0.951571	0.929233	0.931682	0.939581	0.93026	0.938735	0.919209	0.937651	0.947274	0.927214	0.933325	0.936305	0.936711	0.93275	0.93031	0.968038	0.955184	0.968086	0.945556	0.960586	0.961287	0.95681	0.956539	0.959037	0.973088	0.973779	0.946851	0.973332	0.971869	0.938813	0.976676	0.966643	0.952242	0.971779	0.969798	0.966181	0.966559
R-3NP-3	0.971898	0.974059	0.973168	0.97418	0.970109	0.969145	0.967271	0.965713	0.971564	0.974681	0.970907	0.974955	0.975817	0.964195	0.964784	0.971746	0.965679	0.96926	0.958368	0.971295	0.974476	0.964799	0.970035	0.964906	0.96971	0.965442	0.96578	0.980875	0.971774	0.982724	0.960134	0.970732	0.97794	0.971674	0.970592	0.97491	0.988046	0.988879	0.976474	0.987936	0.987529	0.971051	0.989259	0.987516	0.978751	0.988363	0.987137	0.985211	0.985649
R-3NP-4	0.919401	0.917303	0.924451	0.915986	0.905333	0.902215	0.907606	0.914217	0.923464	0.921786	0.917534	0.921057	0.923858	0.907443	0.907042	0.91342	0.904278	0.910032	0.896469	0.913807	0.928426	0.908183	0.912116	0.917329	0.914801	0.908407	0.913323	0.942246	0.925603	0.941947	0.908834	0.926438	0.935994	0.922877	0.921891	0.927783	0.950575	0.954624	0.91817	0.951836	0.951825	0.910989	0.958135	0.946107	0.923601	0.952029	0.949015	0.943401	0.941985
R-3NP-5	0.979291	0.982836	0.982311	0.979686	0.977229	0.977895	0.97648	0.976138	0.982297	0.98108	0.979099	0.981413	0.983378	0.975334	0.97651	0.978147	0.977202	0.978927	0.967049	0.978263	0.980625	0.973947	0.977093	0.975361	0.978217	0.975219	0.973657	0.988788	0.982022	0.988733	0.975822	0.984352	0.986258	0.984641	0.981944	0.984788	0.991101	0.991311	0.981326	0.990731	0.991054	0.97894	0.99266	0.98969	0.982519	0.991285	0.991096	0.988889	0.98815
R-3NP-6	0.973749	0.976085	0.975887	0.973844	0.971916	0.973097	0.968492	0.968986	0.977472	0.975911	0.971107	0.97526	0.978054	0.966449	0.967315	0.971355	0.968706	0.970788	0.959595	0.970793	0.976879	0.965816	0.972021	0.968676	0.970971	0.969247	0.966748	0.9835	0.975545	0.985776	0.969135	0.979092	0.981141	0.975461	0.976683	0.982194	0.988689	0.988271	0.974843	0.988255	0.987298	0.973186	0.98967	0.985046	0.979017	0.987137	0.985997	0.984602	0.984992
R-3NP-7	0.909568	0.915534	0.918665	0.901122	0.900186	0.902141	0.895756	0.907078	0.914928	0.914487	0.908388	0.913681	0.914274	0.897267	0.895111	0.90353	0.889131	0.902574	0.885244	0.904732	0.919158	0.890563	0.895296	0.90343	0.902276	0.895963	0.901236	0.947678	0.935579	0.948187	0.923606	0.93722	0.942544	0.933517	0.930537	0.932378	0.954324	0.956711	0.924514	0.956171	0.953877	0.922659	0.959808	0.946535	0.926699	0.954437	0.950478	0.94575	0.944418
R-3NP-8	0.971551	0.976709	0.976176	0.972478	0.972147	0.971095	0.968278	0.969107	0.978036	0.976804	0.974371	0.975176	0.979631	0.968976	0.969342	0.973568	0.970868	0.973008	0.961558	0.971744	0.974652	0.967333	0.970455	0.968772	0.971648	0.968992	0.966104	0.984968	0.977944	0.986726	0.972451	0.980481	0.982058	0.978155	0.978265	0.982069	0.98845	0.988301	0.975295	0.987766	0.987426	0.972542	0.990059	0.984665	0.978717	0.986656	0.985748	0.98488	0.98516
R-3NP-9	0.925394	0.93371	0.932401	0.916193	0.921301	0.92039	0.916005	0.920217	0.925924	0.929743	0.925555	0.930736	0.928345	0.915125	0.91733	0.92151	0.907387	0.918327	0.902504	0.920602	0.929531	0.913063	0.911824	0.914767	0.919273	0.911496	0.912837	0.953481	0.94214	0.957158	0.931859	0.940869	0.948084	0.937527	0.937296	0.94079	0.962671	0.964879	0.944593	0.964269	0.960811	0.939655	0.966554	0.955348	0.941329	0.962044	0.956507	0.956373	0.955222
R-3NPK-1	0.922474	0.931216	0.932309	0.920677	0.927597	0.92505	0.916284	0.923111	0.929175	0.926436	0.938723	0.932036	0.925615	0.930769	0.917047	0.928043	0.920098	0.917835	0.923117	0.924963	0.932421	0.922969	0.918809	0.927244	0.927552	0.921624	0.925284	0.952371	0.945765	0.939531	0.938262	0.944351	0.942373	0.940693	0.943302	0.927287	0.958942	0.963145	0.942062	0.961049	0.956586	0.920713	0.963059	0.946952	0.93791	0.957218	0.942878	0.95146	0.953182
R-3NPK-2	0.903394	0.909393	0.915029	0.902613	0.900381	0.897978	0.892731	0.90313	0.913425	0.911784	0.916113	0.91006	0.914371	0.906988	0.896201	0.906348	0.891226	0.898507	0.88718	0.898725	0.917645	0.895421	0.895353	0.906035	0.90405	0.896121	0.901662	0.942203	0.926505	0.935589	0.907449	0.92417	0.928496	0.924475	0.924571	0.917432	0.945015	0.949805	0.909309	0.947651	0.943214	0.876148	0.952189	0.935881	0.914805	0.94582	0.937765	0.934904	0.935263
R-3NPK-3	0.926196	0.930509	0.932294	0.92077	0.923998	0.923374	0.919553	0.924971	0.928454	0.928575	0.937114	0.934542	0.929171	0.929462	0.918307	0.92856	0.918432	0.918645	0.921435	0.924398	0.934225	0.922699	0.918621	0.929978	0.92867	0.918002	0.926027	0.949773	0.944979	0.944832	0.932786	0.94049	0.946474	0.940945	0.942706	0.93034	0.960988	0.963519	0.944457	0.963151	0.958987	0.929543	0.963996	0.951651	0.943049	0.961769	0.949409	0.952993	0.95415
R-3NPK-4	0.853877	0.86102	0.852627	0.852565	0.846558	0.847047	0.837807	0.83639	0.852961	0.853118	0.861116	0.859105	0.862411	0.846996	0.831448	0.852806	0.836946	0.839194	0.829694	0.845792	0.862606	0.842395	0.844233	0.843435	0.84713	0.835309	0.839253	0.889819	0.868008	0.884639	0.850033	0.868618	0.874918	0.866422	0.86796	0.861148	0.906284	0.919656	0.875907	0.91594	0.911176	0.837218	0.919535	0.907683	0.878954	0.914382	0.895054	0.901375	0.89726
R-3NPK-5	0.920902	0.924468	0.924161	0.91617	0.913352	0.909188	0.910706	0.910671	0.91691	0.920534	0.916238	0.926972	0.923514	0.904566	0.900377	0.920606	0.904518	0.908038	0.887691	0.914555	0.923308	0.899083	0.905344	0.903523	0.909602	0.902916	0.902339	0.939484	0.92405	0.942792	0.900844	0.920105	0.933039	0.917449	0.915782	0.924279	0.956219	0.959515	0.933901	0.961012	0.957604	0.927003	0.9606	0.950938	0.935769	0.958601	0.951573	0.94907	0.951635
R-3NPK-6	0.950561	0.957205	0.956348	0.952859	0.9484	0.948303	0.941271	0.94593	0.957867	0.95867	0.95234	0.957224	0.961454	0.943874	0.945464	0.952564	0.946458	0.952222	0.929797	0.94917	0.956222	0.942936	0.947011	0.944815	0.94843	0.942998	0.942528	0.974913	0.963983	0.976538	0.952715	0.967784	0.970255	0.965626	0.964991	0.967874	0.978557	0.979562	0.958199	0.978809	0.977549	0.951714	0.981333	0.971296	0.96132	0.976937	0.974487	0.973189	0.973583
R-3NPK-7	0.968909	0.97278	0.973104	0.968255	0.966256	0.966961	0.961035	0.966606	0.976478	0.973995	0.968759	0.97132	0.974797	0.962414	0.964468	0.968902	0.96497	0.9686	0.956827	0.968134	0.972083	0.961475	0.965821	0.963583	0.965869	0.963637	0.961457	0.983628	0.973909	0.984981	0.968894	0.978697	0.980921	0.976536	0.975646	0.979842	0.986802	0.986647	0.972211	0.986177	0.985094	0.969083	0.987644	0.981364	0.975098	0.984741	0.983243	0.982157	0.982867
R-3NPK-8	0.937866	0.936233	0.936018	0.940002	0.925938	0.924996	0.922072	0.919658	0.93891	0.934507	0.927212	0.937686	0.938956	0.914118	0.916504	0.932665	0.925597	0.924095	0.901093	0.929695	0.938017	0.916259	0.929011	0.920198	0.925884	0.91922	0.912703	0.949904	0.93123	0.954962	0.912064	0.935865	0.944382	0.930565	0.933266	0.942471	0.96556	0.969004	0.936662	0.966694	0.966365	0.922366	0.97089	0.963511	0.946013	0.966218	0.963389	0.960876	0.959173
R-3NPK-9	0.917116	0.921934	0.929638	0.912754	0.910423	0.909673	0.904896	0.920055	0.924894	0.924328	0.925492	0.924458	0.922487	0.915154	0.911879	0.91634	0.904167	0.912436	0.90711	0.912436	0.925331	0.913218	0.905729	0.91349	0.914618	0.906105	0.909325	0.951359	0.943542	0.950739	0.931757	0.940207	0.946866	0.938461	0.943124	0.934985	0.958394	0.962711	0.934696	0.959628	0.956895	0.927561	0.963385	0.949921	0.93679	0.958295	0.952603	0.952276	0.95123
R-3PK-1	0.915232	0.911286	0.914065	0.906535	0.904525	0.899608	0.903728	0.900741	0.904784	0.906278	0.912718	0.920349	0.90407	0.902412	0.892018	0.913892	0.901426	0.894419	0.891843	0.912697	0.91337	0.895068	0.904854	0.898201	0.90523	0.899859	0.897572	0.909335	0.892676	0.915689	0.867988	0.886513	0.903714	0.884951	0.882487	0.893115	0.945204	0.952625	0.926762	0.952945	0.949331	0.920458	0.952314	0.947519	0.929817	0.95167	0.941189	0.939662	0.943894
R-3PK-2	0.937239	0.93608	0.938687	0.933853	0.926755	0.924151	0.927197	0.926199	0.933071	0.936677	0.930622	0.943726	0.938009	0.921405	0.918355	0.938591	0.926732	0.928066	0.907813	0.935907	0.941368	0.914395	0.927266	0.923963	0.925573	0.923395	0.92167	0.945644	0.92835	0.954947	0.899576	0.924426	0.93986	0.923864	0.921263	0.935788	0.965354	0.969113	0.946332	0.968568	0.967966	0.939413	0.972275	0.966086	0.949395	0.969715	0.968851	0.963157	0.962658
R-3PK-3	0.930836	0.928609	0.924216	0.934525	0.915271	0.914437	0.913816	0.908592	0.92409	0.92486	0.917815	0.932823	0.928596	0.904308	0.901456	0.927236	0.917534	0.917343	0.887644	0.922067	0.929931	0.902127	0.923716	0.90856	0.917703	0.91323	0.905261	0.927172	0.901883	0.942066	0.86277	0.904714	0.923675	0.896762	0.898135	0.923584	0.961969	0.966234	0.932474	0.963382	0.964513	0.923111	0.968921	0.963206	0.939278	0.964884	0.964498	0.960291	0.956051
R-3PK-4	0.976744	0.97513	0.973149	0.976055	0.970839	0.968679	0.970612	0.96354	0.974317	0.973338	0.971872	0.976245	0.975957	0.966816	0.966421	0.973541	0.969508	0.969693	0.959805	0.973459	0.975865	0.966419	0.96992	0.970268	0.969843	0.968572	0.967198	0.973607	0.964146	0.976887	0.950036	0.963707	0.971041	0.962153	0.962735	0.969789	0.985144	0.986548	0.972284	0.985763	0.985889	0.966092	0.987853	0.985148	0.97551	0.985934	0.984859	0.983808	0.982436
R-3PK-5	0.871165	0.867325	0.859762	0.863271	0.847192	0.845357	0.852758	0.83839	0.845867	0.856175	0.856884	0.878785	0.853367	0.845804	0.836598	0.86641	0.850499	0.836329	0.828822	0.866397	0.871934	0.830396	0.858116	0.849295	0.848316	0.849487	0.842704	0.849476	0.815721	0.869166	0.773205	0.805085	0.841	0.804815	0.803744	0.824065	0.910858	0.922499	0.891923	0.920298	0.91873	0.882042	0.922802	0.917803	0.888166	0.923505	0.91514	0.908152	0.908852
R-3PK-6	0.877765	0.87442	0.868935	0.877648	0.858837	0.856699	0.856817	0.847092	0.873042	0.859142	0.858948	0.880795	0.868015	0.845427	0.828325	0.872691	0.856551	0.844135	0.825203	0.864282	0.866324	0.842982	0.863967	0.843205	0.856676	0.844508	0.835682	0.871294	0.832197	0.890162	0.783076	0.83488	0.861745	0.826007	0.83301	0.854986	0.923138	0.932975	0.882329	0.928517	0.929756	0.866457	0.934973	0.927466	0.887279	0.931876	0.924611	0.92035	0.91556
R-3PK-7	0.869838	0.865169	0.857567	0.870644	0.847502	0.844306	0.849188	0.831878	0.858119	0.851621	0.852433	0.87365	0.858307	0.839104	0.82269	0.865272	0.851762	0.836246	0.82024	0.86053	0.865211	0.831449	0.854259	0.839173	0.847708	0.841578	0.830482	0.862748	0.824888	0.877648	0.779942	0.825207	0.851962	0.820955	0.823867	0.845553	0.909156	0.922281	0.873881	0.916797	0.919133	0.849427	0.926017	0.918792	0.879019	0.921919	0.914252	0.910792	0.902607
R-3PK-8	0.910955	0.9139	0.91281	0.902795	0.900415	0.897779	0.898755	0.896358	0.904795	0.907418	0.908694	0.918826	0.906677	0.898417	0.884712	0.906684	0.890704	0.890888	0.883986	0.908135	0.910424	0.893053	0.895463	0.896377	0.899343	0.891737	0.888822	0.917638	0.8979	0.922606	0.870137	0.892564	0.911916	0.889296	0.895706	0.898366	0.94835	0.95357	0.924609	0.953733	0.950869	0.910875	0.954247	0.950855	0.929226	0.953213	0.9432	0.944448	0.944383
R-3PK-9	0.912056	0.913651	0.911993	0.915515	0.901985	0.893092	0.896083	0.891014	0.913516	0.910209	0.902394	0.919114	0.917892	0.891318	0.885796	0.911011	0.899526	0.900398	0.870272	0.905593	0.916944	0.881424	0.906596	0.889384	0.897956	0.894243	0.890507	0.922284	0.890727	0.934444	0.856029	0.891957	0.915685	0.890194	0.888578	0.912977	0.953547	0.959576	0.920981	0.955976	0.95647	0.90707	0.961512	0.954787	0.927478	0.959254	0.956509	0.949132	0.947105
R-4NK-1	0.931282	0.931882	0.932059	0.924297	0.915355	0.91445	0.914888	0.915113	0.925843	0.934614	0.930276	0.934683	0.934922	0.918502	0.916275	0.926893	0.913127	0.924463	0.904051	0.925687	0.935335	0.912506	0.917256	0.917727	0.921143	0.917154	0.91487	0.959348	0.948289	0.957101	0.930273	0.947007	0.952738	0.944775	0.944676	0.941426	0.95982	0.962996	0.931955	0.964185	0.959697	0.913729	0.967335	0.951359	0.937182	0.959811	0.95717	0.952373	0.953349
R-4NK-2	0.904625	0.906022	0.917945	0.897227	0.894906	0.895526	0.894953	0.910658	0.908888	0.911857	0.91128	0.916398	0.910287	0.902105	0.899405	0.909472	0.894365	0.90108	0.897942	0.908553	0.91505	0.9026	0.899104	0.905243	0.907048	0.899574	0.901971	0.941642	0.930161	0.938867	0.919127	0.925642	0.937369	0.927549	0.925135	0.925975	0.924848	0.929582	0.881891	0.935333	0.92699	0.863559	0.937507	0.921474	0.895544	0.929021	0.92152	0.913061	0.91467
R-4NK-3	0.867528	0.85875	0.877334	0.855679	0.845875	0.841863	0.848044	0.858536	0.86129	0.872006	0.868541	0.875163	0.865884	0.857673	0.851026	0.862912	0.846116	0.854942	0.841077	0.860856	0.87811	0.845908	0.849263	0.859077	0.857037	0.849644	0.856946	0.914124	0.898144	0.914429	0.883913	0.895463	0.907	0.89679	0.892475	0.895487	0.910773	0.918107	0.867192	0.911879	0.907015	0.854912	0.922765	0.900389	0.867471	0.913432	0.909992	0.902378	0.896605
R-4NK-4	0.899269	0.895825	0.91156	0.890218	0.887931	0.889252	0.890579	0.904389	0.903761	0.902457	0.902405	0.903351	0.904607	0.894958	0.893406	0.896222	0.885379	0.894338	0.895861	0.89842	0.909628	0.895462	0.890755	0.899419	0.897971	0.892545	0.896367	0.939154	0.926731	0.936921	0.921087	0.926495	0.93286	0.927907	0.92585	0.925485	0.930396	0.936178	0.893662	0.932744	0.926614	0.884618	0.941292	0.90608	0.897276	0.93175	0.924821	0.91881	0.919685
R-4NK-5	0.935921	0.928589	0.942587	0.929097	0.922484	0.92535	0.927139	0.937074	0.940018	0.937048	0.943827	0.942703	0.936726	0.938055	0.931224	0.937706	0.927283	0.931307	0.933299	0.934868	0.939059	0.937914	0.929645	0.936297	0.935776	0.930135	0.931943	0.956308	0.94779	0.956096	0.941564	0.946388	0.952657	0.947099	0.947695	0.945025	0.949287	0.952011	0.918223	0.949506	0.947974	0.909924	0.956529	0.940238	0.923297	0.949175	0.946755	0.943563	0.941832
R-4NK-6	0.940317	0.945039	0.951382	0.936549	0.936526	0.936044	0.931163	0.93768	0.948369	0.949475	0.946702	0.950481	0.950741	0.93774	0.937379	0.945736	0.936675	0.944578	0.923848	0.93921	0.950499	0.932806	0.936198	0.939472	0.93991	0.934103	0.937067	0.972045	0.960816	0.971311	0.949806	0.96287	0.966081	0.959562	0.959228	0.959006	0.972273	0.974851	0.950888	0.973246	0.969646	0.939956	0.974033	0.961754	0.949657	0.970543	0.966304	0.964013	0.965982
R-4NK-7	0.910742	0.911987	0.911972	0.90081	0.897012	0.894681	0.891267	0.891287	0.901422	0.915595	0.909218	0.917208	0.915775	0.897264	0.892068	0.90771	0.892337	0.901036	0.876766	0.906033	0.917684	0.892224	0.902307	0.895925	0.901191	0.895446	0.892622	0.943189	0.925028	0.947447	0.901213	0.92386	0.934976	0.92166	0.92343	0.929075	0.956876	0.959582	0.922497	0.958028	0.957079	0.914765	0.963831	0.950474	0.927302	0.957171	0.955386	0.949036	0.948951
R-4NK-8	0.933435	0.932852	0.939918	0.930422	0.921588	0.920628	0.922238	0.928068	0.931922	0.93441	0.934163	0.940495	0.934723	0.928875	0.922512	0.935219	0.925945	0.927989	0.92008	0.932746	0.938939	0.921539	0.926662	0.927377	0.926452	0.926208	0.924277	0.954074	0.942311	0.956624	0.921818	0.939908	0.946548	0.937937	0.938764	0.942105	0.961078	0.963256	0.939507	0.962317	0.960373	0.933763	0.966899	0.958243	0.940538	0.962545	0.960056	0.956737	0.95657
R-4NK-9	0.97126	0.97318	0.974676	0.971685	0.967654	0.965339	0.965878	0.967018	0.975414	0.974303	0.973198	0.975736	0.973701	0.967031	0.966609	0.971222	0.966035	0.971123	0.958843	0.970917	0.973509	0.963068	0.967183	0.966181	0.96812	0.965727	0.966035	0.980807	0.97506	0.981253	0.969931	0.974783	0.978182	0.974316	0.972909	0.974745	0.979553	0.981722	0.975195	0.984358	0.979238	0.959574	0.982664	0.980624	0.974051	0.980482	0.979794	0.975739	0.97623
R-4NP-1	0.94766	0.948326	0.949625	0.945817	0.937761	0.938902	0.935303	0.935634	0.948411	0.947296	0.939053	0.948962	0.948035	0.929717	0.932559	0.941545	0.934329	0.939727	0.919595	0.943589	0.948987	0.931233	0.939697	0.937793	0.938111	0.935586	0.932961	0.96564	0.955068	0.964936	0.941764	0.956785	0.958427	0.951313	0.952866	0.953184	0.968469	0.969133	0.941221	0.969406	0.967855	0.92852	0.971897	0.960448	0.949644	0.966306	0.96462	0.960438	0.960935
R-4NP-2	0.945376	0.940278	0.946619	0.938722	0.932868	0.933728	0.932346	0.940138	0.942726	0.946658	0.948509	0.947671	0.946962	0.941628	0.934763	0.941623	0.931404	0.940068	0.926556	0.940084	0.947598	0.938731	0.935921	0.938285	0.940917	0.934656	0.935467	0.966463	0.961318	0.959351	0.947448	0.959288	0.960428	0.958325	0.958608	0.948008	0.963082	0.963206	0.931694	0.965247	0.962312	0.922724	0.968224	0.960299	0.939704	0.961369	0.958244	0.955173	0.955593
R-4NP-3	0.887916	0.883011	0.89672	0.877756	0.869634	0.869738	0.87409	0.885563	0.888371	0.890338	0.888633	0.89103	0.884715	0.877581	0.876468	0.884625	0.869587	0.875395	0.871465	0.883592	0.900493	0.879154	0.877628	0.889823	0.884633	0.879316	0.883578	0.920035	0.901292	0.924205	0.888811	0.897768	0.916534	0.900153	0.899501	0.902865	0.922436	0.930584	0.885199	0.927332	0.923875	0.87727	0.933186	0.919952	0.889692	0.927075	0.923588	0.912698	0.912078
R-4NP-4	0.89365	0.899438	0.915085	0.884871	0.895822	0.892924	0.886003	0.908015	0.905649	0.897651	0.910808	0.90094	0.899317	0.904937	0.895656	0.899131	0.892729	0.893157	0.899858	0.896967	0.903581	0.900494	0.888029	0.899167	0.902788	0.892692	0.895931	0.925144	0.920532	0.916299	0.914951	0.917746	0.918183	0.917846	0.916114	0.904214	0.896063	0.909816	0.879577	0.911655	0.900187	0.844539	0.907096	0.895923	0.889767	0.900693	0.886579	0.887276	0.886147
R-4NP-5	0.902163	0.903735	0.902904	0.892628	0.891809	0.889988	0.889713	0.886383	0.891796	0.900863	0.904541	0.907486	0.902319	0.89435	0.887944	0.9001	0.891241	0.888879	0.886039	0.903083	0.911887	0.889325	0.892119	0.900183	0.897422	0.893758	0.896043	0.935116	0.922028	0.931376	0.907905	0.919114	0.927263	0.919954	0.917575	0.914811	0.938367	0.945223	0.907011	0.942221	0.940539	0.893101	0.947692	0.932607	0.913366	0.940937	0.934493	0.930108	0.930038
R-4NP-6	0.963362	0.966318	0.967372	0.962443	0.958608	0.956702	0.956769	0.961182	0.965409	0.966856	0.964269	0.968173	0.965252	0.959399	0.956694	0.964111	0.955509	0.961856	0.951139	0.962941	0.96684	0.955335	0.959351	0.958147	0.962486	0.957845	0.957819	0.980198	0.974479	0.977011	0.965955	0.972862	0.974475	0.973036	0.973014	0.967552	0.982973	0.982456	0.967832	0.982072	0.981425	0.956787	0.983462	0.975493	0.971149	0.980597	0.977229	0.977196	0.977546
R-4NP-8	0.935065	0.933083	0.938944	0.930157	0.922579	0.922408	0.923797	0.928782	0.935206	0.933252	0.934175	0.935162	0.93469	0.924657	0.920272	0.928633	0.91648	0.923913	0.915642	0.927205	0.938572	0.921109	0.920632	0.929493	0.925583	0.922241	0.925172	0.952301	0.94432	0.95438	0.928641	0.942459	0.94834	0.939885	0.943623	0.93924	0.957758	0.961577	0.933824	0.963483	0.956641	0.908276	0.963469	0.953028	0.939149	0.957378	0.952594	0.948791	0.947304
R-4NP-9	0.926659	0.92551	0.936581	0.923589	0.914743	0.915907	0.916589	0.925623	0.929138	0.932972	0.936773	0.927633	0.934814	0.929319	0.924308	0.923445	0.911987	0.92648	0.920836	0.920922	0.934206	0.923464	0.916658	0.926494	0.92872	0.917913	0.922777	0.966337	0.955443	0.953995	0.944679	0.955815	0.955302	0.955399	0.952696	0.941931	0.940485	0.941048	0.892615	0.939517	0.937579	0.878103	0.947053	0.916624	0.910109	0.933197	0.930672	0.922972	0.923065
R-4NPK-1	0.951278	0.951091	0.954798	0.947742	0.94235	0.942317	0.943733	0.946068	0.952152	0.948077	0.953791	0.954597	0.946807	0.949698	0.9383	0.948962	0.939175	0.941586	0.941989	0.948744	0.952519	0.942536	0.942637	0.946002	0.948695	0.94058	0.944778	0.968222	0.962767	0.964839	0.955213	0.959033	0.962264	0.960116	0.961113	0.956164	0.961745	0.965532	0.943859	0.96729	0.961871	0.919238	0.966908	0.959002	0.944023	0.961949	0.957295	0.956996	0.955217
R-4NPK-2	0.942178	0.942483	0.945013	0.936608	0.930699	0.927082	0.928115	0.935961	0.939193	0.941718	0.940711	0.945094	0.940753	0.930168	0.926091	0.937122	0.925537	0.931627	0.922605	0.934705	0.944115	0.929247	0.926081	0.930699	0.934683	0.926114	0.928262	0.966337	0.956691	0.959851	0.944783	0.955556	0.956348	0.954601	0.954096	0.945865	0.965011	0.966431	0.941528	0.966071	0.963063	0.925109	0.969147	0.955871	0.946514	0.963369	0.957854	0.958371	0.956551
R-4NPK-3	0.929113	0.925551	0.934018	0.925423	0.91413	0.912654	0.918014	0.921352	0.92795	0.928727	0.92944	0.926716	0.929078	0.92169	0.915453	0.918433	0.903589	0.920294	0.90593	0.917449	0.929932	0.918653	0.91407	0.917994	0.922671	0.912546	0.913851	0.954153	0.944497	0.952939	0.923134	0.940009	0.948246	0.938519	0.940475	0.937761	0.944594	0.947883	0.903852	0.945568	0.943719	0.883332	0.952728	0.934521	0.915499	0.944196	0.94035	0.933	0.930822
R-4NPK-4	0.887379	0.912799	0.926366	0.87742	0.906854	0.906335	0.885379	0.920673	0.920695	0.920655	0.922535	0.912848	0.91887	0.915889	0.914561	0.909705	0.900712	0.913295	0.910873	0.901246	0.919706	0.911296	0.89503	0.913595	0.913902	0.90321	0.91312	0.959319	0.952835	0.95147	0.944407	0.950786	0.953213	0.950002	0.952151	0.941117	0.9156	0.919791	0.873901	0.916665	0.909008	0.858942	0.922363	0.888182	0.889052	0.909184	0.905455	0.895864	0.898533
R-4NPK-5	0.907664	0.906806	0.914563	0.900303	0.89545	0.894082	0.895803	0.902526	0.909247	0.910558	0.909513	0.910079	0.910988	0.90357	0.898609	0.90537	0.892668	0.901042	0.892283	0.897767	0.914091	0.90255	0.891279	0.903046	0.903708	0.893157	0.898777	0.950319	0.937305	0.944495	0.923672	0.936316	0.94043	0.935439	0.935509	0.927919	0.937639	0.940436	0.893422	0.937756	0.93598	0.881964	0.945941	0.924754	0.902787	0.935262	0.931648	0.92495	0.922438
R-4NPK-6	0.879879	0.889069	0.897401	0.871043	0.877392	0.873431	0.866058	0.882741	0.891183	0.894601	0.890688	0.89102	0.893799	0.880712	0.875997	0.881883	0.867869	0.876876	0.864042	0.878513	0.892938	0.875955	0.870422	0.880486	0.881792	0.872082	0.876026	0.935861	0.920057	0.934254	0.900532	0.919461	0.925536	0.916843	0.918317	0.917931	0.931503	0.936186	0.884223	0.932883	0.930866	0.866891	0.941372	0.91999	0.891612	0.932499	0.926324	0.916824	0.919267
R-4NPK-7	0.85219	0.873898	0.883594	0.841767	0.866703	0.866198	0.849204	0.873839	0.879686	0.882681	0.887663	0.870698	0.877822	0.878465	0.871349	0.866261	0.852372	0.872782	0.867635	0.860069	0.884646	0.87036	0.855346	0.880426	0.87382	0.861715	0.876432	0.938926	0.930337	0.930663	0.92353	0.929608	0.931442	0.928597	0.929953	0.917149	0.878941	0.875485	0.819746	0.870135	0.86541	0.825569	0.885306	0.840793	0.847796	0.863034	0.863224	0.845638	0.845995
R-4NPK-8	0.913117	0.914801	0.917728	0.906543	0.902089	0.900155	0.901586	0.902163	0.908319	0.91876	0.915102	0.920292	0.919389	0.90575	0.901013	0.911164	0.893195	0.906774	0.88849	0.908337	0.922308	0.897433	0.901471	0.908119	0.908794	0.899989	0.905858	0.945662	0.930786	0.945842	0.910896	0.928792	0.938091	0.926256	0.926897	0.928136	0.945635	0.949736	0.910465	0.949481	0.946224	0.893395	0.954077	0.940661	0.918343	0.946925	0.943844	0.935017	0.935769
R-4NPK-9	0.961403	0.96334	0.961995	0.96055	0.95844	0.956688	0.952717	0.952899	0.964876	0.963063	0.95906	0.964946	0.966072	0.952135	0.954451	0.960309	0.954404	0.958763	0.943646	0.957901	0.963808	0.951948	0.956846	0.954717	0.956288	0.953836	0.951957	0.976312	0.966931	0.975021	0.958543	0.969635	0.97199	0.969155	0.965538	0.967544	0.978568	0.979319	0.96225	0.979425	0.977162	0.954926	0.981548	0.974472	0.968168	0.977762	0.973776	0.970593	0.973661
R-4PK-1	0.949755	0.938835	0.942676	0.943023	0.933679	0.931996	0.941294	0.937455	0.939356	0.934618	0.943621	0.949086	0.93337	0.937731	0.926887	0.946393	0.938407	0.928003	0.931831	0.941455	0.943806	0.935931	0.938703	0.938102	0.938041	0.936096	0.936036	0.929014	0.915894	0.928432	0.901401	0.908658	0.92045	0.911509	0.911827	0.903837	0.944448	0.953715	0.94046	0.958595	0.950991	0.907785	0.95341	0.954922	0.947839	0.950754	0.943538	0.941726	0.941227
R-4PK-2	0.950107	0.94424	0.948516	0.949619	0.936582	0.934423	0.938387	0.938309	0.94807	0.942259	0.941823	0.951598	0.943144	0.934396	0.928177	0.944281	0.935587	0.934412	0.921802	0.943963	0.946582	0.931613	0.93982	0.933363	0.939395	0.933387	0.929553	0.941437	0.928892	0.948793	0.901281	0.925258	0.937007	0.921608	0.924729	0.93347	0.961079	0.966707	0.945017	0.966265	0.964217	0.924831	0.967096	0.964196	0.947321	0.966419	0.960363	0.958592	0.95827
R-4PK-3	0.954278	0.948765	0.949561	0.952471	0.938456	0.938284	0.942638	0.941358	0.948112	0.945395	0.94533	0.956217	0.948409	0.936565	0.93448	0.950878	0.942494	0.937645	0.92512	0.950497	0.952797	0.934002	0.945609	0.938493	0.942789	0.941165	0.937272	0.944023	0.931784	0.953887	0.913179	0.925747	0.941552	0.923157	0.926783	0.939678	0.967682	0.97224	0.94998	0.970713	0.970177	0.939087	0.973092	0.970289	0.955099	0.971526	0.970398	0.964504	0.965397
R-4PK-4	0.956012	0.953981	0.956127	0.951102	0.942333	0.942953	0.946005	0.947762	0.951273	0.951597	0.953549	0.957203	0.950584	0.945659	0.941393	0.951125	0.942557	0.945333	0.936451	0.951572	0.956547	0.939512	0.947078	0.945868	0.948692	0.945221	0.944588	0.964574	0.955707	0.964649	0.941567	0.952067	0.95726	0.952417	0.953097	0.950086	0.968499	0.97012	0.947894	0.971823	0.968125	0.933126	0.972787	0.966489	0.953351	0.969928	0.968201	0.961415	0.963629
R-4PK-5	0.957962	0.949913	0.953461	0.953077	0.944121	0.944677	0.94614	0.943964	0.950143	0.948622	0.947138	0.956378	0.948868	0.944116	0.936096	0.953148	0.94597	0.941893	0.934899	0.949166	0.951604	0.941552	0.948504	0.944181	0.943618	0.943282	0.940115	0.956418	0.942908	0.956877	0.923923	0.941044	0.949969	0.938124	0.940041	0.943735	0.965427	0.968766	0.948184	0.970226	0.958878	0.921848	0.968308	0.959862	0.95138	0.966718	0.960329	0.954504	0.96058
R-4PK-6	0.942688	0.944987	0.950897	0.938558	0.935387	0.93547	0.935196	0.942693	0.942805	0.948406	0.946605	0.952997	0.948507	0.940323	0.938048	0.947313	0.935351	0.939129	0.927384	0.944292	0.950139	0.936349	0.941391	0.939463	0.941098	0.938982	0.93861	0.955783	0.943246	0.958234	0.92496	0.937649	0.951117	0.938396	0.936055	0.944589	0.960425	0.9664	0.94604	0.964263	0.962808	0.936445	0.967044	0.962774	0.947354	0.966415	0.963868	0.960555	0.959992
R-4PK-7	0.908079	0.900531	0.90426	0.897979	0.887899	0.88884	0.893616	0.890088	0.895498	0.893245	0.900204	0.910584	0.89541	0.889178	0.881574	0.901149	0.889744	0.882693	0.878996	0.901225	0.903459	0.882928	0.894167	0.88892	0.896049	0.889287	0.883801	0.904831	0.887692	0.905726	0.862273	0.880146	0.894881	0.878422	0.880332	0.876496	0.906316	0.924753	0.892837	0.929874	0.920014	0.838789	0.922114	0.923366	0.900065	0.91547	0.883888	0.889901	0.902702
R-4PK-8	0.967402	0.963931	0.964783	0.966558	0.957659	0.957166	0.959772	0.958932	0.962682	0.962368	0.963656	0.967848	0.962237	0.957488	0.954318	0.965021	0.958586	0.955997	0.947995	0.959231	0.966142	0.95291	0.957934	0.95653	0.959546	0.957328	0.955116	0.964818	0.955498	0.963906	0.936594	0.952623	0.958836	0.950684	0.950248	0.952707	0.976296	0.979025	0.967909	0.978903	0.975553	0.95311	0.97893	0.978146	0.967098	0.977969	0.972287	0.971358	0.973861
R-4PK-9	0.922762	0.915619	0.917106	0.91524	0.900838	0.899912	0.902256	0.903898	0.911975	0.913873	0.911343	0.923564	0.914801	0.901173	0.894997	0.915147	0.903727	0.902137	0.885496	0.9115	0.91978	0.896931	0.906204	0.898311	0.906286	0.901733	0.897341	0.931567	0.91198	0.933349	0.877303	0.907129	0.920386	0.905425	0.905194	0.909083	0.943511	0.948424	0.909497	0.948934	0.946798	0.883419	0.95318	0.943534	0.919805	0.947827	0.942555	0.936861	0.934941
R-5NK-1	0.889279	0.885938	0.893749	0.882227	0.875367	0.870178	0.871458	0.878838	0.889994	0.887195	0.88817	0.895644	0.887732	0.875789	0.865224	0.889017	0.875488	0.874509	0.862225	0.886791	0.892354	0.871665	0.879032	0.872693	0.879631	0.874705	0.868249	0.913718	0.895578	0.907286	0.873965	0.895525	0.899913	0.89033	0.888462	0.887713	0.907413	0.922665	0.882511	0.9266	0.917244	0.837998	0.92365	0.916965	0.885879	0.91518	0.901524	0.89887	0.903185
R-5NK-2	0.913205	0.905419	0.918588	0.906533	0.89889	0.902269	0.899114	0.910876	0.916249	0.906958	0.916571	0.918403	0.905655	0.911918	0.896328	0.912427	0.90525	0.900446	0.908297	0.909582	0.911791	0.906842	0.905251	0.904514	0.908427	0.901606	0.900983	0.936731	0.929947	0.91758	0.924898	0.929966	0.923818	0.925899	0.928861	0.905654	0.906241	0.923078	0.898196	0.926359	0.917102	0.847956	0.917487	0.909949	0.902735	0.909369	0.897697	0.897816	0.899363
R-5NK-3	0.924936	0.921727	0.935067	0.917012	0.916649	0.917686	0.917812	0.931177	0.928643	0.924622	0.935011	0.935019	0.921023	0.932916	0.91876	0.931024	0.920831	0.917256	0.930607	0.92973	0.928504	0.929966	0.921031	0.92593	0.925335	0.922941	0.924557	0.94618	0.944877	0.934074	0.939206	0.94198	0.938037	0.940897	0.9387	0.92268	0.901052	0.922229	0.902513	0.926852	0.911185	0.848871	0.917205	0.907886	0.898939	0.909491	0.884737	0.883325	0.901688
R-5NK-4	0.872956	0.865832	0.876173	0.869978	0.853569	0.855195	0.854713	0.865267	0.877018	0.868155	0.873366	0.873192	0.86943	0.863218	0.84929	0.865915	0.856396	0.859861	0.853621	0.865315	0.873038	0.860042	0.859879	0.859083	0.863396	0.854149	0.854931	0.906249	0.892658	0.898932	0.875693	0.893501	0.894749	0.888744	0.892153	0.883099	0.863782	0.883876	0.828378	0.882691	0.878213	0.78329	0.883755	0.87174	0.83852	0.87319	0.845796	0.847507	0.853785
R-5NK-5	0.934154	0.929183	0.934202	0.934053	0.918719	0.918357	0.917423	0.924277	0.935484	0.926569	0.925396	0.934597	0.931352	0.916027	0.910776	0.926712	0.920896	0.91888	0.910205	0.927344	0.927547	0.918436	0.922837	0.908189	0.924554	0.915505	0.906208	0.946591	0.931206	0.945066	0.914523	0.933336	0.937463	0.929859	0.929302	0.932104	0.941314	0.948271	0.912694	0.947191	0.946636	0.892484	0.951883	0.946482	0.924468	0.945257	0.944043	0.937364	0.937627
R-5NK-6	0.909473	0.907556	0.910832	0.906825	0.891262	0.889875	0.889814	0.897973	0.911629	0.903031	0.900746	0.912564	0.909407	0.889669	0.879793	0.902233	0.890626	0.892241	0.873403	0.904445	0.90681	0.88645	0.896141	0.883607	0.895576	0.887558	0.879488	0.93184	0.910939	0.938057	0.885281	0.90958	0.92285	0.906965	0.907094	0.917695	0.93526	0.941876	0.896709	0.941013	0.938373	0.879897	0.947077	0.934729	0.9087	0.939886	0.937456	0.928896	0.92776
R-5NK-7	0.906789	0.903774	0.914109	0.900055	0.899687	0.899282	0.899299	0.912641	0.910366	0.900084	0.916896	0.91293	0.89637	0.913903	0.894217	0.907916	0.903554	0.896378	0.91535	0.907411	0.908367	0.912706	0.89835	0.905478	0.908954	0.901704	0.906645	0.927457	0.928356	0.912203	0.924874	0.925909	0.919664	0.923847	0.924687	0.904813	0.883455	0.89284	0.869375	0.892295	0.886802	0.839216	0.893502	0.883414	0.880474	0.878504	0.862915	0.863023	0.875048
R-5NK-8	0.875293	0.878307	0.879667	0.871204	0.851126	0.850156	0.847489	0.858483	0.877723	0.884979	0.872044	0.884396	0.889459	0.853076	0.855417	0.871385	0.859015	0.869394	0.827708	0.868769	0.882266	0.846277	0.860316	0.848114	0.862445	0.849951	0.844246	0.924129	0.896708	0.931034	0.866521	0.896988	0.912724	0.894844	0.894005	0.907465	0.934398	0.939318	0.876177	0.935213	0.935302	0.861389	0.944069	0.922068	0.886981	0.936833	0.932714	0.924708	0.921648
R-5NK-9	0.906692	0.900615	0.911354	0.901869	0.886283	0.886122	0.887777	0.895808	0.906399	0.909517	0.905397	0.911935	0.906278	0.892217	0.888083	0.905664	0.89527	0.896019	0.878131	0.903447	0.909878	0.885383	0.895479	0.888229	0.897956	0.891884	0.88505	0.942408	0.920371	0.939528	0.897062	0.92057	0.930092	0.919868	0.917803	0.917636	0.933365	0.939864	0.896327	0.939754	0.935207	0.871288	0.943204	0.92591	0.901451	0.936994	0.933645	0.925799	0.925013
R-5NP-1	0.874591	0.89361	0.909461	0.870706	0.894391	0.891935	0.875368	0.906117	0.906151	0.885803	0.905858	0.894109	0.88574	0.902882	0.886902	0.894008	0.890914	0.884547	0.903735	0.888731	0.892335	0.904445	0.882589	0.89392	0.897696	0.887047	0.891514	0.914857	0.916322	0.897373	0.916056	0.91342	0.906694	0.913779	0.91147	0.891571	0.868803	0.88652	0.863445	0.889497	0.873484	0.81325	0.876435	0.865403	0.86953	0.863456	0.84478	0.856703	0.858626
R-5NP-2	0.86533	0.866103	0.882301	0.864836	0.864016	0.865435	0.857782	0.881262	0.884436	0.863055	0.87989	0.866357	0.864786	0.873242	0.85609	0.864001	0.861303	0.856703	0.872409	0.861644	0.867748	0.871312	0.858341	0.864003	0.868838	0.856691	0.861703	0.912738	0.909706	0.894419	0.904336	0.910815	0.901491	0.904652	0.90963	0.885375	0.829868	0.844289	0.805281	0.85064	0.837953	0.767507	0.845414	0.825414	0.828654	0.825182	0.808893	0.813046	0.810449
R-5NP-3	0.922192	0.917116	0.927852	0.920127	0.901611	0.903887	0.906853	0.919223	0.920315	0.916986	0.916308	0.927803	0.915352	0.908031	0.90627	0.921159	0.913213	0.908875	0.909694	0.920216	0.920326	0.912613	0.913141	0.910595	0.915773	0.91039	0.905506	0.937481	0.922765	0.936266	0.908607	0.920537	0.928576	0.91908	0.919141	0.919246	0.927927	0.936516	0.904947	0.938158	0.933503	0.893899	0.939774	0.931331	0.912509	0.930791	0.930203	0.919643	0.920396
R-5NP-4	0.865511	0.865035	0.885067	0.85604	0.862874	0.859356	0.85735	0.879706	0.873777	0.86412	0.877033	0.871957	0.861356	0.871535	0.863037	0.866852	0.859389	0.85814	0.87288	0.866852	0.871514	0.873486	0.856918	0.868232	0.868904	0.860796	0.86812	0.909944	0.907745	0.892114	0.904218	0.907506	0.899629	0.905709	0.903645	0.887171	0.852503	0.869292	0.835734	0.871725	0.857252	0.804967	0.865983	0.84669	0.83812	0.84615	0.834915	0.833296	0.839891
R-5NP-5	0.921777	0.921063	0.9262	0.91716	0.917282	0.918526	0.916603	0.925947	0.921526	0.924186	0.935362	0.92836	0.921493	0.930177	0.919348	0.925485	0.920328	0.917849	0.933609	0.927136	0.9301	0.929743	0.921035	0.928747	0.92991	0.923361	0.925185	0.947407	0.943403	0.932597	0.942657	0.942446	0.942121	0.943048	0.943589	0.927257	0.898238	0.916282	0.902916	0.915827	0.907263	0.866887	0.912384	0.899526	0.902983	0.90301	0.877115	0.887735	0.895947
R-5NP-6	0.903576	0.90001	0.907268	0.902833	0.885833	0.888339	0.886761	0.893021	0.906363	0.898107	0.898368	0.907592	0.900276	0.887431	0.878566	0.897561	0.887385	0.88692	0.873925	0.893866	0.904077	0.884492	0.887654	0.885814	0.894226	0.882456	0.880875	0.939763	0.922541	0.928405	0.908219	0.923648	0.922512	0.920796	0.923527	0.906458	0.930294	0.939613	0.901075	0.939332	0.935162	0.866557	0.941444	0.927161	0.907516	0.929971	0.925043	0.918578	0.918196
R-5NP-7	0.863601	0.87305	0.886847	0.856302	0.862195	0.863	0.853699	0.878586	0.878585	0.867316	0.878389	0.874254	0.866485	0.86959	0.854886	0.871193	0.861509	0.855798	0.867578	0.861017	0.872622	0.871427	0.852771	0.865514	0.867833	0.855475	0.860577	0.919431	0.912533	0.905913	0.902934	0.91098	0.908291	0.910355	0.911666	0.892847	0.895903	0.906351	0.8676	0.904354	0.895709	0.838201	0.900468	0.882737	0.870173	0.890138	0.880666	0.880391	0.882716
R-5NP-8	0.893387	0.902752	0.917499	0.89019	0.896784	0.897241	0.888603	0.912616	0.912594	0.907659	0.915643	0.905306	0.909892	0.908273	0.902901	0.902272	0.894997	0.903242	0.907663	0.898073	0.911199	0.9076	0.893484	0.908293	0.908321	0.898173	0.90385	0.950227	0.942563	0.930271	0.940685	0.945614	0.938962	0.944488	0.943155	0.920426	0.910363	0.912647	0.881751	0.922333	0.906957	0.854616	0.920087	0.884967	0.895488	0.902254	0.892578	0.891432	0.895645
R-5NP-9	0.898369	0.89014	0.900676	0.89496	0.883484	0.885699	0.887521	0.901287	0.899852	0.893447	0.90288	0.891913	0.89189	0.897249	0.885383	0.887432	0.880592	0.884485	0.897692	0.88732	0.896834	0.89577	0.882829	0.894829	0.89575	0.883654	0.890621	0.930872	0.926816	0.912442	0.922137	0.925898	0.919339	0.922973	0.927954	0.902637	0.845948	0.863507	0.822383	0.864424	0.851189	0.787298	0.865764	0.847133	0.84439	0.846311	0.823685	0.817671	0.821112
R-5NPK-1	0.871482	0.872455	0.883806	0.865659	0.862732	0.862709	0.856226	0.873984	0.881656	0.871212	0.879688	0.874517	0.870081	0.871717	0.859625	0.867849	0.860036	0.862278	0.863727	0.860975	0.872783	0.869348	0.855117	0.864494	0.869699	0.857496	0.860012	0.91217	0.902815	0.893112	0.892575	0.899288	0.899845	0.89763	0.899159	0.878268	0.86664	0.883461	0.832125	0.881386	0.87241	0.782074	0.88067	0.864379	0.843243	0.860331	0.851573	0.850409	0.847205
R-5NPK-2	0.894732	0.888375	0.903829	0.890497	0.884858	0.88214	0.882231	0.896872	0.899191	0.884994	0.898759	0.890615	0.88527	0.893986	0.875662	0.88347	0.879003	0.876988	0.887683	0.885608	0.892273	0.891909	0.877339	0.885628	0.888995	0.877821	0.88274	0.925492	0.923005	0.90241	0.91169	0.91866	0.912335	0.91897	0.919899	0.892263	0.883066	0.9077	0.877798	0.91113	0.897159	0.815573	0.899386	0.889718	0.880264	0.886362	0.853967	0.860155	0.874849
R-5NPK-3	0.893254	0.893673	0.908186	0.887002	0.875999	0.878027	0.876283	0.898511	0.905173	0.897577	0.898095	0.903177	0.895204	0.891367	0.87962	0.892243	0.883626	0.884214	0.879969	0.885723	0.896798	0.886253	0.875832	0.881532	0.885121	0.875067	0.878343	0.939414	0.925335	0.927712	0.910616	0.924124	0.92545	0.9224	0.9209	0.910668	0.916729	0.922228	0.882957	0.920421	0.917554	0.860386	0.927589	0.909058	0.883401	0.913446	0.913235	0.906845	0.899786
R-5NPK-4	0.859123	0.863714	0.884212	0.851903	0.851958	0.853108	0.847342	0.872281	0.878274	0.871735	0.875446	0.871188	0.867656	0.868526	0.857656	0.863924	0.855638	0.860807	0.863866	0.857073	0.8687	0.86583	0.850233	0.861184	0.867714	0.849006	0.857492	0.920463	0.911327	0.906074	0.900356	0.909159	0.907452	0.905215	0.907892	0.887484	0.88212	0.885686	0.828117	0.880285	0.872393	0.806283	0.889326	0.85579	0.839113	0.865686	0.868167	0.858187	0.854585
R-5NPK-5	0.89588	0.896225	0.910122	0.889346	0.895934	0.894435	0.892371	0.909207	0.907453	0.895446	0.911617	0.897731	0.892023	0.909112	0.895085	0.897075	0.896939	0.893442	0.909628	0.892282	0.896243	0.906357	0.888715	0.901502	0.902814	0.89323	0.9005	0.929547	0.934191	0.905152	0.93905	0.933557	0.920699	0.932127	0.930972	0.905813	0.844419	0.8634	0.849463	0.870323	0.854871	0.800391	0.85634	0.849281	0.853575	0.839061	0.808106	0.82707	0.836109
R-5NPK-6	0.905342	0.901136	0.913552	0.902765	0.899474	0.897312	0.89694	0.908243	0.914499	0.898507	0.911979	0.900425	0.898169	0.90615	0.891686	0.8958	0.895714	0.894005	0.904613	0.895206	0.902625	0.90632	0.891502	0.897881	0.901417	0.890858	0.894461	0.939524	0.935244	0.916826	0.928913	0.936102	0.928278	0.931233	0.93243	0.910398	0.883668	0.901655	0.869271	0.905179	0.895312	0.81908	0.89985	0.876364	0.875105	0.878929	0.839588	0.857228	0.870282
R-5NPK-7	0.886717	0.888444	0.904176	0.87652	0.878282	0.878123	0.873491	0.895666	0.898036	0.89304	0.899888	0.895463	0.8882	0.889608	0.881215	0.886216	0.875112	0.878384	0.879091	0.880714	0.891456	0.885679	0.868908	0.88304	0.884139	0.874661	0.880087	0.935346	0.929511	0.926868	0.918512	0.928821	0.926998	0.926153	0.924137	0.912131	0.916208	0.920994	0.884681	0.921717	0.915395	0.859261	0.922704	0.903935	0.887599	0.913198	0.902848	0.903423	0.903879
R-5NPK-8	0.958128	0.952269	0.957554	0.955037	0.942812	0.943367	0.946386	0.950494	0.956981	0.953312	0.951758	0.956295	0.952128	0.944296	0.942724	0.953107	0.951139	0.947109	0.94067	0.951983	0.953651	0.947507	0.949865	0.943353	0.947778	0.944021	0.940057	0.971514	0.959332	0.961135	0.949185	0.959984	0.960623	0.959069	0.957911	0.948261	0.955704	0.964299	0.946411	0.969833	0.961918	0.908701	0.96388	0.960659	0.946728	0.956044	0.95173	0.949469	0.946461
R-5NPK-9	0.879706	0.871372	0.8854	0.872296	0.868476	0.86601	0.870918	0.879725	0.88006	0.871434	0.884589	0.877403	0.869474	0.879102	0.863878	0.873743	0.865828	0.86028	0.873602	0.869954	0.87643	0.877375	0.861689	0.872118	0.87409	0.865821	0.870124	0.904739	0.901923	0.886158	0.894927	0.897484	0.895685	0.89489	0.895073	0.875245	0.844328	0.864489	0.824427	0.874345	0.857178	0.781623	0.863657	0.853542	0.837485	0.843639	0.824852	0.828514	0.834689
R-5PK-1	0.924841	0.913959	0.925979	0.922373	0.912437	0.91051	0.916678	0.922518	0.918696	0.90872	0.921812	0.929018	0.903707	0.918517	0.902603	0.924332	0.919211	0.904181	0.917296	0.924619	0.913964	0.916765	0.915933	0.91158	0.917473	0.912515	0.910523	0.912215	0.907689	0.908779	0.896285	0.902649	0.908504	0.901285	0.902256	0.89785	0.90892	0.92065	0.904888	0.924283	0.919955	0.88266	0.920555	0.921645	0.907973	0.910406	0.909004	0.910203	0.90945
R-5PK-2	0.91081	0.899716	0.90979	0.903873	0.893398	0.88903	0.896456	0.900594	0.90158	0.8949	0.905515	0.91434	0.890212	0.897047	0.8832	0.906824	0.901463	0.881258	0.890097	0.907193	0.898438	0.895134	0.900428	0.887167	0.895811	0.891184	0.88624	0.908196	0.893657	0.903566	0.877754	0.890352	0.896666	0.890962	0.887564	0.881596	0.903538	0.919729	0.894541	0.92317	0.916377	0.858468	0.918304	0.91539	0.892944	0.908514	0.90774	0.903092	0.899653
R-5PK-3	0.901026	0.890876	0.900569	0.893365	0.885726	0.882702	0.887238	0.892807	0.89111	0.887262	0.893812	0.903828	0.885133	0.887827	0.87931	0.896208	0.890911	0.878252	0.885912	0.894267	0.892025	0.887596	0.887677	0.8848	0.888045	0.88561	0.880796	0.900095	0.894657	0.893483	0.881329	0.889425	0.893041	0.88777	0.88656	0.877359	0.873294	0.899353	0.876555	0.903765	0.894367	0.829695	0.891851	0.897076	0.878864	0.88417	0.861726	0.866058	0.8754
R-5PK-4	0.900571	0.890789	0.902945	0.89443	0.883974	0.884423	0.886385	0.896608	0.897665	0.889501	0.900072	0.905953	0.884514	0.895196	0.879631	0.898454	0.892198	0.880564	0.890504	0.896871	0.894563	0.889988	0.888714	0.889717	0.888325	0.887184	0.88349	0.9011	0.895335	0.891945	0.881946	0.893053	0.893356	0.890323	0.89258	0.878572	0.880007	0.905211	0.881584	0.908123	0.899682	0.831537	0.899863	0.90269	0.883088	0.891789	0.871835	0.869937	0.879845
R-5PK-5	0.929521	0.920541	0.928484	0.923646	0.914501	0.914692	0.918943	0.92555	0.920872	0.91389	0.925845	0.931483	0.912938	0.925048	0.907581	0.927816	0.924623	0.909053	0.921219	0.924379	0.920012	0.923179	0.920056	0.920157	0.919699	0.917656	0.915112	0.922527	0.918674	0.913064	0.908801	0.915225	0.915809	0.912236	0.914743	0.900774	0.911569	0.931507	0.919528	0.935944	0.925335	0.865969	0.923542	0.929006	0.919833	0.918613	0.906982	0.908434	0.911185
R-5PK-6	0.967064	0.961051	0.961934	0.963615	0.954467	0.951606	0.956408	0.954059	0.960895	0.957297	0.957952	0.965539	0.956814	0.951507	0.94861	0.961637	0.957912	0.952044	0.946782	0.96276	0.96127	0.950772	0.959586	0.952162	0.95677	0.954242	0.951431	0.964492	0.954084	0.963044	0.944177	0.954528	0.957924	0.95128	0.950166	0.950732	0.969945	0.974599	0.955215	0.974688	0.972951	0.941553	0.974736	0.972956	0.9539	0.97143	0.969821	0.968461	0.965042
R-5PK-7	0.861237	0.846858	0.856169	0.854133	0.835076	0.832109	0.845407	0.845337	0.845252	0.838826	0.849134	0.869771	0.833881	0.841311	0.826564	0.856303	0.843289	0.826185	0.832752	0.859211	0.851725	0.838404	0.850508	0.837324	0.842267	0.840724	0.833528	0.831979	0.810669	0.838463	0.787183	0.796101	0.822498	0.796387	0.799298	0.80694	0.858166	0.876722	0.846704	0.879672	0.876131	0.828002	0.878688	0.880527	0.84702	0.864962	0.864215	0.857901	0.855389
R-5PK-8	0.94462	0.937082	0.94279	0.938645	0.923878	0.927175	0.929084	0.934884	0.936142	0.935226	0.937409	0.945298	0.930416	0.930018	0.923438	0.938694	0.932444	0.926092	0.924584	0.939177	0.938896	0.93018	0.931286	0.92852	0.932636	0.927871	0.923566	0.951314	0.938549	0.940577	0.921452	0.935216	0.941104	0.933377	0.93394	0.925802	0.932035	0.94915	0.924353	0.953009	0.947731	0.880348	0.948738	0.944923	0.926764	0.938766	0.932845	0.920722	0.925922
R-5PK-9	0.934	0.923328	0.930567	0.931319	0.916426	0.918056	0.925984	0.927259	0.924208	0.921634	0.928361	0.935026	0.91859	0.925678	0.91722	0.931727	0.927281	0.918207	0.928639	0.931736	0.926633	0.92662	0.92549	0.921733	0.925835	0.920496	0.919705	0.928317	0.924169	0.914032	0.916903	0.919538	0.920317	0.917632	0.917187	0.905892	0.893019	0.913113	0.905133	0.923085	0.908325	0.857344	0.906671	0.911004	0.906126	0.894379	0.86139	0.878631	0.895106
R-6NK-1	0.914113	0.904666	0.920307	0.910341	0.903149	0.904881	0.906094	0.919239	0.918202	0.900618	0.919125	0.916044	0.893411	0.915733	0.89493	0.911707	0.908272	0.894213	0.916981	0.913036	0.906444	0.913666	0.906577	0.90814	0.911827	0.904195	0.906192	0.918067	0.9193	0.897221	0.914549	0.918598	0.909221	0.914879	0.915426	0.894388	0.872513	0.900839	0.889853	0.908857	0.89757	0.841659	0.888278	0.8955	0.890995	0.886868	0.863993	0.871848	0.881265
R-6NK-2	0.936401	0.928583	0.93557	0.932887	0.924695	0.927259	0.927398	0.934738	0.93237	0.929744	0.940709	0.939469	0.926358	0.937217	0.922996	0.935936	0.932745	0.925764	0.936184	0.936382	0.932142	0.93572	0.931883	0.929983	0.934235	0.929963	0.929355	0.946406	0.948762	0.932529	0.945553	0.946764	0.937865	0.945092	0.947491	0.925121	0.910224	0.92809	0.913173	0.929778	0.921502	0.874325	0.919232	0.919401	0.910092	0.916019	0.906612	0.909517	0.912126
R-6NK-3	0.921753	0.915092	0.923579	0.920724	0.903756	0.903008	0.906908	0.915081	0.922802	0.912441	0.920316	0.921996	0.911181	0.912939	0.898954	0.914997	0.910812	0.906125	0.904696	0.918039	0.914429	0.909016	0.91255	0.901283	0.914276	0.906407	0.899459	0.936837	0.928356	0.92659	0.914525	0.928209	0.923846	0.924496	0.925187	0.911559	0.900411	0.921437	0.886621	0.924003	0.919243	0.836043	0.919739	0.914898	0.894391	0.912508	0.890848	0.893438	0.898891
R-6NK-4	0.928032	0.919399	0.927618	0.926341	0.90971	0.909879	0.91062	0.917471	0.9306	0.916699	0.921544	0.927093	0.91547	0.913722	0.902415	0.920942	0.918514	0.908256	0.908482	0.922454	0.916674	0.912242	0.919134	0.903526	0.916878	0.911834	0.904323	0.93799	0.928073	0.932984	0.912106	0.929353	0.928906	0.926379	0.924597	0.919348	0.917704	0.9261	0.892897	0.927749	0.925603	0.867795	0.924902	0.921606	0.901988	0.919505	0.917667	0.915822	0.914386
R-6NK-5	0.941667	0.933151	0.947143	0.938343	0.927948	0.929061	0.93205	0.946581	0.943481	0.93186	0.941427	0.945557	0.92682	0.937235	0.926149	0.941204	0.938412	0.925746	0.94023	0.943174	0.935723	0.939746	0.939168	0.932791	0.937874	0.935063	0.932165	0.949607	0.948869	0.94395	0.945224	0.94577	0.943216	0.945773	0.943413	0.934688	0.916238	0.925382	0.914483	0.929023	0.924623	0.889848	0.925263	0.920758	0.912795	0.91449	0.909838	0.914211	0.912038
R-6NK-6	0.927745	0.917531	0.925939	0.927164	0.9107	0.91031	0.914377	0.923112	0.92671	0.915091	0.92296	0.926044	0.914846	0.916742	0.904562	0.922276	0.921921	0.909685	0.915097	0.925322	0.916957	0.916336	0.922332	0.909588	0.917264	0.914152	0.907411	0.931841	0.924425	0.924831	0.916045	0.925462	0.921038	0.922231	0.924864	0.911437	0.897549	0.915496	0.895938	0.921069	0.912247	0.853827	0.915433	0.905341	0.896208	0.906507	0.87989	0.8878	0.901171
R-6NK-7	0.907768	0.91301	0.922324	0.907471	0.901687	0.90246	0.893499	0.91083	0.92424	0.911219	0.91668	0.919125	0.914631	0.906486	0.895708	0.913828	0.907546	0.904184	0.89829	0.912291	0.913484	0.904219	0.906233	0.899194	0.909825	0.901279	0.895873	0.944426	0.931081	0.938928	0.918554	0.934646	0.933626	0.930666	0.930349	0.923622	0.915833	0.927114	0.892097	0.932106	0.923196	0.823619	0.930328	0.911908	0.897033	0.917856	0.906058	0.901384	0.910807
R-6NK-8	0.923275	0.912643	0.918639	0.924304	0.906579	0.909024	0.912285	0.914941	0.921177	0.903448	0.917459	0.92084	0.902194	0.91241	0.893224	0.917074	0.916226	0.898544	0.912294	0.919435	0.909352	0.914165	0.916101	0.903104	0.913675	0.908514	0.901558	0.916313	0.912342	0.898758	0.906537	0.913256	0.904784	0.90949	0.910457	0.894783	0.886945	0.910946	0.891583	0.918289	0.909611	0.84005	0.902968	0.910908	0.897289	0.895702	0.857425	0.882413	0.89242
R-6NK-9	0.867448	0.859478	0.864321	0.867999	0.847421	0.849134	0.848459	0.85211	0.867248	0.852822	0.862901	0.869237	0.851801	0.850845	0.827956	0.860615	0.853775	0.841321	0.84117	0.863233	0.858191	0.847377	0.855641	0.84075	0.853939	0.845185	0.837716	0.878382	0.862038	0.863083	0.842819	0.865225	0.860839	0.857015	0.861077	0.844042	0.862578	0.891125	0.850264	0.895873	0.886153	0.784659	0.883297	0.882989	0.851128	0.877312	0.849577	0.8561	0.864251
R-6NP-1	0.943643	0.935526	0.941574	0.94169	0.926152	0.929287	0.928052	0.934111	0.944264	0.931974	0.936935	0.937779	0.931654	0.928746	0.921922	0.932329	0.929548	0.926823	0.925668	0.933164	0.932868	0.927817	0.933712	0.923186	0.930237	0.927081	0.921539	0.956402	0.948426	0.943618	0.93956	0.95096	0.944413	0.947804	0.948302	0.931738	0.935782	0.940703	0.910214	0.943414	0.936518	0.878486	0.942474	0.921429	0.921238	0.924675	0.926463	0.921701	0.921755
R-6NP-2	0.941949	0.937045	0.941537	0.940113	0.925696	0.926721	0.927	0.933455	0.941399	0.934935	0.935737	0.938491	0.935332	0.927817	0.921174	0.932358	0.928766	0.929313	0.921064	0.935873	0.936599	0.925741	0.932875	0.920939	0.931653	0.924688	0.918178	0.96028	0.948273	0.949247	0.936607	0.950464	0.948812	0.94664	0.944633	0.937006	0.94558	0.947991	0.917865	0.94758	0.947871	0.901742	0.951752	0.944559	0.921701	0.940683	0.940123	0.935952	0.93206
R-6NP-3	0.925698	0.919074	0.930577	0.924491	0.90974	0.911919	0.910581	0.92362	0.930588	0.923823	0.924585	0.92737	0.921276	0.917316	0.907375	0.922146	0.917184	0.914824	0.914926	0.920558	0.922131	0.915453	0.919291	0.910137	0.919412	0.910788	0.906596	0.946976	0.934593	0.937058	0.92174	0.936626	0.935181	0.93265	0.933342	0.921132	0.930378	0.92199	0.885264	0.93402	0.931581	0.878704	0.935442	0.923922	0.907485	0.919083	0.91297	0.91469	0.912288
R-6NP-4	0.923394	0.915222	0.925944	0.919743	0.902462	0.907205	0.906107	0.918463	0.923974	0.914555	0.919246	0.922745	0.912224	0.910944	0.898777	0.915737	0.91196	0.90424	0.907289	0.916577	0.917475	0.909528	0.9107	0.904262	0.913757	0.904202	0.900059	0.944276	0.932279	0.928963	0.918481	0.934839	0.93125	0.929319	0.930596	0.916081	0.923246	0.930808	0.895986	0.930475	0.927365	0.863639	0.931621	0.920195	0.901492	0.919362	0.913422	0.910818	0.906847
R-6NP-5	0.927502	0.919921	0.924905	0.925227	0.908095	0.906843	0.908627	0.914227	0.924959	0.919166	0.918725	0.925966	0.919747	0.906355	0.901634	0.91764	0.911255	0.909383	0.897386	0.919822	0.919785	0.907867	0.914245	0.901271	0.913395	0.907638	0.898649	0.94182	0.930353	0.934042	0.91161	0.929303	0.930253	0.926337	0.926329	0.916506	0.927946	0.932183	0.900141	0.937712	0.933324	0.873804	0.936625	0.930685	0.908397	0.924155	0.922689	0.921468	0.918497
R-6NP-6	0.890539	0.889698	0.903844	0.890014	0.888442	0.887679	0.883283	0.902008	0.904448	0.883653	0.902331	0.89179	0.883146	0.897395	0.879555	0.889201	0.888968	0.878812	0.896979	0.888416	0.887851	0.896987	0.885028	0.888127	0.893205	0.885375	0.886352	0.922194	0.920959	0.897209	0.919112	0.919404	0.908207	0.91775	0.919094	0.891727	0.875796	0.884312	0.848937	0.895068	0.885952	0.804451	0.885477	0.862077	0.861608	0.869366	0.850033	0.863043	0.865588
R-6NP-7	0.942949	0.941242	0.946011	0.941084	0.933659	0.933286	0.935707	0.939061	0.947443	0.935107	0.941345	0.944291	0.93233	0.935618	0.925967	0.938746	0.935437	0.93026	0.933123	0.939145	0.937107	0.936103	0.934413	0.929961	0.937417	0.932769	0.928306	0.95966	0.952248	0.948759	0.945793	0.952052	0.948834	0.9505	0.951296	0.940047	0.929471	0.944773	0.930609	0.950258	0.936726	0.87827	0.941806	0.934721	0.928048	0.934707	0.897124	0.9101	0.927351
R-6NP-8	0.90721	0.910707	0.918951	0.908999	0.896595	0.895613	0.890411	0.905245	0.923052	0.909111	0.908515	0.911545	0.910462	0.896424	0.889929	0.902375	0.895038	0.900003	0.887286	0.903648	0.907613	0.896002	0.899296	0.892271	0.90268	0.893008	0.886743	0.944194	0.931253	0.937332	0.916643	0.935284	0.933195	0.930381	0.930887	0.921171	0.930232	0.93477	0.8942	0.932697	0.932831	0.86891	0.937706	0.918488	0.903683	0.925933	0.922027	0.920068	0.917941
R-6NP-9	0.911376	0.904481	0.914133	0.910274	0.893537	0.894296	0.893476	0.906589	0.917052	0.902647	0.907384	0.90807	0.902756	0.899051	0.886607	0.901582	0.89629	0.893615	0.892545	0.901714	0.901928	0.899097	0.900219	0.891418	0.900282	0.892825	0.885042	0.933672	0.92403	0.926016	0.91204	0.925783	0.920605	0.920647	0.922499	0.90874	0.911865	0.919906	0.887814	0.924475	0.918144	0.852282	0.922621	0.909088	0.897698	0.907885	0.907761	0.90238	0.901183
R-6NPK-1	0.910366	0.904481	0.914508	0.908719	0.896962	0.894324	0.898092	0.906347	0.914847	0.895248	0.906545	0.909929	0.894424	0.900801	0.88133	0.903696	0.901052	0.887664	0.896437	0.903571	0.897902	0.898741	0.897325	0.888719	0.901704	0.89127	0.885082	0.921372	0.913121	0.905544	0.906234	0.913371	0.90877	0.911112	0.910455	0.893007	0.900074	0.905032	0.87182	0.917873	0.910397	0.840609	0.912129	0.902239	0.890066	0.893645	0.893429	0.892433	0.893454
R-6NPK-2	0.898878	0.892203	0.904009	0.898104	0.888847	0.890151	0.888381	0.90319	0.907063	0.89101	0.903119	0.895389	0.88768	0.898807	0.882515	0.89134	0.892759	0.884978	0.89769	0.889224	0.888452	0.897245	0.886782	0.886518	0.895552	0.883251	0.886508	0.926462	0.921862	0.903566	0.918118	0.924105	0.912322	0.919681	0.920258	0.897551	0.864212	0.884157	0.847483	0.888165	0.87689	0.796966	0.880237	0.869258	0.84954	0.862928	0.834955	0.850014	0.855966
R-6NPK-3	0.942481	0.934524	0.94405	0.939567	0.925294	0.925779	0.928657	0.93395	0.944818	0.935439	0.939161	0.941271	0.935228	0.932435	0.922144	0.935325	0.932525	0.928764	0.92374	0.935639	0.935759	0.928133	0.932676	0.923412	0.934636	0.92601	0.920832	0.962919	0.950058	0.952452	0.937608	0.952932	0.951137	0.949401	0.947807	0.936817	0.930109	0.94115	0.914941	0.94455	0.937131	0.861844	0.942007	0.935438	0.916904	0.930012	0.92426	0.918296	0.918137
R-6NPK-4	0.901431	0.89885	0.910281	0.900677	0.892879	0.894545	0.889652	0.906421	0.912204	0.891386	0.908483	0.904191	0.890165	0.903503	0.881766	0.900345	0.899269	0.886689	0.903538	0.898653	0.895402	0.904016	0.893949	0.89381	0.900847	0.889213	0.891259	0.923525	0.91867	0.898595	0.913877	0.920618	0.908121	0.915659	0.917241	0.889511	0.880369	0.895509	0.870801	0.908314	0.89557	0.808687	0.893728	0.87863	0.877943	0.880739	0.828249	0.863418	0.874975
R-6NPK-5	0.917179	0.910753	0.925542	0.914215	0.90823	0.909373	0.907515	0.922239	0.926841	0.908426	0.923817	0.916569	0.908702	0.918844	0.903678	0.911489	0.907465	0.904166	0.91693	0.911472	0.911702	0.917051	0.908712	0.911536	0.915971	0.907908	0.909256	0.939837	0.93819	0.925348	0.935032	0.937362	0.929213	0.934999	0.935063	0.91762	0.892454	0.911285	0.881824	0.914487	0.903555	0.828152	0.905466	0.89491	0.887848	0.896873	0.860642	0.875492	0.887264
R-6NPK-6	0.898655	0.904931	0.917325	0.894021	0.892933	0.895148	0.884942	0.90919	0.918452	0.9015	0.912273	0.908577	0.90147	0.901633	0.885782	0.900339	0.893949	0.89258	0.893184	0.899103	0.898957	0.896186	0.8927	0.889404	0.900426	0.888689	0.886391	0.935144	0.930134	0.924479	0.918689	0.928183	0.923408	0.92573	0.925383	0.910753	0.916927	0.92549	0.896289	0.92576	0.921039	0.860081	0.923732	0.90897	0.896743	0.914846	0.908773	0.908278	0.908721
R-6NPK-7	0.903594	0.902735	0.913181	0.901266	0.891346	0.891703	0.888414	0.902615	0.913916	0.902105	0.909119	0.911437	0.901442	0.901498	0.887343	0.903285	0.898068	0.893665	0.893819	0.898658	0.898055	0.897264	0.893928	0.890024	0.901375	0.889934	0.88759	0.931108	0.921086	0.921361	0.907778	0.921102	0.916507	0.916014	0.916648	0.902461	0.914804	0.916254	0.877353	0.923148	0.91851	0.846878	0.924842	0.905634	0.89083	0.910147	0.90462	0.905546	0.902679
R-6NPK-8	0.900239	0.908129	0.92772	0.89529	0.905051	0.905167	0.892967	0.924662	0.926626	0.907496	0.921596	0.914452	0.905516	0.918184	0.903582	0.909472	0.907748	0.902038	0.915384	0.904973	0.905809	0.913772	0.897189	0.90634	0.911255	0.90037	0.904393	0.937265	0.937561	0.925426	0.932705	0.934463	0.929379	0.932801	0.933423	0.916985	0.910126	0.917275	0.890818	0.917733	0.910807	0.85931	0.913224	0.898496	0.889616	0.905413	0.899489	0.902461	0.900067
R-6NPK-9	0.919244	0.911075	0.922266	0.916268	0.898547	0.897964	0.899495	0.91156	0.919385	0.909394	0.910387	0.917581	0.90961	0.903758	0.891933	0.911039	0.903366	0.897057	0.89148	0.907323	0.907087	0.897834	0.903715	0.890747	0.905732	0.894937	0.887429	0.93341	0.9207	0.926708	0.903452	0.919705	0.919516	0.914984	0.918375	0.908856	0.917901	0.927635	0.890141	0.928038	0.926016	0.861988	0.929799	0.921281	0.901985	0.915805	0.914739	0.909129	0.906647
R-6PK-1	0.905388	0.896515	0.902896	0.907244	0.889659	0.887051	0.890641	0.895295	0.90507	0.884221	0.895561	0.903197	0.883225	0.889576	0.866674	0.89815	0.895347	0.877771	0.883607	0.897983	0.885526	0.890222	0.894367	0.87546	0.892392	0.880478	0.873602	0.892704	0.882564	0.884444	0.864214	0.87967	0.882106	0.875677	0.876788	0.866026	0.88862	0.907858	0.88169	0.914849	0.910248	0.824856	0.9064	0.907159	0.886528	0.896264	0.882571	0.889437	0.887878
R-6PK-2	0.952466	0.940588	0.952837	0.949185	0.940109	0.940936	0.946555	0.952039	0.949434	0.941124	0.951722	0.947856	0.938658	0.950598	0.939745	0.946641	0.946182	0.938504	0.951788	0.947181	0.943675	0.95024	0.944303	0.946048	0.949004	0.944273	0.943498	0.950455	0.952808	0.931217	0.951215	0.950602	0.94344	0.948036	0.949131	0.930615	0.905764	0.92452	0.922267	0.935643	0.926516	0.879401	0.919674	0.932327	0.924653	0.910126	0.882871	0.900523	0.912556
R-6PK-3	0.927945	0.918834	0.9227	0.924978	0.909397	0.908036	0.912263	0.913069	0.92276	0.913107	0.921935	0.926566	0.911655	0.91468	0.89684	0.921194	0.919389	0.903188	0.905163	0.922963	0.917965	0.911575	0.918142	0.905277	0.915754	0.908809	0.901277	0.928271	0.910653	0.924411	0.887535	0.908026	0.915517	0.905528	0.904659	0.904569	0.922424	0.93366	0.906779	0.938978	0.931682	0.866938	0.93328	0.932385	0.906234	0.924302	0.922021	0.920469	0.915965
R-6PK-4	0.948234	0.94013	0.948395	0.943662	0.930735	0.931946	0.937442	0.946973	0.944486	0.936046	0.945032	0.950133	0.931063	0.940373	0.926457	0.944687	0.942097	0.929302	0.938696	0.946448	0.937253	0.943506	0.941681	0.933076	0.93753	0.937192	0.931022	0.939684	0.93778	0.936206	0.927407	0.930107	0.934554	0.928953	0.931139	0.922489	0.930598	0.932065	0.91274	0.947198	0.941002	0.898215	0.937642	0.940887	0.932887	0.930437	0.930357	0.928798	0.927642
R-6PK-5	0.939921	0.931718	0.937252	0.938424	0.926845	0.926204	0.928607	0.934057	0.938286	0.927943	0.9368	0.938972	0.924214	0.930675	0.916128	0.935616	0.933711	0.922363	0.930352	0.934115	0.928732	0.929906	0.932001	0.921166	0.93273	0.924128	0.920042	0.941223	0.932679	0.928993	0.920339	0.932067	0.930948	0.928845	0.929521	0.915147	0.919375	0.932976	0.908753	0.937354	0.930544	0.865023	0.929832	0.931602	0.912143	0.920465	0.915446	0.914855	0.912034
R-6PK-6	0.93065	0.921598	0.927727	0.928848	0.914602	0.912866	0.917975	0.92259	0.927297	0.914885	0.925516	0.931319	0.911133	0.918613	0.901999	0.926337	0.925367	0.907102	0.916512	0.927438	0.920372	0.919426	0.92395	0.910353	0.921742	0.914814	0.90667	0.927805	0.915266	0.912721	0.901354	0.913699	0.9156	0.912997	0.911139	0.897487	0.924449	0.936245	0.909633	0.938326	0.933463	0.871279	0.934199	0.935963	0.912996	0.924899	0.914188	0.922973	0.917691
R-6PK-7	0.961283	0.950318	0.954008	0.960306	0.942617	0.939414	0.94936	0.947037	0.955215	0.947657	0.951498	0.957837	0.946453	0.945663	0.938625	0.953154	0.952563	0.943308	0.939255	0.953245	0.951112	0.945342	0.952214	0.942055	0.948399	0.945454	0.941053	0.961849	0.948832	0.947698	0.934306	0.947766	0.948961	0.948511	0.945324	0.936939	0.946409	0.956515	0.930304	0.957391	0.955309	0.892552	0.955793	0.954855	0.939286	0.949476	0.944843	0.945394	0.94415
R-6PK-8	0.936967	0.930393	0.934329	0.93514	0.921472	0.920244	0.92085	0.927451	0.936774	0.924925	0.930207	0.935938	0.920163	0.923571	0.906816	0.929761	0.925619	0.914016	0.916871	0.93091	0.928459	0.921375	0.928662	0.915259	0.924861	0.917061	0.912319	0.939548	0.925763	0.932863	0.908569	0.925521	0.928406	0.921046	0.922044	0.91358	0.924906	0.940044	0.918952	0.944584	0.93733	0.864674	0.93942	0.935066	0.91818	0.930045	0.922864	0.919381	0.920675
R-6PK-9	0.905768	0.894181	0.898292	0.904085	0.879589	0.879602	0.888419	0.884441	0.898651	0.885341	0.892648	0.90358	0.878879	0.881401	0.865059	0.895547	0.888621	0.874885	0.873918	0.893537	0.891931	0.881978	0.890774	0.873808	0.886295	0.880634	0.871047	0.896527	0.876841	0.888083	0.848456	0.872792	0.881847	0.869006	0.870436	0.870005	0.892679	0.913109	0.878197	0.918805	0.911647	0.813786	0.910271	0.914805	0.884373	0.899013	0.890453	0.888682	0.888195
R-7NK-1	0.934524	0.926237	0.934458	0.933897	0.921529	0.925084	0.926259	0.936521	0.933667	0.926798	0.938815	0.932081	0.922945	0.935978	0.920407	0.929747	0.928513	0.92064	0.934781	0.929589	0.926191	0.936214	0.92706	0.928187	0.931386	0.923723	0.925453	0.94506	0.943357	0.925068	0.937382	0.940057	0.93302	0.936904	0.936935	0.916784	0.898508	0.910973	0.893394	0.922305	0.91457	0.858429	0.912293	0.914727	0.901331	0.90626	0.87441	0.891622	0.901465
R-7NK-2	0.978409	0.97607	0.976021	0.977239	0.97072	0.973104	0.969884	0.971038	0.977008	0.975473	0.976615	0.978151	0.973125	0.970598	0.965228	0.974764	0.975452	0.969838	0.967364	0.976056	0.976346	0.969804	0.972568	0.969773	0.97322	0.970119	0.967907	0.984068	0.975784	0.978956	0.969224	0.977389	0.976042	0.977078	0.973668	0.972411	0.980964	0.983921	0.971867	0.984126	0.983382	0.958172	0.981144	0.982485	0.975294	0.982683	0.978215	0.979801	0.978642
R-7NK-3	0.973695	0.973053	0.972944	0.971789	0.966664	0.967888	0.964727	0.967014	0.972077	0.973174	0.971861	0.974161	0.971925	0.965408	0.961479	0.970536	0.968633	0.967697	0.961609	0.972111	0.972843	0.965248	0.969799	0.965259	0.967418	0.966255	0.963382	0.983848	0.977016	0.98523	0.967708	0.978154	0.980771	0.97542	0.976217	0.977924	0.983357	0.984509	0.970371	0.983876	0.984309	0.964308	0.983361	0.981557	0.971981	0.984189	0.98005	0.981864	0.98001
R-7NK-4	0.966458	0.963375	0.964972	0.966594	0.959273	0.959132	0.956317	0.959638	0.965935	0.96194	0.963932	0.966239	0.960493	0.959342	0.950087	0.962593	0.961421	0.956234	0.95693	0.964206	0.964089	0.957247	0.96052	0.954131	0.961028	0.956394	0.952452	0.975658	0.965228	0.972379	0.957659	0.967572	0.969562	0.9667	0.963388	0.961589	0.96166	0.969299	0.95632	0.973208	0.967092	0.924555	0.965966	0.96807	0.956419	0.96427	0.960122	0.959024	0.957288
R-7NK-5	0.972139	0.969093	0.968117	0.972244	0.963304	0.962986	0.961271	0.960377	0.968175	0.967666	0.966972	0.96987	0.965042	0.961109	0.956817	0.965867	0.965447	0.961615	0.956721	0.968849	0.96956	0.960953	0.966722	0.960558	0.964478	0.962065	0.960962	0.976029	0.969159	0.967917	0.957417	0.968559	0.967238	0.966904	0.964741	0.957412	0.970792	0.972069	0.955988	0.976515	0.974818	0.940202	0.975045	0.973601	0.961457	0.970294	0.966495	0.968024	0.96923
R-7NK-6	0.906191	0.905368	0.921541	0.909361	0.902136	0.901542	0.89921	0.920222	0.923975	0.90846	0.922347	0.916484	0.906074	0.918965	0.901447	0.913108	0.911327	0.902563	0.915604	0.912734	0.907331	0.915212	0.907244	0.906214	0.91603	0.905357	0.905674	0.939123	0.937785	0.922587	0.93533	0.939906	0.928916	0.93344	0.936509	0.917282	0.885487	0.906731	0.88643	0.910773	0.902006	0.843692	0.900893	0.887921	0.882512	0.892995	0.876652	0.878735	0.886743
R-7NK-7	0.929161	0.930128	0.936528	0.92892	0.919693	0.92103	0.914973	0.926684	0.936392	0.92827	0.931703	0.931747	0.924564	0.92259	0.90905	0.926907	0.925516	0.919517	0.917671	0.925296	0.927312	0.921757	0.92092	0.915167	0.925369	0.916877	0.913146	0.958139	0.947128	0.954803	0.939095	0.950475	0.950159	0.949062	0.942075	0.944454	0.949273	0.951676	0.923696	0.950453	0.95003	0.90167	0.950875	0.943092	0.924499	0.947678	0.94401	0.944494	0.939894
R-7NK-8	0.912051	0.901016	0.911008	0.910084	0.892973	0.895946	0.901814	0.906649	0.907884	0.894887	0.911045	0.913073	0.888506	0.905034	0.884874	0.909987	0.903368	0.885406	0.902702	0.907969	0.899514	0.90307	0.899137	0.896887	0.903558	0.89878	0.895654	0.907828	0.908136	0.895233	0.898452	0.904345	0.899049	0.901708	0.901823	0.887675	0.876412	0.905436	0.888969	0.91015	0.901318	0.839956	0.891528	0.901581	0.891009	0.893281	0.874246	0.8787	0.888468
R-7NK-9	0.938858	0.93485	0.943974	0.938738	0.928154	0.92974	0.928882	0.937535	0.944909	0.928416	0.941284	0.940005	0.924873	0.937527	0.917291	0.935853	0.931334	0.923083	0.931843	0.93702	0.931705	0.93218	0.930528	0.927441	0.934228	0.92596	0.925043	0.951369	0.947029	0.934219	0.938159	0.94749	0.936644	0.943825	0.943082	0.923467	0.931433	0.936979	0.92031	0.943022	0.939431	0.888418	0.941478	0.931813	0.923959	0.931621	0.926195	0.927276	0.92605
R-7NP-1	0.932852	0.925573	0.936328	0.92977	0.919115	0.920277	0.921756	0.933845	0.933604	0.915979	0.93122	0.93499	0.912183	0.927017	0.908777	0.929901	0.924339	0.909634	0.928034	0.931162	0.924614	0.927978	0.924267	0.919906	0.925105	0.921122	0.918594	0.930805	0.931449	0.923391	0.923411	0.926198	0.924439	0.925491	0.926212	0.914692	0.909982	0.916972	0.906708	0.928857	0.922179	0.882682	0.915893	0.918872	0.912488	0.911576	0.907714	0.910318	0.911863
R-7NP-2	0.908711	0.90084	0.912417	0.909338	0.896753	0.898125	0.898243	0.910052	0.914942	0.891423	0.907387	0.905152	0.890831	0.903248	0.885098	0.901684	0.902658	0.887674	0.906431	0.902346	0.893685	0.904982	0.898403	0.893384	0.900811	0.889875	0.890871	0.919896	0.917946	0.897408	0.914768	0.921341	0.908806	0.917297	0.920096	0.894438	0.87539	0.888038	0.862199	0.902281	0.89444	0.832852	0.889554	0.889983	0.878205	0.874111	0.86717	0.871246	0.872827
R-7NP-3	0.924229	0.916008	0.924837	0.926895	0.913862	0.913674	0.918187	0.926342	0.929026	0.910268	0.924713	0.91801	0.908755	0.923337	0.907322	0.917888	0.918681	0.908729	0.925548	0.918721	0.912086	0.923983	0.915861	0.914227	0.920208	0.912634	0.913253	0.934187	0.931699	0.91	0.931974	0.934309	0.922747	0.931406	0.9323	0.909682	0.867499	0.836417	0.855024	0.869974	0.852922	0.837618	0.867638	0.843516	0.877802	0.818392	0.821601	0.840855	0.839366
R-7NP-4	0.921727	0.922053	0.919562	0.921545	0.909849	0.909955	0.903319	0.906397	0.923129	0.9144	0.919879	0.921505	0.915464	0.90934	0.893668	0.913402	0.907214	0.903795	0.896306	0.918052	0.919849	0.904373	0.912116	0.903747	0.914246	0.902789	0.89785	0.943667	0.924488	0.933081	0.90527	0.927245	0.925718	0.923046	0.923282	0.91194	0.944379	0.947741	0.913949	0.952019	0.95025	0.88288	0.954103	0.944139	0.919349	0.945728	0.939852	0.935801	0.935925
R-7NP-5	0.926158	0.92267	0.93349	0.925455	0.916444	0.917409	0.918193	0.927858	0.931396	0.921586	0.928501	0.930882	0.91875	0.925888	0.910638	0.925481	0.9213	0.913809	0.919833	0.926683	0.922641	0.923008	0.919448	0.914195	0.92257	0.917831	0.914635	0.941659	0.933663	0.924981	0.924348	0.930999	0.929816	0.93032	0.927671	0.913811	0.908646	0.915644	0.897068	0.930803	0.922364	0.863639	0.919047	0.921064	0.903232	0.907602	0.905393	0.905282	0.903768
R-7NP-6	0.971323	0.974379	0.978659	0.970289	0.969068	0.970034	0.964763	0.973442	0.979026	0.97001	0.974798	0.973837	0.970686	0.968735	0.964103	0.972323	0.972718	0.967048	0.96677	0.973369	0.973318	0.96984	0.969903	0.969521	0.970754	0.970811	0.968145	0.98931	0.983365	0.983007	0.980131	0.984862	0.984365	0.984137	0.981481	0.97656	0.9829	0.976034	0.959305	0.981977	0.981631	0.955871	0.981711	0.971357	0.972008	0.975356	0.97129	0.975461	0.976514
R-7NP-7	0.959298	0.962107	0.963924	0.957658	0.955824	0.957131	0.952905	0.956658	0.962616	0.962377	0.961926	0.961914	0.959898	0.955466	0.953226	0.958855	0.956043	0.95654	0.950804	0.959116	0.96037	0.953661	0.956041	0.953629	0.956203	0.955065	0.953022	0.98019	0.972939	0.975118	0.96824	0.975496	0.974699	0.973036	0.97064	0.965847	0.973526	0.963557	0.941459	0.976076	0.97219	0.937888	0.975722	0.962275	0.960178	0.967454	0.962472	0.961903	0.965412
R-7NP-8	0.94007	0.93574	0.946814	0.936893	0.928468	0.930892	0.929977	0.9396	0.940758	0.937602	0.943191	0.94519	0.936233	0.936618	0.928095	0.939507	0.933615	0.931502	0.932253	0.941231	0.93614	0.933072	0.934125	0.928937	0.936433	0.932529	0.927272	0.955576	0.951558	0.947734	0.942083	0.949979	0.94658	0.946148	0.945734	0.932837	0.932152	0.93273	0.904537	0.943853	0.938011	0.893537	0.940184	0.931125	0.91648	0.927248	0.931619	0.926628	0.927346
R-7NP-9	0.946097	0.947732	0.953412	0.944157	0.940276	0.940602	0.932548	0.94561	0.952813	0.945075	0.949082	0.950444	0.943697	0.940709	0.934048	0.946067	0.943894	0.936659	0.938411	0.945161	0.946685	0.939667	0.940372	0.938075	0.943286	0.938266	0.934789	0.963689	0.956206	0.959625	0.949514	0.958404	0.956084	0.953733	0.952636	0.948735	0.957718	0.960472	0.940008	0.962425	0.96057	0.925533	0.961307	0.954337	0.943769	0.956976	0.951246	0.955193	0.95372
R-7NPK-1	0.9699	0.970554	0.971925	0.969122	0.967515	0.968186	0.966726	0.969168	0.972371	0.964335	0.967851	0.969473	0.963588	0.966667	0.959467	0.967673	0.968028	0.962495	0.967717	0.968603	0.96703	0.967814	0.966542	0.963936	0.967038	0.965041	0.962862	0.974124	0.97091	0.968011	0.969267	0.972039	0.968416	0.970016	0.969624	0.964641	0.964796	0.968095	0.963567	0.97361	0.967632	0.943437	0.966524	0.968509	0.96287	0.964792	0.951631	0.963257	0.962329
R-7NPK-2	0.952385	0.9484	0.953312	0.95065	0.942118	0.944223	0.938478	0.943641	0.952615	0.950105	0.950529	0.948017	0.947115	0.941484	0.932678	0.942182	0.936399	0.938428	0.930487	0.944263	0.951439	0.939121	0.939672	0.94138	0.942259	0.936849	0.939063	0.969864	0.957787	0.964645	0.943194	0.959524	0.961476	0.954381	0.952895	0.951744	0.967211	0.96729	0.935316	0.970073	0.968588	0.920818	0.968235	0.965517	0.945121	0.966351	0.960267	0.962402	0.960661
R-7NPK-3	0.935872	0.930228	0.938637	0.936732	0.934641	0.933968	0.933718	0.942383	0.941456	0.92189	0.939557	0.931441	0.920062	0.940786	0.925176	0.933537	0.935999	0.923877	0.945003	0.932893	0.927282	0.941741	0.930383	0.935048	0.936316	0.930978	0.933833	0.940287	0.944849	0.918739	0.949666	0.946515	0.933142	0.945051	0.944172	0.924452	0.884984	0.896164	0.895435	0.907898	0.898745	0.868127	0.892188	0.889778	0.90093	0.885964	0.850357	0.881107	0.888469
R-7NPK-4	0.973209	0.976841	0.978706	0.972881	0.970786	0.971037	0.967485	0.972124	0.978926	0.9767	0.976033	0.978277	0.978234	0.971283	0.969477	0.975176	0.974918	0.97281	0.963863	0.974118	0.976033	0.969832	0.971391	0.971228	0.972335	0.971321	0.968299	0.988572	0.983963	0.985351	0.980059	0.986052	0.983961	0.984028	0.982337	0.978941	0.987411	0.981469	0.962861	0.987629	0.987446	0.963702	0.989397	0.983523	0.978371	0.983822	0.985111	0.983295	0.984465
R-7NPK-5	0.958475	0.956558	0.959788	0.957825	0.950322	0.950356	0.947479	0.949516	0.959842	0.954702	0.955563	0.957392	0.953638	0.949257	0.94259	0.953549	0.952518	0.948655	0.942612	0.955803	0.956859	0.94752	0.952723	0.947639	0.951914	0.948708	0.946232	0.973695	0.963976	0.965736	0.954848	0.966433	0.962822	0.964895	0.960648	0.953965	0.964527	0.955085	0.931638	0.968594	0.964459	0.92222	0.967399	0.957146	0.949819	0.961102	0.954723	0.958311	0.956476
R-7NPK-6	0.928854	0.921351	0.932788	0.930353	0.919807	0.919216	0.92214	0.930934	0.93368	0.914635	0.928392	0.925015	0.912107	0.92531	0.909538	0.921084	0.92268	0.90976	0.925375	0.923096	0.917112	0.926349	0.920615	0.916089	0.92295	0.918041	0.913994	0.933011	0.93214	0.915609	0.929539	0.932699	0.922277	0.928969	0.929142	0.910858	0.89958	0.908386	0.891887	0.922201	0.913708	0.862556	0.913112	0.906416	0.901822	0.906222	0.884509	0.893154	0.900327
R-7NPK-7	0.976276	0.976915	0.978147	0.975577	0.970589	0.972171	0.968492	0.973251	0.979954	0.975246	0.978139	0.977408	0.974686	0.973677	0.967421	0.974263	0.974508	0.970829	0.970112	0.975304	0.975878	0.973023	0.972609	0.972851	0.974034	0.971409	0.970178	0.988513	0.983997	0.9801	0.979514	0.986342	0.98154	0.984209	0.982795	0.973689	0.98116	0.979649	0.968634	0.982393	0.981195	0.950826	0.980618	0.977671	0.97318	0.978495	0.973221	0.976509	0.976111
R-7NPK-8	0.945312	0.942592	0.946236	0.94405	0.932384	0.933782	0.931088	0.936602	0.946815	0.937931	0.943288	0.947716	0.93492	0.933247	0.919955	0.943066	0.935752	0.928532	0.926246	0.943021	0.942914	0.933296	0.936601	0.929018	0.936163	0.931566	0.926792	0.954181	0.942508	0.947706	0.926893	0.943107	0.942561	0.941985	0.938959	0.932553	0.958985	0.957323	0.932573	0.963183	0.960819	0.908088	0.963219	0.956555	0.943768	0.95871	0.952543	0.953418	0.95336
R-7NPK-9	0.95023	0.956795	0.961761	0.950164	0.948356	0.947729	0.939789	0.951958	0.96369	0.953986	0.955845	0.958175	0.95192	0.947343	0.942529	0.95309	0.951032	0.947034	0.938766	0.951981	0.953461	0.945725	0.94611	0.945001	0.950528	0.946654	0.942007	0.976164	0.966815	0.969357	0.95793	0.969699	0.966365	0.96852	0.965037	0.958795	0.950474	0.954366	0.93141	0.964726	0.958512	0.887862	0.961256	0.954699	0.942205	0.954837	0.946254	0.940983	0.943748
R-7PK-1	0.926529	0.912845	0.920369	0.925205	0.909113	0.909568	0.917344	0.91879	0.920307	0.900643	0.918831	0.92272	0.895091	0.915454	0.892985	0.919618	0.919373	0.895649	0.91576	0.919946	0.907012	0.914958	0.914695	0.90359	0.914702	0.907731	0.904129	0.902149	0.898254	0.881358	0.891259	0.89541	0.89129	0.892582	0.892309	0.877556	0.882332	0.899112	0.885951	0.915637	0.906871	0.84221	0.89648	0.907895	0.897458	0.887466	0.847209	0.88086	0.886664
R-7PK-2	0.966083	0.960336	0.96154	0.965731	0.952582	0.952837	0.952877	0.95003	0.960534	0.958716	0.959358	0.963868	0.957796	0.951029	0.944751	0.958774	0.95711	0.951807	0.945622	0.960902	0.962129	0.949662	0.95884	0.95003	0.954545	0.952274	0.948939	0.969623	0.95897	0.961875	0.941197	0.959516	0.958232	0.956654	0.954696	0.947	0.96755	0.966566	0.947332	0.97414	0.971012	0.926945	0.969043	0.967692	0.956493	0.965908	0.962808	0.963781	0.961817
R-7PK-3	0.980472	0.978847	0.978351	0.978446	0.974709	0.97576	0.972614	0.972882	0.978225	0.980086	0.978862	0.97976	0.977386	0.973905	0.971036	0.977268	0.974587	0.974193	0.970751	0.979367	0.978863	0.972255	0.977097	0.973284	0.975307	0.972927	0.972039	0.985434	0.98162	0.984273	0.974189	0.982257	0.982868	0.98066	0.979079	0.978087	0.985491	0.98482	0.972335	0.986476	0.985515	0.966611	0.987344	0.985308	0.975916	0.984512	0.98464	0.984706	0.982382
R-7PK-4	0.940454	0.932248	0.937906	0.938966	0.926864	0.925832	0.930986	0.934748	0.937746	0.927128	0.937686	0.940222	0.921845	0.93225	0.917016	0.936293	0.934097	0.923135	0.930043	0.937089	0.931697	0.931331	0.934245	0.925324	0.931598	0.927774	0.9251	0.940678	0.932985	0.926535	0.922665	0.930362	0.928918	0.92892	0.926722	0.9117	0.915644	0.924059	0.904243	0.941809	0.931528	0.864683	0.931537	0.935	0.919256	0.922	0.896549	0.908397	0.918294
R-7PK-5	0.939772	0.928832	0.938751	0.942641	0.931375	0.931115	0.936415	0.940661	0.941028	0.922928	0.940359	0.934936	0.919977	0.940304	0.925349	0.937367	0.938939	0.92427	0.94311	0.936644	0.927838	0.94097	0.93642	0.931658	0.936307	0.932256	0.932352	0.92799	0.931978	0.907495	0.934769	0.931881	0.922598	0.931272	0.930846	0.912638	0.870323	0.882326	0.885963	0.902559	0.892089	0.861777	0.883812	0.899147	0.900112	0.8768	0.850859	0.877807	0.883263
R-7PK-6	0.940446	0.930196	0.939035	0.939876	0.92784	0.929636	0.934835	0.937766	0.939417	0.924589	0.939954	0.934823	0.921177	0.936313	0.921012	0.934082	0.93314	0.920845	0.938227	0.93405	0.929803	0.936692	0.931288	0.930048	0.933633	0.928448	0.929044	0.936438	0.931518	0.916195	0.928016	0.932279	0.926628	0.929604	0.927645	0.911396	0.892626	0.909373	0.887624	0.91712	0.912739	0.855086	0.908634	0.910823	0.902648	0.89767	0.873109	0.886317	0.893548
R-7PK-7	0.960151	0.956225	0.957532	0.95916	0.947881	0.950213	0.946508	0.94928	0.957099	0.954868	0.955708	0.959785	0.951901	0.948221	0.940255	0.954753	0.951336	0.946189	0.941663	0.955623	0.957777	0.947194	0.953037	0.945255	0.952038	0.946189	0.944633	0.968867	0.958889	0.965049	0.942833	0.960876	0.961434	0.957953	0.956852	0.952193	0.965692	0.968908	0.948944	0.970425	0.968466	0.927529	0.969941	0.966042	0.950663	0.966496	0.963481	0.962732	0.959669
R-7PK-8	0.966203	0.96154	0.965246	0.965154	0.957179	0.957337	0.956537	0.957597	0.967085	0.959092	0.965375	0.962293	0.957429	0.959928	0.948152	0.957327	0.95363	0.950832	0.953253	0.960691	0.965276	0.957311	0.959353	0.959172	0.96104	0.955864	0.956903	0.974077	0.965731	0.967991	0.955675	0.96818	0.966607	0.964627	0.964226	0.958721	0.969616	0.973794	0.955424	0.974133	0.972718	0.935412	0.972805	0.970109	0.95715	0.972022	0.963826	0.969063	0.965425
R-7PK-9	0.972585	0.970912	0.970682	0.971095	0.965523	0.965679	0.962781	0.962379	0.971561	0.967205	0.967861	0.971381	0.966446	0.962334	0.956766	0.96883	0.966222	0.962278	0.957593	0.969552	0.971017	0.963217	0.968014	0.96258	0.966578	0.963199	0.960938	0.974027	0.966857	0.963036	0.95661	0.969733	0.967041	0.966105	0.963289	0.95619	0.977846	0.975846	0.957889	0.979463	0.981366	0.950288	0.98004	0.975306	0.970302	0.971011	0.970761	0.97284	0.970585
R-8NK-1	0.937922	0.928849	0.937452	0.940936	0.9318	0.932976	0.935527	0.941229	0.940896	0.922099	0.940314	0.937276	0.917727	0.939618	0.92359	0.938381	0.93983	0.922004	0.944254	0.93756	0.923465	0.941022	0.935127	0.928904	0.935573	0.930677	0.930917	0.929993	0.936496	0.913585	0.941246	0.936721	0.927316	0.935283	0.937188	0.923141	0.876241	0.895989	0.909689	0.905061	0.89749	0.883143	0.886114	0.900458	0.906433	0.887293	0.880497	0.890305	0.892815
R-8NK-2	0.931094	0.922696	0.930525	0.933862	0.926454	0.92527	0.929186	0.936115	0.934422	0.921067	0.933711	0.928676	0.917989	0.933479	0.923558	0.931116	0.93489	0.921481	0.939257	0.931419	0.920335	0.934901	0.93009	0.926823	0.931161	0.927359	0.928739	0.936084	0.940971	0.922501	0.945294	0.942845	0.931503	0.942021	0.94208	0.928502	0.881417	0.886822	0.891498	0.892992	0.888988	0.88663	0.88512	0.887423	0.895752	0.87898	0.885001	0.883959	0.885151
R-8NK-3	0.931943	0.922422	0.934327	0.93475	0.927862	0.929234	0.931678	0.940803	0.93705	0.923005	0.936784	0.929752	0.920513	0.939099	0.928935	0.933036	0.936311	0.924797	0.944751	0.930154	0.922453	0.940225	0.929629	0.931347	0.933976	0.929865	0.933757	0.940789	0.946863	0.925577	0.95391	0.948304	0.938281	0.94829	0.948602	0.935381	0.881166	0.875436	0.902656	0.893448	0.887114	0.89849	0.880064	0.888036	0.901524	0.876229	0.867142	0.878594	0.887945
R-8NK-4	0.899846	0.892604	0.900923	0.903412	0.897317	0.898166	0.898689	0.906219	0.902433	0.890622	0.907938	0.897915	0.888022	0.907901	0.894818	0.901831	0.90254	0.892988	0.914274	0.898954	0.892251	0.90992	0.897887	0.900483	0.90348	0.897919	0.901906	0.910928	0.916313	0.891442	0.92132	0.917672	0.904444	0.915174	0.916189	0.89859	0.852967	0.854719	0.858229	0.866172	0.860753	0.847292	0.858387	0.856844	0.863999	0.84934	0.846762	0.844314	0.852615
R-8NK-5	0.931059	0.923504	0.931043	0.933576	0.926375	0.925942	0.928136	0.935438	0.935114	0.918976	0.934636	0.92763	0.916962	0.934573	0.922608	0.930022	0.933174	0.918788	0.939938	0.929091	0.920815	0.935703	0.927413	0.926749	0.930661	0.92636	0.928262	0.929168	0.936706	0.913332	0.942313	0.937038	0.925574	0.935593	0.938685	0.922879	0.879758	0.887022	0.897207	0.899202	0.892973	0.882855	0.885615	0.894836	0.899771	0.880174	0.867075	0.87993	0.886708
R-8NK-7	0.9122	0.904046	0.914167	0.915671	0.901248	0.89923	0.902683	0.913818	0.921409	0.903592	0.916428	0.910145	0.902221	0.91243	0.897965	0.908366	0.90823	0.899684	0.913883	0.909777	0.901952	0.913245	0.907265	0.901704	0.910722	0.901923	0.901526	0.933758	0.930603	0.921775	0.929668	0.93288	0.926143	0.927564	0.932663	0.918589	0.86284	0.879376	0.850473	0.878732	0.874504	0.828342	0.87448	0.861898	0.861117	0.868568	0.857463	0.848893	0.856116
R-8NK-8	0.920928	0.916111	0.926749	0.923528	0.916594	0.916733	0.91841	0.929565	0.926225	0.914365	0.929499	0.925556	0.911328	0.928703	0.91559	0.926362	0.926801	0.913408	0.933781	0.924926	0.914159	0.927618	0.920154	0.918366	0.926128	0.920188	0.921793	0.933699	0.938799	0.915973	0.941478	0.939237	0.928512	0.936618	0.93846	0.921095	0.886282	0.894768	0.895989	0.896113	0.895085	0.882527	0.887842	0.885379	0.890696	0.885827	0.887438	0.887032	0.889524
R-8NK-9	0.932845	0.922675	0.93361	0.933668	0.925408	0.925216	0.928101	0.936536	0.934862	0.921802	0.936636	0.934125	0.918316	0.936214	0.923084	0.933468	0.93502	0.919588	0.940059	0.93269	0.9205	0.935519	0.927889	0.925722	0.931436	0.926546	0.927815	0.931787	0.940171	0.918798	0.943344	0.940511	0.92866	0.938738	0.941637	0.923544	0.885699	0.904424	0.904693	0.909177	0.903553	0.880202	0.89343	0.899443	0.903009	0.893267	0.880984	0.884868	0.894178
R-8NP-1	0.941081	0.935233	0.944899	0.944254	0.937209	0.93728	0.940061	0.947139	0.947378	0.929403	0.943492	0.936948	0.928183	0.942835	0.93182	0.937176	0.940257	0.930206	0.946738	0.939091	0.931434	0.943926	0.93782	0.935543	0.939734	0.935716	0.935601	0.945751	0.948116	0.928724	0.952093	0.949798	0.939812	0.947213	0.949332	0.934081	0.884334	0.888711	0.893144	0.903653	0.896187	0.879005	0.889696	0.892461	0.90609	0.88001	0.848282	0.874915	0.881846
R-8NP-2	0.950813	0.944407	0.951802	0.951574	0.94958	0.95047	0.951652	0.955981	0.952924	0.938764	0.952661	0.946105	0.936186	0.954351	0.944788	0.948893	0.951813	0.942437	0.959939	0.947797	0.94232	0.955977	0.948256	0.949197	0.95101	0.948018	0.950632	0.950116	0.957995	0.933782	0.962785	0.958966	0.947809	0.957596	0.958839	0.944766	0.891672	0.877397	0.919029	0.898247	0.88405	0.899942	0.883883	0.882896	0.923233	0.852568	0.858951	0.883604	0.888551
R-8NP-3	0.938861	0.932969	0.941745	0.939067	0.938019	0.938998	0.93898	0.948432	0.942555	0.93139	0.944846	0.934433	0.928182	0.945906	0.938008	0.938359	0.9418	0.933295	0.952579	0.936475	0.931924	0.947733	0.936221	0.939733	0.94224	0.937207	0.942213	0.95208	0.958684	0.934076	0.963977	0.960052	0.947749	0.957232	0.959711	0.940685	0.879329	0.864819	0.895809	0.89033	0.882496	0.893147	0.879385	0.879497	0.904551	0.866943	0.852926	0.865448	0.876574
R-8NP-4	0.923028	0.917592	0.931175	0.924928	0.914704	0.913633	0.917246	0.928491	0.933563	0.914032	0.930336	0.922642	0.910508	0.927418	0.907596	0.921209	0.920535	0.909877	0.927079	0.920172	0.916458	0.925817	0.917425	0.916501	0.924532	0.913236	0.916313	0.943118	0.941735	0.918671	0.938998	0.945343	0.932003	0.940138	0.937537	0.918175	0.891554	0.90222	0.892292	0.912259	0.905318	0.850542	0.900174	0.888745	0.895771	0.890095	0.858359	0.868655	0.885326
R-8NP-5	0.954174	0.949504	0.956197	0.955045	0.954027	0.953913	0.955868	0.960305	0.956913	0.946674	0.959767	0.951865	0.944254	0.961346	0.952106	0.954395	0.956285	0.948881	0.964895	0.954686	0.948573	0.961353	0.953926	0.955777	0.957518	0.954225	0.957002	0.957705	0.963609	0.941712	0.968982	0.964527	0.955259	0.963283	0.96414	0.949495	0.894543	0.865732	0.911495	0.896718	0.881176	0.907868	0.884526	0.878303	0.920213	0.857189	0.858603	0.874931	0.885194
R-8NP-6	0.969444	0.969487	0.97439	0.970203	0.973024	0.973259	0.972355	0.977247	0.974675	0.969539	0.976358	0.970825	0.967754	0.977215	0.973823	0.972793	0.974243	0.971664	0.979532	0.971172	0.970253	0.977795	0.971206	0.974908	0.974975	0.972939	0.97548	0.978659	0.982446	0.9695	0.985255	0.982599	0.977674	0.982382	0.982531	0.974698	0.934964	0.919114	0.951557	0.932637	0.924519	0.948072	0.924775	0.918017	0.95448	0.909153	0.908022	0.925604	0.930467
R-8NP-7	0.98539	0.984771	0.987329	0.985451	0.986529	0.986564	0.986421	0.988875	0.987501	0.9842	0.987938	0.984994	0.983218	0.988708	0.986465	0.986121	0.987235	0.985349	0.989826	0.985797	0.984095	0.988769	0.985479	0.987074	0.987145	0.98629	0.987492	0.988125	0.990893	0.983109	0.992651	0.991013	0.987785	0.991085	0.991068	0.98614	0.964286	0.955789	0.974931	0.963742	0.959133	0.974615	0.958381	0.956272	0.97645	0.946257	0.950369	0.95914	0.96246
R-8NP-8	0.973794	0.973087	0.976615	0.973967	0.975687	0.975645	0.975811	0.979979	0.977138	0.971983	0.977561	0.972505	0.970586	0.978725	0.97597	0.974554	0.975801	0.973412	0.98138	0.974531	0.972888	0.979264	0.973791	0.976851	0.977072	0.975648	0.977546	0.980269	0.984036	0.972796	0.987062	0.984749	0.979244	0.9839	0.984955	0.977337	0.94318	0.927721	0.956061	0.941595	0.933299	0.957074	0.93451	0.928965	0.959073	0.911686	0.920189	0.93242	0.936813
R-8NP-9	0.971119	0.968322	0.973542	0.971368	0.971296	0.9719	0.972283	0.976897	0.97493	0.967683	0.975009	0.969757	0.966264	0.976384	0.971578	0.971472	0.973955	0.969603	0.979167	0.970828	0.96829	0.977517	0.970809	0.973286	0.973961	0.972025	0.9743	0.977165	0.981038	0.965275	0.984624	0.981355	0.975291	0.980829	0.981259	0.971012	0.931368	0.910513	0.943701	0.92889	0.919053	0.944291	0.923575	0.912885	0.949883	0.891126	0.902403	0.91877	0.922948
R-8NPK-1	0.918299	0.907655	0.917645	0.918954	0.904168	0.902346	0.904826	0.913575	0.922223	0.900403	0.915119	0.911962	0.897037	0.910504	0.887678	0.907051	0.905392	0.892647	0.907603	0.90857	0.904221	0.909201	0.904182	0.897343	0.908276	0.898324	0.8982	0.926249	0.922796	0.908388	0.91485	0.925329	0.915494	0.920122	0.923457	0.901596	0.887393	0.902625	0.865964	0.904177	0.900011	0.841893	0.901583	0.895271	0.883251	0.886989	0.881786	0.883475	0.878224
R-8NPK-2	0.92109	0.911501	0.920938	0.920604	0.909574	0.908621	0.911705	0.918937	0.924131	0.899742	0.918181	0.913164	0.897473	0.914967	0.892211	0.909646	0.9102	0.893282	0.915936	0.912151	0.905947	0.91473	0.906946	0.90386	0.912336	0.902866	0.903362	0.923748	0.923879	0.901034	0.920619	0.924334	0.915168	0.921401	0.924497	0.900349	0.898891	0.914782	0.895002	0.918811	0.913459	0.863049	0.910152	0.910368	0.897211	0.899259	0.888829	0.898748	0.896247
R-8NPK-3	0.937557	0.929856	0.940108	0.937408	0.932507	0.932594	0.93503	0.943146	0.941892	0.922069	0.940567	0.932826	0.918302	0.940301	0.924073	0.932099	0.936453	0.92331	0.94489	0.933024	0.923227	0.938827	0.931304	0.930773	0.935802	0.930511	0.932889	0.940557	0.945747	0.918059	0.950697	0.948195	0.932675	0.945848	0.946611	0.925191	0.875001	0.888287	0.888266	0.893712	0.887374	0.871915	0.883025	0.881812	0.896219	0.875041	0.871376	0.87649	0.876034
R-8NPK-4	0.926594	0.91669	0.929454	0.92791	0.916543	0.918579	0.922738	0.932056	0.929724	0.910275	0.929026	0.921516	0.907577	0.927845	0.911962	0.922373	0.923001	0.909968	0.933136	0.921572	0.912059	0.927935	0.917028	0.918961	0.924337	0.916881	0.920148	0.931185	0.937786	0.910431	0.939627	0.938972	0.924429	0.936657	0.937321	0.915935	0.867805	0.861554	0.864883	0.88188	0.877579	0.851585	0.87842	0.876028	0.882096	0.859059	0.865085	0.862475	0.864611
R-8NPK-5	0.937416	0.933459	0.942906	0.938451	0.93741	0.938383	0.938053	0.946867	0.942805	0.927316	0.944816	0.934562	0.922518	0.945542	0.932476	0.937536	0.940148	0.929131	0.950553	0.936047	0.930304	0.947205	0.933792	0.938224	0.940965	0.935857	0.939281	0.945248	0.953533	0.927737	0.956685	0.953299	0.942526	0.951955	0.952413	0.934848	0.882306	0.887435	0.894947	0.891645	0.883333	0.887706	0.880196	0.881796	0.904215	0.872879	0.867916	0.873566	0.87415
R-8NPK-6	0.930369	0.924289	0.933255	0.931847	0.923643	0.925859	0.92709	0.935449	0.935263	0.918932	0.935479	0.927162	0.916264	0.933466	0.918482	0.926459	0.929119	0.917399	0.936132	0.92656	0.920364	0.932851	0.925137	0.923483	0.928781	0.922737	0.924518	0.936725	0.940978	0.916625	0.94254	0.942015	0.929612	0.940707	0.940752	0.921449	0.862633	0.847418	0.880079	0.872975	0.85314	0.846917	0.86741	0.849809	0.888944	0.820267	0.840658	0.849017	0.845595
R-8NPK-7	0.905972	0.902031	0.917404	0.902864	0.897837	0.899461	0.895897	0.914148	0.912478	0.902417	0.912457	0.907944	0.897156	0.906552	0.889798	0.90223	0.896761	0.893319	0.90094	0.901721	0.900876	0.900808	0.893058	0.896744	0.902624	0.892395	0.897177	0.940571	0.938709	0.924831	0.931019	0.938296	0.928942	0.933374	0.935107	0.9162	0.906869	0.914484	0.88066	0.915096	0.909612	0.853874	0.913486	0.9	0.884477	0.898181	0.895513	0.89458	0.89241
R-8NPK-8	0.919692	0.909929	0.92302	0.922656	0.909121	0.909327	0.911754	0.923106	0.927451	0.905096	0.923263	0.914602	0.903506	0.920774	0.900935	0.913836	0.914601	0.903678	0.922337	0.912372	0.906779	0.91903	0.910898	0.908819	0.916641	0.90679	0.908937	0.933575	0.933359	0.913017	0.933399	0.936923	0.9244	0.932672	0.934936	0.914069	0.883147	0.891644	0.86047	0.894448	0.891325	0.838583	0.89411	0.887512	0.876566	0.876285	0.876856	0.877586	0.872362
R-8NPK-9	0.926676	0.92414	0.929305	0.92614	0.917294	0.915798	0.912965	0.922376	0.932821	0.919932	0.924728	0.927683	0.919494	0.917087	0.904952	0.922287	0.918772	0.913115	0.910153	0.919235	0.918793	0.915824	0.916402	0.907054	0.918178	0.909077	0.908362	0.9473	0.938264	0.936997	0.927102	0.939535	0.934399	0.936376	0.935523	0.924112	0.92329	0.930341	0.896284	0.931618	0.929028	0.874252	0.931802	0.925352	0.903793	0.921011	0.920073	0.915348	0.912029
R-8PK-1	0.927389	0.916674	0.922921	0.928596	0.910773	0.910376	0.914874	0.916686	0.924931	0.902465	0.920038	0.924984	0.897128	0.914557	0.889506	0.920672	0.919378	0.895635	0.912871	0.920512	0.910248	0.914054	0.916126	0.903227	0.915126	0.90705	0.901268	0.906175	0.90055	0.895158	0.885179	0.900475	0.897446	0.895271	0.897183	0.883349	0.909282	0.926456	0.906141	0.930416	0.927754	0.866613	0.923922	0.928427	0.908777	0.918777	0.912522	0.918429	0.915236
R-8PK-2	0.950075	0.938062	0.947229	0.952067	0.942095	0.942393	0.947128	0.948743	0.949467	0.929508	0.947968	0.943815	0.925765	0.948502	0.931895	0.945406	0.947603	0.930587	0.953778	0.945588	0.934736	0.951094	0.943385	0.940459	0.946373	0.940995	0.941404	0.921902	0.931541	0.904601	0.934687	0.928454	0.916614	0.925741	0.92971	0.910799	0.878982	0.899909	0.910698	0.90899	0.901674	0.880165	0.890385	0.899828	0.915903	0.887324	0.868159	0.886602	0.891365
R-8PK-3	0.934563	0.917311	0.930715	0.93692	0.919403	0.918279	0.927687	0.932609	0.934114	0.914043	0.931636	0.929089	0.908424	0.931718	0.911972	0.928971	0.930556	0.911862	0.934235	0.929808	0.918638	0.930998	0.927052	0.92127	0.927351	0.921716	0.92113	0.915969	0.918021	0.899427	0.917558	0.916635	0.910983	0.913863	0.915985	0.90219	0.885477	0.906114	0.90513	0.916059	0.906847	0.863707	0.896772	0.910252	0.903822	0.893299	0.873355	0.88733	0.892814
R-8PK-4	0.940129	0.925656	0.93488	0.941426	0.929005	0.929484	0.935526	0.937275	0.937344	0.919118	0.935087	0.934197	0.91324	0.936913	0.920986	0.935853	0.938491	0.915921	0.938896	0.935166	0.922396	0.935753	0.933253	0.92773	0.932065	0.928712	0.928833	0.920833	0.924973	0.904496	0.927971	0.924105	0.917023	0.923083	0.924147	0.910241	0.879972	0.898957	0.907716	0.910358	0.899915	0.87374	0.888865	0.90483	0.907993	0.886974	0.872015	0.886927	0.891886
R-8PK-5	0.947141	0.935426	0.948101	0.949155	0.937316	0.935602	0.941819	0.948941	0.949559	0.928602	0.94723	0.942538	0.924773	0.945933	0.927462	0.94281	0.94434	0.926534	0.949257	0.942445	0.933186	0.948337	0.939721	0.938155	0.944458	0.937569	0.937124	0.937137	0.938251	0.916894	0.939836	0.9392	0.930744	0.936341	0.937156	0.920152	0.89389	0.906844	0.891271	0.910644	0.906964	0.868158	0.902507	0.907554	0.904142	0.893575	0.889671	0.89694	0.894045
R-8PK-6	0.935334	0.921759	0.936008	0.936646	0.921336	0.919969	0.926977	0.935747	0.936723	0.916613	0.934798	0.929866	0.909895	0.932986	0.913998	0.929757	0.930875	0.914204	0.93642	0.92873	0.919495	0.932787	0.928387	0.920434	0.931335	0.923046	0.922283	0.924734	0.926143	0.904228	0.924321	0.925199	0.918773	0.923031	0.924681	0.906487	0.877752	0.885028	0.877605	0.891777	0.885369	0.851908	0.884315	0.88579	0.892044	0.87412	0.868666	0.874022	0.867098
R-8PK-7	0.926189	0.913541	0.927489	0.928639	0.91172	0.912846	0.918019	0.926347	0.928428	0.906899	0.927651	0.923373	0.902744	0.923623	0.904125	0.920982	0.921647	0.902196	0.925879	0.921326	0.911956	0.923586	0.919966	0.911422	0.921574	0.91264	0.912106	0.914604	0.91658	0.896957	0.912673	0.914164	0.909145	0.911407	0.914134	0.901177	0.887932	0.903338	0.885014	0.905872	0.90413	0.85409	0.897877	0.90034	0.886664	0.889964	0.889111	0.891785	0.890197
R-8PK-8	0.941003	0.932449	0.94062	0.942974	0.936527	0.934954	0.940307	0.944633	0.942089	0.924365	0.941374	0.936945	0.919616	0.942215	0.928738	0.938541	0.940815	0.926837	0.946835	0.936804	0.928067	0.943704	0.935416	0.934334	0.939124	0.934247	0.936613	0.923371	0.930768	0.905603	0.936793	0.930993	0.921108	0.929116	0.930548	0.917149	0.86618	0.849539	0.900535	0.88188	0.866545	0.8797	0.86694	0.872731	0.908549	0.822861	0.83822	0.859863	0.863196
R-8PK-9	0.936717	0.923988	0.937509	0.939243	0.926077	0.925974	0.931682	0.938749	0.939999	0.916314	0.93809	0.931543	0.910744	0.936323	0.918368	0.931893	0.933559	0.916159	0.940235	0.93174	0.921123	0.936499	0.929464	0.92532	0.932214	0.926073	0.926432	0.923659	0.927119	0.904078	0.929589	0.926423	0.918856	0.92634	0.925521	0.909953	0.874528	0.874456	0.88174	0.876589	0.872828	0.859573	0.873996	0.867636	0.892592	0.860862	0.852641	0.865964	0.857399
[truncated: 558 more columns]

## Sheet: Figure 2G
Var1	Var2	Value	Days1	Days2	Distance	Treatmemt	Compartment
RS-2NPK-1	RS-1NPK-1	0.357393	4	1	3	Ctrl	RS
RS-2NPK-2	RS-1NPK-1	0.501563	4	1	3	Ctrl	RS
RS-2NPK-3	RS-1NPK-1	0.44789	4	1	3	Ctrl	RS
RS-2NPK-4	RS-1NPK-1	0.302299	4	1	3	Ctrl	RS
RS-2NPK-5	RS-1NPK-1	0.496295	4	1	3	Ctrl	RS
RS-2NPK-6	RS-1NPK-1	0.470153	4	1	3	Ctrl	RS
RS-2NPK-7	RS-1NPK-1	0.43858	4	1	3	Ctrl	RS
RS-2NPK-8	RS-1NPK-1	0.443402	4	1	3	Ctrl	RS
RS-2NPK-9	RS-1NPK-1	0.481557	4	1	3	Ctrl	RS
RS-3NPK-1	RS-1NPK-1	0.361303	7	1	6	Ctrl	RS
RS-3NPK-2	RS-1NPK-1	0.348184	7	1	6	Ctrl	RS
RS-3NPK-3	RS-1NPK-1	0.503332	7	1	6	Ctrl	RS
RS-3NPK-4	RS-1NPK-1	0.469957	7	1	6	Ctrl	RS
RS-3NPK-5	RS-1NPK-1	0.328204	7	1	6	Ctrl	RS
RS-3NPK-6	RS-1NPK-1	0.317627	7	1	6	Ctrl	RS
RS-3NPK-7	RS-1NPK-1	0.471782	7	1	6	Ctrl	RS
RS-3NPK-8	RS-1NPK-1	0.399466	7	1	6	Ctrl	RS
RS-3NPK-9	RS-1NPK-1	0.382488	7	1	6	Ctrl	RS
RS-4NPK-1	RS-1NPK-1	0.402477	14	1	13	Ctrl	RS
RS-4NPK-2	RS-1NPK-1	0.444942	14	1	13	Ctrl	RS
RS-4NPK-3	RS-1NPK-1	0.443468	14	1	13	Ctrl	RS
RS-4NPK-4	RS-1NPK-1	0.41553	14	1	13	Ctrl	RS
RS-4NPK-5	RS-1NPK-1	0.41884	14	1	13	Ctrl	RS
RS-4NPK-6	RS-1NPK-1	0.428512	14	1	13	Ctrl	RS
RS-4NPK-7	RS-1NPK-1	0.413786	14	1	13	Ctrl	RS
RS-4NPK-8	RS-1NPK-1	0.404925	14	1	13	Ctrl	RS
RS-4NPK-9	RS-1NPK-1	0.454327	14	1	13	Ctrl	RS
RS-5NPK-1	RS-1NPK-1	0.461582	28	1	27	Ctrl	RS
RS-5NPK-2	RS-1NPK-1	0.44069	28	1	27	Ctrl	RS
RS-5NPK-3	RS-1NPK-1	0.611792	28	1	27	Ctrl	RS
RS-5NPK-4	RS-1NPK-1	0.49479	28	1	27	Ctrl	RS
RS-5NPK-5	RS-1NPK-1	0.462732	28	1	27	Ctrl	RS
RS-5NPK-6	RS-1NPK-1	0.463716	28	1	27	Ctrl	RS
RS-5NPK-7	RS-1NPK-1	0.557923	28	1	27	Ctrl	RS
RS-5NPK-8	RS-1NPK-1	0.563259	28	1	27	Ctrl	RS
RS-5NPK-9	RS-1NPK-1	0.391202	28	1	27	Ctrl	RS
RS-6NPK-1	RS-1NPK-1	0.484652	42	1	41	Ctrl	RS
RS-6NPK-2	RS-1NPK-1	0.569522	42	1	41	Ctrl	RS
RS-6NPK-3	RS-1NPK-1	0.504581	42	1	41	Ctrl	RS
RS-6NPK-4	RS-1NPK-1	0.470905	42	1	41	Ctrl	RS
RS-6NPK-5	RS-1NPK-1	0.647397	42	1	41	Ctrl	RS
RS-6NPK-6	RS-1NPK-1	0.530559	42	1	41	Ctrl	RS
RS-6NPK-7	RS-1NPK-1	0.520253	42	1	41	Ctrl	RS
RS-6NPK-8	RS-1NPK-1	0.536426	42	1	41	Ctrl	RS
RS-6NPK-9	RS-1NPK-1	0.516203	42	1	41	Ctrl	RS
RS-7NPK-1	RS-1NPK-1	0.642741	60	1	59	Ctrl	RS
RS-7NPK-2	RS-1NPK-1	0.571638	60	1	59	Ctrl	RS
RS-7NPK-3	RS-1NPK-1	0.688754	60	1	59	Ctrl	RS
RS-7NPK-4	RS-1NPK-1	0.619219	60	1	59	Ctrl	RS
RS-7NPK-5	RS-1NPK-1	0.604856	60	1	59	Ctrl	RS
RS-7NPK-6	RS-1NPK-1	0.608948	60	1	59	Ctrl	RS
RS-7NPK-7	RS-1NPK-1	0.714008	60	1	59	Ctrl	RS
RS-7NPK-8	RS-1NPK-1	0.657624	60	1	59	Ctrl	RS
RS-7NPK-9	RS-1NPK-1	0.613954	60	1	59	Ctrl	RS
RS-8NPK-1	RS-1NPK-1	0.765737	72	1	71	Ctrl	RS
RS-8NPK-2	RS-1NPK-1	0.668144	72	1	71	Ctrl	RS
RS-8NPK-3	RS-1NPK-1	0.703737	72	1	71	Ctrl	RS
RS-8NPK-4	RS-1NPK-1	0.72509	72	1	71	Ctrl	RS
RS-8NPK-5	RS-1NPK-1	0.65109	72	1	71	Ctrl	RS
RS-8NPK-6	RS-1NPK-1	0.808461	72	1	71	Ctrl	RS
RS-8NPK-7	RS-1NPK-1	0.712283	72	1	71	Ctrl	RS
RS-8NPK-8	RS-1NPK-1	0.759166	72	1	71	Ctrl	RS
RS-8NPK-9	RS-1NPK-1	0.747068	72	1	71	Ctrl	RS
RS-2NPK-1	RS-1NPK-2	0.332935	4	1	3	Ctrl	RS
RS-2NPK-2	RS-1NPK-2	0.347595	4	1	3	Ctrl	RS
RS-2NPK-3	RS-1NPK-2	0.298316	4	1	3	Ctrl	RS
RS-2NPK-4	RS-1NPK-2	0.420828	4	1	3	Ctrl	RS
RS-2NPK-5	RS-1NPK-2	0.311857	4	1	3	Ctrl	RS
RS-2NPK-6	RS-1NPK-2	0.331787	4	1	3	Ctrl	RS
RS-2NPK-7	RS-1NPK-2	0.323637	4	1	3	Ctrl	RS
RS-2NPK-8	RS-1NPK-2	0.323623	4	1	3	Ctrl	RS
RS-2NPK-9	RS-1NPK-2	0.370809	4	1	3	Ctrl	RS
RS-3NPK-1	RS-1NPK-2	0.423473	7	1	6	Ctrl	RS
RS-3NPK-2	RS-1NPK-2	0.404728	7	1	6	Ctrl	RS
RS-3NPK-3	RS-1NPK-2	0.34917	7	1	6	Ctrl	RS
RS-3NPK-4	RS-1NPK-2	0.383878	7	1	6	Ctrl	RS
RS-3NPK-5	RS-1NPK-2	0.39897	7	1	6	Ctrl	RS
RS-3NPK-6	RS-1NPK-2	0.334519	7	1	6	Ctrl	RS
RS-3NPK-7	RS-1NPK-2	0.409217	7	1	6	Ctrl	RS
RS-3NPK-8	RS-1NPK-2	0.306236	7	1	6	Ctrl	RS
RS-3NPK-9	RS-1NPK-2	0.391147	7	1	6	Ctrl	RS
RS-4NPK-1	RS-1NPK-2	0.387698	14	1	13	Ctrl	RS
RS-4NPK-2	RS-1NPK-2	0.339891	14	1	13	Ctrl	RS
RS-4NPK-3	RS-1NPK-2	0.372086	14	1	13	Ctrl	RS
RS-4NPK-4	RS-1NPK-2	0.320518	14	1	13	Ctrl	RS
RS-4NPK-5	RS-1NPK-2	0.274872	14	1	13	Ctrl	RS
RS-4NPK-6	RS-1NPK-2	0.326911	14	1	13	Ctrl	RS
RS-4NPK-7	RS-1NPK-2	0.340489	14	1	13	Ctrl	RS
RS-4NPK-8	RS-1NPK-2	0.393827	14	1	13	Ctrl	RS
RS-4NPK-9	RS-1NPK-2	0.399377	14	1	13	Ctrl	RS
RS-5NPK-1	RS-1NPK-2	0.445002	28	1	27	Ctrl	RS
RS-5NPK-2	RS-1NPK-2	0.413377	28	1	27	Ctrl	RS
RS-5NPK-3	RS-1NPK-2	0.495007	28	1	27	Ctrl	RS
RS-5NPK-4	RS-1NPK-2	0.428075	28	1	27	Ctrl	RS
RS-5NPK-5	RS-1NPK-2	0.46596	28	1	27	Ctrl	RS
RS-5NPK-6	RS-1NPK-2	0.471398	28	1	27	Ctrl	RS
RS-5NPK-7	RS-1NPK-2	0.45222	28	1	27	Ctrl	RS
RS-5NPK-8	RS-1NPK-2	0.599333	28	1	27	Ctrl	RS
RS-5NPK-9	RS-1NPK-2	0.458511	28	1	27	Ctrl	RS
RS-6NPK-1	RS-1NPK-2	0.461736	42	1	41	Ctrl	RS
RS-6NPK-2	RS-1NPK-2	0.589146	42	1	41	Ctrl	RS
RS-6NPK-3	RS-1NPK-2	0.442348	42	1	41	Ctrl	RS
RS-6NPK-4	RS-1NPK-2	0.50641	42	1	41	Ctrl	RS
RS-6NPK-5	RS-1NPK-2	0.684249	42	1	41	Ctrl	RS
RS-6NPK-6	RS-1NPK-2	0.570216	42	1	41	Ctrl	RS
RS-6NPK-7	RS-1NPK-2	0.502745	42	1	41	Ctrl	RS
RS-6NPK-8	RS-1NPK-2	0.570124	42	1	41	Ctrl	RS
RS-6NPK-9	RS-1NPK-2	0.49534	42	1	41	Ctrl	RS
RS-7NPK-1	RS-1NPK-2	0.583812	60	1	59	Ctrl	RS
RS-7NPK-2	RS-1NPK-2	0.552631	60	1	59	Ctrl	RS
RS-7NPK-3	RS-1NPK-2	0.727704	60	1	59	Ctrl	RS
RS-7NPK-4	RS-1NPK-2	0.601117	60	1	59	Ctrl	RS
RS-7NPK-5	RS-1NPK-2	0.552046	60	1	59	Ctrl	RS
RS-7NPK-6	RS-1NPK-2	0.609794	60	1	59	Ctrl	RS
RS-7NPK-7	RS-1NPK-2	0.630752	60	1	59	Ctrl	RS
RS-7NPK-8	RS-1NPK-2	0.594631	60	1	59	Ctrl	RS
RS-7NPK-9	RS-1NPK-2	0.580651	60	1	59	Ctrl	RS
RS-8NPK-1	RS-1NPK-2	0.781731	72	1	71	Ctrl	RS
RS-8NPK-2	RS-1NPK-2	0.657587	72	1	71	Ctrl	RS
RS-8NPK-3	RS-1NPK-2	0.689894	72	1	71	Ctrl	RS
RS-8NPK-4	RS-1NPK-2	0.713726	72	1	71	Ctrl	RS
RS-8NPK-5	RS-1NPK-2	0.623503	72	1	71	Ctrl	RS
RS-8NPK-6	RS-1NPK-2	0.814598	72	1	71	Ctrl	RS
RS-8NPK-7	RS-1NPK-2	0.691733	72	1	71	Ctrl	RS
RS-8NPK-8	RS-1NPK-2	0.746823	72	1	71	Ctrl	RS
RS-8NPK-9	RS-1NPK-2	0.743778	72	1	71	Ctrl	RS
RS-2NPK-1	RS-1NPK-3	0.362523	4	1	3	Ctrl	RS
RS-2NPK-2	RS-1NPK-3	0.348765	4	1	3	Ctrl	RS
RS-2NPK-3	RS-1NPK-3	0.330514	4	1	3	Ctrl	RS
RS-2NPK-4	RS-1NPK-3	0.425173	4	1	3	Ctrl	RS
RS-2NPK-5	RS-1NPK-3	0.359228	4	1	3	Ctrl	RS
RS-2NPK-6	RS-1NPK-3	0.343035	4	1	3	Ctrl	RS
RS-2NPK-7	RS-1NPK-3	0.335998	4	1	3	Ctrl	RS
RS-2NPK-8	RS-1NPK-3	0.320775	4	1	3	Ctrl	RS
RS-2NPK-9	RS-1NPK-3	0.371141	4	1	3	Ctrl	RS
RS-3NPK-1	RS-1NPK-3	0.439433	7	1	6	Ctrl	RS
RS-3NPK-2	RS-1NPK-3	0.421938	7	1	6	Ctrl	RS
RS-3NPK-3	RS-1NPK-3	0.394872	7	1	6	Ctrl	RS
RS-3NPK-4	RS-1NPK-3	0.369666	7	1	6	Ctrl	RS
RS-3NPK-5	RS-1NPK-3	0.407677	7	1	6	Ctrl	RS
RS-3NPK-6	RS-1NPK-3	0.336609	7	1	6	Ctrl	RS
RS-3NPK-7	RS-1NPK-3	0.414218	7	1	6	Ctrl	RS
RS-3NPK-8	RS-1NPK-3	0.297854	7	1	6	Ctrl	RS
RS-3NPK-9	RS-1NPK-3	0.37023	7	1	6	Ctrl	RS
RS-4NPK-1	RS-1NPK-3	0.38432	14	1	13	Ctrl	RS
RS-4NPK-2	RS-1NPK-3	0.33832	14	1	13	Ctrl	RS
RS-4NPK-3	RS-1NPK-3	0.353545	14	1	13	Ctrl	RS
RS-4NPK-4	RS-1NPK-3	0.345492	14	1	13	Ctrl	RS
RS-4NPK-5	RS-1NPK-3	0.313281	14	1	13	Ctrl	RS
RS-4NPK-6	RS-1NPK-3	0.336946	14	1	13	Ctrl	RS
RS-4NPK-7	RS-1NPK-3	0.310397	14	1	13	Ctrl	RS
RS-4NPK-8	RS-1NPK-3	0.40261	14	1	13	Ctrl	RS
RS-4NPK-9	RS-1NPK-3	0.41624	14	1	13	Ctrl	RS
RS-5NPK-1	RS-1NPK-3	0.472842	28	1	27	Ctrl	RS
RS-5NPK-2	RS-1NPK-3	0.450553	28	1	27	Ctrl	RS
RS-5NPK-3	RS-1NPK-3	0.501648	28	1	27	Ctrl	RS
RS-5NPK-4	RS-1NPK-3	0.444876	28	1	27	Ctrl	RS
RS-5NPK-5	RS-1NPK-3	0.4961	28	1	27	Ctrl	RS
RS-5NPK-6	RS-1NPK-3	0.478919	28	1	27	Ctrl	RS
RS-5NPK-7	RS-1NPK-3	0.486339	28	1	27	Ctrl	RS
RS-5NPK-8	RS-1NPK-3	0.573241	28	1	27	Ctrl	RS
RS-5NPK-9	RS-1NPK-3	0.464932	28	1	27	Ctrl	RS
RS-6NPK-1	RS-1NPK-3	0.474154	42	1	41	Ctrl	RS
RS-6NPK-2	RS-1NPK-3	0.587612	42	1	41	Ctrl	RS
RS-6NPK-3	RS-1NPK-3	0.442109	42	1	41	Ctrl	RS
RS-6NPK-4	RS-1NPK-3	0.519309	42	1	41	Ctrl	RS
RS-6NPK-5	RS-1NPK-3	0.685213	42	1	41	Ctrl	RS
RS-6NPK-6	RS-1NPK-3	0.572017	42	1	41	Ctrl	RS
RS-6NPK-7	RS-1NPK-3	0.528127	42	1	41	Ctrl	RS
RS-6NPK-8	RS-1NPK-3	0.585162	42	1	41	Ctrl	RS
RS-6NPK-9	RS-1NPK-3	0.520865	42	1	41	Ctrl	RS
RS-7NPK-1	RS-1NPK-3	0.597863	60	1	59	Ctrl	RS
RS-7NPK-2	RS-1NPK-3	0.555993	60	1	59	Ctrl	RS
RS-7NPK-3	RS-1NPK-3	0.73144	60	1	59	Ctrl	RS
RS-7NPK-4	RS-1NPK-3	0.600382	60	1	59	Ctrl	RS
RS-7NPK-5	RS-1NPK-3	0.563763	60	1	59	Ctrl	RS
RS-7NPK-6	RS-1NPK-3	0.615475	60	1	59	Ctrl	RS
RS-7NPK-7	RS-1NPK-3	0.652288	60	1	59	Ctrl	RS
RS-7NPK-8	RS-1NPK-3	0.602109	60	1	59	Ctrl	RS
RS-7NPK-9	RS-1NPK-3	0.598482	60	1	59	Ctrl	RS
RS-8NPK-1	RS-1NPK-3	0.780321	72	1	71	Ctrl	RS
RS-8NPK-2	RS-1NPK-3	0.644256	72	1	71	Ctrl	RS
RS-8NPK-3	RS-1NPK-3	0.677493	72	1	71	Ctrl	RS
RS-8NPK-4	RS-1NPK-3	0.719557	72	1	71	Ctrl	RS
RS-8NPK-5	RS-1NPK-3	0.625867	72	1	71	Ctrl	RS
RS-8NPK-6	RS-1NPK-3	0.801941	72	1	71	Ctrl	RS
RS-8NPK-7	RS-1NPK-3	0.689127	72	1	71	Ctrl	RS
RS-8NPK-8	RS-1NPK-3	0.741506	72	1	71	Ctrl	RS
RS-8NPK-9	RS-1NPK-3	0.73864	72	1	71	Ctrl	RS
RS-2NPK-1	RS-1NPK-4	0.406399	4	1	3	Ctrl	RS
RS-2NPK-2	RS-1NPK-4	0.436454	4	1	3	Ctrl	RS
RS-2NPK-3	RS-1NPK-4	0.406155	4	1	3	Ctrl	RS
RS-2NPK-4	RS-1NPK-4	0.446897	4	1	3	Ctrl	RS
RS-2NPK-5	RS-1NPK-4	0.414111	4	1	3	Ctrl	RS
RS-2NPK-6	RS-1NPK-4	0.42216	4	1	3	Ctrl	RS
RS-2NPK-7	RS-1NPK-4	0.379691	4	1	3	Ctrl	RS
RS-2NPK-8	RS-1NPK-4	0.360525	4	1	3	Ctrl	RS
RS-2NPK-9	RS-1NPK-4	0.447206	4	1	3	Ctrl	RS
RS-3NPK-1	RS-1NPK-4	0.413968	7	1	6	Ctrl	RS
RS-3NPK-2	RS-1NPK-4	0.426266	7	1	6	Ctrl	RS
RS-3NPK-3	RS-1NPK-4	0.48127	7	1	6	Ctrl	RS
RS-3NPK-4	RS-1NPK-4	0.336511	7	1	6	Ctrl	RS
RS-3NPK-5	RS-1NPK-4	0.439099	7	1	6	Ctrl	RS
RS-3NPK-6	RS-1NPK-4	0.361763	7	1	6	Ctrl	RS
RS-3NPK-7	RS-1NPK-4	0.38397	7	1	6	Ctrl	RS
RS-3NPK-8	RS-1NPK-4	0.348353	7	1	6	Ctrl	RS
RS-3NPK-9	RS-1NPK-4	0.348645	7	1	6	Ctrl	RS
RS-4NPK-1	RS-1NPK-4	0.36721	14	1	13	Ctrl	RS
RS-4NPK-2	RS-1NPK-4	0.398121	14	1	13	Ctrl	RS
RS-4NPK-3	RS-1NPK-4	0.322933	14	1	13	Ctrl	RS
RS-4NPK-4	RS-1NPK-4	0.36699	14	1	13	Ctrl	RS
RS-4NPK-5	RS-1NPK-4	0.359644	14	1	13	Ctrl	RS
RS-4NPK-6	RS-1NPK-4	0.380809	14	1	13	Ctrl	RS
RS-4NPK-7	RS-1NPK-4	0.296616	14	1	13	Ctrl	RS
RS-4NPK-8	RS-1NPK-4	0.418759	14	1	13	Ctrl	RS
RS-4NPK-9	RS-1NPK-4	0.446161	14	1	13	Ctrl	RS
RS-5NPK-1	RS-1NPK-4	0.466417	28	1	27	Ctrl	RS
RS-5NPK-2	RS-1NPK-4	0.439706	28	1	27	Ctrl	RS
RS-5NPK-3	RS-1NPK-4	0.568251	28	1	27	Ctrl	RS
RS-5NPK-4	RS-1NPK-4	0.479634	28	1	27	Ctrl	RS
RS-5NPK-5	RS-1NPK-4	0.452805	28	1	27	Ctrl	RS
RS-5NPK-6	RS-1NPK-4	0.45042	28	1	27	Ctrl	RS
RS-5NPK-7	RS-1NPK-4	0.532229	28	1	27	Ctrl	RS
RS-5NPK-8	RS-1NPK-4	0.522923	28	1	27	Ctrl	RS
RS-5NPK-9	RS-1NPK-4	0.429188	28	1	27	Ctrl	RS
RS-6NPK-1	RS-1NPK-4	0.450566	42	1	41	Ctrl	RS
RS-6NPK-2	RS-1NPK-4	0.54477	42	1	41	Ctrl	RS
RS-6NPK-3	RS-1NPK-4	0.46583	42	1	41	Ctrl	RS
RS-6NPK-4	RS-1NPK-4	0.461311	42	1	41	Ctrl	RS
RS-6NPK-5	RS-1NPK-4	0.634506	42	1	41	Ctrl	RS
RS-6NPK-6	RS-1NPK-4	0.519304	42	1	41	Ctrl	RS
RS-6NPK-7	RS-1NPK-4	0.500655	42	1	41	Ctrl	RS
RS-6NPK-8	RS-1NPK-4	0.540185	42	1	41	Ctrl	RS
RS-6NPK-9	RS-1NPK-4	0.479316	42	1	41	Ctrl	RS
RS-7NPK-1	RS-1NPK-4	0.654337	60	1	59	Ctrl	RS
RS-7NPK-2	RS-1NPK-4	0.591169	60	1	59	Ctrl	RS
RS-7NPK-3	RS-1NPK-4	0.689409	60	1	59	Ctrl	RS
RS-7NPK-4	RS-1NPK-4	0.629608	60	1	59	Ctrl	RS
RS-7NPK-5	RS-1NPK-4	0.6179	60	1	59	Ctrl	RS
RS-7NPK-6	RS-1NPK-4	0.601029	60	1	59	Ctrl	RS
RS-7NPK-7	RS-1NPK-4	0.706356	60	1	59	Ctrl	RS
RS-7NPK-8	RS-1NPK-4	0.645594	60	1	59	Ctrl	RS
RS-7NPK-9	RS-1NPK-4	0.643808	60	1	59	Ctrl	RS
RS-8NPK-1	RS-1NPK-4	0.755608	72	1	71	Ctrl	RS
RS-8NPK-2	RS-1NPK-4	0.603182	72	1	71	Ctrl	RS
RS-8NPK-3	RS-1NPK-4	0.646258	72	1	71	Ctrl	RS
RS-8NPK-4	RS-1NPK-4	0.71466	72	1	71	Ctrl	RS
RS-8NPK-5	RS-1NPK-4	0.618005	72	1	71	Ctrl	RS
RS-8NPK-6	RS-1NPK-4	0.75113	72	1	71	Ctrl	RS
RS-8NPK-7	RS-1NPK-4	0.663217	72	1	71	Ctrl	RS
RS-8NPK-8	RS-1NPK-4	0.722082	72	1	71	Ctrl	RS
RS-8NPK-9	RS-1NPK-4	0.714119	72	1	71	Ctrl	RS
RS-2NPK-1	RS-1NPK-5	0.372714	4	1	3	Ctrl	RS
RS-2NPK-2	RS-1NPK-5	0.351663	4	1	3	Ctrl	RS
RS-2NPK-3	RS-1NPK-5	0.323948	4	1	3	Ctrl	RS
RS-2NPK-4	RS-1NPK-5	0.444218	4	1	3	Ctrl	RS
RS-2NPK-5	RS-1NPK-5	0.37203	4	1	3	Ctrl	RS
RS-2NPK-6	RS-1NPK-5	0.377536	4	1	3	Ctrl	RS
RS-2NPK-7	RS-1NPK-5	0.328124	4	1	3	Ctrl	RS
RS-2NPK-8	RS-1NPK-5	0.326871	4	1	3	Ctrl	RS
RS-2NPK-9	RS-1NPK-5	0.368023	4	1	3	Ctrl	RS
RS-3NPK-1	RS-1NPK-5	0.464048	7	1	6	Ctrl	RS
RS-3NPK-2	RS-1NPK-5	0.44749	7	1	6	Ctrl	RS
RS-3NPK-3	RS-1NPK-5	0.422159	7	1	6	Ctrl	RS
RS-3NPK-4	RS-1NPK-5	0.418248	7	1	6	Ctrl	RS
RS-3NPK-5	RS-1NPK-5	0.440241	7	1	6	Ctrl	RS
RS-3NPK-6	RS-1NPK-5	0.379107	7	1	6	Ctrl	RS
RS-3NPK-7	RS-1NPK-5	0.428626	7	1	6	Ctrl	RS
RS-3NPK-8	RS-1NPK-5	0.312274	7	1	6	Ctrl	RS
RS-3NPK-9	RS-1NPK-5	0.406541	7	1	6	Ctrl	RS
RS-4NPK-1	RS-1NPK-5	0.411436	14	1	13	Ctrl	RS
RS-4NPK-2	RS-1NPK-5	0.360681	14	1	13	Ctrl	RS
RS-4NPK-3	RS-1NPK-5	0.394781	14	1	13	Ctrl	RS
RS-4NPK-4	RS-1NPK-5	0.315304	14	1	13	Ctrl	RS
RS-4NPK-5	RS-1NPK-5	0.285751	14	1	13	Ctrl	RS
RS-4NPK-6	RS-1NPK-5	0.340834	14	1	13	Ctrl	RS
RS-4NPK-7	RS-1NPK-5	0.355557	14	1	13	Ctrl	RS
RS-4NPK-8	RS-1NPK-5	0.374782	14	1	13	Ctrl	RS
RS-4NPK-9	RS-1NPK-5	0.38046	14	1	13	Ctrl	RS
RS-5NPK-1	RS-1NPK-5	0.439488	28	1	27	Ctrl	RS
RS-5NPK-2	RS-1NPK-5	0.426547	28	1	27	Ctrl	RS
RS-5NPK-3	RS-1NPK-5	0.50876	28	1	27	Ctrl	RS
RS-5NPK-4	RS-1NPK-5	0.439049	28	1	27	Ctrl	RS
RS-5NPK-5	RS-1NPK-5	0.466075	28	1	27	Ctrl	RS
RS-5NPK-6	RS-1NPK-5	0.448503	28	1	27	Ctrl	RS
RS-5NPK-7	RS-1NPK-5	0.475866	28	1	27	Ctrl	RS
RS-5NPK-8	RS-1NPK-5	0.578584	28	1	27	Ctrl	RS
RS-5NPK-9	RS-1NPK-5	0.436417	28	1	27	Ctrl	RS
RS-6NPK-1	RS-1NPK-5	0.417697	42	1	41	Ctrl	RS
RS-6NPK-2	RS-1NPK-5	0.553027	42	1	41	Ctrl	RS
RS-6NPK-3	RS-1NPK-5	0.443695	42	1	41	Ctrl	RS
RS-6NPK-4	RS-1NPK-5	0.502338	42	1	41	Ctrl	RS
RS-6NPK-5	RS-1NPK-5	0.667593	42	1	41	Ctrl	RS
RS-6NPK-6	RS-1NPK-5	0.55852	42	1	41	Ctrl	RS
RS-6NPK-7	RS-1NPK-5	0.508313	42	1	41	Ctrl	RS
RS-6NPK-8	RS-1NPK-5	0.544181	42	1	41	Ctrl	RS
RS-6NPK-9	RS-1NPK-5	0.490335	42	1	41	Ctrl	RS
RS-7NPK-1	RS-1NPK-5	0.61689	60	1	59	Ctrl	RS
RS-7NPK-2	RS-1NPK-5	0.569107	60	1	59	Ctrl	RS
RS-7NPK-3	RS-1NPK-5	0.708037	60	1	59	Ctrl	RS
RS-7NPK-4	RS-1NPK-5	0.591462	60	1	59	Ctrl	RS
RS-7NPK-5	RS-1NPK-5	0.569504	60	1	59	Ctrl	RS
RS-7NPK-6	RS-1NPK-5	0.574657	60	1	59	Ctrl	RS
RS-7NPK-7	RS-1NPK-5	0.664232	60	1	59	Ctrl	RS
RS-7NPK-8	RS-1NPK-5	0.613043	60	1	59	Ctrl	RS
RS-7NPK-9	RS-1NPK-5	0.604763	60	1	59	Ctrl	RS
RS-8NPK-1	RS-1NPK-5	0.775302	72	1	71	Ctrl	RS
RS-8NPK-2	RS-1NPK-5	0.653227	72	1	71	Ctrl	RS
RS-8NPK-3	RS-1NPK-5	0.689602	72	1	71	Ctrl	RS
RS-8NPK-4	RS-1NPK-5	0.716034	72	1	71	Ctrl	RS
RS-8NPK-5	RS-1NPK-5	0.629304	72	1	71	Ctrl	RS
RS-8NPK-6	RS-1NPK-5	0.805372	72	1	71	Ctrl	RS
RS-8NPK-7	RS-1NPK-5	0.685195	72	1	71	Ctrl	RS
RS-8NPK-8	RS-1NPK-5	0.740606	72	1	71	Ctrl	RS
RS-8NPK-9	RS-1NPK-5	0.730242	72	1	71	Ctrl	RS
RS-2NPK-1	RS-1NPK-6	0.257909	4	1	3	Ctrl	RS
RS-2NPK-2	RS-1NPK-6	0.385203	4	1	3	Ctrl	RS
RS-2NPK-3	RS-1NPK-6	0.356525	4	1	3	Ctrl	RS
RS-2NPK-4	RS-1NPK-6	0.309499	4	1	3	Ctrl	RS
RS-2NPK-5	RS-1NPK-6	0.378874	4	1	3	Ctrl	RS
RS-2NPK-6	RS-1NPK-6	0.337444	4	1	3	Ctrl	RS
RS-2NPK-7	RS-1NPK-6	0.362015	4	1	3	Ctrl	RS
RS-2NPK-8	RS-1NPK-6	0.346098	4	1	3	Ctrl	RS
RS-2NPK-9	RS-1NPK-6	0.389095	4	1	3	Ctrl	RS
RS-3NPK-1	RS-1NPK-6	0.370891	7	1	6	Ctrl	RS
RS-3NPK-2	RS-1NPK-6	0.286148	7	1	6	Ctrl	RS
RS-3NPK-3	RS-1NPK-6	0.393856	7	1	6	Ctrl	RS
RS-3NPK-4	RS-1NPK-6	0.477482	7	1	6	Ctrl	RS
RS-3NPK-5	RS-1NPK-6	0.281347	7	1	6	Ctrl	RS
RS-3NPK-6	RS-1NPK-6	0.291411	7	1	6	Ctrl	RS
RS-3NPK-7	RS-1NPK-6	0.470966	7	1	6	Ctrl	RS
RS-3NPK-8	RS-1NPK-6	0.33333	7	1	6	Ctrl	RS
RS-3NPK-9	RS-1NPK-6	0.406047	7	1	6	Ctrl	RS
RS-4NPK-1	RS-1NPK-6	0.363867	14	1	13	Ctrl	RS
RS-4NPK-2	RS-1NPK-6	0.342324	14	1	13	Ctrl	RS
RS-4NPK-3	RS-1NPK-6	0.441336	14	1	13	Ctrl	RS
RS-4NPK-4	RS-1NPK-6	0.36816	14	1	13	Ctrl	RS
RS-4NPK-5	RS-1NPK-6	0.344518	14	1	13	Ctrl	RS
RS-4NPK-6	RS-1NPK-6	0.366579	14	1	13	Ctrl	RS
RS-4NPK-7	RS-1NPK-6	0.403994	14	1	13	Ctrl	RS
RS-4NPK-8	RS-1NPK-6	0.396118	14	1	13	Ctrl	RS
RS-4NPK-9	RS-1NPK-6	0.412177	14	1	13	Ctrl	RS
RS-5NPK-1	RS-1NPK-6	0.453925	28	1	27	Ctrl	RS
RS-5NPK-2	RS-1NPK-6	0.392802	28	1	27	Ctrl	RS
RS-5NPK-3	RS-1NPK-6	0.504918	28	1	27	Ctrl	RS
RS-5NPK-4	RS-1NPK-6	0.436038	28	1	27	Ctrl	RS
RS-5NPK-5	RS-1NPK-6	0.485277	28	1	27	Ctrl	RS
RS-5NPK-6	RS-1NPK-6	0.445397	28	1	27	Ctrl	RS
RS-5NPK-7	RS-1NPK-6	0.461518	28	1	27	Ctrl	RS
RS-5NPK-8	RS-1NPK-6	0.622256	28	1	27	Ctrl	RS
RS-5NPK-9	RS-1NPK-6	0.441275	28	1	27	Ctrl	RS
RS-6NPK-1	RS-1NPK-6	0.480555	42	1	41	Ctrl	RS
RS-6NPK-2	RS-1NPK-6	0.598728	42	1	41	Ctrl	RS
RS-6NPK-3	RS-1NPK-6	0.447054	42	1	41	Ctrl	RS
RS-6NPK-4	RS-1NPK-6	0.508211	42	1	41	Ctrl	RS
RS-6NPK-5	RS-1NPK-6	0.691454	42	1	41	Ctrl	RS
RS-6NPK-6	RS-1NPK-6	0.560337	42	1	41	Ctrl	RS
RS-6NPK-7	RS-1NPK-6	0.549229	42	1	41	Ctrl	RS
RS-6NPK-8	RS-1NPK-6	0.563961	42	1	41	Ctrl	RS
RS-6NPK-9	RS-1NPK-6	0.539925	42	1	41	Ctrl	RS
RS-7NPK-1	RS-1NPK-6	0.549914	60	1	59	Ctrl	RS
RS-7NPK-2	RS-1NPK-6	0.5077	60	1	59	Ctrl	RS
RS-7NPK-3	RS-1NPK-6	0.716823	60	1	59	Ctrl	RS
RS-7NPK-4	RS-1NPK-6	0.582022	60	1	59	Ctrl	RS
RS-7NPK-5	RS-1NPK-6	0.534265	60	1	59	Ctrl	RS
RS-7NPK-6	RS-1NPK-6	0.595573	60	1	59	Ctrl	RS
RS-7NPK-7	RS-1NPK-6	0.62971	60	1	59	Ctrl	RS
RS-7NPK-8	RS-1NPK-6	0.586241	60	1	59	Ctrl	RS
RS-7NPK-9	RS-1NPK-6	0.55203	60	1	59	Ctrl	RS
RS-8NPK-1	RS-1NPK-6	0.775669	72	1	71	Ctrl	RS
RS-8NPK-2	RS-1NPK-6	0.670099	72	1	71	Ctrl	RS
RS-8NPK-3	RS-1NPK-6	0.690621	72	1	71	Ctrl	RS
RS-8NPK-4	RS-1NPK-6	0.707053	72	1	71	Ctrl	RS
RS-8NPK-5	RS-1NPK-6	0.599401	72	1	71	Ctrl	RS
RS-8NPK-6	RS-1NPK-6	0.817234	72	1	71	Ctrl	RS
RS-8NPK-7	RS-1NPK-6	0.703052	72	1	71	Ctrl	RS
RS-8NPK-8	RS-1NPK-6	0.75394	72	1	71	Ctrl	RS
RS-8NPK-9	RS-1NPK-6	0.752695	72	1	71	Ctrl	RS
RS-2NPK-1	RS-1NPK-7	0.40253	4	1	3	Ctrl	RS
RS-2NPK-2	RS-1NPK-7	0.365187	4	1	3	Ctrl	RS
RS-2NPK-3	RS-1NPK-7	0.352809	4	1	3	Ctrl	RS
RS-2NPK-4	RS-1NPK-7	0.40724	4	1	3	Ctrl	RS
RS-2NPK-5	RS-1NPK-7	0.433415	4	1	3	Ctrl	RS
RS-2NPK-6	RS-1NPK-7	0.418086	4	1	3	Ctrl	RS
RS-2NPK-7	RS-1NPK-7	0.361731	4	1	3	Ctrl	RS
RS-2NPK-8	RS-1NPK-7	0.361036	4	1	3	Ctrl	RS
RS-2NPK-9	RS-1NPK-7	0.318966	4	1	3	Ctrl	RS
RS-3NPK-1	RS-1NPK-7	0.54499	7	1	6	Ctrl	RS
RS-3NPK-2	RS-1NPK-7	0.485424	7	1	6	Ctrl	RS
RS-3NPK-3	RS-1NPK-7	0.481784	7	1	6	Ctrl	RS
RS-3NPK-4	RS-1NPK-7	0.505406	7	1	6	Ctrl	RS
RS-3NPK-5	RS-1NPK-7	0.448874	7	1	6	Ctrl	RS
RS-3NPK-6	RS-1NPK-7	0.42012	7	1	6	Ctrl	RS
RS-3NPK-7	RS-1NPK-7	0.536783	7	1	6	Ctrl	RS
RS-3NPK-8	RS-1NPK-7	0.40712	7	1	6	Ctrl	RS
RS-3NPK-9	RS-1NPK-7	0.465379	7	1	6	Ctrl	RS
RS-4NPK-1	RS-1NPK-7	0.489734	14	1	13	Ctrl	RS
RS-4NPK-2	RS-1NPK-7	0.447857	14	1	13	Ctrl	RS
RS-4NPK-3	RS-1NPK-7	0.487108	14	1	13	Ctrl	RS
RS-4NPK-4	RS-1NPK-7	0.368754	14	1	13	Ctrl	RS
RS-4NPK-5	RS-1NPK-7	0.358288	14	1	13	Ctrl	RS
RS-4NPK-6	RS-1NPK-7	0.429821	14	1	13	Ctrl	RS
RS-4NPK-7	RS-1NPK-7	0.481352	14	1	13	Ctrl	RS
RS-4NPK-8	RS-1NPK-7	0.351119	14	1	13	Ctrl	RS
RS-4NPK-9	RS-1NPK-7	0.366103	14	1	13	Ctrl	RS
RS-5NPK-1	RS-1NPK-7	0.433639	28	1	27	Ctrl	RS
RS-5NPK-2	RS-1NPK-7	0.425436	28	1	27	Ctrl	RS
RS-5NPK-3	RS-1NPK-7	0.52452	28	1	27	Ctrl	RS
RS-5NPK-4	RS-1NPK-7	0.447634	28	1	27	Ctrl	RS
RS-5NPK-5	RS-1NPK-7	0.484084	28	1	27	Ctrl	RS
RS-5NPK-6	RS-1NPK-7	0.470555	28	1	27	Ctrl	RS
RS-5NPK-7	RS-1NPK-7	0.514005	28	1	27	Ctrl	RS
RS-5NPK-8	RS-1NPK-7	0.596325	28	1	27	Ctrl	RS
RS-5NPK-9	RS-1NPK-7	0.418746	28	1	27	Ctrl	RS
RS-6NPK-1	RS-1NPK-7	0.385881	42	1	41	Ctrl	RS
RS-6NPK-2	RS-1NPK-7	0.544889	42	1	41	Ctrl	RS
RS-6NPK-3	RS-1NPK-7	0.444416	42	1	41	Ctrl	RS
RS-6NPK-4	RS-1NPK-7	0.473787	42	1	41	Ctrl	RS
RS-6NPK-5	RS-1NPK-7	0.678181	42	1	41	Ctrl	RS
RS-6NPK-6	RS-1NPK-7	0.554475	42	1	41	Ctrl	RS
RS-6NPK-7	RS-1NPK-7	0.515324	42	1	41	Ctrl	RS
RS-6NPK-8	RS-1NPK-7	0.539394	42	1	41	Ctrl	RS
RS-6NPK-9	RS-1NPK-7	0.490905	42	1	41	Ctrl	RS
RS-7NPK-1	RS-1NPK-7	0.628754	60	1	59	Ctrl	RS
RS-7NPK-2	RS-1NPK-7	0.583478	60	1	59	Ctrl	RS
RS-7NPK-3	RS-1NPK-7	0.685993	60	1	59	Ctrl	RS
RS-7NPK-4	RS-1NPK-7	0.607253	60	1	59	Ctrl	RS
RS-7NPK-5	RS-1NPK-7	0.557908	60	1	59	Ctrl	RS
RS-7NPK-6	RS-1NPK-7	0.561337	60	1	59	Ctrl	RS
RS-7NPK-7	RS-1NPK-7	0.677787	60	1	59	Ctrl	RS
RS-7NPK-8	RS-1NPK-7	0.657881	60	1	59	Ctrl	RS
RS-7NPK-9	RS-1NPK-7	0.60841	60	1	59	Ctrl	RS
RS-8NPK-1	RS-1NPK-7	0.782319	72	1	71	Ctrl	RS
RS-8NPK-2	RS-1NPK-7	0.689019	72	1	71	Ctrl	RS
RS-8NPK-3	RS-1NPK-7	0.719997	72	1	71	Ctrl	RS
RS-8NPK-4	RS-1NPK-7	0.713936	72	1	71	Ctrl	RS
RS-8NPK-5	RS-1NPK-7	0.638732	72	1	71	Ctrl	RS
RS-8NPK-6	RS-1NPK-7	0.825149	72	1	71	Ctrl	RS
RS-8NPK-7	RS-1NPK-7	0.714769	72	1	71	Ctrl	RS
RS-8NPK-8	RS-1NPK-7	0.752509	72	1	71	Ctrl	RS
RS-8NPK-9	RS-1NPK-7	0.733609	72	1	71	Ctrl	RS
RS-2NPK-1	RS-1NPK-8	0.378198	4	1	3	Ctrl	RS
RS-2NPK-2	RS-1NPK-8	0.357803	4	1	3	Ctrl	RS
RS-2NPK-3	RS-1NPK-8	0.350429	4	1	3	Ctrl	RS
RS-2NPK-4	RS-1NPK-8	0.484083	4	1	3	Ctrl	RS
RS-2NPK-5	RS-1NPK-8	0.309088	4	1	3	Ctrl	RS
RS-2NPK-6	RS-1NPK-8	0.307764	4	1	3	Ctrl	RS
RS-2NPK-7	RS-1NPK-8	0.380959	4	1	3	Ctrl	RS
RS-2NPK-8	RS-1NPK-8	0.369336	4	1	3	Ctrl	RS
RS-2NPK-9	RS-1NPK-8	0.414796	4	1	3	Ctrl	RS
RS-3NPK-1	RS-1NPK-8	0.499975	7	1	6	Ctrl	RS
RS-3NPK-2	RS-1NPK-8	0.444626	7	1	6	Ctrl	RS
RS-3NPK-3	RS-1NPK-8	0.276536	7	1	6	Ctrl	RS
RS-3NPK-4	RS-1NPK-8	0.526676	7	1	6	Ctrl	RS
RS-3NPK-5	RS-1NPK-8	0.441382	7	1	6	Ctrl	RS
RS-3NPK-6	RS-1NPK-8	0.399349	7	1	6	Ctrl	RS
RS-3NPK-7	RS-1NPK-8	0.512127	7	1	6	Ctrl	RS
RS-3NPK-8	RS-1NPK-8	0.385035	7	1	6	Ctrl	RS
RS-3NPK-9	RS-1NPK-8	0.490257	7	1	6	Ctrl	RS
RS-4NPK-1	RS-1NPK-8	0.481499	14	1	13	Ctrl	RS
RS-4NPK-2	RS-1NPK-8	0.333249	14	1	13	Ctrl	RS
RS-4NPK-3	RS-1NPK-8	0.491407	14	1	13	Ctrl	RS
RS-4NPK-4	RS-1NPK-8	0.39059	14	1	13	Ctrl	RS
RS-4NPK-5	RS-1NPK-8	0.314139	14	1	13	Ctrl	RS
RS-4NPK-6	RS-1NPK-8	0.339327	14	1	13	Ctrl	RS
RS-4NPK-7	RS-1NPK-8	0.435905	14	1	13	Ctrl	RS
RS-4NPK-8	RS-1NPK-8	0.455557	14	1	13	Ctrl	RS
RS-4NPK-9	RS-1NPK-8	0.441992	14	1	13	Ctrl	RS
RS-5NPK-1	RS-1NPK-8	0.532727	28	1	27	Ctrl	RS
RS-5NPK-2	RS-1NPK-8	0.455865	28	1	27	Ctrl	RS
RS-5NPK-3	RS-1NPK-8	0.435693	28	1	27	Ctrl	RS
RS-5NPK-4	RS-1NPK-8	0.463117	28	1	27	Ctrl	RS
RS-5NPK-5	RS-1NPK-8	0.560746	28	1	27	Ctrl	RS
RS-5NPK-6	RS-1NPK-8	0.523367	28	1	27	Ctrl	RS
RS-5NPK-7	RS-1NPK-8	0.39681	28	1	27	Ctrl	RS
RS-5NPK-8	RS-1NPK-8	0.696792	28	1	27	Ctrl	RS
RS-5NPK-9	RS-1NPK-8	0.564215	28	1	27	Ctrl	RS
RS-6NPK-1	RS-1NPK-8	0.566118	42	1	41	Ctrl	RS
RS-6NPK-2	RS-1NPK-8	0.676166	42	1	41	Ctrl	RS
RS-6NPK-3	RS-1NPK-8	0.505625	42	1	41	Ctrl	RS
RS-6NPK-4	RS-1NPK-8	0.635259	42	1	41	Ctrl	RS
RS-6NPK-5	RS-1NPK-8	0.765518	42	1	41	Ctrl	RS
RS-6NPK-6	RS-1NPK-8	0.652175	42	1	41	Ctrl	RS
RS-6NPK-7	RS-1NPK-8	0.610937	42	1	41	Ctrl	RS
RS-6NPK-8	RS-1NPK-8	0.670767	42	1	41	Ctrl	RS
RS-6NPK-9	RS-1NPK-8	0.617388	42	1	41	Ctrl	RS
RS-7NPK-1	RS-1NPK-8	0.529916	60	1	59	Ctrl	RS
RS-7NPK-2	RS-1NPK-8	0.553414	60	1	59	Ctrl	RS
RS-7NPK-3	RS-1NPK-8	0.787266	60	1	59	Ctrl	RS
RS-7NPK-4	RS-1NPK-8	0.610263	60	1	59	Ctrl	RS
RS-7NPK-5	RS-1NPK-8	0.550367	60	1	59	Ctrl	RS
RS-7NPK-6	RS-1NPK-8	0.673144	60	1	59	Ctrl	RS
RS-7NPK-7	RS-1NPK-8	0.551839	60	1	59	Ctrl	RS
RS-7NPK-8	RS-1NPK-8	0.571599	60	1	59	Ctrl	RS
RS-7NPK-9	RS-1NPK-8	0.587617	60	1	59	Ctrl	RS
RS-8NPK-1	RS-1NPK-8	0.834329	72	1	71	Ctrl	RS
RS-8NPK-2	RS-1NPK-8	0.728673	72	1	71	Ctrl	RS
RS-8NPK-3	RS-1NPK-8	0.752175	72	1	71	Ctrl	RS
RS-8NPK-4	RS-1NPK-8	0.757154	72	1	71	Ctrl	RS
RS-8NPK-5	RS-1NPK-8	0.657312	72	1	71	Ctrl	RS
RS-8NPK-6	RS-1NPK-8	0.858744	72	1	71	Ctrl	RS
RS-8NPK-7	RS-1NPK-8	0.755712	72	1	71	Ctrl	RS
RS-8NPK-8	RS-1NPK-8	0.795496	72	1	71	Ctrl	RS
RS-8NPK-9	RS-1NPK-8	0.799222	72	1	71	Ctrl	RS
RS-2NPK-1	RS-1NPK-9	0.384138	4	1	3	Ctrl	RS
RS-2NPK-2	RS-1NPK-9	0.300852	4	1	3	Ctrl	RS
RS-2NPK-3	RS-1NPK-9	0.311568	4	1	3	Ctrl	RS
RS-2NPK-4	RS-1NPK-9	0.464463	4	1	3	Ctrl	RS
RS-2NPK-5	RS-1NPK-9	0.361349	4	1	3	Ctrl	RS
RS-2NPK-6	RS-1NPK-9	0.327255	4	1	3	Ctrl	RS
RS-2NPK-7	RS-1NPK-9	0.340271	4	1	3	Ctrl	RS
RS-2NPK-8	RS-1NPK-9	0.35968	4	1	3	Ctrl	RS
RS-2NPK-9	RS-1NPK-9	0.322063	4	1	3	Ctrl	RS
RS-3NPK-1	RS-1NPK-9	0.545426	7	1	6	Ctrl	RS
RS-3NPK-2	RS-1NPK-9	0.486136	7	1	6	Ctrl	RS
RS-3NPK-3	RS-1NPK-9	0.372271	7	1	6	Ctrl	RS
RS-3NPK-4	RS-1NPK-9	0.527115	7	1	6	Ctrl	RS
RS-3NPK-5	RS-1NPK-9	0.465172	7	1	6	Ctrl	RS
RS-3NPK-6	RS-1NPK-9	0.412325	7	1	6	Ctrl	RS
RS-3NPK-7	RS-1NPK-9	0.533879	7	1	6	Ctrl	RS
RS-3NPK-8	RS-1NPK-9	0.413383	7	1	6	Ctrl	RS
RS-3NPK-9	RS-1NPK-9	0.498309	7	1	6	Ctrl	RS
RS-4NPK-1	RS-1NPK-9	0.511028	14	1	13	Ctrl	RS
RS-4NPK-2	RS-1NPK-9	0.388338	14	1	13	Ctrl	RS
RS-4NPK-3	RS-1NPK-9	0.513348	14	1	13	Ctrl	RS
RS-4NPK-4	RS-1NPK-9	0.370771	14	1	13	Ctrl	RS
RS-4NPK-5	RS-1NPK-9	0.334043	14	1	13	Ctrl	RS
RS-4NPK-6	RS-1NPK-9	0.369866	14	1	13	Ctrl	RS
RS-4NPK-7	RS-1NPK-9	0.472423	14	1	13	Ctrl	RS
RS-4NPK-8	RS-1NPK-9	0.405362	14	1	13	Ctrl	RS
RS-4NPK-9	RS-1NPK-9	0.392691	14	1	13	Ctrl	RS
RS-5NPK-1	RS-1NPK-9	0.487903	28	1	27	Ctrl	RS
RS-5NPK-2	RS-1NPK-9	0.462584	28	1	27	Ctrl	RS
RS-5NPK-3	RS-1NPK-9	0.466006	28	1	27	Ctrl	RS
RS-5NPK-4	RS-1NPK-9	0.438748	28	1	27	Ctrl	RS
RS-5NPK-5	RS-1NPK-9	0.535578	28	1	27	Ctrl	RS
RS-5NPK-6	RS-1NPK-9	0.486396	28	1	27	Ctrl	RS
RS-5NPK-7	RS-1NPK-9	0.452581	28	1	27	Ctrl	RS
RS-5NPK-8	RS-1NPK-9	0.670656	28	1	27	Ctrl	RS
RS-5NPK-9	RS-1NPK-9	0.49188	28	1	27	Ctrl	RS
RS-6NPK-1	RS-1NPK-9	0.47288	42	1	41	Ctrl	RS
RS-6NPK-2	RS-1NPK-9	0.626131	42	1	41	Ctrl	RS
RS-6NPK-3	RS-1NPK-9	0.459231	42	1	41	Ctrl	RS
RS-6NPK-4	RS-1NPK-9	0.560761	42	1	41	Ctrl	RS
RS-6NPK-5	RS-1NPK-9	0.730029	42	1	41	Ctrl	RS
RS-6NPK-6	RS-1NPK-9	0.612529	42	1	41	Ctrl	RS
RS-6NPK-7	RS-1NPK-9	0.56324	42	1	41	Ctrl	RS
RS-6NPK-8	RS-1NPK-9	0.596742	42	1	41	Ctrl	RS
RS-6NPK-9	RS-1NPK-9	0.563188	42	1	41	Ctrl	RS
RS-7NPK-1	RS-1NPK-9	0.578872	60	1	59	Ctrl	RS
RS-7NPK-2	RS-1NPK-9	0.55351	60	1	59	Ctrl	RS
RS-7NPK-3	RS-1NPK-9	0.753661	60	1	59	Ctrl	RS
RS-7NPK-4	RS-1NPK-9	0.584249	60	1	59	Ctrl	RS
RS-7NPK-5	RS-1NPK-9	0.529405	60	1	59	Ctrl	RS
RS-7NPK-6	RS-1NPK-9	0.582726	60	1	59	Ctrl	RS
RS-7NPK-7	RS-1NPK-9	0.608292	60	1	59	Ctrl	RS
RS-7NPK-8	RS-1NPK-9	0.613938	60	1	59	Ctrl	RS
RS-7NPK-9	RS-1NPK-9	0.584064	60	1	59	Ctrl	RS
RS-8NPK-1	RS-1NPK-9	0.821103	72	1	71	Ctrl	RS
RS-8NPK-2	RS-1NPK-9	0.723441	72	1	71	Ctrl	RS
RS-8NPK-3	RS-1NPK-9	0.74651	72	1	71	Ctrl	RS
RS-8NPK-4	RS-1NPK-9	0.735628	72	1	71	Ctrl	RS
RS-8NPK-5	RS-1NPK-9	0.641481	72	1	71	Ctrl	RS
RS-8NPK-6	RS-1NPK-9	0.851143	72	1	71	Ctrl	RS
RS-8NPK-7	RS-1NPK-9	0.741402	72	1	71	Ctrl	RS
RS-8NPK-8	RS-1NPK-9	0.784464	72	1	71	Ctrl	RS
RS-8NPK-9	RS-1NPK-9	0.777516	72	1	71	Ctrl	RS
RS-3NPK-1	RS-2NPK-1	0.384823	7	4	3	Ctrl	RS
RS-3NPK-2	RS-2NPK-1	0.303303	7	4	3	Ctrl	RS
RS-3NPK-3	RS-2NPK-1	0.397553	7	4	3	Ctrl	RS
RS-3NPK-4	RS-2NPK-1	0.499196	7	4	3	Ctrl	RS
RS-3NPK-5	RS-2NPK-1	0.298096	7	4	3	Ctrl	RS
RS-3NPK-6	RS-2NPK-1	0.306152	7	4	3	Ctrl	RS
RS-3NPK-7	RS-2NPK-1	0.476525	7	4	3	Ctrl	RS
RS-3NPK-8	RS-2NPK-1	0.328833	7	4	3	Ctrl	RS
RS-3NPK-9	RS-2NPK-1	0.430519	7	4	3	Ctrl	RS
RS-4NPK-1	RS-2NPK-1	0.391209	14	4	10	Ctrl	RS
RS-4NPK-2	RS-2NPK-1	0.368327	14	4	10	Ctrl	RS
RS-4NPK-3	RS-2NPK-1	0.46366	14	4	10	Ctrl	RS
RS-4NPK-4	RS-2NPK-1	0.369603	14	4	10	Ctrl	RS
RS-4NPK-5	RS-2NPK-1	0.337411	14	4	10	Ctrl	RS
RS-4NPK-6	RS-2NPK-1	0.371358	14	4	10	Ctrl	RS
RS-4NPK-7	RS-2NPK-1	0.412944	14	4	10	Ctrl	RS
RS-4NPK-8	RS-2NPK-1	0.397386	14	4	10	Ctrl	RS
RS-4NPK-9	RS-2NPK-1	0.372861	14	4	10	Ctrl	RS
RS-5NPK-1	RS-2NPK-1	0.409442	28	4	24	Ctrl	RS
RS-5NPK-2	RS-2NPK-1	0.364181	28	4	24	Ctrl	RS
RS-5NPK-3	RS-2NPK-1	0.454624	28	4	24	Ctrl	RS
RS-5NPK-4	RS-2NPK-1	0.388965	28	4	24	Ctrl	RS
RS-5NPK-5	RS-2NPK-1	0.497023	28	4	24	Ctrl	RS
RS-5NPK-6	RS-2NPK-1	0.433946	28	4	24	Ctrl	RS
RS-5NPK-7	RS-2NPK-1	0.431173	28	4	24	Ctrl	RS
RS-5NPK-8	RS-2NPK-1	0.649427	28	4	24	Ctrl	RS
RS-5NPK-9	RS-2NPK-1	0.453754	28	4	24	Ctrl	RS
RS-6NPK-1	RS-2NPK-1	0.455616	42	4	38	Ctrl	RS
RS-6NPK-2	RS-2NPK-1	0.614416	42	4	38	Ctrl	RS
RS-6NPK-3	RS-2NPK-1	0.395891	42	4	38	Ctrl	RS
RS-6NPK-4	RS-2NPK-1	0.496248	42	4	38	Ctrl	RS
RS-6NPK-5	RS-2NPK-1	0.707208	42	4	38	Ctrl	RS
RS-6NPK-6	RS-2NPK-1	0.539729	42	4	38	Ctrl	RS
RS-6NPK-7	RS-2NPK-1	0.508863	42	4	38	Ctrl	RS
RS-6NPK-8	RS-2NPK-1	0.563702	42	4	38	Ctrl	RS
RS-6NPK-9	RS-2NPK-1	0.547401	42	4	38	Ctrl	RS
RS-7NPK-1	RS-2NPK-1	0.529236	60	4	56	Ctrl	RS
RS-7NPK-2	RS-2NPK-1	0.488504	60	4	56	Ctrl	RS
RS-7NPK-3	RS-2NPK-1	0.72443	60	4	56	Ctrl	RS
RS-7NPK-4	RS-2NPK-1	0.573977	60	4	56	Ctrl	RS
RS-7NPK-5	RS-2NPK-1	0.507938	60	4	56	Ctrl	RS
RS-7NPK-6	RS-2NPK-1	0.586606	60	4	56	Ctrl	RS
RS-7NPK-7	RS-2NPK-1	0.608541	60	4	56	Ctrl	RS
RS-7NPK-8	RS-2NPK-1	0.604747	60	4	56	Ctrl	RS
RS-7NPK-9	RS-2NPK-1	0.53601	60	4	56	Ctrl	RS
RS-8NPK-1	RS-2NPK-1	0.776793	72	4	68	Ctrl	RS
RS-8NPK-2	RS-2NPK-1	0.674392	72	4	68	Ctrl	RS
RS-8NPK-3	RS-2NPK-1	0.701981	72	4	68	Ctrl	RS
RS-8NPK-4	RS-2NPK-1	0.697615	72	4	68	Ctrl	RS
RS-8NPK-5	RS-2NPK-1	0.59179	72	4	68	Ctrl	RS
RS-8NPK-6	RS-2NPK-1	0.826161	72	4	68	Ctrl	RS
RS-8NPK-7	RS-2NPK-1	0.703137	72	4	68	Ctrl	RS
RS-8NPK-8	RS-2NPK-1	0.754758	72	4	68	Ctrl	RS
RS-8NPK-9	RS-2NPK-1	0.755194	72	4	68	Ctrl	RS
RS-3NPK-1	RS-2NPK-2	0.527889	7	4	3	Ctrl	RS
RS-3NPK-2	RS-2NPK-2	0.453804	7	4	3	Ctrl	RS
RS-3NPK-3	RS-2NPK-2	0.362526	7	4	3	Ctrl	RS
RS-3NPK-4	RS-2NPK-2	0.533087	7	4	3	Ctrl	RS
RS-3NPK-5	RS-2NPK-2	0.427554	7	4	3	Ctrl	RS
RS-3NPK-6	RS-2NPK-2	0.40584	7	4	3	Ctrl	RS
RS-3NPK-7	RS-2NPK-2	0.518947	7	4	3	Ctrl	RS
RS-3NPK-8	RS-2NPK-2	0.376797	7	4	3	Ctrl	RS
RS-3NPK-9	RS-2NPK-2	0.487365	7	4	3	Ctrl	RS
RS-4NPK-1	RS-2NPK-2	0.479395	14	4	10	Ctrl	RS
RS-4NPK-2	RS-2NPK-2	0.390188	14	4	10	Ctrl	RS
RS-4NPK-3	RS-2NPK-2	0.517406	14	4	10	Ctrl	RS
RS-4NPK-4	RS-2NPK-2	0.385083	14	4	10	Ctrl	RS
RS-4NPK-5	RS-2NPK-2	0.318863	14	4	10	Ctrl	RS
RS-4NPK-6	RS-2NPK-2	0.398977	14	4	10	Ctrl	RS
RS-4NPK-7	RS-2NPK-2	0.481333	14	4	10	Ctrl	RS
RS-4NPK-8	RS-2NPK-2	0.406758	14	4	10	Ctrl	RS
RS-4NPK-9	RS-2NPK-2	0.344207	14	4	10	Ctrl	RS
RS-5NPK-1	RS-2NPK-2	0.437365	28	4	24	Ctrl	RS
RS-5NPK-2	RS-2NPK-2	0.432055	28	4	24	Ctrl	RS
RS-5NPK-3	RS-2NPK-2	0.377592	28	4	24	Ctrl	RS
RS-5NPK-4	RS-2NPK-2	0.374197	28	4	24	Ctrl	RS
RS-5NPK-5	RS-2NPK-2	0.552002	28	4	24	Ctrl	RS
RS-5NPK-6	RS-2NPK-2	0.505173	28	4	24	Ctrl	RS
RS-5NPK-7	RS-2NPK-2	0.407184	28	4	24	Ctrl	RS
RS-5NPK-8	RS-2NPK-2	0.697691	28	4	24	Ctrl	RS
RS-5NPK-9	RS-2NPK-2	0.544667	28	4	24	Ctrl	RS
RS-6NPK-1	RS-2NPK-2	0.493406	42	4	38	Ctrl	RS
RS-6NPK-2	RS-2NPK-2	0.658913	42	4	38	Ctrl	RS
RS-6NPK-3	RS-2NPK-2	0.389358	42	4	38	Ctrl	RS
RS-6NPK-4	RS-2NPK-2	0.556275	42	4	38	Ctrl	RS
RS-6NPK-5	RS-2NPK-2	0.758473	42	4	38	Ctrl	RS
RS-6NPK-6	RS-2NPK-2	0.58557	42	4	38	Ctrl	RS
RS-6NPK-7	RS-2NPK-2	0.537221	42	4	38	Ctrl	RS
RS-6NPK-8	RS-2NPK-2	0.631705	42	4	38	Ctrl	RS
RS-6NPK-9	RS-2NPK-2	0.596097	42	4	38	Ctrl	RS
RS-7NPK-1	RS-2NPK-2	0.515258	60	4	56	Ctrl	RS
RS-7NPK-2	RS-2NPK-2	0.523176	60	4	56	Ctrl	RS
RS-7NPK-3	RS-2NPK-2	0.763158	60	4	56	Ctrl	RS
RS-7NPK-4	RS-2NPK-2	0.610632	60	4	56	Ctrl	RS
RS-7NPK-5	RS-2NPK-2	0.483684	60	4	56	Ctrl	RS
RS-7NPK-6	RS-2NPK-2	0.614614	60	4	56	Ctrl	RS
RS-7NPK-7	RS-2NPK-2	0.551432	60	4	56	Ctrl	RS
RS-7NPK-8	RS-2NPK-2	0.62321	60	4	56	Ctrl	RS
RS-7NPK-9	RS-2NPK-2	0.543464	60	4	56	Ctrl	RS
RS-8NPK-1	RS-2NPK-2	0.816351	72	4	68	Ctrl	RS
RS-8NPK-2	RS-2NPK-2	0.71637	72	4	68	Ctrl	RS
RS-8NPK-3	RS-2NPK-2	0.739062	72	4	68	Ctrl	RS
RS-8NPK-4	RS-2NPK-2	0.719901	72	4	68	Ctrl	RS
RS-8NPK-5	RS-2NPK-2	0.62383	72	4	68	Ctrl	RS
RS-8NPK-6	RS-2NPK-2	0.859224	72	4	68	Ctrl	RS
RS-8NPK-7	RS-2NPK-2	0.736036	72	4	68	Ctrl	RS
RS-8NPK-8	RS-2NPK-2	0.777955	72	4	68	Ctrl	RS
RS-8NPK-9	RS-2NPK-2	0.771422	72	4	68	Ctrl	RS
RS-3NPK-1	RS-2NPK-3	0.49302	7	4	3	Ctrl	RS
RS-3NPK-2	RS-2NPK-3	0.431286	7	4	3	Ctrl	RS
RS-3NPK-3	RS-2NPK-3	0.363656	7	4	3	Ctrl	RS
RS-3NPK-4	RS-2NPK-3	0.502624	7	4	3	Ctrl	RS
RS-3NPK-5	RS-2NPK-3	0.400488	7	4	3	Ctrl	RS
RS-3NPK-6	RS-2NPK-3	0.37488	7	4	3	Ctrl	RS
RS-3NPK-7	RS-2NPK-3	0.496384	7	4	3	Ctrl	RS
RS-3NPK-8	RS-2NPK-3	0.367887	7	4	3	Ctrl	RS
RS-3NPK-9	RS-2NPK-3	0.468316	7	4	3	Ctrl	RS
RS-4NPK-1	RS-2NPK-3	0.47361	14	4	10	Ctrl	RS
RS-4NPK-2	RS-2NPK-3	0.396307	14	4	10	Ctrl	RS
RS-4NPK-3	RS-2NPK-3	0.494039	14	4	10	Ctrl	RS
RS-4NPK-4	RS-2NPK-3	0.361634	14	4	10	Ctrl	RS
RS-4NPK-5	RS-2NPK-3	0.318274	14	4	10	Ctrl	RS
RS-4NPK-6	RS-2NPK-3	0.381053	14	4	10	Ctrl	RS
RS-4NPK-7	RS-2NPK-3	0.459123	14	4	10	Ctrl	RS
RS-4NPK-8	RS-2NPK-3	0.406225	14	4	10	Ctrl	RS
RS-4NPK-9	RS-2NPK-3	0.351565	14	4	10	Ctrl	RS
RS-5NPK-1	RS-2NPK-3	0.417122	28	4	24	Ctrl	RS
RS-5NPK-2	RS-2NPK-3	0.431318	28	4	24	Ctrl	RS
RS-5NPK-3	RS-2NPK-3	0.421136	28	4	24	Ctrl	RS
RS-5NPK-4	RS-2NPK-3	0.390245	28	4	24	Ctrl	RS
RS-5NPK-5	RS-2NPK-3	0.528818	28	4	24	Ctrl	RS
RS-5NPK-6	RS-2NPK-3	0.491742	28	4	24	Ctrl	RS
RS-5NPK-7	RS-2NPK-3	0.425117	28	4	24	Ctrl	RS
RS-5NPK-8	RS-2NPK-3	0.680907	28	4	24	Ctrl	RS
RS-5NPK-9	RS-2NPK-3	0.520471	28	4	24	Ctrl	RS
RS-6NPK-1	RS-2NPK-3	0.466794	42	4	38	Ctrl	RS
RS-6NPK-2	RS-2NPK-3	0.635032	42	4	38	Ctrl	RS
RS-6NPK-3	RS-2NPK-3	0.403183	42	4	38	Ctrl	RS
RS-6NPK-4	RS-2NPK-3	0.532013	42	4	38	Ctrl	RS
RS-6NPK-5	RS-2NPK-3	0.736147	42	4	38	Ctrl	RS
RS-6NPK-6	RS-2NPK-3	0.573488	42	4	38	Ctrl	RS
RS-6NPK-7	RS-2NPK-3	0.509709	42	4	38	Ctrl	RS
RS-6NPK-8	RS-2NPK-3	0.602606	42	4	38	Ctrl	RS
RS-6NPK-9	RS-2NPK-3	0.569782	42	4	38	Ctrl	RS
RS-7NPK-1	RS-2NPK-3	0.530997	60	4	56	Ctrl	RS
RS-7NPK-2	RS-2NPK-3	0.513388	60	4	56	Ctrl	RS
RS-7NPK-3	RS-2NPK-3	0.74417	60	4	56	Ctrl	RS
RS-7NPK-4	RS-2NPK-3	0.599657	60	4	56	Ctrl	RS
RS-7NPK-5	RS-2NPK-3	0.484726	60	4	56	Ctrl	RS
RS-7NPK-6	RS-2NPK-3	0.602746	60	4	56	Ctrl	RS
RS-7NPK-7	RS-2NPK-3	0.575304	60	4	56	Ctrl	RS
RS-7NPK-8	RS-2NPK-3	0.622432	60	4	56	Ctrl	RS
RS-7NPK-9	RS-2NPK-3	0.530061	60	4	56	Ctrl	RS
RS-8NPK-1	RS-2NPK-3	0.808007	72	4	68	Ctrl	RS
RS-8NPK-2	RS-2NPK-3	0.706569	72	4	68	Ctrl	RS
RS-8NPK-3	RS-2NPK-3	0.735522	72	4	68	Ctrl	RS
RS-8NPK-4	RS-2NPK-3	0.713172	72	4	68	Ctrl	RS
RS-8NPK-5	RS-2NPK-3	0.62157	72	4	68	Ctrl	RS
RS-8NPK-6	RS-2NPK-3	0.853061	72	4	68	Ctrl	RS
RS-8NPK-7	RS-2NPK-3	0.728368	72	4	68	Ctrl	RS
RS-8NPK-8	RS-2NPK-3	0.772739	72	4	68	Ctrl	RS
RS-8NPK-9	RS-2NPK-3	0.763903	72	4	68	Ctrl	RS
RS-3NPK-1	RS-2NPK-4	0.420706	7	4	3	Ctrl	RS
RS-3NPK-2	RS-2NPK-4	0.324823	7	4	3	Ctrl	RS
RS-3NPK-3	RS-2NPK-4	0.488702	7	4	3	Ctrl	RS
RS-3NPK-4	RS-2NPK-4	0.528568	7	4	3	Ctrl	RS
RS-3NPK-5	RS-2NPK-4	0.282387	7	4	3	Ctrl	RS
RS-3NPK-6	RS-2NPK-4	0.321442	7	4	3	Ctrl	RS
RS-3NPK-7	RS-2NPK-4	0.526668	7	4	3	Ctrl	RS
RS-3NPK-8	RS-2NPK-4	0.38433	7	4	3	Ctrl	RS
RS-3NPK-9	RS-2NPK-4	0.442178	7	4	3	Ctrl	RS
RS-4NPK-1	RS-2NPK-4	0.433331	14	4	10	Ctrl	RS
RS-4NPK-2	RS-2NPK-4	0.430537	14	4	10	Ctrl	RS
RS-4NPK-3	RS-2NPK-4	0.495043	14	4	10	Ctrl	RS
RS-4NPK-4	RS-2NPK-4	0.421474	14	4	10	Ctrl	RS
RS-4NPK-5	RS-2NPK-4	0.413774	14	4	10	Ctrl	RS
RS-4NPK-6	RS-2NPK-4	0.441486	14	4	10	Ctrl	RS
RS-4NPK-7	RS-2NPK-4	0.464818	14	4	10	Ctrl	RS
RS-4NPK-8	RS-2NPK-4	0.410815	14	4	10	Ctrl	RS
RS-4NPK-9	RS-2NPK-4	0.402982	14	4	10	Ctrl	RS
RS-5NPK-1	RS-2NPK-4	0.408017	28	4	24	Ctrl	RS
RS-5NPK-2	RS-2NPK-4	0.411532	28	4	24	Ctrl	RS
RS-5NPK-3	RS-2NPK-4	0.522508	28	4	24	Ctrl	RS
RS-5NPK-4	RS-2NPK-4	0.429386	28	4	24	Ctrl	RS
RS-5NPK-5	RS-2NPK-4	0.51598	28	4	24	Ctrl	RS
RS-5NPK-6	RS-2NPK-4	0.474658	28	4	24	Ctrl	RS
RS-5NPK-7	RS-2NPK-4	0.497506	28	4	24	Ctrl	RS
RS-5NPK-8	RS-2NPK-4	0.63926	28	4	24	Ctrl	RS
RS-5NPK-9	RS-2NPK-4	0.435156	28	4	24	Ctrl	RS
RS-6NPK-1	RS-2NPK-4	0.474318	42	4	38	Ctrl	RS
RS-6NPK-2	RS-2NPK-4	0.618176	42	4	38	Ctrl	RS
RS-6NPK-3	RS-2NPK-4	0.439965	42	4	38	Ctrl	RS
RS-6NPK-4	RS-2NPK-4	0.489094	42	4	38	Ctrl	RS
RS-6NPK-5	RS-2NPK-4	0.706433	42	4	38	Ctrl	RS
RS-6NPK-6	RS-2NPK-4	0.543904	42	4	38	Ctrl	RS
RS-6NPK-7	RS-2NPK-4	0.517988	42	4	38	Ctrl	RS
RS-6NPK-8	RS-2NPK-4	0.561608	42	4	38	Ctrl	RS
RS-6NPK-9	RS-2NPK-4	0.563218	42	4	38	Ctrl	RS
RS-7NPK-1	RS-2NPK-4	0.578726	60	4	56	Ctrl	RS
RS-7NPK-2	RS-2NPK-4	0.532125	60	4	56	Ctrl	RS
RS-7NPK-3	RS-2NPK-4	0.714314	60	4	56	Ctrl	RS
RS-7NPK-4	RS-2NPK-4	0.609505	60	4	56	Ctrl	RS
RS-7NPK-5	RS-2NPK-4	0.541534	60	4	56	Ctrl	RS
RS-7NPK-6	RS-2NPK-4	0.600099	60	4	56	Ctrl	RS
RS-7NPK-7	RS-2NPK-4	0.66203	60	4	56	Ctrl	RS
RS-7NPK-8	RS-2NPK-4	0.654115	60	4	56	Ctrl	RS
RS-7NPK-9	RS-2NPK-4	0.550797	60	4	56	Ctrl	RS
RS-8NPK-1	RS-2NPK-4	0.771811	72	4	68	Ctrl	RS
RS-8NPK-2	RS-2NPK-4	0.689298	72	4	68	Ctrl	RS
RS-8NPK-3	RS-2NPK-4	0.719971	72	4	68	Ctrl	RS
RS-8NPK-4	RS-2NPK-4	0.7088	72	4	68	Ctrl	RS
RS-8NPK-5	RS-2NPK-4	0.627121	72	4	68	Ctrl	RS
RS-8NPK-6	RS-2NPK-4	0.832083	72	4	68	Ctrl	RS
RS-8NPK-7	RS-2NPK-4	0.716486	72	4	68	Ctrl	RS
RS-8NPK-8	RS-2NPK-4	0.755345	72	4	68	Ctrl	RS
RS-8NPK-9	RS-2NPK-4	0.753534	72	4	68	Ctrl	RS
RS-3NPK-1	RS-2NPK-5	0.501768	7	4	3	Ctrl	RS
RS-3NPK-2	RS-2NPK-5	0.448173	7	4	3	Ctrl	RS
RS-3NPK-3	RS-2NPK-5	0.330758	7	4	3	Ctrl	RS
RS-3NPK-4	RS-2NPK-5	0.49032	7	4	3	Ctrl	RS
RS-3NPK-5	RS-2NPK-5	0.434537	7	4	3	Ctrl	RS
RS-3NPK-6	RS-2NPK-5	0.411555	7	4	3	Ctrl	RS
RS-3NPK-7	RS-2NPK-5	0.492578	7	4	3	Ctrl	RS
RS-3NPK-8	RS-2NPK-5	0.372344	7	4	3	Ctrl	RS
RS-3NPK-9	RS-2NPK-5	0.489545	7	4	3	Ctrl	RS
RS-4NPK-1	RS-2NPK-5	0.434004	14	4	10	Ctrl	RS
RS-4NPK-2	RS-2NPK-5	0.347946	14	4	10	Ctrl	RS
RS-4NPK-3	RS-2NPK-5	0.481422	14	4	10	Ctrl	RS
RS-4NPK-4	RS-2NPK-5	0.368347	14	4	10	Ctrl	RS
RS-4NPK-5	RS-2NPK-5	0.301519	14	4	10	Ctrl	RS
RS-4NPK-6	RS-2NPK-5	0.349299	14	4	10	Ctrl	RS
RS-4NPK-7	RS-2NPK-5	0.437616	14	4	10	Ctrl	RS
RS-4NPK-8	RS-2NPK-5	0.390235	14	4	10	Ctrl	RS
RS-4NPK-9	RS-2NPK-5	0.356552	14	4	10	Ctrl	RS
RS-5NPK-1	RS-2NPK-5	0.452466	28	4	24	Ctrl	RS
RS-5NPK-2	RS-2NPK-5	0.394895	28	4	24	Ctrl	RS
RS-5NPK-3	RS-2NPK-5	0.383702	28	4	24	Ctrl	RS
RS-5NPK-4	RS-2NPK-5	0.376885	28	4	24	Ctrl	RS
RS-5NPK-5	RS-2NPK-5	0.505027	28	4	24	Ctrl	RS
RS-5NPK-6	RS-2NPK-5	0.476348	28	4	24	Ctrl	RS
RS-5NPK-7	RS-2NPK-5	0.375144	28	4	24	Ctrl	RS
RS-5NPK-8	RS-2NPK-5	0.679893	28	4	24	Ctrl	RS
RS-5NPK-9	RS-2NPK-5	0.534943	28	4	24	Ctrl	RS
RS-6NPK-1	RS-2NPK-5	0.509591	42	4	38	Ctrl	RS
RS-6NPK-2	RS-2NPK-5	0.648933	42	4	38	Ctrl	RS
RS-6NPK-3	RS-2NPK-5	0.398864	42	4	38	Ctrl	RS
RS-6NPK-4	RS-2NPK-5	0.550534	42	4	38	Ctrl	RS
RS-6NPK-5	RS-2NPK-5	0.737945	42	4	38	Ctrl	RS
RS-6NPK-6	RS-2NPK-5	0.577058	42	4	38	Ctrl	RS
RS-6NPK-7	RS-2NPK-5	0.524351	42	4	38	Ctrl	RS
RS-6NPK-8	RS-2NPK-5	0.617396	42	4	38	Ctrl	RS
RS-6NPK-9	RS-2NPK-5	0.575885	42	4	38	Ctrl	RS
RS-7NPK-1	RS-2NPK-5	0.527912	60	4	56	Ctrl	RS
RS-7NPK-2	RS-2NPK-5	0.526315	60	4	56	Ctrl	RS
RS-7NPK-3	RS-2NPK-5	0.750868	60	4	56	Ctrl	RS
RS-7NPK-4	RS-2NPK-5	0.597547	60	4	56	Ctrl	RS
RS-7NPK-5	RS-2NPK-5	0.518099	60	4	56	Ctrl	RS
RS-7NPK-6	RS-2NPK-5	0.609281	60	4	56	Ctrl	RS
RS-7NPK-7	RS-2NPK-5	0.564444	60	4	56	Ctrl	RS
RS-7NPK-8	RS-2NPK-5	0.600579	60	4	56	Ctrl	RS
RS-7NPK-9	RS-2NPK-5	0.563128	60	4	56	Ctrl	RS
RS-8NPK-1	RS-2NPK-5	0.811318	72	4	68	Ctrl	RS
RS-8NPK-2	RS-2NPK-5	0.698861	72	4	68	Ctrl	RS
RS-8NPK-3	RS-2NPK-5	0.714647	72	4	68	Ctrl	RS
RS-8NPK-4	RS-2NPK-5	0.720104	72	4	68	Ctrl	RS
RS-8NPK-5	RS-2NPK-5	0.6202	72	4	68	Ctrl	RS
RS-8NPK-6	RS-2NPK-5	0.840665	72	4	68	Ctrl	RS
RS-8NPK-7	RS-2NPK-5	0.723096	72	4	68	Ctrl	RS
RS-8NPK-8	RS-2NPK-5	0.769549	72	4	68	Ctrl	RS
RS-8NPK-9	RS-2NPK-5	0.768418	72	4	68	Ctrl	RS
RS-3NPK-1	RS-2NPK-6	0.479869	7	4	3	Ctrl	RS
RS-3NPK-2	RS-2NPK-6	0.406051	7	4	3	Ctrl	RS
RS-3NPK-3	RS-2NPK-6	0.33306	7	4	3	Ctrl	RS
RS-3NPK-4	RS-2NPK-6	0.517461	7	4	3	Ctrl	RS
RS-3NPK-5	RS-2NPK-6	0.386953	7	4	3	Ctrl	RS
RS-3NPK-6	RS-2NPK-6	0.367053	7	4	3	Ctrl	RS
RS-3NPK-7	RS-2NPK-6	0.489941	7	4	3	Ctrl	RS
RS-3NPK-8	RS-2NPK-6	0.362009	7	4	3	Ctrl	RS
RS-3NPK-9	RS-2NPK-6	0.470632	7	4	3	Ctrl	RS
RS-4NPK-1	RS-2NPK-6	0.442683	14	4	10	Ctrl	RS
RS-4NPK-2	RS-2NPK-6	0.333352	14	4	10	Ctrl	RS
RS-4NPK-3	RS-2NPK-6	0.49457	14	4	10	Ctrl	RS
RS-4NPK-4	RS-2NPK-6	0.370626	14	4	10	Ctrl	RS
RS-4NPK-5	RS-2NPK-6	0.315549	14	4	10	Ctrl	RS
RS-4NPK-6	RS-2NPK-6	0.349492	14	4	10	Ctrl	RS
RS-4NPK-7	RS-2NPK-6	0.439689	14	4	10	Ctrl	RS
RS-4NPK-8	RS-2NPK-6	0.419549	14	4	10	Ctrl	RS
RS-4NPK-9	RS-2NPK-6	0.368844	14	4	10	Ctrl	RS
RS-5NPK-1	RS-2NPK-6	0.440819	28	4	24	Ctrl	RS
RS-5NPK-2	RS-2NPK-6	0.397492	28	4	24	Ctrl	RS
RS-5NPK-3	RS-2NPK-6	0.369554	28	4	24	Ctrl	RS
RS-5NPK-4	RS-2NPK-6	0.369216	28	4	24	Ctrl	RS
RS-5NPK-5	RS-2NPK-6	0.532605	28	4	24	Ctrl	RS
RS-5NPK-6	RS-2NPK-6	0.470661	28	4	24	Ctrl	RS
RS-5NPK-7	RS-2NPK-6	0.374017	28	4	24	Ctrl	RS
RS-5NPK-8	RS-2NPK-6	0.687204	28	4	24	Ctrl	RS
RS-5NPK-9	RS-2NPK-6	0.523972	28	4	24	Ctrl	RS
RS-6NPK-1	RS-2NPK-6	0.484804	42	4	38	Ctrl	RS
RS-6NPK-2	RS-2NPK-6	0.644773	42	4	38	Ctrl	RS
RS-6NPK-3	RS-2NPK-6	0.378361	42	4	38	Ctrl	RS
RS-6NPK-4	RS-2NPK-6	0.546884	42	4	38	Ctrl	RS
RS-6NPK-5	RS-2NPK-6	0.744185	42	4	38	Ctrl	RS
RS-6NPK-6	RS-2NPK-6	0.571091	42	4	38	Ctrl	RS
RS-6NPK-7	RS-2NPK-6	0.535116	42	4	38	Ctrl	RS
RS-6NPK-8	RS-2NPK-6	0.616636	42	4	38	Ctrl	RS
RS-6NPK-9	RS-2NPK-6	0.585544	42	4	38	Ctrl	RS
RS-7NPK-1	RS-2NPK-6	0.498465	60	4	56	Ctrl	RS
RS-7NPK-2	RS-2NPK-6	0.495534	60	4	56	Ctrl	RS
RS-7NPK-3	RS-2NPK-6	0.758056	60	4	56	Ctrl	RS
RS-7NPK-4	RS-2NPK-6	0.584777	60	4	56	Ctrl	RS
RS-7NPK-5	RS-2NPK-6	0.490581	60	4	56	Ctrl	RS
RS-7NPK-6	RS-2NPK-6	0.613074	60	4	56	Ctrl	RS
RS-7NPK-7	RS-2NPK-6	0.552305	60	4	56	Ctrl	RS
RS-7NPK-8	RS-2NPK-6	0.600635	60	4	56	Ctrl	RS
RS-7NPK-9	RS-2NPK-6	0.534022	60	4	56	Ctrl	RS
RS-8NPK-1	RS-2NPK-6	0.807462	72	4	68	Ctrl	RS
RS-8NPK-2	RS-2NPK-6	0.698331	72	4	68	Ctrl	RS
RS-8NPK-3	RS-2NPK-6	0.719868	72	4	68	Ctrl	RS
RS-8NPK-4	RS-2NPK-6	0.711368	72	4	68	Ctrl	RS
RS-8NPK-5	RS-2NPK-6	0.601235	72	4	68	Ctrl	RS
RS-8NPK-6	RS-2NPK-6	0.845376	72	4	68	Ctrl	RS
RS-8NPK-7	RS-2NPK-6	0.71811	72	4	68	Ctrl	RS
RS-8NPK-8	RS-2NPK-6	0.766056	72	4	68	Ctrl	RS
RS-8NPK-9	RS-2NPK-6	0.768009	72	4	68	Ctrl	RS
RS-3NPK-1	RS-2NPK-7	0.461618	7	4	3	Ctrl	RS
RS-3NPK-2	RS-2NPK-7	0.413552	7	4	3	Ctrl	RS
RS-3NPK-3	RS-2NPK-7	0.380436	7	4	3	Ctrl	RS
RS-3NPK-4	RS-2NPK-7	0.468943	7	4	3	Ctrl	RS
RS-3NPK-5	RS-2NPK-7	0.398136	7	4	3	Ctrl	RS
RS-3NPK-6	RS-2NPK-7	0.377524	7	4	3	Ctrl	RS
RS-3NPK-7	RS-2NPK-7	0.447444	7	4	3	Ctrl	RS
RS-3NPK-8	RS-2NPK-7	0.340565	7	4	3	Ctrl	RS
RS-3NPK-9	RS-2NPK-7	0.436913	7	4	3	Ctrl	RS
RS-4NPK-1	RS-2NPK-7	0.429212	14	4	10	Ctrl	RS
RS-4NPK-2	RS-2NPK-7	0.374835	14	4	10	Ctrl	RS
RS-4NPK-3	RS-2NPK-7	0.454956	14	4	10	Ctrl	RS
RS-4NPK-4	RS-2NPK-7	0.352725	14	4	10	Ctrl	RS
RS-4NPK-5	RS-2NPK-7	0.302553	14	4	10	Ctrl	RS
RS-4NPK-6	RS-2NPK-7	0.338441	14	4	10	Ctrl	RS
RS-4NPK-7	RS-2NPK-7	0.400155	14	4	10	Ctrl	RS
RS-4NPK-8	RS-2NPK-7	0.37391	14	4	10	Ctrl	RS
RS-4NPK-9	RS-2NPK-7	0.340787	14	4	10	Ctrl	RS
RS-5NPK-1	RS-2NPK-7	0.386109	28	4	24	Ctrl	RS
RS-5NPK-2	RS-2NPK-7	0.407312	28	4	24	Ctrl	RS
RS-5NPK-3	RS-2NPK-7	0.432435	28	4	24	Ctrl	RS
RS-5NPK-4	RS-2NPK-7	0.363603	28	4	24	Ctrl	RS
RS-5NPK-5	RS-2NPK-7	0.492112	28	4	24	Ctrl	RS
RS-5NPK-6	RS-2NPK-7	0.430169	28	4	24	Ctrl	RS
RS-5NPK-7	RS-2NPK-7	0.424727	28	4	24	Ctrl	RS
RS-5NPK-8	RS-2NPK-7	0.640323	28	4	24	Ctrl	RS
RS-5NPK-9	RS-2NPK-7	0.471998	28	4	24	Ctrl	RS
RS-6NPK-1	RS-2NPK-7	0.444356	42	4	38	Ctrl	RS
RS-6NPK-2	RS-2NPK-7	0.59237	42	4	38	Ctrl	RS
RS-6NPK-3	RS-2NPK-7	0.360029	42	4	38	Ctrl	RS
RS-6NPK-4	RS-2NPK-7	0.492099	42	4	38	Ctrl	RS
RS-6NPK-5	RS-2NPK-7	0.701047	42	4	38	Ctrl	RS
RS-6NPK-6	RS-2NPK-7	0.517338	42	4	38	Ctrl	RS
RS-6NPK-7	RS-2NPK-7	0.4672	42	4	38	Ctrl	RS
RS-6NPK-8	RS-2NPK-7	0.557654	42	4	38	Ctrl	RS
RS-6NPK-9	RS-2NPK-7	0.522971	42	4	38	Ctrl	RS
RS-7NPK-1	RS-2NPK-7	0.552216	60	4	56	Ctrl	RS
RS-7NPK-2	RS-2NPK-7	0.520287	60	4	56	Ctrl	RS
RS-7NPK-3	RS-2NPK-7	0.731582	60	4	56	Ctrl	RS
RS-7NPK-4	RS-2NPK-7	0.595747	60	4	56	Ctrl	RS
RS-7NPK-5	RS-2NPK-7	0.526017	60	4	56	Ctrl	RS
RS-7NPK-6	RS-2NPK-7	0.608126	60	4	56	Ctrl	RS
RS-7NPK-7	RS-2NPK-7	0.611295	60	4	56	Ctrl	RS
RS-7NPK-8	RS-2NPK-7	0.61306	60	4	56	Ctrl	RS
RS-7NPK-9	RS-2NPK-7	0.563838	60	4	56	Ctrl	RS
RS-8NPK-1	RS-2NPK-7	0.79524	72	4	68	Ctrl	RS
RS-8NPK-2	RS-2NPK-7	0.677963	72	4	68	Ctrl	RS
RS-8NPK-3	RS-2NPK-7	0.704866	72	4	68	Ctrl	RS
RS-8NPK-4	RS-2NPK-7	0.700535	72	4	68	Ctrl	RS
RS-8NPK-5	RS-2NPK-7	0.607653	72	4	68	Ctrl	RS
RS-8NPK-6	RS-2NPK-7	0.827566	72	4	68	Ctrl	RS
RS-8NPK-7	RS-2NPK-7	0.694483	72	4	68	Ctrl	RS
RS-8NPK-8	RS-2NPK-7	0.758312	72	4	68	Ctrl	RS
RS-8NPK-9	RS-2NPK-7	0.74504	72	4	68	Ctrl	RS
RS-3NPK-1	RS-2NPK-8	0.444915	7	4	3	Ctrl	RS
RS-3NPK-2	RS-2NPK-8	0.396673	7	4	3	Ctrl	RS
RS-3NPK-3	RS-2NPK-8	0.385538	7	4	3	Ctrl	RS
RS-3NPK-4	RS-2NPK-8	0.450219	7	4	3	Ctrl	RS
RS-3NPK-5	RS-2NPK-8	0.375812	7	4	3	Ctrl	RS
RS-3NPK-6	RS-2NPK-8	0.367309	7	4	3	Ctrl	RS
RS-3NPK-7	RS-2NPK-8	0.430843	7	4	3	Ctrl	RS
RS-3NPK-8	RS-2NPK-8	0.2816	7	4	3	Ctrl	RS
RS-3NPK-9	RS-2NPK-8	0.41865	7	4	3	Ctrl	RS
RS-4NPK-1	RS-2NPK-8	0.398416	14	4	10	Ctrl	RS
RS-4NPK-2	RS-2NPK-8	0.344828	14	4	10	Ctrl	RS
RS-4NPK-3	RS-2NPK-8	0.423337	14	4	10	Ctrl	RS
RS-4NPK-4	RS-2NPK-8	0.331635	14	4	10	Ctrl	RS
RS-4NPK-5	RS-2NPK-8	0.284754	14	4	10	Ctrl	RS
RS-4NPK-6	RS-2NPK-8	0.339046	14	4	10	Ctrl	RS
RS-4NPK-7	RS-2NPK-8	0.394615	14	4	10	Ctrl	RS
RS-4NPK-8	RS-2NPK-8	0.348474	14	4	10	Ctrl	RS
RS-4NPK-9	RS-2NPK-8	0.333315	14	4	10	Ctrl	RS
RS-5NPK-1	RS-2NPK-8	0.392778	28	4	24	Ctrl	RS
RS-5NPK-2	RS-2NPK-8	0.371401	28	4	24	Ctrl	RS
RS-5NPK-3	RS-2NPK-8	0.411869	28	4	24	Ctrl	RS
RS-5NPK-4	RS-2NPK-8	0.355265	28	4	24	Ctrl	RS
RS-5NPK-5	RS-2NPK-8	0.469531	28	4	24	Ctrl	RS
RS-5NPK-6	RS-2NPK-8	0.413609	28	4	24	Ctrl	RS
RS-5NPK-7	RS-2NPK-8	0.410949	28	4	24	Ctrl	RS
RS-5NPK-8	RS-2NPK-8	0.617006	28	4	24	Ctrl	RS
RS-5NPK-9	RS-2NPK-8	0.451099	28	4	24	Ctrl	RS
RS-6NPK-1	RS-2NPK-8	0.439485	42	4	38	Ctrl	RS
RS-6NPK-2	RS-2NPK-8	0.58454	42	4	38	Ctrl	RS
RS-6NPK-3	RS-2NPK-8	0.352205	42	4	38	Ctrl	RS
RS-6NPK-4	RS-2NPK-8	0.483376	42	4	38	Ctrl	RS
RS-6NPK-5	RS-2NPK-8	0.695371	42	4	38	Ctrl	RS
RS-6NPK-6	RS-2NPK-8	0.502925	42	4	38	Ctrl	RS
RS-6NPK-7	RS-2NPK-8	0.469667	42	4	38	Ctrl	RS
RS-6NPK-8	RS-2NPK-8	0.562034	42	4	38	Ctrl	RS
RS-6NPK-9	RS-2NPK-8	0.515417	42	4	38	Ctrl	RS
RS-7NPK-1	RS-2NPK-8	0.553846	60	4	56	Ctrl	RS
RS-7NPK-2	RS-2NPK-8	0.529863	60	4	56	Ctrl	RS
RS-7NPK-3	RS-2NPK-8	0.728104	60	4	56	Ctrl	RS
RS-7NPK-4	RS-2NPK-8	0.593747	60	4	56	Ctrl	RS
RS-7NPK-5	RS-2NPK-8	0.530146	60	4	56	Ctrl	RS
RS-7NPK-6	RS-2NPK-8	0.603941	60	4	56	Ctrl	RS
RS-7NPK-7	RS-2NPK-8	0.609336	60	4	56	Ctrl	RS
RS-7NPK-8	RS-2NPK-8	0.608188	60	4	56	Ctrl	RS
RS-7NPK-9	RS-2NPK-8	0.571082	60	4	56	Ctrl	RS
RS-8NPK-1	RS-2NPK-8	0.788259	72	4	68	Ctrl	RS
RS-8NPK-2	RS-2NPK-8	0.659081	72	4	68	Ctrl	RS
RS-8NPK-3	RS-2NPK-8	0.690233	72	4	68	Ctrl	RS
RS-8NPK-4	RS-2NPK-8	0.696452	72	4	68	Ctrl	RS
RS-8NPK-5	RS-2NPK-8	0.595997	72	4	68	Ctrl	RS
RS-8NPK-6	RS-2NPK-8	0.821096	72	4	68	Ctrl	RS
RS-8NPK-7	RS-2NPK-8	0.69016	72	4	68	Ctrl	RS
RS-8NPK-8	RS-2NPK-8	0.743318	72	4	68	Ctrl	RS
RS-8NPK-9	RS-2NPK-8	0.735491	72	4	68	Ctrl	RS
RS-3NPK-1	RS-2NPK-9	0.531648	7	4	3	Ctrl	RS
RS-3NPK-2	RS-2NPK-9	0.452812	7	4	3	Ctrl	RS
RS-3NPK-3	RS-2NPK-9	0.412546	7	4	3	Ctrl	RS
RS-3NPK-4	RS-2NPK-9	0.54182	7	4	3	Ctrl	RS
RS-3NPK-5	RS-2NPK-9	0.411205	7	4	3	Ctrl	RS
RS-3NPK-6	RS-2NPK-9	0.389033	7	4	3	Ctrl	RS
RS-3NPK-7	RS-2NPK-9	0.528554	7	4	3	Ctrl	RS
RS-3NPK-8	RS-2NPK-9	0.382447	7	4	3	Ctrl	RS
RS-3NPK-9	RS-2NPK-9	0.481223	7	4	3	Ctrl	RS
RS-4NPK-1	RS-2NPK-9	0.481498	14	4	10	Ctrl	RS
RS-4NPK-2	RS-2NPK-9	0.413951	14	4	10	Ctrl	RS
RS-4NPK-3	RS-2NPK-9	0.515585	14	4	10	Ctrl	RS
RS-4NPK-4	RS-2NPK-9	0.393834	14	4	10	Ctrl	RS
RS-4NPK-5	RS-2NPK-9	0.343575	14	4	10	Ctrl	RS
RS-4NPK-6	RS-2NPK-9	0.421809	14	4	10	Ctrl	RS
RS-4NPK-7	RS-2NPK-9	0.493668	14	4	10	Ctrl	RS
RS-4NPK-8	RS-2NPK-9	0.384653	14	4	10	Ctrl	RS
RS-4NPK-9	RS-2NPK-9	0.331666	14	4	10	Ctrl	RS
RS-5NPK-1	RS-2NPK-9	0.432901	28	4	24	Ctrl	RS
RS-5NPK-2	RS-2NPK-9	0.432675	28	4	24	Ctrl	RS
RS-5NPK-3	RS-2NPK-9	0.395883	28	4	24	Ctrl	RS
RS-5NPK-4	RS-2NPK-9	0.37865	28	4	24	Ctrl	RS
RS-5NPK-5	RS-2NPK-9	0.546279	28	4	24	Ctrl	RS
RS-5NPK-6	RS-2NPK-9	0.5096	28	4	24	Ctrl	RS
RS-5NPK-7	RS-2NPK-9	0.427208	28	4	24	Ctrl	RS
RS-5NPK-8	RS-2NPK-9	0.68465	28	4	24	Ctrl	RS
RS-5NPK-9	RS-2NPK-9	0.521399	28	4	24	Ctrl	RS
RS-6NPK-1	RS-2NPK-9	0.472356	42	4	38	Ctrl	RS
RS-6NPK-2	RS-2NPK-9	0.64594	42	4	38	Ctrl	RS
RS-6NPK-3	RS-2NPK-9	0.382191	42	4	38	Ctrl	RS
RS-6NPK-4	RS-2NPK-9	0.541615	42	4	38	Ctrl	RS
RS-6NPK-5	RS-2NPK-9	0.750933	42	4	38	Ctrl	RS
RS-6NPK-6	RS-2NPK-9	0.576053	42	4	38	Ctrl	RS
RS-6NPK-7	RS-2NPK-9	0.528929	42	4	38	Ctrl	RS
RS-6NPK-8	RS-2NPK-9	0.615721	42	4	38	Ctrl	RS
RS-6NPK-9	RS-2NPK-9	0.58197	42	4	38	Ctrl	RS
RS-7NPK-1	RS-2NPK-9	0.518646	60	4	56	Ctrl	RS
RS-7NPK-2	RS-2NPK-9	0.521884	60	4	56	Ctrl	RS
RS-7NPK-3	RS-2NPK-9	0.748517	60	4	56	Ctrl	RS
RS-7NPK-4	RS-2NPK-9	0.607395	60	4	56	Ctrl	RS
RS-7NPK-5	RS-2NPK-9	0.462489	60	4	56	Ctrl	RS
RS-7NPK-6	RS-2NPK-9	0.594294	60	4	56	Ctrl	RS
RS-7NPK-7	RS-2NPK-9	0.573598	60	4	56	Ctrl	RS
RS-7NPK-8	RS-2NPK-9	0.634339	60	4	56	Ctrl	RS
RS-7NPK-9	RS-2NPK-9	0.524937	60	4	56	Ctrl	RS
RS-8NPK-1	RS-2NPK-9	0.807339	72	4	68	Ctrl	RS
RS-8NPK-2	RS-2NPK-9	0.712027	72	4	68	Ctrl	RS
RS-8NPK-3	RS-2NPK-9	0.741112	72	4	68	Ctrl	RS
RS-8NPK-4	RS-2NPK-9	0.713577	72	4	68	Ctrl	RS
RS-8NPK-5	RS-2NPK-9	0.622998	72	4	68	Ctrl	RS
RS-8NPK-6	RS-2NPK-9	0.85509	72	4	68	Ctrl	RS
RS-8NPK-7	RS-2NPK-9	0.730129	72	4	68	Ctrl	RS
RS-8NPK-8	RS-2NPK-9	0.769215	72	4	68	Ctrl	RS
RS-8NPK-9	RS-2NPK-9	0.760197	72	4	68	Ctrl	RS
RS-4NPK-1	RS-3NPK-1	0.3662	14	7	7	Ctrl	RS
RS-4NPK-2	RS-3NPK-1	0.459898	14	7	7	Ctrl	RS
RS-4NPK-3	RS-3NPK-1	0.431735	14	7	7	Ctrl	RS
RS-4NPK-4	RS-3NPK-1	0.455702	14	7	7	Ctrl	RS
RS-4NPK-5	RS-3NPK-1	0.464797	14	7	7	Ctrl	RS
RS-4NPK-6	RS-3NPK-1	0.438561	14	7	7	Ctrl	RS
RS-4NPK-7	RS-3NPK-1	0.402843	14	7	7	Ctrl	RS
RS-4NPK-8	RS-3NPK-1	0.500755	14	7	7	Ctrl	RS
RS-4NPK-9	RS-3NPK-1	0.509455	14	7	7	Ctrl	RS
RS-5NPK-1	RS-3NPK-1	0.519539	28	7	21	Ctrl	RS
RS-5NPK-2	RS-3NPK-1	0.48084	28	7	21	Ctrl	RS
RS-5NPK-3	RS-3NPK-1	0.608499	28	7	21	Ctrl	RS
RS-5NPK-4	RS-3NPK-1	0.529033	28	7	21	Ctrl	RS
RS-5NPK-5	RS-3NPK-1	0.511551	28	7	21	Ctrl	RS
RS-5NPK-6	RS-3NPK-1	0.474199	28	7	21	Ctrl	RS
RS-5NPK-7	RS-3NPK-1	0.563696	28	7	21	Ctrl	RS
RS-5NPK-8	RS-3NPK-1	0.615906	28	7	21	Ctrl	RS
RS-5NPK-9	RS-3NPK-1	0.479731	28	7	21	Ctrl	RS
RS-6NPK-1	RS-3NPK-1	0.544152	42	7	35	Ctrl	RS
RS-6NPK-2	RS-3NPK-1	0.593576	42	7	35	Ctrl	RS
RS-6NPK-3	RS-3NPK-1	0.528928	42	7	35	Ctrl	RS
RS-6NPK-4	RS-3NPK-1	0.505872	42	7	35	Ctrl	RS
RS-6NPK-5	RS-3NPK-1	0.647663	42	7	35	Ctrl	RS
RS-6NPK-6	RS-3NPK-1	0.537577	42	7	35	Ctrl	RS
RS-6NPK-7	RS-3NPK-1	0.556171	42	7	35	Ctrl	RS
RS-6NPK-8	RS-3NPK-1	0.568887	42	7	35	Ctrl	RS
RS-6NPK-9	RS-3NPK-1	0.542819	42	7	35	Ctrl	RS
RS-7NPK-1	RS-3NPK-1	0.629394	60	7	53	Ctrl	RS
RS-7NPK-2	RS-3NPK-1	0.570444	60	7	53	Ctrl	RS
RS-7NPK-3	RS-3NPK-1	0.712097	60	7	53	Ctrl	RS
RS-7NPK-4	RS-3NPK-1	0.629362	60	7	53	Ctrl	RS
RS-7NPK-5	RS-3NPK-1	0.625395	60	7	53	Ctrl	RS
RS-7NPK-6	RS-3NPK-1	0.657784	60	7	53	Ctrl	RS
RS-7NPK-7	RS-3NPK-1	0.709343	60	7	53	Ctrl	RS
RS-7NPK-8	RS-3NPK-1	0.625297	60	7	53	Ctrl	RS
RS-7NPK-9	RS-3NPK-1	0.612112	60	7	53	Ctrl	RS
RS-8NPK-1	RS-3NPK-1	0.755929	72	7	65	Ctrl	RS
RS-8NPK-2	RS-3NPK-1	0.653379	72	7	65	Ctrl	RS
RS-8NPK-3	RS-3NPK-1	0.678569	72	7	65	Ctrl	RS
RS-8NPK-4	RS-3NPK-1	0.703619	72	7	65	Ctrl	RS
RS-8NPK-5	RS-3NPK-1	0.615343	72	7	65	Ctrl	RS
RS-8NPK-6	RS-3NPK-1	0.800129	72	7	65	Ctrl	RS
RS-8NPK-7	RS-3NPK-1	0.687511	72	7	65	Ctrl	RS
RS-8NPK-8	RS-3NPK-1	0.742437	72	7	65	Ctrl	RS
RS-8NPK-9	RS-3NPK-1	0.741533	72	7	65	Ctrl	RS
RS-4NPK-1	RS-3NPK-2	0.351967	14	7	7	Ctrl	RS
RS-4NPK-2	RS-3NPK-2	0.403331	14	7	7	Ctrl	RS
RS-4NPK-3	RS-3NPK-2	0.463606	14	7	7	Ctrl	RS
RS-4NPK-4	RS-3NPK-2	0.421261	14	7	7	Ctrl	RS
RS-4NPK-5	RS-3NPK-2	0.412103	14	7	7	Ctrl	RS
RS-4NPK-6	RS-3NPK-2	0.402473	14	7	7	Ctrl	RS
RS-4NPK-7	RS-3NPK-2	0.429092	14	7	7	Ctrl	RS
RS-4NPK-8	RS-3NPK-2	0.445179	14	7	7	Ctrl	RS
RS-4NPK-9	RS-3NPK-2	0.441229	14	7	7	Ctrl	RS
RS-5NPK-1	RS-3NPK-2	0.466467	28	7	21	Ctrl	RS
RS-5NPK-2	RS-3NPK-2	0.420181	28	7	21	Ctrl	RS
RS-5NPK-3	RS-3NPK-2	0.530465	28	7	21	Ctrl	RS
RS-5NPK-4	RS-3NPK-2	0.460871	28	7	21	Ctrl	RS
RS-5NPK-5	RS-3NPK-2	0.512213	28	7	21	Ctrl	RS
RS-5NPK-6	RS-3NPK-2	0.455357	28	7	21	Ctrl	RS
RS-5NPK-7	RS-3NPK-2	0.492264	28	7	21	Ctrl	RS
RS-5NPK-8	RS-3NPK-2	0.635956	28	7	21	Ctrl	RS
RS-5NPK-9	RS-3NPK-2	0.447497	28	7	21	Ctrl	RS
RS-6NPK-1	RS-3NPK-2	0.516918	42	7	35	Ctrl	RS
RS-6NPK-2	RS-3NPK-2	0.617145	42	7	35	Ctrl	RS
RS-6NPK-3	RS-3NPK-2	0.469656	42	7	35	Ctrl	RS
RS-6NPK-4	RS-3NPK-2	0.505758	42	7	35	Ctrl	RS
RS-6NPK-5	RS-3NPK-2	0.690951	42	7	35	Ctrl	RS
RS-6NPK-6	RS-3NPK-2	0.544909	42	7	35	Ctrl	RS
RS-6NPK-7	RS-3NPK-2	0.555773	42	7	35	Ctrl	RS
RS-6NPK-8	RS-3NPK-2	0.581329	42	7	35	Ctrl	RS
RS-6NPK-9	RS-3NPK-2	0.558599	42	7	35	Ctrl	RS
RS-7NPK-1	RS-3NPK-2	0.565605	60	7	53	Ctrl	RS
RS-7NPK-2	RS-3NPK-2	0.521272	60	7	53	Ctrl	RS
RS-7NPK-3	RS-3NPK-2	0.723339	60	7	53	Ctrl	RS
RS-7NPK-4	RS-3NPK-2	0.599079	60	7	53	Ctrl	RS
RS-7NPK-5	RS-3NPK-2	0.55733	60	7	53	Ctrl	RS
RS-7NPK-6	RS-3NPK-2	0.629945	60	7	53	Ctrl	RS
RS-7NPK-7	RS-3NPK-2	0.651537	60	7	53	Ctrl	RS
RS-7NPK-8	RS-3NPK-2	0.584756	60	7	53	Ctrl	RS
RS-7NPK-9	RS-3NPK-2	0.556982	60	7	53	Ctrl	RS
RS-8NPK-1	RS-3NPK-2	0.75842	72	7	65	Ctrl	RS
RS-8NPK-2	RS-3NPK-2	0.663988	72	7	65	Ctrl	RS
RS-8NPK-3	RS-3NPK-2	0.678713	72	7	65	Ctrl	RS
RS-8NPK-4	RS-3NPK-2	0.686645	72	7	65	Ctrl	RS
RS-8NPK-5	RS-3NPK-2	0.587424	72	7	65	Ctrl	RS
RS-8NPK-6	RS-3NPK-2	0.810227	72	7	65	Ctrl	RS
RS-8NPK-7	RS-3NPK-2	0.6876	72	7	65	Ctrl	RS
RS-8NPK-8	RS-3NPK-2	0.735848	72	7	65	Ctrl	RS
RS-8NPK-9	RS-3NPK-2	0.74153	72	7	65	Ctrl	RS
RS-4NPK-1	RS-3NPK-3	0.49789	14	7	7	Ctrl	RS
RS-4NPK-2	RS-3NPK-3	0.37733	14	7	7	Ctrl	RS
RS-4NPK-3	RS-3NPK-3	0.516276	14	7	7	Ctrl	RS
RS-4NPK-4	RS-3NPK-3	0.420067	14	7	7	Ctrl	RS
RS-4NPK-5	RS-3NPK-3	0.357491	14	7	7	Ctrl	RS
RS-4NPK-6	RS-3NPK-3	0.369951	14	7	7	Ctrl	RS
RS-4NPK-7	RS-3NPK-3	0.480373	14	7	7	Ctrl	RS
RS-4NPK-8	RS-3NPK-3	0.471753	14	7	7	Ctrl	RS
RS-4NPK-9	RS-3NPK-3	0.475712	14	7	7	Ctrl	RS
RS-5NPK-1	RS-3NPK-3	0.529027	28	7	21	Ctrl	RS
RS-5NPK-2	RS-3NPK-3	0.482232	28	7	21	Ctrl	RS
RS-5NPK-3	RS-3NPK-3	0.453235	28	7	21	Ctrl	RS
RS-5NPK-4	RS-3NPK-3	0.461357	28	7	21	Ctrl	RS
RS-5NPK-5	RS-3NPK-3	0.576546	28	7	21	Ctrl	RS
RS-5NPK-6	RS-3NPK-3	0.545416	28	7	21	Ctrl	RS
RS-5NPK-7	RS-3NPK-3	0.4383	28	7	21	Ctrl	RS
RS-5NPK-8	RS-3NPK-3	0.715384	28	7	21	Ctrl	RS
RS-5NPK-9	RS-3NPK-3	0.568259	28	7	21	Ctrl	RS
RS-6NPK-1	RS-3NPK-3	0.573618	42	7	35	Ctrl	RS
RS-6NPK-2	RS-3NPK-3	0.69589	42	7	35	Ctrl	RS
RS-6NPK-3	RS-3NPK-3	0.512494	42	7	35	Ctrl	RS
RS-6NPK-4	RS-3NPK-3	0.629145	42	7	35	Ctrl	RS
RS-6NPK-5	RS-3NPK-3	0.76606	42	7	35	Ctrl	RS
RS-6NPK-6	RS-3NPK-3	0.652389	42	7	35	Ctrl	RS
RS-6NPK-7	RS-3NPK-3	0.601033	42	7	35	Ctrl	RS
RS-6NPK-8	RS-3NPK-3	0.674451	42	7	35	Ctrl	RS
RS-6NPK-9	RS-3NPK-3	0.618793	42	7	35	Ctrl	RS
RS-7NPK-1	RS-3NPK-3	0.514954	60	7	53	Ctrl	RS
RS-7NPK-2	RS-3NPK-3	0.533506	60	7	53	Ctrl	RS
RS-7NPK-3	RS-3NPK-3	0.798532	60	7	53	Ctrl	RS
RS-7NPK-4	RS-3NPK-3	0.584892	60	7	53	Ctrl	RS
RS-7NPK-5	RS-3NPK-3	0.537506	60	7	53	Ctrl	RS
RS-7NPK-6	RS-3NPK-3	0.687486	60	7	53	Ctrl	RS
RS-7NPK-7	RS-3NPK-3	0.548521	60	7	53	Ctrl	RS
RS-7NPK-8	RS-3NPK-3	0.578344	60	7	53	Ctrl	RS
RS-7NPK-9	RS-3NPK-3	0.560148	60	7	53	Ctrl	RS
RS-8NPK-1	RS-3NPK-3	0.842179	72	7	65	Ctrl	RS
RS-8NPK-2	RS-3NPK-3	0.739099	72	7	65	Ctrl	RS
RS-8NPK-3	RS-3NPK-3	0.757205	72	7	65	Ctrl	RS
RS-8NPK-4	RS-3NPK-3	0.75822	72	7	65	Ctrl	RS
RS-8NPK-5	RS-3NPK-3	0.663064	72	7	65	Ctrl	RS
RS-8NPK-6	RS-3NPK-3	0.869161	72	7	65	Ctrl	RS
RS-8NPK-7	RS-3NPK-3	0.765851	72	7	65	Ctrl	RS
RS-8NPK-8	RS-3NPK-3	0.803955	72	7	65	Ctrl	RS
RS-8NPK-9	RS-3NPK-3	0.809092	72	7	65	Ctrl	RS
RS-4NPK-1	RS-3NPK-4	0.439717	14	7	7	Ctrl	RS
RS-4NPK-2	RS-3NPK-4	0.466926	14	7	7	Ctrl	RS
RS-4NPK-3	RS-3NPK-4	0.341351	14	7	7	Ctrl	RS
RS-4NPK-4	RS-3NPK-4	0.439128	14	7	7	Ctrl	RS
RS-4NPK-5	RS-3NPK-4	0.434778	14	7	7	Ctrl	RS
RS-4NPK-6	RS-3NPK-4	0.426559	14	7	7	Ctrl	RS
RS-4NPK-7	RS-3NPK-4	0.34914	14	7	7	Ctrl	RS
RS-4NPK-8	RS-3NPK-4	0.490553	14	7	7	Ctrl	RS
RS-4NPK-9	RS-3NPK-4	0.520214	14	7	7	Ctrl	RS
RS-5NPK-1	RS-3NPK-4	0.523375	28	7	21	Ctrl	RS
RS-5NPK-2	RS-3NPK-4	0.514349	28	7	21	Ctrl	RS
RS-5NPK-3	RS-3NPK-4	0.632359	28	7	21	Ctrl	RS
RS-5NPK-4	RS-3NPK-4	0.540124	28	7	21	Ctrl	RS
RS-5NPK-5	RS-3NPK-4	0.490565	28	7	21	Ctrl	RS
RS-5NPK-6	RS-3NPK-4	0.498452	28	7	21	Ctrl	RS
RS-5NPK-7	RS-3NPK-4	0.58672	28	7	21	Ctrl	RS
RS-5NPK-8	RS-3NPK-4	0.560268	28	7	21	Ctrl	RS
RS-5NPK-9	RS-3NPK-4	0.48211	28	7	21	Ctrl	RS
RS-6NPK-1	RS-3NPK-4	0.538962	42	7	35	Ctrl	RS
RS-6NPK-2	RS-3NPK-4	0.584037	42	7	35	Ctrl	RS
RS-6NPK-3	RS-3NPK-4	0.546463	42	7	35	Ctrl	RS
RS-6NPK-4	RS-3NPK-4	0.498266	42	7	35	Ctrl	RS
RS-6NPK-5	RS-3NPK-4	0.63365	42	7	35	Ctrl	RS
RS-6NPK-6	RS-3NPK-4	0.54254	42	7	35	Ctrl	RS
RS-6NPK-7	RS-3NPK-4	0.50912	42	7	35	Ctrl	RS
RS-6NPK-8	RS-3NPK-4	0.592416	42	7	35	Ctrl	RS
RS-6NPK-9	RS-3NPK-4	0.496847	42	7	35	Ctrl	RS
RS-7NPK-1	RS-3NPK-4	0.697064	60	7	53	Ctrl	RS
RS-7NPK-2	RS-3NPK-4	0.633155	60	7	53	Ctrl	RS
RS-7NPK-3	RS-3NPK-4	0.725504	60	7	53	Ctrl	RS
RS-7NPK-4	RS-3NPK-4	0.659235	60	7	53	Ctrl	RS
RS-7NPK-5	RS-3NPK-4	0.677593	60	7	53	Ctrl	RS
RS-7NPK-6	RS-3NPK-4	0.662308	60	7	53	Ctrl	RS
RS-7NPK-7	RS-3NPK-4	0.743061	60	7	53	Ctrl	RS
RS-7NPK-8	RS-3NPK-4	0.676354	60	7	53	Ctrl	RS
RS-7NPK-9	RS-3NPK-4	0.675831	60	7	53	Ctrl	RS
RS-8NPK-1	RS-3NPK-4	0.778525	72	7	65	Ctrl	RS
RS-8NPK-2	RS-3NPK-4	0.637479	72	7	65	Ctrl	RS
RS-8NPK-3	RS-3NPK-4	0.666203	72	7	65	Ctrl	RS
RS-8NPK-4	RS-3NPK-4	0.747934	72	7	65	Ctrl	RS
RS-8NPK-5	RS-3NPK-4	0.676621	72	7	65	Ctrl	RS
RS-8NPK-6	RS-3NPK-4	0.784719	72	7	65	Ctrl	RS
RS-8NPK-7	RS-3NPK-4	0.686967	72	7	65	Ctrl	RS
RS-8NPK-8	RS-3NPK-4	0.747459	72	7	65	Ctrl	RS
RS-8NPK-9	RS-3NPK-4	0.737711	72	7	65	Ctrl	RS
RS-4NPK-1	RS-3NPK-5	0.388061	14	7	7	Ctrl	RS
RS-4NPK-2	RS-3NPK-5	0.401284	14	7	7	Ctrl	RS
RS-4NPK-3	RS-3NPK-5	0.492393	14	7	7	Ctrl	RS
RS-4NPK-4	RS-3NPK-5	0.425394	14	7	7	Ctrl	RS
RS-4NPK-5	RS-3NPK-5	0.401199	14	7	7	Ctrl	RS
RS-4NPK-6	RS-3NPK-5	0.422154	14	7	7	Ctrl	RS
RS-4NPK-7	RS-3NPK-5	0.442344	14	7	7	Ctrl	RS
RS-4NPK-8	RS-3NPK-5	0.432334	14	7	7	Ctrl	RS
RS-4NPK-9	RS-3NPK-5	0.435081	14	7	7	Ctrl	RS
RS-5NPK-1	RS-3NPK-5	0.469667	28	7	21	Ctrl	RS
RS-5NPK-2	RS-3NPK-5	0.426599	28	7	21	Ctrl	RS
RS-5NPK-3	RS-3NPK-5	0.518048	28	7	21	Ctrl	RS
RS-5NPK-4	RS-3NPK-5	0.465314	28	7	21	Ctrl	RS
RS-5NPK-5	RS-3NPK-5	0.533111	28	7	21	Ctrl	RS
RS-5NPK-6	RS-3NPK-5	0.488265	28	7	21	Ctrl	RS
RS-5NPK-7	RS-3NPK-5	0.492118	28	7	21	Ctrl	RS
RS-5NPK-8	RS-3NPK-5	0.658837	28	7	21	Ctrl	RS
RS-5NPK-9	RS-3NPK-5	0.458387	28	7	21	Ctrl	RS
RS-6NPK-1	RS-3NPK-5	0.519799	42	7	35	Ctrl	RS
RS-6NPK-2	RS-3NPK-5	0.638201	42	7	35	Ctrl	RS
RS-6NPK-3	RS-3NPK-5	0.470556	42	7	35	Ctrl	RS
RS-6NPK-4	RS-3NPK-5	0.529667	42	7	35	Ctrl	RS
RS-6NPK-5	RS-3NPK-5	0.720456	42	7	35	Ctrl	RS
RS-6NPK-6	RS-3NPK-5	0.580332	42	7	35	Ctrl	RS
RS-6NPK-7	RS-3NPK-5	0.565188	42	7	35	Ctrl	RS
RS-6NPK-8	RS-3NPK-5	0.597363	42	7	35	Ctrl	RS
RS-6NPK-9	RS-3NPK-5	0.575559	42	7	35	Ctrl	RS
RS-7NPK-1	RS-3NPK-5	0.553222	60	7	53	Ctrl	RS
RS-7NPK-2	RS-3NPK-5	0.526026	60	7	53	Ctrl	RS
RS-7NPK-3	RS-3NPK-5	0.741668	60	7	53	Ctrl	RS
RS-7NPK-4	RS-3NPK-5	0.600688	60	7	53	Ctrl	RS
RS-7NPK-5	RS-3NPK-5	0.539008	60	7	53	Ctrl	RS
RS-7NPK-6	RS-3NPK-5	0.632637	60	7	53	Ctrl	RS
RS-7NPK-7	RS-3NPK-5	0.638683	60	7	53	Ctrl	RS
RS-7NPK-8	RS-3NPK-5	0.604139	60	7	53	Ctrl	RS
RS-7NPK-9	RS-3NPK-5	0.548646	60	7	53	Ctrl	RS
RS-8NPK-1	RS-3NPK-5	0.779639	72	7	65	Ctrl	RS
RS-8NPK-2	RS-3NPK-5	0.687532	72	7	65	Ctrl	RS
RS-8NPK-3	RS-3NPK-5	0.710622	72	7	65	Ctrl	RS
RS-8NPK-4	RS-3NPK-5	0.706278	72	7	65	Ctrl	RS
RS-8NPK-5	RS-3NPK-5	0.611407	72	7	65	Ctrl	RS
RS-8NPK-6	RS-3NPK-5	0.831018	72	7	65	Ctrl	RS
RS-8NPK-7	RS-3NPK-5	0.709373	72	7	65	Ctrl	RS
RS-8NPK-8	RS-3NPK-5	0.757398	72	7	65	Ctrl	RS
RS-8NPK-9	RS-3NPK-5	0.758476	72	7	65	Ctrl	RS
RS-4NPK-1	RS-3NPK-6	0.367754	14	7	7	Ctrl	RS
RS-4NPK-2	RS-3NPK-6	0.373259	14	7	7	Ctrl	RS
RS-4NPK-3	RS-3NPK-6	0.439642	14	7	7	Ctrl	RS
RS-4NPK-4	RS-3NPK-6	0.379077	14	7	7	Ctrl	RS
RS-4NPK-5	RS-3NPK-6	0.372099	14	7	7	Ctrl	RS
RS-4NPK-6	RS-3NPK-6	0.37934	14	7	7	Ctrl	RS
RS-4NPK-7	RS-3NPK-6	0.40173	14	7	7	Ctrl	RS
RS-4NPK-8	RS-3NPK-6	0.421051	14	7	7	Ctrl	RS
RS-4NPK-9	RS-3NPK-6	0.44178	14	7	7	Ctrl	RS
RS-5NPK-1	RS-3NPK-6	0.464313	28	7	21	Ctrl	RS
RS-5NPK-2	RS-3NPK-6	0.432628	28	7	21	Ctrl	RS
RS-5NPK-3	RS-3NPK-6	0.525923	28	7	21	Ctrl	RS
RS-5NPK-4	RS-3NPK-6	0.463888	28	7	21	Ctrl	RS
RS-5NPK-5	RS-3NPK-6	0.499538	28	7	21	Ctrl	RS
RS-5NPK-6	RS-3NPK-6	0.487866	28	7	21	Ctrl	RS
RS-5NPK-7	RS-3NPK-6	0.506336	28	7	21	Ctrl	RS
RS-5NPK-8	RS-3NPK-6	0.615747	28	7	21	Ctrl	RS
RS-5NPK-9	RS-3NPK-6	0.444069	28	7	21	Ctrl	RS
RS-6NPK-1	RS-3NPK-6	0.495769	42	7	35	Ctrl	RS
RS-6NPK-2	RS-3NPK-6	0.603476	42	7	35	Ctrl	RS
RS-6NPK-3	RS-3NPK-6	0.464374	42	7	35	Ctrl	RS
RS-6NPK-4	RS-3NPK-6	0.509985	42	7	35	Ctrl	RS
RS-6NPK-5	RS-3NPK-6	0.692165	42	7	35	Ctrl	RS
RS-6NPK-6	RS-3NPK-6	0.573369	42	7	35	Ctrl	RS
RS-6NPK-7	RS-3NPK-6	0.549094	42	7	35	Ctrl	RS
RS-6NPK-8	RS-3NPK-6	0.582883	42	7	35	Ctrl	RS
RS-6NPK-9	RS-3NPK-6	0.540452	42	7	35	Ctrl	RS
RS-7NPK-1	RS-3NPK-6	0.567201	60	7	53	Ctrl	RS
RS-7NPK-2	RS-3NPK-6	0.525675	60	7	53	Ctrl	RS
RS-7NPK-3	RS-3NPK-6	0.730265	60	7	53	Ctrl	RS
RS-7NPK-4	RS-3NPK-6	0.586967	60	7	53	Ctrl	RS
RS-7NPK-5	RS-3NPK-6	0.544889	60	7	53	Ctrl	RS
RS-7NPK-6	RS-3NPK-6	0.617881	60	7	53	Ctrl	RS
RS-7NPK-7	RS-3NPK-6	0.65096	60	7	53	Ctrl	RS
RS-7NPK-8	RS-3NPK-6	0.60251	60	7	53	Ctrl	RS
RS-7NPK-9	RS-3NPK-6	0.55311	60	7	53	Ctrl	RS
RS-8NPK-1	RS-3NPK-6	0.781263	72	7	65	Ctrl	RS
RS-8NPK-2	RS-3NPK-6	0.67912	72	7	65	Ctrl	RS
RS-8NPK-3	RS-3NPK-6	0.709195	72	7	65	Ctrl	RS
RS-8NPK-4	RS-3NPK-6	0.718405	72	7	65	Ctrl	RS
RS-8NPK-5	RS-3NPK-6	0.620543	72	7	65	Ctrl	RS
RS-8NPK-6	RS-3NPK-6	0.825198	72	7	65	Ctrl	RS
RS-8NPK-7	RS-3NPK-6	0.710551	72	7	65	Ctrl	RS
RS-8NPK-8	RS-3NPK-6	0.754664	72	7	65	Ctrl	RS
RS-8NPK-9	RS-3NPK-6	0.757789	72	7	65	Ctrl	RS
RS-4NPK-1	RS-3NPK-7	0.420468	14	7	7	Ctrl	RS
RS-4NPK-2	RS-3NPK-7	0.461449	14	7	7	Ctrl	RS
RS-4NPK-3	RS-3NPK-7	0.385629	14	7	7	Ctrl	RS
RS-4NPK-4	RS-3NPK-7	0.449231	14	7	7	Ctrl	RS
RS-4NPK-5	RS-3NPK-7	0.442263	14	7	7	Ctrl	RS
RS-4NPK-6	RS-3NPK-7	0.430762	14	7	7	Ctrl	RS
RS-4NPK-7	RS-3NPK-7	0.364296	14	7	7	Ctrl	RS
RS-4NPK-8	RS-3NPK-7	0.503997	14	7	7	Ctrl	RS
RS-4NPK-9	RS-3NPK-7	0.511287	14	7	7	Ctrl	RS
RS-5NPK-1	RS-3NPK-7	0.533953	28	7	21	Ctrl	RS
RS-5NPK-2	RS-3NPK-7	0.529183	28	7	21	Ctrl	RS
RS-5NPK-3	RS-3NPK-7	0.598306	28	7	21	Ctrl	RS
RS-5NPK-4	RS-3NPK-7	0.528231	28	7	21	Ctrl	RS
RS-5NPK-5	RS-3NPK-7	0.501443	28	7	21	Ctrl	RS
RS-5NPK-6	RS-3NPK-7	0.475519	28	7	21	Ctrl	RS
RS-5NPK-7	RS-3NPK-7	0.56705	28	7	21	Ctrl	RS
RS-5NPK-8	RS-3NPK-7	0.576684	28	7	21	Ctrl	RS
RS-5NPK-9	RS-3NPK-7	0.512855	28	7	21	Ctrl	RS
RS-6NPK-1	RS-3NPK-7	0.546958	42	7	35	Ctrl	RS
RS-6NPK-2	RS-3NPK-7	0.582441	42	7	35	Ctrl	RS
RS-6NPK-3	RS-3NPK-7	0.530479	42	7	35	Ctrl	RS
RS-6NPK-4	RS-3NPK-7	0.524889	42	7	35	Ctrl	RS
RS-6NPK-5	RS-3NPK-7	0.63089	42	7	35	Ctrl	RS
RS-6NPK-6	RS-3NPK-7	0.543429	42	7	35	Ctrl	RS
RS-6NPK-7	RS-3NPK-7	0.524918	42	7	35	Ctrl	RS
RS-6NPK-8	RS-3NPK-7	0.597399	42	7	35	Ctrl	RS
RS-6NPK-9	RS-3NPK-7	0.521601	42	7	35	Ctrl	RS
RS-7NPK-1	RS-3NPK-7	0.689361	60	7	53	Ctrl	RS
RS-7NPK-2	RS-3NPK-7	0.632394	60	7	53	Ctrl	RS
RS-7NPK-3	RS-3NPK-7	0.728637	60	7	53	Ctrl	RS
RS-7NPK-4	RS-3NPK-7	0.671852	60	7	53	Ctrl	RS
RS-7NPK-5	RS-3NPK-7	0.672363	60	7	53	Ctrl	RS
RS-7NPK-6	RS-3NPK-7	0.679399	60	7	53	Ctrl	RS
RS-7NPK-7	RS-3NPK-7	0.736487	60	7	53	Ctrl	RS
RS-7NPK-8	RS-3NPK-7	0.673906	60	7	53	Ctrl	RS
RS-7NPK-9	RS-3NPK-7	0.682099	60	7	53	Ctrl	RS
RS-8NPK-1	RS-3NPK-7	0.778489	72	7	65	Ctrl	RS
RS-8NPK-2	RS-3NPK-7	0.644773	72	7	65	Ctrl	RS
RS-8NPK-3	RS-3NPK-7	0.687217	72	7	65	Ctrl	RS
RS-8NPK-4	RS-3NPK-7	0.735613	72	7	65	Ctrl	RS
RS-8NPK-5	RS-3NPK-7	0.653042	72	7	65	Ctrl	RS
RS-8NPK-6	RS-3NPK-7	0.793348	72	7	65	Ctrl	RS
RS-8NPK-7	RS-3NPK-7	0.685234	72	7	65	Ctrl	RS
RS-8NPK-8	RS-3NPK-7	0.746757	72	7	65	Ctrl	RS
RS-8NPK-9	RS-3NPK-7	0.738356	72	7	65	Ctrl	RS
RS-4NPK-1	RS-3NPK-8	0.330774	14	7	7	Ctrl	RS
RS-4NPK-2	RS-3NPK-8	0.313804	14	7	7	Ctrl	RS
RS-4NPK-3	RS-3NPK-8	0.371239	14	7	7	Ctrl	RS
RS-4NPK-4	RS-3NPK-8	0.340125	14	7	7	Ctrl	RS
RS-4NPK-5	RS-3NPK-8	0.301715	14	7	7	Ctrl	RS
RS-4NPK-6	RS-3NPK-8	0.338946	14	7	7	Ctrl	RS
RS-4NPK-7	RS-3NPK-8	0.332552	14	7	7	Ctrl	RS
RS-4NPK-8	RS-3NPK-8	0.364574	14	7	7	Ctrl	RS
RS-4NPK-9	RS-3NPK-8	0.377775	14	7	7	Ctrl	RS
RS-5NPK-1	RS-3NPK-8	0.419407	28	7	21	Ctrl	RS
RS-5NPK-2	RS-3NPK-8	0.375075	28	7	21	Ctrl	RS
RS-5NPK-3	RS-3NPK-8	0.45102	28	7	21	Ctrl	RS
RS-5NPK-4	RS-3NPK-8	0.386942	28	7	21	Ctrl	RS
RS-5NPK-5	RS-3NPK-8	0.471787	28	7	21	Ctrl	RS
RS-5NPK-6	RS-3NPK-8	0.426799	28	7	21	Ctrl	RS
RS-5NPK-7	RS-3NPK-8	0.435575	28	7	21	Ctrl	RS
RS-5NPK-8	RS-3NPK-8	0.581448	28	7	21	Ctrl	RS
RS-5NPK-9	RS-3NPK-8	0.429405	28	7	21	Ctrl	RS
RS-6NPK-1	RS-3NPK-8	0.476495	42	7	35	Ctrl	RS
RS-6NPK-2	RS-3NPK-8	0.584368	42	7	35	Ctrl	RS
RS-6NPK-3	RS-3NPK-8	0.408735	42	7	35	Ctrl	RS
RS-6NPK-4	RS-3NPK-8	0.504593	42	7	35	Ctrl	RS
RS-6NPK-5	RS-3NPK-8	0.687381	42	7	35	Ctrl	RS
RS-6NPK-6	RS-3NPK-8	0.531233	42	7	35	Ctrl	RS
RS-6NPK-7	RS-3NPK-8	0.512132	42	7	35	Ctrl	RS
RS-6NPK-8	RS-3NPK-8	0.566593	42	7	35	Ctrl	RS
RS-6NPK-9	RS-3NPK-8	0.522408	42	7	35	Ctrl	RS
RS-7NPK-1	RS-3NPK-8	0.569905	60	7	53	Ctrl	RS
RS-7NPK-2	RS-3NPK-8	0.528256	60	7	53	Ctrl	RS
RS-7NPK-3	RS-3NPK-8	0.720264	60	7	53	Ctrl	RS
RS-7NPK-4	RS-3NPK-8	0.58498	60	7	53	Ctrl	RS
RS-7NPK-5	RS-3NPK-8	0.537252	60	7	53	Ctrl	RS
RS-7NPK-6	RS-3NPK-8	0.608797	60	7	53	Ctrl	RS
RS-7NPK-7	RS-3NPK-8	0.63346	60	7	53	Ctrl	RS
RS-7NPK-8	RS-3NPK-8	0.572836	60	7	53	Ctrl	RS
RS-7NPK-9	RS-3NPK-8	0.558993	60	7	53	Ctrl	RS
RS-8NPK-1	RS-3NPK-8	0.750649	72	7	65	Ctrl	RS
RS-8NPK-2	RS-3NPK-8	0.628122	72	7	65	Ctrl	RS
RS-8NPK-3	RS-3NPK-8	0.652131	72	7	65	Ctrl	RS
RS-8NPK-4	RS-3NPK-8	0.682136	72	7	65	Ctrl	RS
RS-8NPK-5	RS-3NPK-8	0.583996	72	7	65	Ctrl	RS
RS-8NPK-6	RS-3NPK-8	0.793546	72	7	65	Ctrl	RS
RS-8NPK-7	RS-3NPK-8	0.649699	72	7	65	Ctrl	RS
RS-8NPK-8	RS-3NPK-8	0.711232	72	7	65	Ctrl	RS
RS-8NPK-9	RS-3NPK-8	0.713938	72	7	65	Ctrl	RS
RS-4NPK-1	RS-3NPK-9	0.396809	14	7	7	Ctrl	RS
RS-4NPK-2	RS-3NPK-9	0.420432	14	7	7	Ctrl	RS
RS-4NPK-3	RS-3NPK-9	0.373699	14	7	7	Ctrl	RS
RS-4NPK-4	RS-3NPK-9	0.415535	14	7	7	Ctrl	RS
RS-4NPK-5	RS-3NPK-9	0.418735	14	7	7	Ctrl	RS
RS-4NPK-6	RS-3NPK-9	0.407023	14	7	7	Ctrl	RS
RS-4NPK-7	RS-3NPK-9	0.352474	14	7	7	Ctrl	RS
RS-4NPK-8	RS-3NPK-9	0.437732	14	7	7	Ctrl	RS
RS-4NPK-9	RS-3NPK-9	0.472931	14	7	7	Ctrl	RS
RS-5NPK-1	RS-3NPK-9	0.51137	28	7	21	Ctrl	RS
RS-5NPK-2	RS-3NPK-9	0.500299	28	7	21	Ctrl	RS
RS-5NPK-3	RS-3NPK-9	0.600058	28	7	21	Ctrl	RS
RS-5NPK-4	RS-3NPK-9	0.506805	28	7	21	Ctrl	RS
RS-5NPK-5	RS-3NPK-9	0.500548	28	7	21	Ctrl	RS
RS-5NPK-6	RS-3NPK-9	0.477824	28	7	21	Ctrl	RS
RS-5NPK-7	RS-3NPK-9	0.566285	28	7	21	Ctrl	RS
RS-5NPK-8	RS-3NPK-9	0.576776	28	7	21	Ctrl	RS
RS-5NPK-9	RS-3NPK-9	0.44558	28	7	21	Ctrl	RS
RS-6NPK-1	RS-3NPK-9	0.520425	42	7	35	Ctrl	RS
RS-6NPK-2	RS-3NPK-9	0.581345	42	7	35	Ctrl	RS
RS-6NPK-3	RS-3NPK-9	0.506776	42	7	35	Ctrl	RS
RS-6NPK-4	RS-3NPK-9	0.479243	42	7	35	Ctrl	RS
RS-6NPK-5	RS-3NPK-9	0.643251	42	7	35	Ctrl	RS
RS-6NPK-6	RS-3NPK-9	0.530561	42	7	35	Ctrl	RS
RS-6NPK-7	RS-3NPK-9	0.519481	42	7	35	Ctrl	RS
RS-6NPK-8	RS-3NPK-9	0.585488	42	7	35	Ctrl	RS
RS-6NPK-9	RS-3NPK-9	0.512458	42	7	35	Ctrl	RS
RS-7NPK-1	RS-3NPK-9	0.64983	60	7	53	Ctrl	RS
RS-7NPK-2	RS-3NPK-9	0.590422	60	7	53	Ctrl	RS
RS-7NPK-3	RS-3NPK-9	0.72078	60	7	53	Ctrl	RS
RS-7NPK-4	RS-3NPK-9	0.630496	60	7	53	Ctrl	RS
RS-7NPK-5	RS-3NPK-9	0.621258	60	7	53	Ctrl	RS
RS-7NPK-6	RS-3NPK-9	0.653121	60	7	53	Ctrl	RS
RS-7NPK-7	RS-3NPK-9	0.712787	60	7	53	Ctrl	RS
RS-7NPK-8	RS-3NPK-9	0.646359	60	7	53	Ctrl	RS
RS-7NPK-9	RS-3NPK-9	0.627316	60	7	53	Ctrl	RS
RS-8NPK-1	RS-3NPK-9	0.771513	72	7	65	Ctrl	RS
RS-8NPK-2	RS-3NPK-9	0.655105	72	7	65	Ctrl	RS
RS-8NPK-3	RS-3NPK-9	0.695248	72	7	65	Ctrl	RS
RS-8NPK-4	RS-3NPK-9	0.735724	72	7	65	Ctrl	RS
RS-8NPK-5	RS-3NPK-9	0.655501	72	7	65	Ctrl	RS
RS-8NPK-6	RS-3NPK-9	0.80167	72	7	65	Ctrl	RS
RS-8NPK-7	RS-3NPK-9	0.692776	72	7	65	Ctrl	RS
RS-8NPK-8	RS-3NPK-9	0.743162	72	7	65	Ctrl	RS
RS-8NPK-9	RS-3NPK-9	0.734266	72	7	65	Ctrl	RS
RS-5NPK-1	RS-4NPK-1	0.467518	28	14	14	Ctrl	RS
RS-5NPK-2	RS-4NPK-1	0.397441	28	14	14	Ctrl	RS
RS-5NPK-3	RS-4NPK-1	0.53129	28	14	14	Ctrl	RS
RS-5NPK-4	RS-4NPK-1	0.457327	28	14	14	Ctrl	RS
RS-5NPK-5	RS-4NPK-1	0.412617	28	14	14	Ctrl	RS
RS-5NPK-6	RS-4NPK-1	0.446175	28	14	14	Ctrl	RS
RS-5NPK-7	RS-4NPK-1	0.511175	28	14	14	Ctrl	RS
RS-5NPK-8	RS-4NPK-1	0.545517	28	14	14	Ctrl	RS
RS-5NPK-9	RS-4NPK-1	0.433326	28	14	14	Ctrl	RS
RS-6NPK-1	RS-4NPK-1	0.500689	42	14	28	Ctrl	RS
RS-6NPK-2	RS-4NPK-1	0.540738	42	14	28	Ctrl	RS
RS-6NPK-3	RS-4NPK-1	0.459543	42	14	28	Ctrl	RS
RS-6NPK-4	RS-4NPK-1	0.466631	42	14	28	Ctrl	RS
RS-6NPK-5	RS-4NPK-1	0.63424	42	14	28	Ctrl	RS
RS-6NPK-6	RS-4NPK-1	0.504631	42	14	28	Ctrl	RS
RS-6NPK-7	RS-4NPK-1	0.540983	42	14	28	Ctrl	RS
RS-6NPK-8	RS-4NPK-1	0.547963	42	14	28	Ctrl	RS
RS-6NPK-9	RS-4NPK-1	0.522411	42	14	28	Ctrl	RS
RS-7NPK-1	RS-4NPK-1	0.629002	60	14	46	Ctrl	RS
RS-7NPK-2	RS-4NPK-1	0.546795	60	14	46	Ctrl	RS
RS-7NPK-3	RS-4NPK-1	0.66784	60	14	46	Ctrl	RS
RS-7NPK-4	RS-4NPK-1	0.616267	60	14	46	Ctrl	RS
RS-7NPK-5	RS-4NPK-1	0.602792	60	14	46	Ctrl	RS
RS-7NPK-6	RS-4NPK-1	0.582849	60	14	46	Ctrl	RS
RS-7NPK-7	RS-4NPK-1	0.696576	60	14	46	Ctrl	RS
RS-7NPK-8	RS-4NPK-1	0.615533	60	14	46	Ctrl	RS
RS-7NPK-9	RS-4NPK-1	0.616493	60	14	46	Ctrl	RS
RS-8NPK-1	RS-4NPK-1	0.730302	72	14	58	Ctrl	RS
RS-8NPK-2	RS-4NPK-1	0.595071	72	14	58	Ctrl	RS
RS-8NPK-3	RS-4NPK-1	0.620296	72	14	58	Ctrl	RS
RS-8NPK-4	RS-4NPK-1	0.686649	72	14	58	Ctrl	RS
RS-8NPK-5	RS-4NPK-1	0.583827	72	14	58	Ctrl	RS
RS-8NPK-6	RS-4NPK-1	0.755919	72	14	58	Ctrl	RS
RS-8NPK-7	RS-4NPK-1	0.635537	72	14	58	Ctrl	RS
RS-8NPK-8	RS-4NPK-1	0.701081	72	14	58	Ctrl	RS
RS-8NPK-9	RS-4NPK-1	0.709018	72	14	58	Ctrl	RS
RS-5NPK-1	RS-4NPK-2	0.45523	28	14	14	Ctrl	RS
RS-5NPK-2	RS-4NPK-2	0.38121	28	14	14	Ctrl	RS
RS-5NPK-3	RS-4NPK-2	0.409836	28	14	14	Ctrl	RS
RS-5NPK-4	RS-4NPK-2	0.367629	28	14	14	Ctrl	RS
RS-5NPK-5	RS-4NPK-2	0.478659	28	14	14	Ctrl	RS
RS-5NPK-6	RS-4NPK-2	0.42389	28	14	14	Ctrl	RS
RS-5NPK-7	RS-4NPK-2	0.379301	28	14	14	Ctrl	RS
RS-5NPK-8	RS-4NPK-2	0.614245	28	14	14	Ctrl	RS
RS-5NPK-9	RS-4NPK-2	0.460627	28	14	14	Ctrl	RS
RS-6NPK-1	RS-4NPK-2	0.512958	42	14	28	Ctrl	RS
RS-6NPK-2	RS-4NPK-2	0.611331	42	14	28	Ctrl	RS
RS-6NPK-3	RS-4NPK-2	0.424953	42	14	28	Ctrl	RS
RS-6NPK-4	RS-4NPK-2	0.555324	42	14	28	Ctrl	RS
RS-6NPK-5	RS-4NPK-2	0.708842	42	14	28	Ctrl	RS
RS-6NPK-6	RS-4NPK-2	0.567662	42	14	28	Ctrl	RS
RS-6NPK-7	RS-4NPK-2	0.553943	42	14	28	Ctrl	RS
RS-6NPK-8	RS-4NPK-2	0.609027	42	14	28	Ctrl	RS
RS-6NPK-9	RS-4NPK-2	0.558193	42	14	28	Ctrl	RS
RS-7NPK-1	RS-4NPK-2	0.571615	60	14	46	Ctrl	RS
RS-7NPK-2	RS-4NPK-2	0.53022	60	14	46	Ctrl	RS
RS-7NPK-3	RS-4NPK-2	0.735962	60	14	46	Ctrl	RS
RS-7NPK-4	RS-4NPK-2	0.58608	60	14	46	Ctrl	RS
RS-7NPK-5	RS-4NPK-2	0.559079	60	14	46	Ctrl	RS
RS-7NPK-6	RS-4NPK-2	0.619708	60	14	46	Ctrl	RS
RS-7NPK-7	RS-4NPK-2	0.628543	60	14	46	Ctrl	RS
RS-7NPK-8	RS-4NPK-2	0.575311	60	14	46	Ctrl	RS
RS-7NPK-9	RS-4NPK-2	0.58663	60	14	46	Ctrl	RS
RS-8NPK-1	RS-4NPK-2	0.775818	72	14	58	Ctrl	RS
RS-8NPK-2	RS-4NPK-2	0.657593	72	14	58	Ctrl	RS
RS-8NPK-3	RS-4NPK-2	0.678919	72	14	58	Ctrl	RS
RS-8NPK-4	RS-4NPK-2	0.711141	72	14	58	Ctrl	RS
RS-8NPK-5	RS-4NPK-2	0.605431	72	14	58	Ctrl	RS
RS-8NPK-6	RS-4NPK-2	0.812305	72	14	58	Ctrl	RS
RS-8NPK-7	RS-4NPK-2	0.682551	72	14	58	Ctrl	RS
RS-8NPK-8	RS-4NPK-2	0.731837	72	14	58	Ctrl	RS
RS-8NPK-9	RS-4NPK-2	0.735122	72	14	58	Ctrl	RS
RS-5NPK-1	RS-4NPK-3	0.452175	28	14	14	Ctrl	RS
RS-5NPK-2	RS-4NPK-3	0.438009	28	14	14	Ctrl	RS
RS-5NPK-3	RS-4NPK-3	0.574571	28	14	14	Ctrl	RS
RS-5NPK-4	RS-4NPK-3	0.451246	28	14	14	Ctrl	RS
RS-5NPK-5	RS-4NPK-3	0.403276	28	14	14	Ctrl	RS
RS-5NPK-6	RS-4NPK-3	0.383986	28	14	14	Ctrl	RS
RS-5NPK-7	RS-4NPK-3	0.522604	28	14	14	Ctrl	RS
RS-5NPK-8	RS-4NPK-3	0.499787	28	14	14	Ctrl	RS
RS-5NPK-9	RS-4NPK-3	0.424445	28	14	14	Ctrl	RS
RS-6NPK-1	RS-4NPK-3	0.486718	42	14	28	Ctrl	RS
RS-6NPK-2	RS-4NPK-3	0.534351	42	14	28	Ctrl	RS
RS-6NPK-3	RS-4NPK-3	0.488086	42	14	28	Ctrl	RS
RS-6NPK-4	RS-4NPK-3	0.462763	42	14	28	Ctrl	RS
RS-6NPK-5	RS-4NPK-3	0.604526	42	14	28	Ctrl	RS
RS-6NPK-6	RS-4NPK-3	0.497051	42	14	28	Ctrl	RS
RS-6NPK-7	RS-4NPK-3	0.43718	42	14	28	Ctrl	RS
RS-6NPK-8	RS-4NPK-3	0.536619	42	14	28	Ctrl	RS
RS-6NPK-9	RS-4NPK-3	0.430093	42	14	28	Ctrl	RS
RS-7NPK-1	RS-4NPK-3	0.681641	60	14	46	Ctrl	RS
RS-7NPK-2	RS-4NPK-3	0.606192	60	14	46	Ctrl	RS
RS-7NPK-3	RS-4NPK-3	0.692404	60	14	46	Ctrl	RS
RS-7NPK-4	RS-4NPK-3	0.63026	60	14	46	Ctrl	RS
RS-7NPK-5	RS-4NPK-3	0.64821	60	14	46	Ctrl	RS
RS-7NPK-6	RS-4NPK-3	0.63026	60	14	46	Ctrl	RS
RS-7NPK-7	RS-4NPK-3	0.738631	60	14	46	Ctrl	RS
RS-7NPK-8	RS-4NPK-3	0.651897	60	14	46	Ctrl	RS
RS-7NPK-9	RS-4NPK-3	0.663418	60	14	46	Ctrl	RS
RS-8NPK-1	RS-4NPK-3	0.750295	72	14	58	Ctrl	RS
RS-8NPK-2	RS-4NPK-3	0.580868	72	14	58	Ctrl	RS
RS-8NPK-3	RS-4NPK-3	0.640148	72	14	58	Ctrl	RS
RS-8NPK-4	RS-4NPK-3	0.720571	72	14	58	Ctrl	RS
RS-8NPK-5	RS-4NPK-3	0.635991	72	14	58	Ctrl	RS
RS-8NPK-6	RS-4NPK-3	0.754173	72	14	58	Ctrl	RS
RS-8NPK-7	RS-4NPK-3	0.642544	72	14	58	Ctrl	RS
RS-8NPK-8	RS-4NPK-3	0.711467	72	14	58	Ctrl	RS
RS-8NPK-9	RS-4NPK-3	0.694384	72	14	58	Ctrl	RS
RS-5NPK-1	RS-4NPK-4	0.367801	28	14	14	Ctrl	RS
RS-5NPK-2	RS-4NPK-4	0.33806	28	14	14	Ctrl	RS
RS-5NPK-3	RS-4NPK-4	0.465807	28	14	14	Ctrl	RS
RS-5NPK-4	RS-4NPK-4	0.362351	28	14	14	Ctrl	RS
RS-5NPK-5	RS-4NPK-4	0.374739	28	14	14	Ctrl	RS
RS-5NPK-6	RS-4NPK-4	0.374022	28	14	14	Ctrl	RS
RS-5NPK-7	RS-4NPK-4	0.408588	28	14	14	Ctrl	RS
RS-5NPK-8	RS-4NPK-4	0.553305	28	14	14	Ctrl	RS
RS-5NPK-9	RS-4NPK-4	0.394727	28	14	14	Ctrl	RS
RS-6NPK-1	RS-4NPK-4	0.420737	42	14	28	Ctrl	RS
RS-6NPK-2	RS-4NPK-4	0.534089	42	14	28	Ctrl	RS
RS-6NPK-3	RS-4NPK-4	0.404772	42	14	28	Ctrl	RS
RS-6NPK-4	RS-4NPK-4	0.478837	42	14	28	Ctrl	RS
RS-6NPK-5	RS-4NPK-4	0.655532	42	14	28	Ctrl	RS
RS-6NPK-6	RS-4NPK-4	0.517059	42	14	28	Ctrl	RS
RS-6NPK-7	RS-4NPK-4	0.471662	42	14	28	Ctrl	RS
RS-6NPK-8	RS-4NPK-4	0.532433	42	14	28	Ctrl	RS
RS-6NPK-9	RS-4NPK-4	0.459306	42	14	28	Ctrl	RS
RS-7NPK-1	RS-4NPK-4	0.611566	60	14	46	Ctrl	RS
RS-7NPK-2	RS-4NPK-4	0.534543	60	14	46	Ctrl	RS
RS-7NPK-3	RS-4NPK-4	0.671857	60	14	46	Ctrl	RS
RS-7NPK-4	RS-4NPK-4	0.583978	60	14	46	Ctrl	RS
RS-7NPK-5	RS-4NPK-4	0.566134	60	14	46	Ctrl	RS
RS-7NPK-6	RS-4NPK-4	0.561232	60	14	46	Ctrl	RS
RS-7NPK-7	RS-4NPK-4	0.669032	60	14	46	Ctrl	RS
RS-7NPK-8	RS-4NPK-4	0.605024	60	14	46	Ctrl	RS
RS-7NPK-9	RS-4NPK-4	0.589339	60	14	46	Ctrl	RS
RS-8NPK-1	RS-4NPK-4	0.755201	72	14	58	Ctrl	RS
RS-8NPK-2	RS-4NPK-4	0.628132	72	14	58	Ctrl	RS
RS-8NPK-3	RS-4NPK-4	0.669276	72	14	58	Ctrl	RS
RS-8NPK-4	RS-4NPK-4	0.691334	72	14	58	Ctrl	RS
RS-8NPK-5	RS-4NPK-4	0.587306	72	14	58	Ctrl	RS
RS-8NPK-6	RS-4NPK-4	0.79804	72	14	58	Ctrl	RS
RS-8NPK-7	RS-4NPK-4	0.664902	72	14	58	Ctrl	RS
RS-8NPK-8	RS-4NPK-4	0.719708	72	14	58	Ctrl	RS
RS-8NPK-9	RS-4NPK-4	0.712049	72	14	58	Ctrl	RS
RS-5NPK-1	RS-4NPK-5	0.368098	28	14	14	Ctrl	RS
RS-5NPK-2	RS-4NPK-5	0.326447	28	14	14	Ctrl	RS
RS-5NPK-3	RS-4NPK-5	0.412807	28	14	14	Ctrl	RS
RS-5NPK-4	RS-4NPK-5	0.316544	28	14	14	Ctrl	RS
RS-5NPK-5	RS-4NPK-5	0.395661	28	14	14	Ctrl	RS
RS-5NPK-6	RS-4NPK-5	0.370002	28	14	14	Ctrl	RS
RS-5NPK-7	RS-4NPK-5	0.352657	28	14	14	Ctrl	RS
RS-5NPK-8	RS-4NPK-5	0.585196	28	14	14	Ctrl	RS
RS-5NPK-9	RS-4NPK-5	0.428687	28	14	14	Ctrl	RS
RS-6NPK-1	RS-4NPK-5	0.431547	42	14	28	Ctrl	RS
RS-6NPK-2	RS-4NPK-5	0.563538	42	14	28	Ctrl	RS
RS-6NPK-3	RS-4NPK-5	0.377768	42	14	28	Ctrl	RS
RS-6NPK-4	RS-4NPK-5	0.498477	42	14	28	Ctrl	RS
RS-6NPK-5	RS-4NPK-5	0.671349	42	14	28	Ctrl	RS
RS-6NPK-6	RS-4NPK-5	0.521461	42	14	28	Ctrl	RS
RS-6NPK-7	RS-4NPK-5	0.463139	42	14	28	Ctrl	RS
RS-6NPK-8	RS-4NPK-5	0.552296	42	14	28	Ctrl	RS
RS-6NPK-9	RS-4NPK-5	0.481699	42	14	28	Ctrl	RS
RS-7NPK-1	RS-4NPK-5	0.570364	60	14	46	Ctrl	RS
RS-7NPK-2	RS-4NPK-5	0.521233	60	14	46	Ctrl	RS
RS-7NPK-3	RS-4NPK-5	0.699118	60	14	46	Ctrl	RS
RS-7NPK-4	RS-4NPK-5	0.56388	60	14	46	Ctrl	RS
RS-7NPK-5	RS-4NPK-5	0.535716	60	14	46	Ctrl	RS
RS-7NPK-6	RS-4NPK-5	0.576232	60	14	46	Ctrl	RS
RS-7NPK-7	RS-4NPK-5	0.627111	60	14	46	Ctrl	RS
RS-7NPK-8	RS-4NPK-5	0.574475	60	14	46	Ctrl	RS
RS-7NPK-9	RS-4NPK-5	0.570821	60	14	46	Ctrl	RS
RS-8NPK-1	RS-4NPK-5	0.767721	72	14	58	Ctrl	RS
RS-8NPK-2	RS-4NPK-5	0.628651	72	14	58	Ctrl	RS
RS-8NPK-3	RS-4NPK-5	0.663212	72	14	58	Ctrl	RS
RS-8NPK-4	RS-4NPK-5	0.681717	72	14	58	Ctrl	RS
RS-8NPK-5	RS-4NPK-5	0.576881	72	14	58	Ctrl	RS
RS-8NPK-6	RS-4NPK-5	0.803361	72	14	58	Ctrl	RS
RS-8NPK-7	RS-4NPK-5	0.662589	72	14	58	Ctrl	RS
RS-8NPK-8	RS-4NPK-5	0.726613	72	14	58	Ctrl	RS
RS-8NPK-9	RS-4NPK-5	0.717829	72	14	58	Ctrl	RS
RS-5NPK-1	RS-4NPK-6	0.413183	28	14	14	Ctrl	RS
RS-5NPK-2	RS-4NPK-6	0.381337	28	14	14	Ctrl	RS
RS-5NPK-3	RS-4NPK-6	0.452635	28	14	14	Ctrl	RS
RS-5NPK-4	RS-4NPK-6	0.357562	28	14	14	Ctrl	RS
RS-5NPK-5	RS-4NPK-6	0.424081	28	14	14	Ctrl	RS
RS-5NPK-6	RS-4NPK-6	0.382686	28	14	14	Ctrl	RS
RS-5NPK-7	RS-4NPK-6	0.370012	28	14	14	Ctrl	RS
RS-5NPK-8	RS-4NPK-6	0.58342	28	14	14	Ctrl	RS
RS-5NPK-9	RS-4NPK-6	0.424077	28	14	14	Ctrl	RS
RS-6NPK-1	RS-4NPK-6	0.454018	42	14	28	Ctrl	RS
RS-6NPK-2	RS-4NPK-6	0.563721	42	14	28	Ctrl	RS
RS-6NPK-3	RS-4NPK-6	0.411441	42	14	28	Ctrl	RS
RS-6NPK-4	RS-4NPK-6	0.503672	42	14	28	Ctrl	RS
RS-6NPK-5	RS-4NPK-6	0.665119	42	14	28	Ctrl	RS
RS-6NPK-6	RS-4NPK-6	0.532437	42	14	28	Ctrl	RS
RS-6NPK-7	RS-4NPK-6	0.483466	42	14	28	Ctrl	RS
RS-6NPK-8	RS-4NPK-6	0.550108	42	14	28	Ctrl	RS
RS-6NPK-9	RS-4NPK-6	0.489229	42	14	28	Ctrl	RS
RS-7NPK-1	RS-4NPK-6	0.574073	60	14	46	Ctrl	RS
RS-7NPK-2	RS-4NPK-6	0.515566	60	14	46	Ctrl	RS
RS-7NPK-3	RS-4NPK-6	0.712813	60	14	46	Ctrl	RS
RS-7NPK-4	RS-4NPK-6	0.584705	60	14	46	Ctrl	RS
RS-7NPK-5	RS-4NPK-6	0.563219	60	14	46	Ctrl	RS
RS-7NPK-6	RS-4NPK-6	0.5947	60	14	46	Ctrl	RS
RS-7NPK-7	RS-4NPK-6	0.638904	60	14	46	Ctrl	RS
RS-7NPK-8	RS-4NPK-6	0.576139	60	14	46	Ctrl	RS
RS-7NPK-9	RS-4NPK-6	0.57679	60	14	46	Ctrl	RS
RS-8NPK-1	RS-4NPK-6	0.773418	72	14	58	Ctrl	RS
RS-8NPK-2	RS-4NPK-6	0.644801	72	14	58	Ctrl	RS
RS-8NPK-3	RS-4NPK-6	0.670278	72	14	58	Ctrl	RS
RS-8NPK-4	RS-4NPK-6	0.698741	72	14	58	Ctrl	RS
RS-8NPK-5	RS-4NPK-6	0.598675	72	14	58	Ctrl	RS
RS-8NPK-6	RS-4NPK-6	0.800699	72	14	58	Ctrl	RS
RS-8NPK-7	RS-4NPK-6	0.669508	72	14	58	Ctrl	RS
RS-8NPK-8	RS-4NPK-6	0.73186	72	14	58	Ctrl	RS
RS-8NPK-9	RS-4NPK-6	0.726037	72	14	58	Ctrl	RS
RS-5NPK-1	RS-4NPK-7	0.447426	28	14	14	Ctrl	RS
RS-5NPK-2	RS-4NPK-7	0.437036	28	14	14	Ctrl	RS
RS-5NPK-3	RS-4NPK-7	0.550617	28	14	14	Ctrl	RS
RS-5NPK-4	RS-4NPK-7	0.436638	28	14	14	Ctrl	RS
RS-5NPK-5	RS-4NPK-7	0.443557	28	14	14	Ctrl	RS
RS-5NPK-6	RS-4NPK-7	0.393645	28	14	14	Ctrl	RS
RS-5NPK-7	RS-4NPK-7	0.481978	28	14	14	Ctrl	RS
RS-5NPK-8	RS-4NPK-7	0.535338	28	14	14	Ctrl	RS
RS-5NPK-9	RS-4NPK-7	0.427792	28	14	14	Ctrl	RS
RS-6NPK-1	RS-4NPK-7	0.492938	42	14	28	Ctrl	RS
RS-6NPK-2	RS-4NPK-7	0.564531	42	14	28	Ctrl	RS
RS-6NPK-3	RS-4NPK-7	0.468024	42	14	28	Ctrl	RS
RS-6NPK-4	RS-4NPK-7	0.484504	42	14	28	Ctrl	RS
RS-6NPK-5	RS-4NPK-7	0.635313	42	14	28	Ctrl	RS
RS-6NPK-6	RS-4NPK-7	0.515387	42	14	28	Ctrl	RS
RS-6NPK-7	RS-4NPK-7	0.462542	42	14	28	Ctrl	RS
RS-6NPK-8	RS-4NPK-7	0.544329	42	14	28	Ctrl	RS
RS-6NPK-9	RS-4NPK-7	0.479573	42	14	28	Ctrl	RS
RS-7NPK-1	RS-4NPK-7	0.638407	60	14	46	Ctrl	RS
RS-7NPK-2	RS-4NPK-7	0.585259	60	14	46	Ctrl	RS
RS-7NPK-3	RS-4NPK-7	0.716811	60	14	46	Ctrl	RS
RS-7NPK-4	RS-4NPK-7	0.620037	60	14	46	Ctrl	RS
RS-7NPK-5	RS-4NPK-7	0.629611	60	14	46	Ctrl	RS
RS-7NPK-6	RS-4NPK-7	0.636447	60	14	46	Ctrl	RS
RS-7NPK-7	RS-4NPK-7	0.695993	60	14	46	Ctrl	RS
RS-7NPK-8	RS-4NPK-7	0.611376	60	14	46	Ctrl	RS
RS-7NPK-9	RS-4NPK-7	0.635041	60	14	46	Ctrl	RS
RS-8NPK-1	RS-4NPK-7	0.759959	72	14	58	Ctrl	RS
RS-8NPK-2	RS-4NPK-7	0.605855	72	14	58	Ctrl	RS
RS-8NPK-3	RS-4NPK-7	0.650599	72	14	58	Ctrl	RS
RS-8NPK-4	RS-4NPK-7	0.710432	72	14	58	Ctrl	RS
RS-8NPK-5	RS-4NPK-7	0.627026	72	14	58	Ctrl	RS
RS-8NPK-6	RS-4NPK-7	0.763697	72	14	58	Ctrl	RS
RS-8NPK-7	RS-4NPK-7	0.648413	72	14	58	Ctrl	RS
RS-8NPK-8	RS-4NPK-7	0.726018	72	14	58	Ctrl	RS
RS-8NPK-9	RS-4NPK-7	0.714325	72	14	58	Ctrl	RS
RS-5NPK-1	RS-4NPK-8	0.41721	28	14	14	Ctrl	RS
RS-5NPK-2	RS-4NPK-8	0.367458	28	14	14	Ctrl	RS
RS-5NPK-3	RS-4NPK-8	0.497489	28	14	14	Ctrl	RS
RS-5NPK-4	RS-4NPK-8	0.382238	28	14	14	Ctrl	RS
RS-5NPK-5	RS-4NPK-8	0.428525	28	14	14	Ctrl	RS
RS-5NPK-6	RS-4NPK-8	0.421657	28	14	14	Ctrl	RS
RS-5NPK-7	RS-4NPK-8	0.461132	28	14	14	Ctrl	RS
RS-5NPK-8	RS-4NPK-8	0.568309	28	14	14	Ctrl	RS
RS-5NPK-9	RS-4NPK-8	0.408859	28	14	14	Ctrl	RS
RS-6NPK-1	RS-4NPK-8	0.462242	42	14	28	Ctrl	RS
RS-6NPK-2	RS-4NPK-8	0.579499	42	14	28	Ctrl	RS
RS-6NPK-3	RS-4NPK-8	0.423446	42	14	28	Ctrl	RS
RS-6NPK-4	RS-4NPK-8	0.493548	42	14	28	Ctrl	RS
RS-6NPK-5	RS-4NPK-8	0.688787	42	14	28	Ctrl	RS
RS-6NPK-6	RS-4NPK-8	0.531303	42	14	28	Ctrl	RS
RS-6NPK-7	RS-4NPK-8	0.512075	42	14	28	Ctrl	RS
RS-6NPK-8	RS-4NPK-8	0.55926	42	14	28	Ctrl	RS
RS-6NPK-9	RS-4NPK-8	0.519666	42	14	28	Ctrl	RS
RS-7NPK-1	RS-4NPK-8	0.630044	60	14	46	Ctrl	RS
RS-7NPK-2	RS-4NPK-8	0.570618	60	14	46	Ctrl	RS
RS-7NPK-3	RS-4NPK-8	0.677248	60	14	46	Ctrl	RS
RS-7NPK-4	RS-4NPK-8	0.614708	60	14	46	Ctrl	RS
RS-7NPK-5	RS-4NPK-8	0.569895	60	14	46	Ctrl	RS
RS-7NPK-6	RS-4NPK-8	0.563993	60	14	46	Ctrl	RS
RS-7NPK-7	RS-4NPK-8	0.674515	60	14	46	Ctrl	RS
RS-7NPK-8	RS-4NPK-8	0.637374	60	14	46	Ctrl	RS
RS-7NPK-9	RS-4NPK-8	0.607606	60	14	46	Ctrl	RS
RS-8NPK-1	RS-4NPK-8	0.763018	72	14	58	Ctrl	RS
RS-8NPK-2	RS-4NPK-8	0.661019	72	14	58	Ctrl	RS
RS-8NPK-3	RS-4NPK-8	0.692433	72	14	58	Ctrl	RS
RS-8NPK-4	RS-4NPK-8	0.698729	72	14	58	Ctrl	RS
RS-8NPK-5	RS-4NPK-8	0.622718	72	14	58	Ctrl	RS
RS-8NPK-6	RS-4NPK-8	0.806869	72	14	58	Ctrl	RS
RS-8NPK-7	RS-4NPK-8	0.680832	72	14	58	Ctrl	RS
RS-8NPK-8	RS-4NPK-8	0.72733	72	14	58	Ctrl	RS
RS-8NPK-9	RS-4NPK-8	0.715991	72	14	58	Ctrl	RS
RS-5NPK-1	RS-4NPK-9	0.393188	28	14	14	Ctrl	RS
RS-5NPK-2	RS-4NPK-9	0.362453	28	14	14	Ctrl	RS
RS-5NPK-3	RS-4NPK-9	0.439018	28	14	14	Ctrl	RS
RS-5NPK-4	RS-4NPK-9	0.347758	28	14	14	Ctrl	RS
RS-5NPK-5	RS-4NPK-9	0.467301	28	14	14	Ctrl	RS
RS-5NPK-6	RS-4NPK-9	0.387654	28	14	14	Ctrl	RS
RS-5NPK-7	RS-4NPK-9	0.413496	28	14	14	Ctrl	RS
RS-5NPK-8	RS-4NPK-9	0.621485	28	14	14	Ctrl	RS
RS-5NPK-9	RS-4NPK-9	0.453995	28	14	14	Ctrl	RS
RS-6NPK-1	RS-4NPK-9	0.460923	42	14	28	Ctrl	RS
RS-6NPK-2	RS-4NPK-9	0.606594	42	14	28	Ctrl	RS
RS-6NPK-3	RS-4NPK-9	0.402384	42	14	28	Ctrl	RS
RS-6NPK-4	RS-4NPK-9	0.512683	42	14	28	Ctrl	RS
RS-6NPK-5	RS-4NPK-9	0.712009	42	14	28	Ctrl	RS
RS-6NPK-6	RS-4NPK-9	0.549707	42	14	28	Ctrl	RS
RS-6NPK-7	RS-4NPK-9	0.507657	42	14	28	Ctrl	RS
RS-6NPK-8	RS-4NPK-9	0.578382	42	14	28	Ctrl	RS
RS-6NPK-9	RS-4NPK-9	0.555469	42	14	28	Ctrl	RS
RS-7NPK-1	RS-4NPK-9	0.594729	60	14	46	Ctrl	RS
RS-7NPK-2	RS-4NPK-9	0.566836	60	14	46	Ctrl	RS
RS-7NPK-3	RS-4NPK-9	0.708324	60	14	46	Ctrl	RS
RS-7NPK-4	RS-4NPK-9	0.623028	60	14	46	Ctrl	RS
RS-7NPK-5	RS-4NPK-9	0.548585	60	14	46	Ctrl	RS
RS-7NPK-6	RS-4NPK-9	0.572292	60	14	46	Ctrl	RS
RS-7NPK-7	RS-4NPK-9	0.640156	60	14	46	Ctrl	RS
RS-7NPK-8	RS-4NPK-9	0.639994	60	14	46	Ctrl	RS
RS-7NPK-9	RS-4NPK-9	0.58994	60	14	46	Ctrl	RS
RS-8NPK-1	RS-4NPK-9	0.780979	72	14	58	Ctrl	RS
RS-8NPK-2	RS-4NPK-9	0.678806	72	14	58	Ctrl	RS
RS-8NPK-3	RS-4NPK-9	0.712405	72	14	58	Ctrl	RS
RS-8NPK-4	RS-4NPK-9	0.70626	72	14	58	Ctrl	RS
RS-8NPK-5	RS-4NPK-9	0.628595	72	14	58	Ctrl	RS
RS-8NPK-6	RS-4NPK-9	0.828336	72	14	58	Ctrl	RS
RS-8NPK-7	RS-4NPK-9	0.702707	72	14	58	Ctrl	RS
RS-8NPK-8	RS-4NPK-9	0.749885	72	14	58	Ctrl	RS
RS-8NPK-9	RS-4NPK-9	0.734029	72	14	58	Ctrl	RS
RS-6NPK-1	RS-5NPK-1	0.326954	42	28	14	Ctrl	RS
RS-6NPK-2	RS-5NPK-1	0.483973	42	28	14	Ctrl	RS
RS-6NPK-3	RS-5NPK-1	0.349421	42	28	14	Ctrl	RS
RS-6NPK-4	RS-5NPK-1	0.381251	42	28	14	Ctrl	RS
RS-6NPK-5	RS-5NPK-1	0.605044	42	28	14	Ctrl	RS
RS-6NPK-6	RS-5NPK-1	0.414446	42	28	14	Ctrl	RS
RS-6NPK-7	RS-5NPK-1	0.356974	42	28	14	Ctrl	RS
RS-6NPK-8	RS-5NPK-1	0.444264	42	28	14	Ctrl	RS
RS-6NPK-9	RS-5NPK-1	0.424524	42	28	14	Ctrl	RS
RS-7NPK-1	RS-5NPK-1	0.611549	60	28	32	Ctrl	RS
RS-7NPK-2	RS-5NPK-1	0.53907	60	28	32	Ctrl	RS
RS-7NPK-3	RS-5NPK-1	0.631234	60	28	32	Ctrl	RS
RS-7NPK-4	RS-5NPK-1	0.613359	60	28	32	Ctrl	RS
RS-7NPK-5	RS-5NPK-1	0.564389	60	28	32	Ctrl	RS
RS-7NPK-6	RS-5NPK-1	0.547773	60	28	32	Ctrl	RS
RS-7NPK-7	RS-5NPK-1	0.693563	60	28	32	Ctrl	RS
RS-7NPK-8	RS-5NPK-1	0.6525	60	28	32	Ctrl	RS
RS-7NPK-9	RS-5NPK-1	0.580512	60	28	32	Ctrl	RS
RS-8NPK-1	RS-5NPK-1	0.720247	72	28	44	Ctrl	RS
RS-8NPK-2	RS-5NPK-1	0.587131	72	28	44	Ctrl	RS
RS-8NPK-3	RS-5NPK-1	0.636692	72	28	44	Ctrl	RS
RS-8NPK-4	RS-5NPK-1	0.666583	72	28	44	Ctrl	RS
RS-8NPK-5	RS-5NPK-1	0.583328	72	28	44	Ctrl	RS
RS-8NPK-6	RS-5NPK-1	0.772807	72	28	44	Ctrl	RS
RS-8NPK-7	RS-5NPK-1	0.631587	72	28	44	Ctrl	RS
RS-8NPK-8	RS-5NPK-1	0.70278	72	28	44	Ctrl	RS
RS-8NPK-9	RS-5NPK-1	0.681049	72	28	44	Ctrl	RS
RS-6NPK-1	RS-5NPK-2	0.358994	42	28	14	Ctrl	RS
RS-6NPK-2	RS-5NPK-2	0.522909	42	28	14	Ctrl	RS
RS-6NPK-3	RS-5NPK-2	0.354328	42	28	14	Ctrl	RS
RS-6NPK-4	RS-5NPK-2	0.426257	42	28	14	Ctrl	RS
RS-6NPK-5	RS-5NPK-2	0.630718	42	28	14	Ctrl	RS
RS-6NPK-6	RS-5NPK-2	0.452408	42	28	14	Ctrl	RS
RS-6NPK-7	RS-5NPK-2	0.426287	42	28	14	Ctrl	RS
RS-6NPK-8	RS-5NPK-2	0.479266	42	28	14	Ctrl	RS
RS-6NPK-9	RS-5NPK-2	0.463546	42	28	14	Ctrl	RS
RS-7NPK-1	RS-5NPK-2	0.560391	60	28	32	Ctrl	RS
RS-7NPK-2	RS-5NPK-2	0.475813	60	28	32	Ctrl	RS
RS-7NPK-3	RS-5NPK-2	0.639907	60	28	32	Ctrl	RS
RS-7NPK-4	RS-5NPK-2	0.570605	60	28	32	Ctrl	RS
RS-7NPK-5	RS-5NPK-2	0.512809	60	28	32	Ctrl	RS
RS-7NPK-6	RS-5NPK-2	0.494521	60	28	32	Ctrl	RS
RS-7NPK-7	RS-5NPK-2	0.647643	60	28	32	Ctrl	RS
RS-7NPK-8	RS-5NPK-2	0.594916	60	28	32	Ctrl	RS
RS-7NPK-9	RS-5NPK-2	0.545524	60	28	32	Ctrl	RS
RS-8NPK-1	RS-5NPK-2	0.717782	72	28	44	Ctrl	RS
RS-8NPK-2	RS-5NPK-2	0.593225	72	28	44	Ctrl	RS
RS-8NPK-3	RS-5NPK-2	0.622605	72	28	44	Ctrl	RS
RS-8NPK-4	RS-5NPK-2	0.654538	72	28	44	Ctrl	RS
RS-8NPK-5	RS-5NPK-2	0.549416	72	28	44	Ctrl	RS
RS-8NPK-6	RS-5NPK-2	0.772676	72	28	44	Ctrl	RS
RS-8NPK-7	RS-5NPK-2	0.633503	72	28	44	Ctrl	RS
RS-8NPK-8	RS-5NPK-2	0.692576	72	28	44	Ctrl	RS
RS-8NPK-9	RS-5NPK-2	0.68281	72	28	44	Ctrl	RS
RS-6NPK-1	RS-5NPK-3	0.570241	42	28	14	Ctrl	RS
RS-6NPK-2	RS-5NPK-3	0.693634	42	28	14	Ctrl	RS
RS-6NPK-3	RS-5NPK-3	0.392817	42	28	14	Ctrl	RS
RS-6NPK-4	RS-5NPK-3	0.621732	42	28	14	Ctrl	RS
RS-6NPK-5	RS-5NPK-3	0.780811	42	28	14	Ctrl	RS
RS-6NPK-6	RS-5NPK-3	0.618301	42	28	14	Ctrl	RS
RS-6NPK-7	RS-5NPK-3	0.600477	42	28	14	Ctrl	RS
RS-6NPK-8	RS-5NPK-3	0.673184	42	28	14	Ctrl	RS
RS-6NPK-9	RS-5NPK-3	0.648935	42	28	14	Ctrl	RS
RS-7NPK-1	RS-5NPK-3	0.503511	60	28	32	Ctrl	RS
RS-7NPK-2	RS-5NPK-3	0.524544	60	28	32	Ctrl	RS
RS-7NPK-3	RS-5NPK-3	0.786494	60	28	32	Ctrl	RS
RS-7NPK-4	RS-5NPK-3	0.632749	60	28	32	Ctrl	RS
RS-7NPK-5	RS-5NPK-3	0.495657	60	28	32	Ctrl	RS
RS-7NPK-6	RS-5NPK-3	0.627578	60	28	32	Ctrl	RS
RS-7NPK-7	RS-5NPK-3	0.555188	60	28	32	Ctrl	RS
RS-7NPK-8	RS-5NPK-3	0.627333	60	28	32	Ctrl	RS
RS-7NPK-9	RS-5NPK-3	0.569847	60	28	32	Ctrl	RS
RS-8NPK-1	RS-5NPK-3	0.817623	72	28	44	Ctrl	RS
RS-8NPK-2	RS-5NPK-3	0.715447	72	28	44	Ctrl	RS
RS-8NPK-3	RS-5NPK-3	0.724863	72	28	44	Ctrl	RS
RS-8NPK-4	RS-5NPK-3	0.714728	72	28	44	Ctrl	RS
RS-8NPK-5	RS-5NPK-3	0.597724	72	28	44	Ctrl	RS
RS-8NPK-6	RS-5NPK-3	0.855583	72	28	44	Ctrl	RS
RS-8NPK-7	RS-5NPK-3	0.729643	72	28	44	Ctrl	RS
RS-8NPK-8	RS-5NPK-3	0.770505	72	28	44	Ctrl	RS
RS-8NPK-9	RS-5NPK-3	0.774189	72	28	44	Ctrl	RS
RS-6NPK-1	RS-5NPK-4	0.434226	42	28	14	Ctrl	RS
RS-6NPK-2	RS-5NPK-4	0.574086	42	28	14	Ctrl	RS
RS-6NPK-3	RS-5NPK-4	0.288015	42	28	14	Ctrl	RS
RS-6NPK-4	RS-5NPK-4	0.47826	42	28	14	Ctrl	RS
RS-6NPK-5	RS-5NPK-4	0.683928	42	28	14	Ctrl	RS
RS-6NPK-6	RS-5NPK-4	0.491678	42	28	14	Ctrl	RS
RS-6NPK-7	RS-5NPK-4	0.449862	42	28	14	Ctrl	RS
RS-6NPK-8	RS-5NPK-4	0.538431	42	28	14	Ctrl	RS
RS-6NPK-9	RS-5NPK-4	0.510793	42	28	14	Ctrl	RS
RS-7NPK-1	RS-5NPK-4	0.536701	60	28	32	Ctrl	RS
RS-7NPK-2	RS-5NPK-4	0.501509	60	28	32	Ctrl	RS
RS-7NPK-3	RS-5NPK-4	0.704378	60	28	32	Ctrl	RS
RS-7NPK-4	RS-5NPK-4	0.580836	60	28	32	Ctrl	RS
RS-7NPK-5	RS-5NPK-4	0.495524	60	28	32	Ctrl	RS
RS-7NPK-6	RS-5NPK-4	0.555387	60	28	32	Ctrl	RS
RS-7NPK-7	RS-5NPK-4	0.620702	60	28	32	Ctrl	RS
RS-7NPK-8	RS-5NPK-4	0.601563	60	28	32	Ctrl	RS
RS-7NPK-9	RS-5NPK-4	0.533245	60	28	32	Ctrl	RS
RS-8NPK-1	RS-5NPK-4	0.75855	72	28	44	Ctrl	RS
RS-8NPK-2	RS-5NPK-4	0.633248	72	28	44	Ctrl	RS
RS-8NPK-3	RS-5NPK-4	0.644331	72	28	44	Ctrl	RS
RS-8NPK-4	RS-5NPK-4	0.661567	72	28	44	Ctrl	RS
RS-8NPK-5	RS-5NPK-4	0.562352	72	28	44	Ctrl	RS
RS-8NPK-6	RS-5NPK-4	0.801992	72	28	44	Ctrl	RS
RS-8NPK-7	RS-5NPK-4	0.65605	72	28	44	Ctrl	RS
RS-8NPK-8	RS-5NPK-4	0.716024	72	28	44	Ctrl	RS
RS-8NPK-9	RS-5NPK-4	0.702808	72	28	44	Ctrl	RS
RS-6NPK-1	RS-5NPK-5	0.377035	42	28	14	Ctrl	RS
RS-6NPK-2	RS-5NPK-5	0.416732	42	28	14	Ctrl	RS
RS-6NPK-3	RS-5NPK-5	0.442496	42	28	14	Ctrl	RS
RS-6NPK-4	RS-5NPK-5	0.368012	42	28	14	Ctrl	RS
RS-6NPK-5	RS-5NPK-5	0.519727	42	28	14	Ctrl	RS
RS-6NPK-6	RS-5NPK-5	0.37363	42	28	14	Ctrl	RS
RS-6NPK-7	RS-5NPK-5	0.384668	42	28	14	Ctrl	RS
RS-6NPK-8	RS-5NPK-5	0.445338	42	28	14	Ctrl	RS
RS-6NPK-9	RS-5NPK-5	0.374548	42	28	14	Ctrl	RS
RS-7NPK-1	RS-5NPK-5	0.676369	60	28	32	Ctrl	RS
RS-7NPK-2	RS-5NPK-5	0.544786	60	28	32	Ctrl	RS
RS-7NPK-3	RS-5NPK-5	0.574934	60	28	32	Ctrl	RS
RS-7NPK-4	RS-5NPK-5	0.579448	60	28	32	Ctrl	RS
RS-7NPK-5	RS-5NPK-5	0.622031	60	28	32	Ctrl	RS
RS-7NPK-6	RS-5NPK-5	0.491647	60	28	32	Ctrl	RS
RS-7NPK-7	RS-5NPK-5	0.741924	60	28	32	Ctrl	RS
RS-7NPK-8	RS-5NPK-5	0.642107	60	28	32	Ctrl	RS
RS-7NPK-9	RS-5NPK-5	0.617214	60	28	32	Ctrl	RS
RS-8NPK-1	RS-5NPK-5	0.69397	72	28	44	Ctrl	RS
RS-8NPK-2	RS-5NPK-5	0.538068	72	28	44	Ctrl	RS
RS-8NPK-3	RS-5NPK-5	0.593009	72	28	44	Ctrl	RS
RS-8NPK-4	RS-5NPK-5	0.67435	72	28	44	Ctrl	RS
RS-8NPK-5	RS-5NPK-5	0.58174	72	28	44	Ctrl	RS
RS-8NPK-6	RS-5NPK-5	0.725695	72	28	44	Ctrl	RS
RS-8NPK-7	RS-5NPK-5	0.61299	72	28	44	Ctrl	RS
RS-8NPK-8	RS-5NPK-5	0.658733	72	28	44	Ctrl	RS
RS-8NPK-9	RS-5NPK-5	0.63578	72	28	44	Ctrl	RS
RS-6NPK-1	RS-5NPK-6	0.412001	42	28	14	Ctrl	RS
RS-6NPK-2	RS-5NPK-6	0.503449	42	28	14	Ctrl	RS
RS-6NPK-3	RS-5NPK-6	0.398282	42	28	14	Ctrl	RS
RS-6NPK-4	RS-5NPK-6	0.433142	42	28	14	Ctrl	RS
RS-6NPK-5	RS-5NPK-6	0.585993	42	28	14	Ctrl	RS
RS-6NPK-6	RS-5NPK-6	0.419645	42	28	14	Ctrl	RS
RS-6NPK-7	RS-5NPK-6	0.418745	42	28	14	Ctrl	RS
RS-6NPK-8	RS-5NPK-6	0.476831	42	28	14	Ctrl	RS
RS-6NPK-9	RS-5NPK-6	0.449798	42	28	14	Ctrl	RS
RS-7NPK-1	RS-5NPK-6	0.64574	60	28	32	Ctrl	RS
RS-7NPK-2	RS-5NPK-6	0.551211	60	28	32	Ctrl	RS
RS-7NPK-3	RS-5NPK-6	0.641834	60	28	32	Ctrl	RS
RS-7NPK-4	RS-5NPK-6	0.595345	60	28	32	Ctrl	RS
RS-7NPK-5	RS-5NPK-6	0.596409	60	28	32	Ctrl	RS
RS-7NPK-6	RS-5NPK-6	0.53601	60	28	32	Ctrl	RS
RS-7NPK-7	RS-5NPK-6	0.716055	60	28	32	Ctrl	RS
RS-7NPK-8	RS-5NPK-6	0.636687	60	28	32	Ctrl	RS
RS-7NPK-9	RS-5NPK-6	0.623441	60	28	32	Ctrl	RS
RS-8NPK-1	RS-5NPK-6	0.726255	72	28	44	Ctrl	RS
RS-8NPK-2	RS-5NPK-6	0.582841	72	28	44	Ctrl	RS
RS-8NPK-3	RS-5NPK-6	0.616583	72	28	44	Ctrl	RS
RS-8NPK-4	RS-5NPK-6	0.676626	72	28	44	Ctrl	RS
RS-8NPK-5	RS-5NPK-6	0.576106	72	28	44	Ctrl	RS
RS-8NPK-6	RS-5NPK-6	0.739942	72	28	44	Ctrl	RS
RS-8NPK-7	RS-5NPK-6	0.619017	72	28	44	Ctrl	RS
RS-8NPK-8	RS-5NPK-6	0.688989	72	28	44	Ctrl	RS
RS-8NPK-9	RS-5NPK-6	0.670877	72	28	44	Ctrl	RS
RS-6NPK-1	RS-5NPK-7	0.518615	42	28	14	Ctrl	RS
RS-6NPK-2	RS-5NPK-7	0.664301	42	28	14	Ctrl	RS
RS-6NPK-3	RS-5NPK-7	0.424901	42	28	14	Ctrl	RS
RS-6NPK-4	RS-5NPK-7	0.593056	42	28	14	Ctrl	RS
RS-6NPK-5	RS-5NPK-7	0.754877	42	28	14	Ctrl	RS
RS-6NPK-6	RS-5NPK-7	0.604017	42	28	14	Ctrl	RS
RS-6NPK-7	RS-5NPK-7	0.554922	42	28	14	Ctrl	RS
RS-6NPK-8	RS-5NPK-7	0.621028	42	28	14	Ctrl	RS
RS-6NPK-9	RS-5NPK-7	0.596978	42	28	14	Ctrl	RS
RS-7NPK-1	RS-5NPK-7	0.508816	60	28	32	Ctrl	RS
RS-7NPK-2	RS-5NPK-7	0.492481	60	28	32	Ctrl	RS
RS-7NPK-3	RS-5NPK-7	0.759467	60	28	32	Ctrl	RS
RS-7NPK-4	RS-5NPK-7	0.605501	60	28	32	Ctrl	RS
RS-7NPK-5	RS-5NPK-7	0.49766	60	28	32	Ctrl	RS
RS-7NPK-6	RS-5NPK-7	0.593802	60	28	32	Ctrl	RS
RS-7NPK-7	RS-5NPK-7	0.567196	60	28	32	Ctrl	RS
RS-7NPK-8	RS-5NPK-7	0.574918	60	28	32	Ctrl	RS
RS-7NPK-9	RS-5NPK-7	0.538186	60	28	32	Ctrl	RS
RS-8NPK-1	RS-5NPK-7	0.797	72	28	44	Ctrl	RS
RS-8NPK-2	RS-5NPK-7	0.702668	72	28	44	Ctrl	RS
RS-8NPK-3	RS-5NPK-7	0.706262	72	28	44	Ctrl	RS
RS-8NPK-4	RS-5NPK-7	0.704952	72	28	44	Ctrl	RS
RS-8NPK-5	RS-5NPK-7	0.602517	72	28	44	Ctrl	RS
RS-8NPK-6	RS-5NPK-7	0.838408	72	28	44	Ctrl	RS
RS-8NPK-7	RS-5NPK-7	0.710216	72	28	44	Ctrl	RS
RS-8NPK-8	RS-5NPK-7	0.759585	72	28	44	Ctrl	RS
RS-8NPK-9	RS-5NPK-7	0.760495	72	28	44	Ctrl	RS
RS-6NPK-1	RS-5NPK-8	0.500878	42	28	14	Ctrl	RS
RS-6NPK-2	RS-5NPK-8	0.471097	42	28	14	Ctrl	RS
RS-6NPK-3	RS-5NPK-8	0.568306	42	28	14	Ctrl	RS
RS-6NPK-4	RS-5NPK-8	0.461616	42	28	14	Ctrl	RS
RS-6NPK-5	RS-5NPK-8	0.456293	42	28	14	Ctrl	RS
RS-6NPK-6	RS-5NPK-8	0.416787	42	28	14	Ctrl	RS
RS-6NPK-7	RS-5NPK-8	0.519107	42	28	14	Ctrl	RS
RS-6NPK-8	RS-5NPK-8	0.526897	42	28	14	Ctrl	RS
RS-6NPK-9	RS-5NPK-8	0.461338	42	28	14	Ctrl	RS
RS-7NPK-1	RS-5NPK-8	0.795243	60	28	32	Ctrl	RS
RS-7NPK-2	RS-5NPK-8	0.683916	60	28	32	Ctrl	RS
RS-7NPK-3	RS-5NPK-8	0.600686	60	28	32	Ctrl	RS
RS-7NPK-4	RS-5NPK-8	0.713185	60	28	32	Ctrl	RS
RS-7NPK-5	RS-5NPK-8	0.737491	60	28	32	Ctrl	RS
RS-7NPK-6	RS-5NPK-8	0.58372	60	28	32	Ctrl	RS
RS-7NPK-7	RS-5NPK-8	0.842773	60	28	32	Ctrl	RS
RS-7NPK-8	RS-5NPK-8	0.719947	60	28	32	Ctrl	RS
RS-7NPK-9	RS-5NPK-8	0.730431	60	28	32	Ctrl	RS
RS-8NPK-1	RS-5NPK-8	0.692234	72	28	44	Ctrl	RS
RS-8NPK-2	RS-5NPK-8	0.560244	72	28	44	Ctrl	RS
RS-8NPK-3	RS-5NPK-8	0.582785	72	28	44	Ctrl	RS
RS-8NPK-4	RS-5NPK-8	0.725836	72	28	44	Ctrl	RS
RS-8NPK-5	RS-5NPK-8	0.614924	72	28	44	Ctrl	RS
RS-8NPK-6	RS-5NPK-8	0.650412	72	28	44	Ctrl	RS
RS-8NPK-7	RS-5NPK-8	0.629677	72	28	44	Ctrl	RS
RS-8NPK-8	RS-5NPK-8	0.678165	72	28	44	Ctrl	RS
RS-8NPK-9	RS-5NPK-8	0.664912	72	28	44	Ctrl	RS
RS-6NPK-1	RS-5NPK-9	0.329111	42	28	14	Ctrl	RS
[truncated: 15,830 more rows]

## Sheet: Figure 2H
Var1	Var2	Value	Treatment	Days	Compartment
RS-1NPK-1	RS-1NK-1	0.493169	-P	1	RS
RS-1NPK-2	RS-1NK-1	0.419894	-P	1	RS
RS-1NPK-3	RS-1NK-1	0.429371	-P	1	RS
RS-1NPK-4	RS-1NK-1	0.512639	-P	1	RS
RS-1NPK-5	RS-1NK-1	0.43628	-P	1	RS
RS-1NPK-6	RS-1NK-1	0.402355	-P	1	RS
RS-1NPK-7	RS-1NK-1	0.393601	-P	1	RS
RS-1NPK-8	RS-1NK-1	0.447433	-P	1	RS
RS-1NPK-9	RS-1NK-1	0.375926	-P	1	RS
RS-1NPK-1	RS-1NK-2	0.483768	-P	1	RS
RS-1NPK-2	RS-1NK-2	0.35392	-P	1	RS
RS-1NPK-3	RS-1NK-2	0.369862	-P	1	RS
RS-1NPK-4	RS-1NK-2	0.454395	-P	1	RS
RS-1NPK-5	RS-1NK-2	0.364418	-P	1	RS
RS-1NPK-6	RS-1NK-2	0.392663	-P	1	RS
RS-1NPK-7	RS-1NK-2	0.331827	-P	1	RS
RS-1NPK-8	RS-1NK-2	0.399096	-P	1	RS
RS-1NPK-9	RS-1NK-2	0.291624	-P	1	RS
RS-1NPK-1	RS-1NK-3	0.712699	-P	1	RS
RS-1NPK-2	RS-1NK-3	0.613896	-P	1	RS
RS-1NPK-3	RS-1NK-3	0.621087	-P	1	RS
RS-1NPK-4	RS-1NK-3	0.697287	-P	1	RS
RS-1NPK-5	RS-1NK-3	0.6388	-P	1	RS
RS-1NPK-6	RS-1NK-3	0.611279	-P	1	RS
RS-1NPK-7	RS-1NK-3	0.640315	-P	1	RS
RS-1NPK-8	RS-1NK-3	0.494955	-P	1	RS
RS-1NPK-9	RS-1NK-3	0.544572	-P	1	RS
RS-1NPK-1	RS-1NK-4	0.512714	-P	1	RS
RS-1NPK-2	RS-1NK-4	0.363442	-P	1	RS
RS-1NPK-3	RS-1NK-4	0.372752	-P	1	RS
RS-1NPK-4	RS-1NK-4	0.464574	-P	1	RS
RS-1NPK-5	RS-1NK-4	0.375934	-P	1	RS
RS-1NPK-6	RS-1NK-4	0.410373	-P	1	RS
RS-1NPK-7	RS-1NK-4	0.389152	-P	1	RS
RS-1NPK-8	RS-1NK-4	0.386519	-P	1	RS
RS-1NPK-9	RS-1NK-4	0.289352	-P	1	RS
RS-1NPK-1	RS-1NK-5	0.481427	-P	1	RS
RS-1NPK-2	RS-1NK-5	0.337777	-P	1	RS
RS-1NPK-3	RS-1NK-5	0.354431	-P	1	RS
RS-1NPK-4	RS-1NK-5	0.446479	-P	1	RS
RS-1NPK-5	RS-1NK-5	0.352663	-P	1	RS
RS-1NPK-6	RS-1NK-5	0.373291	-P	1	RS
RS-1NPK-7	RS-1NK-5	0.366971	-P	1	RS
RS-1NPK-8	RS-1NK-5	0.363104	-P	1	RS
RS-1NPK-9	RS-1NK-5	0.273793	-P	1	RS
RS-1NPK-1	RS-1NK-6	0.743998	-P	1	RS
RS-1NPK-2	RS-1NK-6	0.678241	-P	1	RS
RS-1NPK-3	RS-1NK-6	0.689312	-P	1	RS
RS-1NPK-4	RS-1NK-6	0.756055	-P	1	RS
RS-1NPK-5	RS-1NK-6	0.709733	-P	1	RS
RS-1NPK-6	RS-1NK-6	0.65429	-P	1	RS
RS-1NPK-7	RS-1NK-6	0.71186	-P	1	RS
RS-1NPK-8	RS-1NK-6	0.574662	-P	1	RS
RS-1NPK-9	RS-1NK-6	0.639563	-P	1	RS
RS-1NPK-1	RS-1NK-7	0.456646	-P	1	RS
RS-1NPK-2	RS-1NK-7	0.355805	-P	1	RS
RS-1NPK-3	RS-1NK-7	0.380291	-P	1	RS
RS-1NPK-4	RS-1NK-7	0.451932	-P	1	RS
RS-1NPK-5	RS-1NK-7	0.350669	-P	1	RS
RS-1NPK-6	RS-1NK-7	0.398072	-P	1	RS
RS-1NPK-7	RS-1NK-7	0.314891	-P	1	RS
RS-1NPK-8	RS-1NK-7	0.441367	-P	1	RS
RS-1NPK-9	RS-1NK-7	0.317833	-P	1	RS
RS-1NPK-1	RS-1NK-8	0.51831	-P	1	RS
RS-1NPK-2	RS-1NK-8	0.363864	-P	1	RS
RS-1NPK-3	RS-1NK-8	0.384702	-P	1	RS
RS-1NPK-4	RS-1NK-8	0.474768	-P	1	RS
RS-1NPK-5	RS-1NK-8	0.411649	-P	1	RS
RS-1NPK-6	RS-1NK-8	0.397374	-P	1	RS
RS-1NPK-7	RS-1NK-8	0.446828	-P	1	RS
RS-1NPK-8	RS-1NK-8	0.299999	-P	1	RS
RS-1NPK-9	RS-1NK-8	0.332882	-P	1	RS
RS-1NPK-1	RS-1NK-9	0.672672	-P	1	RS
RS-1NPK-2	RS-1NK-9	0.553899	-P	1	RS
RS-1NPK-3	RS-1NK-9	0.564058	-P	1	RS
RS-1NPK-4	RS-1NK-9	0.65036	-P	1	RS
RS-1NPK-5	RS-1NK-9	0.588775	-P	1	RS
RS-1NPK-6	RS-1NK-9	0.553084	-P	1	RS
RS-1NPK-7	RS-1NK-9	0.599763	-P	1	RS
RS-1NPK-8	RS-1NK-9	0.431892	-P	1	RS
RS-1NPK-9	RS-1NK-9	0.482317	-P	1	RS
RS-1NPK-1	RS-1NP-1	0.478875	-K	1	RS
RS-1NPK-2	RS-1NP-1	0.334483	-K	1	RS
RS-1NPK-3	RS-1NP-1	0.347083	-K	1	RS
RS-1NPK-4	RS-1NP-1	0.442707	-K	1	RS
RS-1NPK-5	RS-1NP-1	0.341634	-K	1	RS
RS-1NPK-6	RS-1NP-1	0.362922	-K	1	RS
RS-1NPK-7	RS-1NP-1	0.349524	-K	1	RS
RS-1NPK-8	RS-1NP-1	0.331365	-K	1	RS
RS-1NPK-9	RS-1NP-1	0.267612	-K	1	RS
RS-1NPK-1	RS-1NP-2	0.445054	-K	1	RS
RS-1NPK-2	RS-1NP-2	0.394849	-K	1	RS
RS-1NPK-3	RS-1NP-2	0.408658	-K	1	RS
RS-1NPK-4	RS-1NP-2	0.487453	-K	1	RS
RS-1NPK-5	RS-1NP-2	0.438069	-K	1	RS
RS-1NPK-6	RS-1NP-2	0.346149	-K	1	RS
RS-1NPK-7	RS-1NP-2	0.42357	-K	1	RS
RS-1NPK-8	RS-1NP-2	0.395422	-K	1	RS
RS-1NPK-9	RS-1NP-2	0.379922	-K	1	RS
RS-1NPK-1	RS-1NP-3	0.549896	-K	1	RS
RS-1NPK-2	RS-1NP-3	0.409077	-K	1	RS
RS-1NPK-3	RS-1NP-3	0.416574	-K	1	RS
RS-1NPK-4	RS-1NP-3	0.511045	-K	1	RS
RS-1NPK-5	RS-1NP-3	0.429448	-K	1	RS
RS-1NPK-6	RS-1NP-3	0.439477	-K	1	RS
RS-1NPK-7	RS-1NP-3	0.436401	-K	1	RS
RS-1NPK-8	RS-1NP-3	0.362112	-K	1	RS
RS-1NPK-9	RS-1NP-3	0.328334	-K	1	RS
RS-1NPK-1	RS-1NP-4	0.558713	-K	1	RS
RS-1NPK-2	RS-1NP-4	0.40997	-K	1	RS
RS-1NPK-3	RS-1NP-4	0.422858	-K	1	RS
RS-1NPK-4	RS-1NP-4	0.522265	-K	1	RS
RS-1NPK-5	RS-1NP-4	0.434495	-K	1	RS
RS-1NPK-6	RS-1NP-4	0.439792	-K	1	RS
RS-1NPK-7	RS-1NP-4	0.439362	-K	1	RS
RS-1NPK-8	RS-1NP-4	0.360608	-K	1	RS
RS-1NPK-9	RS-1NP-4	0.319634	-K	1	RS
RS-1NPK-1	RS-1NP-5	0.563528	-K	1	RS
RS-1NPK-2	RS-1NP-5	0.444604	-K	1	RS
RS-1NPK-3	RS-1NP-5	0.45687	-K	1	RS
RS-1NPK-4	RS-1NP-5	0.557544	-K	1	RS
RS-1NPK-5	RS-1NP-5	0.484453	-K	1	RS
RS-1NPK-6	RS-1NP-5	0.43151	-K	1	RS
RS-1NPK-7	RS-1NP-5	0.504945	-K	1	RS
RS-1NPK-8	RS-1NP-5	0.335335	-K	1	RS
RS-1NPK-9	RS-1NP-5	0.396282	-K	1	RS
RS-1NPK-1	RS-1NP-6	0.533473	-K	1	RS
RS-1NPK-2	RS-1NP-6	0.39478	-K	1	RS
RS-1NPK-3	RS-1NP-6	0.411066	-K	1	RS
RS-1NPK-4	RS-1NP-6	0.509455	-K	1	RS
RS-1NPK-5	RS-1NP-6	0.432568	-K	1	RS
RS-1NPK-6	RS-1NP-6	0.408695	-K	1	RS
RS-1NPK-7	RS-1NP-6	0.448502	-K	1	RS
RS-1NPK-8	RS-1NP-6	0.345003	-K	1	RS
RS-1NPK-9	RS-1NP-6	0.353033	-K	1	RS
RS-1NPK-1	RS-1NP-7	0.605774	-K	1	RS
RS-1NPK-2	RS-1NP-7	0.485204	-K	1	RS
RS-1NPK-3	RS-1NP-7	0.488744	-K	1	RS
RS-1NPK-4	RS-1NP-7	0.587779	-K	1	RS
RS-1NPK-5	RS-1NP-7	0.521503	-K	1	RS
RS-1NPK-6	RS-1NP-7	0.472887	-K	1	RS
RS-1NPK-7	RS-1NP-7	0.549635	-K	1	RS
RS-1NPK-8	RS-1NP-7	0.354052	-K	1	RS
RS-1NPK-9	RS-1NP-7	0.426836	-K	1	RS
RS-1NPK-1	RS-1NP-8	0.56797	-K	1	RS
RS-1NPK-2	RS-1NP-8	0.39664	-K	1	RS
RS-1NPK-3	RS-1NP-8	0.413806	-K	1	RS
RS-1NPK-4	RS-1NP-8	0.507735	-K	1	RS
RS-1NPK-5	RS-1NP-8	0.421801	-K	1	RS
RS-1NPK-6	RS-1NP-8	0.450194	-K	1	RS
RS-1NPK-7	RS-1NP-8	0.422728	-K	1	RS
RS-1NPK-8	RS-1NP-8	0.36888	-K	1	RS
RS-1NPK-9	RS-1NP-8	0.307168	-K	1	RS
RS-1NPK-1	RS-1NP-9	0.494808	-K	1	RS
RS-1NPK-2	RS-1NP-9	0.321147	-K	1	RS
RS-1NPK-3	RS-1NP-9	0.337414	-K	1	RS
RS-1NPK-4	RS-1NP-9	0.432027	-K	1	RS
RS-1NPK-5	RS-1NP-9	0.334392	-K	1	RS
RS-1NPK-6	RS-1NP-9	0.381902	-K	1	RS
RS-1NPK-7	RS-1NP-9	0.376299	-K	1	RS
RS-1NPK-8	RS-1NP-9	0.295249	-K	1	RS
RS-1NPK-9	RS-1NP-9	0.279967	-K	1	RS
RS-1NPK-1	RS-1PK-1	0.584292	-N	1	RS
RS-1NPK-2	RS-1PK-1	0.590051	-N	1	RS
RS-1NPK-3	RS-1PK-1	0.605375	-N	1	RS
RS-1NPK-4	RS-1PK-1	0.659357	-N	1	RS
RS-1NPK-5	RS-1PK-1	0.600079	-N	1	RS
RS-1NPK-6	RS-1PK-1	0.568158	-N	1	RS
RS-1NPK-7	RS-1PK-1	0.499751	-N	1	RS
RS-1NPK-8	RS-1PK-1	0.635099	-N	1	RS
RS-1NPK-9	RS-1PK-1	0.554904	-N	1	RS
RS-1NPK-1	RS-1PK-2	0.578858	-N	1	RS
RS-1NPK-2	RS-1PK-2	0.634735	-N	1	RS
RS-1NPK-3	RS-1PK-2	0.638247	-N	1	RS
RS-1NPK-4	RS-1PK-2	0.67476	-N	1	RS
RS-1NPK-5	RS-1PK-2	0.663831	-N	1	RS
RS-1NPK-6	RS-1PK-2	0.530369	-N	1	RS
RS-1NPK-7	RS-1PK-2	0.596299	-N	1	RS
RS-1NPK-8	RS-1PK-2	0.640109	-N	1	RS
RS-1NPK-9	RS-1PK-2	0.626127	-N	1	RS
RS-1NPK-1	RS-1PK-3	0.524454	-N	1	RS
RS-1NPK-2	RS-1PK-3	0.575943	-N	1	RS
RS-1NPK-3	RS-1PK-3	0.58605	-N	1	RS
RS-1NPK-4	RS-1PK-3	0.591603	-N	1	RS
RS-1NPK-5	RS-1PK-3	0.565353	-N	1	RS
RS-1NPK-6	RS-1PK-3	0.55958	-N	1	RS
RS-1NPK-7	RS-1PK-3	0.467233	-N	1	RS
RS-1NPK-8	RS-1PK-3	0.660146	-N	1	RS
RS-1NPK-9	RS-1PK-3	0.559049	-N	1	RS
RS-1NPK-1	RS-1PK-4	0.59948	-N	1	RS
RS-1NPK-2	RS-1PK-4	0.591627	-N	1	RS
RS-1NPK-3	RS-1PK-4	0.627405	-N	1	RS
RS-1NPK-4	RS-1PK-4	0.663659	-N	1	RS
RS-1NPK-5	RS-1PK-4	0.609648	-N	1	RS
RS-1NPK-6	RS-1PK-4	0.561214	-N	1	RS
RS-1NPK-7	RS-1PK-4	0.544672	-N	1	RS
RS-1NPK-8	RS-1PK-4	0.60406	-N	1	RS
RS-1NPK-9	RS-1PK-4	0.573685	-N	1	RS
RS-1NPK-1	RS-1PK-5	0.498449	-N	1	RS
RS-1NPK-2	RS-1PK-5	0.586103	-N	1	RS
RS-1NPK-3	RS-1PK-5	0.596716	-N	1	RS
RS-1NPK-4	RS-1PK-5	0.629576	-N	1	RS
RS-1NPK-5	RS-1PK-5	0.57968	-N	1	RS
RS-1NPK-6	RS-1PK-5	0.518457	-N	1	RS
RS-1NPK-7	RS-1PK-5	0.470975	-N	1	RS
RS-1NPK-8	RS-1PK-5	0.632421	-N	1	RS
RS-1NPK-9	RS-1PK-5	0.56724	-N	1	RS
RS-1NPK-1	RS-1PK-6	0.480224	-N	1	RS
RS-1NPK-2	RS-1PK-6	0.553387	-N	1	RS
RS-1NPK-3	RS-1PK-6	0.579093	-N	1	RS
RS-1NPK-4	RS-1PK-6	0.591265	-N	1	RS
RS-1NPK-5	RS-1PK-6	0.535772	-N	1	RS
RS-1NPK-6	RS-1PK-6	0.523479	-N	1	RS
RS-1NPK-7	RS-1PK-6	0.429591	-N	1	RS
RS-1NPK-8	RS-1PK-6	0.646775	-N	1	RS
RS-1NPK-9	RS-1PK-6	0.534251	-N	1	RS
RS-1NPK-1	RS-1PK-7	0.389209	-N	1	RS
RS-1NPK-2	RS-1PK-7	0.525848	-N	1	RS
RS-1NPK-3	RS-1PK-7	0.525351	-N	1	RS
RS-1NPK-4	RS-1PK-7	0.515256	-N	1	RS
RS-1NPK-5	RS-1PK-7	0.53426	-N	1	RS
RS-1NPK-6	RS-1PK-7	0.456003	-N	1	RS
RS-1NPK-7	RS-1PK-7	0.439311	-N	1	RS
RS-1NPK-8	RS-1PK-7	0.614748	-N	1	RS
RS-1NPK-9	RS-1PK-7	0.538869	-N	1	RS
RS-1NPK-1	RS-1PK-8	0.450772	-N	1	RS
RS-1NPK-2	RS-1PK-8	0.563984	-N	1	RS
RS-1NPK-3	RS-1PK-8	0.568026	-N	1	RS
RS-1NPK-4	RS-1PK-8	0.563529	-N	1	RS
RS-1NPK-5	RS-1PK-8	0.554005	-N	1	RS
RS-1NPK-6	RS-1PK-8	0.513789	-N	1	RS
RS-1NPK-7	RS-1PK-8	0.458217	-N	1	RS
RS-1NPK-8	RS-1PK-8	0.646868	-N	1	RS
RS-1NPK-9	RS-1PK-8	0.547193	-N	1	RS
RS-1NPK-1	RS-1PK-9	0.471065	-N	1	RS
RS-1NPK-2	RS-1PK-9	0.553506	-N	1	RS
RS-1NPK-3	RS-1PK-9	0.565282	-N	1	RS
RS-1NPK-4	RS-1PK-9	0.590237	-N	1	RS
RS-1NPK-5	RS-1PK-9	0.575871	-N	1	RS
RS-1NPK-6	RS-1PK-9	0.464426	-N	1	RS
RS-1NPK-7	RS-1PK-9	0.486091	-N	1	RS
RS-1NPK-8	RS-1PK-9	0.618304	-N	1	RS
RS-1NPK-9	RS-1PK-9	0.549847	-N	1	RS
RS-2NPK-1	RS-2NK-1	0.290989	-P	4	RS
RS-2NPK-2	RS-2NK-1	0.322043	-P	4	RS
RS-2NPK-3	RS-2NK-1	0.307844	-P	4	RS
RS-2NPK-4	RS-2NK-1	0.290602	-P	4	RS
RS-2NPK-5	RS-2NK-1	0.379035	-P	4	RS
RS-2NPK-6	RS-2NK-1	0.329799	-P	4	RS
RS-2NPK-7	RS-2NK-1	0.351959	-P	4	RS
RS-2NPK-8	RS-2NK-1	0.334449	-P	4	RS
RS-2NPK-9	RS-2NK-1	0.2927	-P	4	RS
RS-2NPK-1	RS-2NK-2	0.360693	-P	4	RS
RS-2NPK-2	RS-2NK-2	0.262996	-P	4	RS
RS-2NPK-3	RS-2NK-2	0.257927	-P	4	RS
RS-2NPK-4	RS-2NK-2	0.38602	-P	4	RS
RS-2NPK-5	RS-2NK-2	0.350548	-P	4	RS
RS-2NPK-6	RS-2NK-2	0.326177	-P	4	RS
RS-2NPK-7	RS-2NK-2	0.31	-P	4	RS
RS-2NPK-8	RS-2NK-2	0.304885	-P	4	RS
RS-2NPK-9	RS-2NK-2	0.251396	-P	4	RS
RS-2NPK-1	RS-2NK-3	0.316633	-P	4	RS
RS-2NPK-2	RS-2NK-3	0.300177	-P	4	RS
RS-2NPK-3	RS-2NK-3	0.288418	-P	4	RS
RS-2NPK-4	RS-2NK-3	0.309769	-P	4	RS
RS-2NPK-5	RS-2NK-3	0.3705	-P	4	RS
RS-2NPK-6	RS-2NK-3	0.331175	-P	4	RS
RS-2NPK-7	RS-2NK-3	0.314031	-P	4	RS
RS-2NPK-8	RS-2NK-3	0.298837	-P	4	RS
RS-2NPK-9	RS-2NK-3	0.267552	-P	4	RS
RS-2NPK-1	RS-2NK-4	0.426151	-P	4	RS
RS-2NPK-2	RS-2NK-4	0.278466	-P	4	RS
RS-2NPK-3	RS-2NK-4	0.327562	-P	4	RS
RS-2NPK-4	RS-2NK-4	0.491891	-P	4	RS
RS-2NPK-5	RS-2NK-4	0.342617	-P	4	RS
RS-2NPK-6	RS-2NK-4	0.313419	-P	4	RS
RS-2NPK-7	RS-2NK-4	0.397243	-P	4	RS
RS-2NPK-8	RS-2NK-4	0.384415	-P	4	RS
RS-2NPK-9	RS-2NK-4	0.313883	-P	4	RS
RS-2NPK-1	RS-2NK-5	0.385629	-P	4	RS
RS-2NPK-2	RS-2NK-5	0.255247	-P	4	RS
RS-2NPK-3	RS-2NK-5	0.291876	-P	4	RS
RS-2NPK-4	RS-2NK-5	0.455806	-P	4	RS
RS-2NPK-5	RS-2NK-5	0.335816	-P	4	RS
RS-2NPK-6	RS-2NK-5	0.284297	-P	4	RS
RS-2NPK-7	RS-2NK-5	0.360408	-P	4	RS
RS-2NPK-8	RS-2NK-5	0.354934	-P	4	RS
RS-2NPK-9	RS-2NK-5	0.272976	-P	4	RS
RS-2NPK-1	RS-2NK-6	0.290518	-P	4	RS
RS-2NPK-2	RS-2NK-6	0.28629	-P	4	RS
RS-2NPK-3	RS-2NK-6	0.266656	-P	4	RS
RS-2NPK-4	RS-2NK-6	0.336383	-P	4	RS
RS-2NPK-5	RS-2NK-6	0.341426	-P	4	RS
RS-2NPK-6	RS-2NK-6	0.301232	-P	4	RS
RS-2NPK-7	RS-2NK-6	0.29696	-P	4	RS
RS-2NPK-8	RS-2NK-6	0.305698	-P	4	RS
RS-2NPK-9	RS-2NK-6	0.277966	-P	4	RS
RS-2NPK-1	RS-2NK-7	0.320319	-P	4	RS
RS-2NPK-2	RS-2NK-7	0.281729	-P	4	RS
RS-2NPK-3	RS-2NK-7	0.263569	-P	4	RS
RS-2NPK-4	RS-2NK-7	0.376827	-P	4	RS
RS-2NPK-5	RS-2NK-7	0.303504	-P	4	RS
RS-2NPK-6	RS-2NK-7	0.283203	-P	4	RS
RS-2NPK-7	RS-2NK-7	0.258357	-P	4	RS
RS-2NPK-8	RS-2NK-7	0.258537	-P	4	RS
RS-2NPK-9	RS-2NK-7	0.284118	-P	4	RS
RS-2NPK-1	RS-2NK-8	0.34475	-P	4	RS
RS-2NPK-2	RS-2NK-8	0.292249	-P	4	RS
RS-2NPK-3	RS-2NK-8	0.303724	-P	4	RS
RS-2NPK-4	RS-2NK-8	0.438692	-P	4	RS
RS-2NPK-5	RS-2NK-8	0.292812	-P	4	RS
RS-2NPK-6	RS-2NK-8	0.257158	-P	4	RS
RS-2NPK-7	RS-2NK-8	0.300072	-P	4	RS
RS-2NPK-8	RS-2NK-8	0.30365	-P	4	RS
RS-2NPK-9	RS-2NK-8	0.338477	-P	4	RS
RS-2NPK-1	RS-2NK-9	0.388485	-P	4	RS
RS-2NPK-2	RS-2NK-9	0.256442	-P	4	RS
RS-2NPK-3	RS-2NK-9	0.294903	-P	4	RS
RS-2NPK-4	RS-2NK-9	0.463236	-P	4	RS
RS-2NPK-5	RS-2NK-9	0.334164	-P	4	RS
RS-2NPK-6	RS-2NK-9	0.282426	-P	4	RS
RS-2NPK-7	RS-2NK-9	0.34586	-P	4	RS
RS-2NPK-8	RS-2NK-9	0.353454	-P	4	RS
RS-2NPK-9	RS-2NK-9	0.283584	-P	4	RS
RS-2NPK-1	RS-2NP-1	0.276327	-K	4	RS
RS-2NPK-2	RS-2NP-1	0.224924	-K	4	RS
RS-2NPK-3	RS-2NP-1	0.229089	-K	4	RS
RS-2NPK-4	RS-2NP-1	0.36194	-K	4	RS
RS-2NPK-5	RS-2NP-1	0.260533	-K	4	RS
RS-2NPK-6	RS-2NP-1	0.250562	-K	4	RS
RS-2NPK-7	RS-2NP-1	0.283873	-K	4	RS
RS-2NPK-8	RS-2NP-1	0.264782	-K	4	RS
RS-2NPK-9	RS-2NP-1	0.238664	-K	4	RS
RS-2NPK-1	RS-2NP-2	0.375981	-K	4	RS
RS-2NPK-2	RS-2NP-2	0.242498	-K	4	RS
RS-2NPK-3	RS-2NP-2	0.294282	-K	4	RS
RS-2NPK-4	RS-2NP-2	0.468031	-K	4	RS
RS-2NPK-5	RS-2NP-2	0.289552	-K	4	RS
RS-2NPK-6	RS-2NP-2	0.266429	-K	4	RS
RS-2NPK-7	RS-2NP-2	0.351748	-K	4	RS
RS-2NPK-8	RS-2NP-2	0.349315	-K	4	RS
RS-2NPK-9	RS-2NP-2	0.294767	-K	4	RS
RS-2NPK-1	RS-2NP-3	0.336368	-K	4	RS
RS-2NPK-2	RS-2NP-3	0.203991	-K	4	RS
RS-2NPK-3	RS-2NP-3	0.242093	-K	4	RS
RS-2NPK-4	RS-2NP-3	0.420386	-K	4	RS
RS-2NPK-5	RS-2NP-3	0.271103	-K	4	RS
RS-2NPK-6	RS-2NP-3	0.256586	-K	4	RS
RS-2NPK-7	RS-2NP-3	0.288596	-K	4	RS
RS-2NPK-8	RS-2NP-3	0.276404	-K	4	RS
RS-2NPK-9	RS-2NP-3	0.239412	-K	4	RS
RS-2NPK-1	RS-2NP-4	0.289856	-K	4	RS
RS-2NPK-2	RS-2NP-4	0.296344	-K	4	RS
RS-2NPK-3	RS-2NP-4	0.28807	-K	4	RS
RS-2NPK-4	RS-2NP-4	0.28758	-K	4	RS
RS-2NPK-5	RS-2NP-4	0.361767	-K	4	RS
RS-2NPK-6	RS-2NP-4	0.319025	-K	4	RS
RS-2NPK-7	RS-2NP-4	0.318108	-K	4	RS
RS-2NPK-8	RS-2NP-4	0.323804	-K	4	RS
RS-2NPK-9	RS-2NP-4	0.261459	-K	4	RS
RS-2NPK-1	RS-2NP-5	0.365683	-K	4	RS
RS-2NPK-2	RS-2NP-5	0.220082	-K	4	RS
RS-2NPK-3	RS-2NP-5	0.24323	-K	4	RS
RS-2NPK-4	RS-2NP-5	0.399306	-K	4	RS
RS-2NPK-5	RS-2NP-5	0.330094	-K	4	RS
RS-2NPK-6	RS-2NP-5	0.293422	-K	4	RS
RS-2NPK-7	RS-2NP-5	0.313793	-K	4	RS
RS-2NPK-8	RS-2NP-5	0.310153	-K	4	RS
RS-2NPK-9	RS-2NP-5	0.2054	-K	4	RS
RS-2NPK-1	RS-2NP-6	0.298985	-K	4	RS
RS-2NPK-2	RS-2NP-6	0.337032	-K	4	RS
RS-2NPK-3	RS-2NP-6	0.327103	-K	4	RS
RS-2NPK-4	RS-2NP-6	0.375063	-K	4	RS
RS-2NPK-5	RS-2NP-6	0.322828	-K	4	RS
RS-2NPK-6	RS-2NP-6	0.31595	-K	4	RS
RS-2NPK-7	RS-2NP-6	0.270722	-K	4	RS
RS-2NPK-8	RS-2NP-6	0.277675	-K	4	RS
RS-2NPK-9	RS-2NP-6	0.355191	-K	4	RS
RS-2NPK-1	RS-2NP-7	0.388516	-K	4	RS
RS-2NPK-2	RS-2NP-7	0.227284	-K	4	RS
RS-2NPK-3	RS-2NP-7	0.291467	-K	4	RS
RS-2NPK-4	RS-2NP-7	0.479288	-K	4	RS
RS-2NPK-5	RS-2NP-7	0.28954	-K	4	RS
RS-2NPK-6	RS-2NP-7	0.267291	-K	4	RS
RS-2NPK-7	RS-2NP-7	0.321315	-K	4	RS
RS-2NPK-8	RS-2NP-7	0.330827	-K	4	RS
RS-2NPK-9	RS-2NP-7	0.275523	-K	4	RS
RS-2NPK-1	RS-2NP-8	0.365986	-K	4	RS
RS-2NPK-2	RS-2NP-8	0.21968	-K	4	RS
RS-2NPK-3	RS-2NP-8	0.271569	-K	4	RS
RS-2NPK-4	RS-2NP-8	0.449657	-K	4	RS
RS-2NPK-5	RS-2NP-8	0.289351	-K	4	RS
RS-2NPK-6	RS-2NP-8	0.250866	-K	4	RS
RS-2NPK-7	RS-2NP-8	0.310739	-K	4	RS
RS-2NPK-8	RS-2NP-8	0.324992	-K	4	RS
RS-2NPK-9	RS-2NP-8	0.248669	-K	4	RS
RS-2NPK-1	RS-2NP-9	0.310492	-K	4	RS
RS-2NPK-2	RS-2NP-9	0.288117	-K	4	RS
RS-2NPK-3	RS-2NP-9	0.283381	-K	4	RS
RS-2NPK-4	RS-2NP-9	0.418134	-K	4	RS
RS-2NPK-5	RS-2NP-9	0.26321	-K	4	RS
RS-2NPK-6	RS-2NP-9	0.238242	-K	4	RS
RS-2NPK-7	RS-2NP-9	0.321343	-K	4	RS
RS-2NPK-8	RS-2NP-9	0.306455	-K	4	RS
RS-2NPK-9	RS-2NP-9	0.339279	-K	4	RS
RS-2NPK-1	RS-2PK-1	0.524695	-N	4	RS
RS-2NPK-2	RS-2PK-1	0.542753	-N	4	RS
RS-2NPK-3	RS-2PK-1	0.527004	-N	4	RS
RS-2NPK-4	RS-2PK-1	0.448311	-N	4	RS
RS-2NPK-5	RS-2PK-1	0.612764	-N	4	RS
RS-2NPK-6	RS-2PK-1	0.577113	-N	4	RS
RS-2NPK-7	RS-2PK-1	0.561582	-N	4	RS
RS-2NPK-8	RS-2PK-1	0.568528	-N	4	RS
RS-2NPK-9	RS-2PK-1	0.475696	-N	4	RS
RS-2NPK-1	RS-2PK-2	0.542379	-N	4	RS
RS-2NPK-2	RS-2PK-2	0.533134	-N	4	RS
RS-2NPK-3	RS-2PK-2	0.52642	-N	4	RS
RS-2NPK-4	RS-2PK-2	0.486273	-N	4	RS
RS-2NPK-5	RS-2PK-2	0.611433	-N	4	RS
RS-2NPK-6	RS-2PK-2	0.571116	-N	4	RS
RS-2NPK-7	RS-2PK-2	0.567985	-N	4	RS
RS-2NPK-8	RS-2PK-2	0.570355	-N	4	RS
RS-2NPK-9	RS-2PK-2	0.463642	-N	4	RS
RS-2NPK-1	RS-2PK-3	0.504401	-N	4	RS
RS-2NPK-2	RS-2PK-3	0.493011	-N	4	RS
RS-2NPK-3	RS-2PK-3	0.492749	-N	4	RS
RS-2NPK-4	RS-2PK-3	0.457972	-N	4	RS
RS-2NPK-5	RS-2PK-3	0.57533	-N	4	RS
RS-2NPK-6	RS-2PK-3	0.53689	-N	4	RS
RS-2NPK-7	RS-2PK-3	0.537435	-N	4	RS
RS-2NPK-8	RS-2PK-3	0.539993	-N	4	RS
RS-2NPK-9	RS-2PK-3	0.433239	-N	4	RS
RS-2NPK-1	RS-2PK-4	0.54659	-N	4	RS
RS-2NPK-2	RS-2PK-4	0.514733	-N	4	RS
RS-2NPK-3	RS-2PK-4	0.52058	-N	4	RS
RS-2NPK-4	RS-2PK-4	0.503663	-N	4	RS
RS-2NPK-5	RS-2PK-4	0.588986	-N	4	RS
RS-2NPK-6	RS-2PK-4	0.558346	-N	4	RS
RS-2NPK-7	RS-2PK-4	0.573995	-N	4	RS
RS-2NPK-8	RS-2PK-4	0.549017	-N	4	RS
RS-2NPK-9	RS-2PK-4	0.459697	-N	4	RS
RS-2NPK-1	RS-2PK-5	0.521692	-N	4	RS
RS-2NPK-2	RS-2PK-5	0.558135	-N	4	RS
RS-2NPK-3	RS-2PK-5	0.527307	-N	4	RS
RS-2NPK-4	RS-2PK-5	0.416852	-N	4	RS
RS-2NPK-5	RS-2PK-5	0.61871	-N	4	RS
RS-2NPK-6	RS-2PK-5	0.587194	-N	4	RS
RS-2NPK-7	RS-2PK-5	0.541157	-N	4	RS
RS-2NPK-8	RS-2PK-5	0.548898	-N	4	RS
RS-2NPK-9	RS-2PK-5	0.495481	-N	4	RS
RS-2NPK-1	RS-2PK-6	0.543547	-N	4	RS
RS-2NPK-2	RS-2PK-6	0.511777	-N	4	RS
RS-2NPK-3	RS-2PK-6	0.512602	-N	4	RS
RS-2NPK-4	RS-2PK-6	0.510157	-N	4	RS
RS-2NPK-5	RS-2PK-6	0.596388	-N	4	RS
RS-2NPK-6	RS-2PK-6	0.551622	-N	4	RS
RS-2NPK-7	RS-2PK-6	0.575803	-N	4	RS
RS-2NPK-8	RS-2PK-6	0.563688	-N	4	RS
RS-2NPK-9	RS-2PK-6	0.459149	-N	4	RS
RS-2NPK-1	RS-2PK-7	0.53703	-N	4	RS
RS-2NPK-2	RS-2PK-7	0.514121	-N	4	RS
RS-2NPK-3	RS-2PK-7	0.510276	-N	4	RS
RS-2NPK-4	RS-2PK-7	0.496245	-N	4	RS
RS-2NPK-5	RS-2PK-7	0.595581	-N	4	RS
RS-2NPK-6	RS-2PK-7	0.554068	-N	4	RS
RS-2NPK-7	RS-2PK-7	0.570563	-N	4	RS
RS-2NPK-8	RS-2PK-7	0.56407	-N	4	RS
RS-2NPK-9	RS-2PK-7	0.458242	-N	4	RS
RS-2NPK-1	RS-2PK-8	0.491981	-N	4	RS
RS-2NPK-2	RS-2PK-8	0.509056	-N	4	RS
RS-2NPK-3	RS-2PK-8	0.493762	-N	4	RS
RS-2NPK-4	RS-2PK-8	0.423089	-N	4	RS
RS-2NPK-5	RS-2PK-8	0.579677	-N	4	RS
RS-2NPK-6	RS-2PK-8	0.537909	-N	4	RS
RS-2NPK-7	RS-2PK-8	0.526183	-N	4	RS
RS-2NPK-8	RS-2PK-8	0.520061	-N	4	RS
RS-2NPK-9	RS-2PK-8	0.446093	-N	4	RS
RS-2NPK-1	RS-2PK-9	0.524877	-N	4	RS
RS-2NPK-2	RS-2PK-9	0.503938	-N	4	RS
RS-2NPK-3	RS-2PK-9	0.502405	-N	4	RS
RS-2NPK-4	RS-2PK-9	0.473368	-N	4	RS
RS-2NPK-5	RS-2PK-9	0.586121	-N	4	RS
RS-2NPK-6	RS-2PK-9	0.548011	-N	4	RS
RS-2NPK-7	RS-2PK-9	0.558189	-N	4	RS
RS-2NPK-8	RS-2PK-9	0.546729	-N	4	RS
RS-2NPK-9	RS-2PK-9	0.441995	-N	4	RS
RS-3NPK-1	RS-3NK-1	0.517312	-P	7	RS
RS-3NPK-2	RS-3NK-1	0.433901	-P	7	RS
RS-3NPK-3	RS-3NK-1	0.384055	-P	7	RS
RS-3NPK-4	RS-3NK-1	0.599211	-P	7	RS
RS-3NPK-5	RS-3NK-1	0.430774	-P	7	RS
RS-3NPK-6	RS-3NK-1	0.399303	-P	7	RS
RS-3NPK-7	RS-3NK-1	0.569979	-P	7	RS
RS-3NPK-8	RS-3NK-1	0.481092	-P	7	RS
RS-3NPK-9	RS-3NK-1	0.514216	-P	7	RS
RS-3NPK-1	RS-3NK-2	0.573739	-P	7	RS
RS-3NPK-2	RS-3NK-2	0.51276	-P	7	RS
RS-3NPK-3	RS-3NK-2	0.373301	-P	7	RS
RS-3NPK-4	RS-3NK-2	0.628108	-P	7	RS
RS-3NPK-5	RS-3NK-2	0.495782	-P	7	RS
RS-3NPK-6	RS-3NK-2	0.487331	-P	7	RS
RS-3NPK-7	RS-3NK-2	0.589542	-P	7	RS
RS-3NPK-8	RS-3NK-2	0.486844	-P	7	RS
RS-3NPK-9	RS-3NK-2	0.578798	-P	7	RS
RS-3NPK-1	RS-3NK-3	0.48458	-P	7	RS
RS-3NPK-2	RS-3NK-3	0.405992	-P	7	RS
RS-3NPK-3	RS-3NK-3	0.361587	-P	7	RS
RS-3NPK-4	RS-3NK-3	0.535232	-P	7	RS
RS-3NPK-5	RS-3NK-3	0.397298	-P	7	RS
RS-3NPK-6	RS-3NK-3	0.398524	-P	7	RS
RS-3NPK-7	RS-3NK-3	0.506911	-P	7	RS
RS-3NPK-8	RS-3NK-3	0.367325	-P	7	RS
RS-3NPK-9	RS-3NK-3	0.470908	-P	7	RS
RS-3NPK-1	RS-3NK-4	0.401768	-P	7	RS
RS-3NPK-2	RS-3NK-4	0.341948	-P	7	RS
RS-3NPK-3	RS-3NK-4	0.455077	-P	7	RS
RS-3NPK-4	RS-3NK-4	0.493202	-P	7	RS
RS-3NPK-5	RS-3NK-4	0.27831	-P	7	RS
RS-3NPK-6	RS-3NK-4	0.301653	-P	7	RS
RS-3NPK-7	RS-3NK-4	0.484148	-P	7	RS
RS-3NPK-8	RS-3NK-4	0.330912	-P	7	RS
RS-3NPK-9	RS-3NK-4	0.396982	-P	7	RS
RS-3NPK-1	RS-3NK-5	0.43134	-P	7	RS
RS-3NPK-2	RS-3NK-5	0.369864	-P	7	RS
RS-3NPK-3	RS-3NK-5	0.5175	-P	7	RS
RS-3NPK-4	RS-3NK-5	0.564863	-P	7	RS
RS-3NPK-5	RS-3NK-5	0.341776	-P	7	RS
RS-3NPK-6	RS-3NK-5	0.37555	-P	7	RS
RS-3NPK-7	RS-3NK-5	0.518537	-P	7	RS
RS-3NPK-8	RS-3NK-5	0.404423	-P	7	RS
RS-3NPK-9	RS-3NK-5	0.447503	-P	7	RS
RS-3NPK-1	RS-3NK-6	0.433902	-P	7	RS
RS-3NPK-2	RS-3NK-6	0.395147	-P	7	RS
RS-3NPK-3	RS-3NK-6	0.359804	-P	7	RS
RS-3NPK-4	RS-3NK-6	0.502331	-P	7	RS
RS-3NPK-5	RS-3NK-6	0.40583	-P	7	RS
RS-3NPK-6	RS-3NK-6	0.342572	-P	7	RS
RS-3NPK-7	RS-3NK-6	0.478837	-P	7	RS
RS-3NPK-8	RS-3NK-6	0.413593	-P	7	RS
RS-3NPK-9	RS-3NK-6	0.404082	-P	7	RS
RS-3NPK-1	RS-3NK-7	0.568287	-P	7	RS
RS-3NPK-2	RS-3NK-7	0.495851	-P	7	RS
RS-3NPK-3	RS-3NK-7	0.40623	-P	7	RS
RS-3NPK-4	RS-3NK-7	0.654894	-P	7	RS
RS-3NPK-5	RS-3NK-7	0.494748	-P	7	RS
RS-3NPK-6	RS-3NK-7	0.508584	-P	7	RS
RS-3NPK-7	RS-3NK-7	0.608716	-P	7	RS
RS-3NPK-8	RS-3NK-7	0.510791	-P	7	RS
RS-3NPK-9	RS-3NK-7	0.5926	-P	7	RS
RS-3NPK-1	RS-3NK-8	0.426422	-P	7	RS
RS-3NPK-2	RS-3NK-8	0.371297	-P	7	RS
RS-3NPK-3	RS-3NK-8	0.365931	-P	7	RS
RS-3NPK-4	RS-3NK-8	0.471731	-P	7	RS
RS-3NPK-5	RS-3NK-8	0.375076	-P	7	RS
RS-3NPK-6	RS-3NK-8	0.361548	-P	7	RS
RS-3NPK-7	RS-3NK-8	0.41972	-P	7	RS
RS-3NPK-8	RS-3NK-8	0.352097	-P	7	RS
RS-3NPK-9	RS-3NK-8	0.414281	-P	7	RS
RS-3NPK-1	RS-3NK-9	0.493033	-P	7	RS
RS-3NPK-2	RS-3NK-9	0.4204	-P	7	RS
RS-3NPK-3	RS-3NK-9	0.41872	-P	7	RS
RS-3NPK-4	RS-3NK-9	0.593606	-P	7	RS
RS-3NPK-5	RS-3NK-9	0.456348	-P	7	RS
RS-3NPK-6	RS-3NK-9	0.462834	-P	7	RS
RS-3NPK-7	RS-3NK-9	0.550642	-P	7	RS
RS-3NPK-8	RS-3NK-9	0.470209	-P	7	RS
RS-3NPK-9	RS-3NK-9	0.534179	-P	7	RS
RS-3NPK-1	RS-3NP-1	0.492754	-K	7	RS
RS-3NPK-2	RS-3NP-1	0.434434	-K	7	RS
RS-3NPK-3	RS-3NP-1	0.38097	-K	7	RS
RS-3NPK-4	RS-3NP-1	0.602029	-K	7	RS
RS-3NPK-5	RS-3NP-1	0.450266	-K	7	RS
RS-3NPK-6	RS-3NP-1	0.450218	-K	7	RS
RS-3NPK-7	RS-3NP-1	0.520981	-K	7	RS
RS-3NPK-8	RS-3NP-1	0.473115	-K	7	RS
RS-3NPK-9	RS-3NP-1	0.504916	-K	7	RS
RS-3NPK-1	RS-3NP-2	0.435541	-K	7	RS
RS-3NPK-2	RS-3NP-2	0.375978	-K	7	RS
RS-3NPK-3	RS-3NP-2	0.449015	-K	7	RS
RS-3NPK-4	RS-3NP-2	0.562307	-K	7	RS
RS-3NPK-5	RS-3NP-2	0.383468	-K	7	RS
RS-3NPK-6	RS-3NP-2	0.387224	-K	7	RS
RS-3NPK-7	RS-3NP-2	0.435225	-K	7	RS
RS-3NPK-8	RS-3NP-2	0.417732	-K	7	RS
RS-3NPK-9	RS-3NP-2	0.448218	-K	7	RS
RS-3NPK-1	RS-3NP-3	0.593684	-K	7	RS
RS-3NPK-2	RS-3NP-3	0.531172	-K	7	RS
RS-3NPK-3	RS-3NP-3	0.398486	-K	7	RS
RS-3NPK-4	RS-3NP-3	0.591248	-K	7	RS
RS-3NPK-5	RS-3NP-3	0.504358	-K	7	RS
RS-3NPK-6	RS-3NP-3	0.446757	-K	7	RS
RS-3NPK-7	RS-3NP-3	0.556067	-K	7	RS
RS-3NPK-8	RS-3NP-3	0.525264	-K	7	RS
RS-3NPK-9	RS-3NP-3	0.491858	-K	7	RS
RS-3NPK-1	RS-3NP-4	0.460163	-K	7	RS
RS-3NPK-2	RS-3NP-4	0.406248	-K	7	RS
RS-3NPK-3	RS-3NP-4	0.41414	-K	7	RS
RS-3NPK-4	RS-3NP-4	0.532215	-K	7	RS
RS-3NPK-5	RS-3NP-4	0.426198	-K	7	RS
RS-3NPK-6	RS-3NP-4	0.421094	-K	7	RS
RS-3NPK-7	RS-3NP-4	0.474537	-K	7	RS
RS-3NPK-8	RS-3NP-4	0.412961	-K	7	RS
RS-3NPK-9	RS-3NP-4	0.460013	-K	7	RS
RS-3NPK-1	RS-3NP-5	0.515745	-K	7	RS
RS-3NPK-2	RS-3NP-5	0.500919	-K	7	RS
RS-3NPK-3	RS-3NP-5	0.480525	-K	7	RS
RS-3NPK-4	RS-3NP-5	0.596413	-K	7	RS
RS-3NPK-5	RS-3NP-5	0.531006	-K	7	RS
RS-3NPK-6	RS-3NP-5	0.513935	-K	7	RS
RS-3NPK-7	RS-3NP-5	0.418524	-K	7	RS
RS-3NPK-8	RS-3NP-5	0.519318	-K	7	RS
RS-3NPK-9	RS-3NP-5	0.473662	-K	7	RS
RS-3NPK-1	RS-3NP-6	0.46722	-K	7	RS
RS-3NPK-2	RS-3NP-6	0.481937	-K	7	RS
RS-3NPK-3	RS-3NP-6	0.472181	-K	7	RS
RS-3NPK-4	RS-3NP-6	0.540785	-K	7	RS
RS-3NPK-5	RS-3NP-6	0.517075	-K	7	RS
RS-3NPK-6	RS-3NP-6	0.501718	-K	7	RS
RS-3NPK-7	RS-3NP-6	0.348522	-K	7	RS
RS-3NPK-8	RS-3NP-6	0.473508	-K	7	RS
RS-3NPK-9	RS-3NP-6	0.436312	-K	7	RS
RS-3NPK-1	RS-3NP-7	0.549048	-K	7	RS
RS-3NPK-2	RS-3NP-7	0.48931	-K	7	RS
RS-3NPK-3	RS-3NP-7	0.305769	-K	7	RS
RS-3NPK-4	RS-3NP-7	0.531069	-K	7	RS
RS-3NPK-5	RS-3NP-7	0.481057	-K	7	RS
RS-3NPK-6	RS-3NP-7	0.407523	-K	7	RS
RS-3NPK-7	RS-3NP-7	0.520692	-K	7	RS
RS-3NPK-8	RS-3NP-7	0.451709	-K	7	RS
RS-3NPK-9	RS-3NP-7	0.459534	-K	7	RS
RS-3NPK-1	RS-3NP-8	0.476685	-K	7	RS
RS-3NPK-2	RS-3NP-8	0.408532	-K	7	RS
RS-3NPK-3	RS-3NP-8	0.351267	-K	7	RS
RS-3NPK-4	RS-3NP-8	0.544714	-K	7	RS
RS-3NPK-5	RS-3NP-8	0.427669	-K	7	RS
RS-3NPK-6	RS-3NP-8	0.417326	-K	7	RS
RS-3NPK-7	RS-3NP-8	0.492816	-K	7	RS
RS-3NPK-8	RS-3NP-8	0.407434	-K	7	RS
RS-3NPK-9	RS-3NP-8	0.46892	-K	7	RS
RS-3NPK-1	RS-3NP-9	0.459906	-K	7	RS
RS-3NPK-2	RS-3NP-9	0.414013	-K	7	RS
RS-3NPK-3	RS-3NP-9	0.411523	-K	7	RS
RS-3NPK-4	RS-3NP-9	0.461865	-K	7	RS
RS-3NPK-5	RS-3NP-9	0.428926	-K	7	RS
RS-3NPK-6	RS-3NP-9	0.363949	-K	7	RS
RS-3NPK-7	RS-3NP-9	0.464253	-K	7	RS
RS-3NPK-8	RS-3NP-9	0.401923	-K	7	RS
RS-3NPK-9	RS-3NP-9	0.404945	-K	7	RS
RS-3NPK-1	RS-3PK-1	0.695639	-N	7	RS
RS-3NPK-2	RS-3PK-1	0.620088	-N	7	RS
RS-3NPK-3	RS-3PK-1	0.564884	-N	7	RS
RS-3NPK-4	RS-3PK-1	0.732318	-N	7	RS
RS-3NPK-5	RS-3PK-1	0.552068	-N	7	RS
RS-3NPK-6	RS-3PK-1	0.544093	-N	7	RS
RS-3NPK-7	RS-3PK-1	0.7488	-N	7	RS
RS-3NPK-8	RS-3PK-1	0.625539	-N	7	RS
RS-3NPK-9	RS-3PK-1	0.665349	-N	7	RS
RS-3NPK-1	RS-3PK-2	0.663845	-N	7	RS
RS-3NPK-2	RS-3PK-2	0.580216	-N	7	RS
RS-3NPK-3	RS-3PK-2	0.613948	-N	7	RS
RS-3NPK-4	RS-3PK-2	0.727618	-N	7	RS
RS-3NPK-5	RS-3PK-2	0.502359	-N	7	RS
RS-3NPK-6	RS-3PK-2	0.541672	-N	7	RS
RS-3NPK-7	RS-3PK-2	0.714281	-N	7	RS
RS-3NPK-8	RS-3PK-2	0.579595	-N	7	RS
RS-3NPK-9	RS-3PK-2	0.65233	-N	7	RS
RS-3NPK-1	RS-3PK-3	0.701729	-N	7	RS
RS-3NPK-2	RS-3PK-3	0.630571	-N	7	RS
RS-3NPK-3	RS-3PK-3	0.60348	-N	7	RS
RS-3NPK-4	RS-3PK-3	0.747202	-N	7	RS
RS-3NPK-5	RS-3PK-3	0.559313	-N	7	RS
RS-3NPK-6	RS-3PK-3	0.585361	-N	7	RS
RS-3NPK-7	RS-3PK-3	0.741496	-N	7	RS
RS-3NPK-8	RS-3PK-3	0.598338	-N	7	RS
RS-3NPK-9	RS-3PK-3	0.683281	-N	7	RS
RS-3NPK-1	RS-3PK-4	0.599825	-N	7	RS
RS-3NPK-2	RS-3PK-4	0.549594	-N	7	RS
RS-3NPK-3	RS-3PK-4	0.564174	-N	7	RS
RS-3NPK-4	RS-3PK-4	0.621502	-N	7	RS
RS-3NPK-5	RS-3PK-4	0.477819	-N	7	RS
RS-3NPK-6	RS-3PK-4	0.458774	-N	7	RS
RS-3NPK-7	RS-3PK-4	0.662008	-N	7	RS
RS-3NPK-8	RS-3PK-4	0.560922	-N	7	RS
RS-3NPK-9	RS-3PK-4	0.544698	-N	7	RS
RS-3NPK-1	RS-3PK-5	0.565993	-N	7	RS
RS-3NPK-2	RS-3PK-5	0.503002	-N	7	RS
RS-3NPK-3	RS-3PK-5	0.603352	-N	7	RS
RS-3NPK-4	RS-3PK-5	0.629327	-N	7	RS
RS-3NPK-5	RS-3PK-5	0.442484	-N	7	RS
RS-3NPK-6	RS-3PK-5	0.423406	-N	7	RS
RS-3NPK-7	RS-3PK-5	0.654639	-N	7	RS
RS-3NPK-8	RS-3PK-5	0.54727	-N	7	RS
RS-3NPK-9	RS-3PK-5	0.539319	-N	7	RS
RS-3NPK-1	RS-3PK-6	0.56113	-N	7	RS
RS-3NPK-2	RS-3PK-6	0.496509	-N	7	RS
RS-3NPK-3	RS-3PK-6	0.622162	-N	7	RS
RS-3NPK-4	RS-3PK-6	0.626994	-N	7	RS
RS-3NPK-5	RS-3PK-6	0.437249	-N	7	RS
RS-3NPK-6	RS-3PK-6	0.465324	-N	7	RS
RS-3NPK-7	RS-3PK-6	0.636116	-N	7	RS
RS-3NPK-8	RS-3PK-6	0.516087	-N	7	RS
RS-3NPK-9	RS-3PK-6	0.538319	-N	7	RS
RS-3NPK-1	RS-3PK-7	0.585887	-N	7	RS
RS-3NPK-2	RS-3PK-7	0.507422	-N	7	RS
RS-3NPK-3	RS-3PK-7	0.608128	-N	7	RS
RS-3NPK-4	RS-3PK-7	0.678834	-N	7	RS
RS-3NPK-5	RS-3PK-7	0.418715	-N	7	RS
RS-3NPK-6	RS-3PK-7	0.477093	-N	7	RS
RS-3NPK-7	RS-3PK-7	0.668493	-N	7	RS
RS-3NPK-8	RS-3PK-7	0.518993	-N	7	RS
RS-3NPK-9	RS-3PK-7	0.588275	-N	7	RS
RS-3NPK-1	RS-3PK-8	0.593856	-N	7	RS
RS-3NPK-2	RS-3PK-8	0.520239	-N	7	RS
RS-3NPK-3	RS-3PK-8	0.497175	-N	7	RS
RS-3NPK-4	RS-3PK-8	0.615711	-N	7	RS
RS-3NPK-5	RS-3PK-8	0.450215	-N	7	RS
RS-3NPK-6	RS-3PK-8	0.428906	-N	7	RS
RS-3NPK-7	RS-3PK-8	0.648971	-N	7	RS
RS-3NPK-8	RS-3PK-8	0.532906	-N	7	RS
RS-3NPK-9	RS-3PK-8	0.550666	-N	7	RS
RS-3NPK-1	RS-3PK-9	0.56944	-N	7	RS
RS-3NPK-2	RS-3PK-9	0.497005	-N	7	RS
RS-3NPK-3	RS-3PK-9	0.612155	-N	7	RS
RS-3NPK-4	RS-3PK-9	0.656802	-N	7	RS
RS-3NPK-5	RS-3PK-9	0.419881	-N	7	RS
RS-3NPK-6	RS-3PK-9	0.473715	-N	7	RS
RS-3NPK-7	RS-3PK-9	0.648317	-N	7	RS
RS-3NPK-8	RS-3PK-9	0.5121	-N	7	RS
RS-3NPK-9	RS-3PK-9	0.569984	-N	7	RS
[truncated: 3,078 more rows]
