# Supplementary material for: Dynamic root microbiome sustains soybean productivity under unbalanced fertilization
Source: Nat Commun. 2024 Feb 23;15:1668. doi: 10.1038/s41467-024-45925-5 (PMC10891064; doi:10.1038/s41467-024-45925-5)
Supplement: Supplementary file 4 — Source Data [file 41467_2024_45925_MOESM4_ESM.zip › Source Data/Figure 3.xlsx]

## Sheet: Figure 3
Method	Taxonomy	BS-NK-1	BS-NK-2	BS-NK-3	BS-NK-4	BS-NK-5	BS-NK-6	BS-NK-7	BS-NK-8	BS-NK-9	BS-NP-1	BS-NP-2	BS-NP-3	BS-NP-4	BS-NP-5	BS-NP-6	BS-NP-7	BS-NP-8	BS-NP-9	BS-NPK-1	BS-NPK-2	BS-NPK-3	BS-NPK-4	BS-NPK-5	BS-NPK-6	BS-NPK-7	BS-NPK-8	BS-NPK-9	BS-PK-1	BS-PK-2	BS-PK-3	BS-PK-4	BS-PK-5	BS-PK-6	BS-PK-7	BS-PK-8	BS-PK-9	RS-1NK-1	RS-1NK-2	RS-1NK-3	RS-1NK-4	RS-1NK-5	RS-1NK-6	RS-1NK-7	RS-1NK-8	RS-1NK-9	RS-1NP-1	RS-1NP-2	RS-1NP-3
Relative	Acidobacteria	19105	19683	18874	12167	21135	20379	27154	18224	11641	18454	17923	31543	14885	19025	18389	23619	11967	17494	10745	18048	24044	12485	13794	23483	17069	20398	26052	8376	13420	12662	9032	8794	14080	7791	9578	7072	26692	28135	31893	35143	24286	14664	19400	28494	29642	17382	15473	18083
Relative	Actinobacteria	86660	76076	86358	59766	74791	78026	113488	83510	53917	84143	81037	114005	76633	94452	86547	85534	50304	82613	43865	75279	91344	51609	60868	92114	66928	87447	98358	70867	104606	116577	69422	67664	111885	61892	71551	67849	141678	151648	122776	142066	120994	85532	101798	134401	102695	120080	106157	100510
Relative	AD3	109	77	7	77	97	86	141	42	7	28	115	77	58	91	52	64	31	56	50	51	71	89	31	108	64	74	113	4	0	0	3	0	0	0	0	0	188	265	533	243	206	154	222	257	353	188	97	215
Relative	Armatimonadetes	254	390	388	151	296	384	384	307	246	235	286	537	276	299	229	401	171	252	121	353	331	176	242	398	252	369	254	189	278	454	151	145	342	137	185	266	1083	1161	1599	1271	856	1082	726	1027	786	457	655	467
Relative	Bacteroidetes	1888	3367	10670	1063	4069	3725	3531	9687	6069	5633	4048	5759	4771	4412	5288	5056	2316	5064	2033	3058	4144	2578	2376	4085	3689	3321	4359	3873	6300	12798	3842	3756	9140	3615	4028	7514	10351	5857	8234	10164	7025	11988	4128	6609	5716	6326	13188	5261
Relative	Chlamydiae	96	119	59	35	137	144	122	23	18	93	110	166	74	90	92	98	15	65	68	116	173	65	45	172	99	108	103	72	165	94	55	100	83	42	77	52	388	719	819	413	424	381	424	468	414	281	216	248
Relative	Chlorobi	0	31	19	0	12	38	20	0	7	37	61	84	26	26	27	50	18	34	25	28	77	30	15	52	27	34	57	96	114	34	72	55	81	41	63	22	167	59	145	104	93	243	74	153	93	77	140	71
Relative	Chloroflexi	7096	5999	6618	5301	7985	7685	10615	7130	4423	7370	6748	11483	8069	9134	8609	9997	4791	8121	3505	6244	9417	5247	5613	11096	6678	8811	11615	7845	10907	10846	9095	8660	14735	7704	8586	6380	16579	16627	16545	16938	13844	10041	14042	13348	15924	10765	10079	11382
Relative	Cyanobacteria	70	21	113	42	25	43	78	97	58	52	56	99	61	70	56	59	45	38	45	28	55	30	35	43	41	53	61	15	25	73	7	14	37	15	11	12	54	46	77	61	42	31	15	53	64	19	43	37
Relative	Elusimicrobia	25	149	142	43	171	119	128	121	59	208	150	308	143	213	171	175	82	178	88	157	264	105	91	200	137	175	270	70	137	127	105	83	113	74	78	70	299	316	445	314	211	257	142	271	235	179	181	194
Relative	FBP	109	99	143	46	97	120	140	165	79	268	149	343	234	169	246	231	125	233	109	125	186	133	98	243	164	176	224	277	434	535	240	278	504	210	260	241	282	217	433	258	189	424	125	324	224	155	365	170
Relative	Fibrobacteres	24	33	29	15	40	26	37	39	15	42	11	43	28	6	27	28	0	17	2	20	38	5	30	34	17	35	28	20	47	37	16	29	31	13	32	16	80	79	64	38	48	43	43	74	51	28	45	37
Relative	Firmicutes	7324	6116	7893	4851	6698	6409	8993	6946	4716	8200	7547	11097	7119	7846	8462	8733	4426	7224	4269	6780	7357	4954	4971	7744	6564	6383	7712	4786	7293	8326	4712	4251	7800	4273	4948	4817	56844	62552	59682	66786	53480	45858	43519	40948	43225	53463	34701	67103
Relative	Fusobacteria	0	0	0	0	0	0	0	0	0	0	0	0	0	0	0	0	0	0	0	0	0	0	0	0	0	0	0	0	0	0	0	0	0	0	0	0	0	0	0	0	0	0	0	0	0	0	0	0
Relative	Gemmatimonadetes	7371	8794	11425	4544	8300	8100	9500	10294	7187	11308	9668	15560	9590	10853	10482	10663	5696	10074	5617	9586	13456	6718	7365	12963	8097	11402	13313	11027	15038	17837	10239	8983	16438	8983	9675	9608	18368	14084	16539	13017	10511	13391	11278	11376	12070	9631	10454	10050
Relative	GN02	0	0	0	0	0	0	0	0	0	0	0	0	0	0	0	0	0	0	0	0	0	0	0	0	0	0	0	0	0	0	0	0	0	0	0	0	0	0	0	0	0	0	0	0	0	0	0	0
Relative	Kazan-3B-28	0	0	0	0	0	0	0	0	0	0	0	0	0	0	0	0	0	0	0	0	0	0	0	0	0	0	0	0	0	0	0	0	0	0	0	0	0	0	0	0	3	0	0	0	0	0	0	0
Relative	Lentisphaerae	0	0	0	0	0	0	0	0	0	0	0	0	0	0	0	0	0	0	0	0	0	0	0	0	0	0	0	0	0	0	0	0	0	0	0	0	0	0	0	0	0	0	0	0	0	0	0	0
Relative	MVP-21	0	0	0	0	0	0	0	0	0	0	0	0	0	0	0	0	0	0	0	0	0	0	0	0	0	0	0	0	0	0	0	0	0	0	0	0	0	0	0	0	0	0	0	0	0	0	0	0
Relative	Nitrospirae	796	1266	1099	480	1379	1340	1246	1091	755	2070	1813	2346	1689	2036	2198	2009	945	1936	991	1429	2538	1351	1041	2635	1667	1902	2704	1651	2731	2394	1504	1568	2354	1377	1779	1312	2539	2136	2099	1952	1482	1103	1570	1277	1787	1488	1638	1681
Relative	NKB19	0	0	0	0	0	0	0	0	0	0	0	0	0	0	0	0	0	0	0	0	0	0	0	0	0	0	0	0	0	0	0	0	0	0	0	0	0	0	0	0	0	0	0	0	0	0	0	0
Relative	OD1	0	0	0	0	0	9	0	0	0	0	0	0	0	9	0	0	4	0	0	0	0	0	3	0	0	0	0	0	0	0	0	0	0	3	5	0	0	8	6	0	0	0	0	0	0	0	0	7
Relative	OP3	0	0	0	0	0	0	0	0	0	0	0	0	0	0	0	0	0	0	0	0	0	0	0	0	0	0	0	0	0	0	0	0	0	0	0	0	0	0	0	0	0	0	0	0	0	0	0	0
Relative	PAUC34f	0	0	0	0	0	0	0	0	0	0	0	0	0	0	0	0	0	0	0	0	0	0	0	0	0	0	0	0	0	0	0	0	0	0	0	0	0	0	0	0	0	0	0	0	0	0	0	0
Relative	Planctomycetes	18	84	89	93	241	236	344	127	46	62	76	142	152	189	234	393	152	262	35	34	144	144	140	467	175	260	443	166	264	200	277	241	435	234	278	139	416	327	443	163	219	301	223	196	144	178	179	99
Relative	Proteobacteria	59446	60848	82096	37231	61596	59752	78406	74431	49418	65622	59988	95056	56631	66560	64972	70383	36118	57843	33232	63677	76440	41576	48963	73989	49557	68959	76814	44724	68603	102124	43910	41853	80467	39161	45669	56942	153216	147287	147965	156216	116701	137236	107685	140389	109140	115381	122782	114280
Relative	SBR1093	0	0	0	0	0	0	0	0	0	0	3	0	0	3	0	0	0	0	0	0	0	0	0	0	0	0	0	0	0	0	0	0	0	0	0	0	0	0	4	0	0	0	0	0	0	0	0	0
Relative	Spirochaetes	0	0	0	0	0	0	0	0	0	0	0	0	0	0	0	0	0	0	0	0	0	0	0	0	0	0	0	0	0	0	0	0	0	0	0	0	0	0	0	4	0	0	0	0	0	0	0	0
Relative	Tenericutes	34	9	0	0	0	0	15	0	0	0	0	0	0	0	0	0	0	0	0	0	0	0	0	0	0	0	6	2	9	28	0	0	0	0	2	0	0	3	22	0	0	0	0	0	0	0	0	0
Relative	Thermi	15	23	92	9	7	16	26	88	55	9	33	22	14	34	31	0	0	0	0	16	7	7	0	0	15	0	11	11	31	30	0	0	10	3	10	13	57	85	29	731	283	23	239	149	287	317	108	220
Relative	Thermotogae	0	0	0	0	0	0	0	0	0	0	0	0	0	0	0	0	0	0	0	0	0	0	0	0	0	0	0	0	0	0	0	0	0	0	0	0	0	0	0	0	0	0	0	0	0	0	0	0
Relative	TM6	21	17	4	0	39	31	17	0	0	25	37	18	15	13	44	21	0	24	14	21	33	2	6	45	40	21	21	20	28	29	11	15	21	2	21	4	279	349	495	166	258	242	206	101	153	151	76	207
Relative	Saccharibacteria	319	68	101	223	99	127	430	85	53	88	116	247	101	133	62	97	49	75	81	73	127	57	47	143	126	42	137	41	147	100	39	46	60	0	72	48	1069	512	1237	811	592	3233	482	875	607	428	605	506
Relative	unidentified	0	0	0	0	0	0	0	0	0	0	0	0	0	0	0	2	0	0	0	0	0	0	0	0	19	0	0	0	0	0	3	0	0	0	0	0	214	127	0	0	0	0	0	0	0	106	0	225
Relative	Verrucomicrobia	1198	1805	1909	767	2152	1985	2114	1806	1042	2350	1977	3473	1733	2030	2047	2502	1205	2051	1023	1691	3719	1402	1426	3869	1922	2368	3923	1715	3040	2133	1830	1709	2677	1526	1832	988	4244	4139	5861	3144	3139	3945	3095	3474	2803	1981	2333	2466
Relative	WS2	0	0	0	0	0	0	0	0	0	0	0	0	0	0	0	0	0	0	0	0	0	0	0	0	0	0	0	0	0	0	0	0	0	0	0	0	0	0	4	0	0	0	0	0	0	0	0	0
Relative	WS3	0	2	0	0	0	0	0	0	0	0	0	0	0	0	0	0	0	0	0	0	0	0	0	0	0	0	0	20	39	28	40	25	49	23	9	9	0	7	0	3	0	0	11	0	0	0	0	0
Absolute	Acidobacteria	1.89046e+08	2.11865e+08	1.5378e+08	1.66402e+08	1.75859e+08	1.66873e+08	1.57933e+08	1.15745e+08	1.42044e+08	1.86175e+08	1.59694e+08	2.24282e+08	1.73714e+08	1.23804e+08	1.31665e+08	1.86734e+08	1.41027e+08	1.54852e+08	1.06273e+08	1.68046e+08	2.2197e+08	1.2246e+08	1.52362e+08	1.50201e+08	1.67395e+08	1.43795e+08	1.49915e+08	1.25979e+08	9.38368e+07	1.31051e+08	6.03585e+07	9.02032e+07	1.16757e+08	8.32036e+07	9.17714e+07	8.45415e+07	2.93966e+08	3.424e+08	1.74026e+08	3.90771e+08	3.42914e+08	8.35453e+07	3.69935e+08	3.35676e+08	2.39007e+08	2.64116e+08	2.41391e+08	2.21092e+08
Absolute	Actinobacteria	8.57511e+08	8.18873e+08	7.03622e+08	8.17391e+08	6.22318e+08	6.38915e+08	6.6007e+08	5.30393e+08	6.57896e+08	8.48885e+08	7.2204e+08	8.10616e+08	8.94339e+08	6.14641e+08	6.19673e+08	6.76241e+08	5.92817e+08	7.31269e+08	4.33844e+08	7.00927e+08	8.43272e+08	5.06209e+08	6.72318e+08	5.89174e+08	6.5636e+08	6.16453e+08	5.65995e+08	1.06587e+09	7.31438e+08	1.20657e+09	4.63929e+08	6.94054e+08	9.27797e+08	6.60972e+08	6.85564e+08	8.11094e+08	1.56034e+09	1.84554e+09	6.69932e+08	1.5797e+09	1.70841e+09	4.87302e+08	1.94117e+09	1.58332e+09	8.28041e+08	1.82459e+09	1.65613e+09	1.22889e+09
Absolute	AD3	1.07857e+06	828819	57034.1	1.05309e+06	807113	704210	820085	266753	85414.1	282481	1.02465e+06	547497	676884	592177	372318	505991	365326	495697	494522	474864	655460	872960	342411	690783	627646	521659	650251	60161.8	0	0	20048.2	0	0	0	0	0	2.0705e+06	3.22502e+06	2.90834e+06	2.70203e+06	2.90868e+06	877386	4.23328e+06	3.02761e+06	2.84628e+06	2.85663e+06	1.51327e+06	2.6287e+06
Absolute	Armatimonadetes	2.51336e+06	4.19791e+06	3.16132e+06	2.06515e+06	2.46294e+06	3.14438e+06	2.23342e+06	1.94984e+06	3.0017e+06	2.37082e+06	2.54826e+06	3.81826e+06	3.22104e+06	1.94572e+06	1.63963e+06	3.17035e+06	2.01518e+06	2.23064e+06	1.19674e+06	3.2868e+06	3.05573e+06	1.7263e+06	2.67301e+06	2.54566e+06	2.47135e+06	2.60125e+06	1.46163e+06	2.84264e+06	1.94386e+06	4.69888e+06	1.00909e+06	1.48732e+06	2.83601e+06	1.46308e+06	1.77257e+06	3.17987e+06	1.19274e+07	1.41293e+07	8.72501e+06	1.41328e+07	1.20866e+07	6.16449e+06	1.3844e+07	1.20987e+07	6.33761e+06	6.94404e+06	1.02185e+07	5.70978e+06
Absolute	Bacteroidetes	1.8682e+07	3.6242e+07	8.69363e+07	1.45381e+07	3.38572e+07	3.05021e+07	2.0537e+07	6.15246e+07	7.40541e+07	5.68291e+07	3.60677e+07	4.09485e+07	5.56796e+07	2.87108e+07	3.78619e+07	3.99733e+07	2.72934e+07	4.48252e+07	2.01073e+07	2.84732e+07	3.82567e+07	2.52864e+07	2.62441e+07	2.61282e+07	3.61779e+07	2.34112e+07	2.50836e+07	5.82516e+07	4.40516e+07	1.32459e+08	2.56751e+07	3.85266e+07	7.57927e+07	3.86062e+07	3.85942e+07	8.98254e+07	1.13998e+08	7.12791e+07	4.49292e+07	1.13018e+08	9.91916e+07	6.82993e+07	7.8716e+07	7.78578e+07	4.60888e+07	9.61225e+07	2.05743e+08	6.43237e+07
Absolute	Chlamydiae	949932	1.2809e+06	480716	478678	1.13994e+06	1.17914e+06	709577	146079	219636	938240	980101	1.18032e+06	863611	585669	658717	774798	176770	575363	672550	1.08008e+06	1.59711e+06	637555	497048	1.10014e+06	970889	761341	592707	1.08291e+06	1.15373e+06	972896	367551	1.02574e+06	688270	448537	737774	621629	4.27315e+06	8.75016e+06	4.46891e+06	4.59233e+06	5.9868e+06	2.17067e+06	8.08517e+06	5.51331e+06	3.33813e+06	4.26975e+06	3.36977e+06	3.03218e+06
Absolute	Chlorobi	0	333680	154807	0	99849.1	311162	116324	0	85414.1	373278	543511	597270	303431	169193	193319	395305	212125	300959	247261	260710	710850	294256	165683	332599	264788	239681	328003	1.44388e+06	797124	351899	481158	564155	671686	437857	603633	262997	1.83922e+06	718024	791199	1.15642e+06	1.31314e+06	1.38445e+06	1.41109e+06	1.80243e+06	749870	1.17e+06	2.18411e+06	868082
Absolute	Chloroflexi	7.02158e+07	6.45725e+07	5.39217e+07	7.24992e+07	6.64412e+07	6.29285e+07	6.1739e+07	4.52844e+07	5.39695e+07	7.4353e+07	6.01247e+07	8.16482e+07	9.41686e+07	5.94389e+07	6.16401e+07	7.90373e+07	5.64605e+07	7.1885e+07	3.4666e+07	5.81382e+07	8.69361e+07	5.14654e+07	6.19984e+07	7.09716e+07	6.54909e+07	6.21127e+07	6.68378e+07	1.17992e+08	7.62652e+07	1.12256e+08	6.07796e+07	8.88287e+07	1.22189e+08	8.22745e+07	8.22666e+07	7.62691e+07	1.82589e+08	2.02349e+08	9.02785e+07	1.88341e+08	1.95475e+08	5.72067e+07	2.67764e+08	1.57247e+08	1.28397e+08	1.63572e+08	1.5724e+08	1.39162e+08
Absolute	Cyanobacteria	692659	226041	920694	574414	208019	352105	453664	616072	707717	524607	498961	703925	711896	455521	400958	466460	530311	336366	445070	260710	507750	294256	386593	275034	402085	373621	351021	225607	174808	755547	46779.2	143603	306819	160192	105396	143453	594717	559815	420154	678286	593032	176617	286032	624371	516039	288702	670833	452381
Absolute	Elusimicrobia	247378	1.60382e+06	1.15698e+06	588090	1.42285e+06	974430	744475	768502	719919	2.09843e+06	1.3365e+06	2.18999e+06	1.66887e+06	1.38608e+06	1.22435e+06	1.38357e+06	966345	1.57561e+06	870359	1.46184e+06	2.4372e+06	1.0299e+06	1.00514e+06	1.27923e+06	1.34355e+06	1.23365e+06	1.5537e+06	1.05283e+06	957947	1.31445e+06	701688	851361	937043	790279	747355	836808	3.29297e+06	3.84569e+06	2.42816e+06	3.49151e+06	2.97928e+06	1.46421e+06	2.70777e+06	3.19254e+06	1.89483e+06	2.71987e+06	2.82374e+06	2.37194e+06
Absolute	FBP	1.07857e+06	1.06562e+06	1.16513e+06	629120	807113	982618	814269	1.04796e+06	963960	2.70374e+06	1.32759e+06	2.43885e+06	2.73088e+06	1.09976e+06	1.76135e+06	1.82631e+06	1.47309e+06	2.06246e+06	1.07806e+06	1.16388e+06	1.71712e+06	1.30454e+06	1.08246e+06	1.55426e+06	1.60834e+06	1.2407e+06	1.28899e+06	4.1662e+06	3.03466e+06	5.53723e+06	1.60386e+06	2.85155e+06	4.17938e+06	2.24268e+06	2.49118e+06	2.88101e+06	3.10574e+06	2.64087e+06	2.36268e+06	2.86882e+06	2.66864e+06	2.41566e+06	2.3836e+06	3.81691e+06	1.80614e+06	2.3552e+06	5.69428e+06	2.07851e+06
Absolute	Fibrobacteres	237483	355208	236284	205148	332830	212901	215200	247699	183030	423721	98010.1	305745	326772	39044.6	193319	221371	0	150480	19780.9	186221	350809	49042.7	331365	217469	166718	246731	161124	300809	328639	382949	106924	297463	257065	138833	306607	191270	881062	961422	349219	422539	677750	244984	819959	871763	411219	425455	702035	452381
Absolute	Firmicutes	7.24719e+07	6.58319e+07	6.43101e+07	6.63448e+07	5.57324e+07	5.248e+07	5.23052e+07	4.41158e+07	5.75447e+07	8.27265e+07	6.72438e+07	7.89036e+07	8.30817e+07	5.10574e+07	6.05876e+07	6.9044e+07	5.21591e+07	6.3945e+07	4.22223e+07	6.3129e+07	6.79185e+07	4.85915e+07	5.49072e+07	4.95317e+07	6.43729e+07	4.49967e+07	4.43782e+07	7.19835e+07	5.09949e+07	8.61738e+07	3.14891e+07	4.3604e+07	6.46808e+07	4.56333e+07	4.74092e+07	5.75844e+07	6.26038e+08	7.61251e+08	3.25657e+08	7.42624e+08	7.55127e+08	2.61267e+08	8.29855e+08	4.82391e+08	3.48528e+08	8.12361e+08	5.41362e+08	8.20436e+08
Absolute	Fusobacteria	0	0	0	0	0	0	0	0	0	0	0	0	0	0	0	0	0	0	0	0	0	0	0	0	0	0	0	0	0	0	0	0	0	0	0	0	0	0	0	0	0	0	0	0	0	0	0	0
Absolute	Gemmatimonadetes	7.2937e+07	9.46575e+07	9.30879e+07	6.21461e+07	6.90623e+07	6.63267e+07	5.5254e+07	6.53798e+07	8.76959e+07	1.14082e+08	8.6142e+07	1.10637e+08	1.11919e+08	7.06252e+07	7.50507e+07	8.43028e+07	6.71256e+07	8.91724e+07	5.55546e+07	8.92558e+07	1.24223e+08	6.58937e+07	8.13501e+07	8.29132e+07	7.9407e+07	8.03778e+07	7.66088e+07	1.65851e+08	1.0515e+08	1.84612e+08	6.84246e+07	9.21419e+07	1.36311e+08	9.59335e+07	9.27008e+07	1.14858e+08	2.02292e+08	1.71401e+08	9.02458e+07	1.44742e+08	1.48413e+08	7.62927e+07	2.15058e+08	1.34016e+08	9.73218e+07	1.46341e+08	1.6309e+08	1.22876e+08
Absolute	GN02	0	0	0	0	0	0	0	0	0	0	0	0	0	0	0	0	0	0	0	0	0	0	0	0	0	0	0	0	0	0	0	0	0	0	0	0	0	0	0	0	0	0	0	0	0	0	0	0
Absolute	Kazan-3B-28	0	0	0	0	0	0	0	0	0	0	0	0	0	0	0	0	0	0	0	0	0	0	0	0	0	0	0	0	0	0	0	0	0	0	0	0	0	0	0	0	42359.4	0	0	0	0	0	0	0
Absolute	Lentisphaerae	0	0	0	0	0	0	0	0	0	0	0	0	0	0	0	0	0	0	0	0	0	0	0	0	0	0	0	0	0	0	0	0	0	0	0	0	0	0	0	0	0	0	0	0	0	0	0	0
Absolute	MVP-21	0	0	0	0	0	0	0	0	0	0	0	0	0	0	0	0	0	0	0	0	0	0	0	0	0	0	0	0	0	0	0	0	0	0	0	0	0	0	0	0	0	0	0	0	0	0	0	0
Absolute	Nitrospirae	7.87652e+06	1.36271e+07	8.95436e+06	6.56473e+06	1.14743e+07	1.09726e+07	7.24699e+06	6.92922e+06	9.21252e+06	2.08834e+07	1.61538e+07	1.66809e+07	1.97113e+07	1.32491e+07	1.57376e+07	1.58834e+07	1.11365e+07	1.7137e+07	9.80143e+06	1.33055e+07	2.34304e+07	1.32513e+07	1.14984e+07	1.68538e+07	1.63482e+07	1.34081e+07	1.556e+07	2.48318e+07	1.9096e+07	2.47778e+07	1.00508e+07	1.60835e+07	1.95203e+07	1.47056e+07	1.70455e+07	1.56842e+07	2.79627e+07	2.59949e+07	1.14533e+07	2.17052e+07	2.09255e+07	6.28413e+06	2.9938e+07	1.50438e+07	1.44088e+07	2.26099e+07	2.55541e+07	2.05528e+07
Absolute	NKB19	0	0	0	0	0	0	0	0	0	0	0	0	0	0	0	0	0	0	0	0	0	0	0	0	0	0	0	0	0	0	0	0	0	0	0	0	0	0	0	0	0	0	0	0	0	0	0	0
Absolute	OD1	0	0	0	0	0	73696.4	0	0	0	0	0	0	0	58566.9	0	0	47138.8	0	0	0	0	0	33136.5	0	0	0	0	0	0	0	0	0	0	32038.3	47907.4	0	0	97359.2	32739.3	0	0	0	0	0	0	0	0	85585.6
Absolute	OP3	0	0	0	0	0	0	0	0	0	0	0	0	0	0	0	0	0	0	0	0	0	0	0	0	0	0	0	0	0	0	0	0	0	0	0	0	0	0	0	0	0	0	0	0	0	0	0	0
Absolute	PAUC34f	0	0	0	0	0	0	0	0	0	0	0	0	0	0	0	0	0	0	0	0	0	0	0	0	0	0	0	0	0	0	0	0	0	0	0	0	0	0	0	0	0	0	0	0	0	0	0	0
Absolute	Planctomycetes	178112	904166	725148	1.27192e+06	2.0053e+06	1.93248e+06	2.00078e+06	806609	561293	625493	677161	1.00967e+06	1.7739e+06	1.22991e+06	1.67543e+06	3.1071e+06	1.79127e+06	2.31916e+06	346166	316576	1.32938e+06	1.41243e+06	1.54637e+06	2.987e+06	1.71622e+06	1.83286e+06	2.54921e+06	2.49671e+06	1.84597e+06	2.06999e+06	1.85112e+06	2.47202e+06	3.6072e+06	2.49899e+06	2.66365e+06	1.66166e+06	4.58152e+06	3.97956e+06	2.41725e+06	1.81247e+06	3.09224e+06	1.71489e+06	4.25234e+06	2.30899e+06	1.16109e+06	2.70468e+06	2.79254e+06	1.21042e+06
Absolute	Proteobacteria	5.88226e+08	6.5496e+08	6.68896e+08	5.0919e+08	5.12525e+08	4.89278e+08	4.56026e+08	4.7273e+08	6.02999e+08	6.62034e+08	5.34494e+08	6.75882e+08	6.60908e+08	4.33135e+08	4.65197e+08	5.56455e+08	4.2564e+08	5.12011e+08	3.28679e+08	5.929e+08	7.05681e+08	4.078e+08	5.40821e+08	4.73244e+08	4.86004e+08	4.86123e+08	4.42021e+08	6.72669e+08	4.79694e+08	1.05698e+09	2.93439e+08	4.29301e+08	6.67266e+08	4.18218e+08	4.37577e+08	6.80708e+08	1.68741e+09	1.79247e+09	8.07377e+08	1.73704e+09	1.64779e+09	7.81876e+08	2.05342e+09	1.65386e+09	8.80008e+08	1.75319e+09	1.91549e+09	1.39725e+09
Absolute	SBR1093	0	0	0	0	0	0	0	0	0	0	26730	0	0	19522.3	0	0	0	0	0	0	0	0	0	0	0	0	0	0	0	0	0	0	0	0	0	0	0	0	21826.2	0	0	0	0	0	0	0	0	0
Absolute	Spirochaetes	0	0	0	0	0	0	0	0	0	0	0	0	0	0	0	0	0	0	0	0	0	0	0	0	0	0	0	0	0	0	0	0	0	0	0	0	0	0	0	44477.8	0	0	0	0	0	0	0	0
Absolute	Tenericutes	336434	96874.9	0	0	0	0	87243.1	0	0	0	0	0	0	0	0	0	0	0	0	0	0	0	0	0	0	0	34526.6	30080.9	62930.8	289799	0	0	0	0	19163	0	0	36509.7	120044	0	0	0	0	0	0	0	0	0
Absolute	Thermi	148427	247569	749592	123089	58245.3	131016	151221	558910	671111	90797.4	294030	156428	163386	221253	221959	0	0	0	0	148977	64622.8	68659.7	0	0	147104	0	63298.8	165445	216762	310499	0	0	82924.1	32038.3	95814.8	155407	627757	1.03444e+06	158240	8.12832e+06	3.9959e+06	131038	4.55744e+06	1.75531e+06	2.31411e+06	4.81676e+06	1.68488e+06	2.68983e+06
Absolute	Thermotogae	0	0	0	0	0	0	0	0	0	0	0	0	0	0	0	0	0	0	0	0	0	0	0	0	0	0	0	0	0	0	0	0	0	0	0	0	0	0	0	0	0	0	0	0	0	0	0	0
Absolute	TM6	207798	182986	32590.9	0	324510	253843	98875.5	0	0	252215	329670	127986	175056	84596.7	315038	166028	0	212442	138466	195532	304650	19617.1	66273	287826	392279	148038	120843	300809	195785	300149	73510.2	153860	174141	21358.9	201211	47817.6	3.0727e+06	4.24729e+06	2.70099e+06	1.84583e+06	3.64291e+06	1.37875e+06	3.92817e+06	1.18984e+06	1.23366e+06	2.29442e+06	1.18566e+06	2.53089e+06
Absolute	Saccharibacteria	3.15654e+06	731944	822921	3.04986e+06	823755	1.03994e+06	2.50097e+06	539857	646707	887797	1.03356e+06	1.75626e+06	1.17871e+06	865489	443918	766892	577450	663880	801126	679707	1.17244e+06	559086	519139	914648	1.23568e+06	296077	788358	616658	1.02787e+06	1.035e+06	260627	471839	497545	0	689867	573811	1.17732e+07	6.23099e+06	6.74974e+06	9.01787e+06	8.35892e+06	1.84194e+07	9.19116e+06	1.0308e+07	4.89431e+06	6.50339e+06	9.43847e+06	6.18662e+06
Absolute	unidentified	0	0	0	0	0	0	0	0	0	0	0	0	0	0	0	15812.2	0	0	0	0	0	0	0	0	186332	0	0	0	0	0	20048.2	0	0	0	0	0	2.35684e+06	1.54558e+06	0	0	0	0	0	0	0	1.61065e+06	0	2.75097e+06
Absolute	Verrucomicrobia	1.18544e+07	1.94288e+07	1.5554e+07	1.04899e+07	1.79063e+07	1.62541e+07	1.22955e+07	1.14704e+07	1.27145e+07	2.37082e+07	1.76151e+07	2.46943e+07	2.02248e+07	1.32101e+07	1.46564e+07	1.97811e+07	1.42006e+07	1.81549e+07	1.01179e+07	1.5745e+07	3.43332e+07	1.37516e+07	1.57509e+07	2.47467e+07	1.8849e+07	1.66931e+07	2.25746e+07	2.57944e+07	2.12566e+07	2.20765e+07	1.22294e+07	1.75298e+07	2.21988e+07	1.62968e+07	1.75533e+07	1.1811e+07	4.67403e+07	5.03712e+07	3.19808e+07	3.49596e+07	4.43221e+07	2.24759e+07	5.9018e+07	4.09257e+07	2.26009e+07	3.0101e+07	3.63966e+07	3.01506e+07
Absolute	WS2	0	0	0	0	0	0	0	0	0	0	0	0	0	0	0	0	0	0	0	0	0	0	0	0	0	0	0	0	0	0	0	0	0	0	0	0	0	0	21826.2	0	0	0	0	0	0	0	0	0
Absolute	WS3	0	21527.8	0	0	0	0	0	0	0	0	0	0	0	0	0	0	0	0	0	0	0	0	0	0	0	0	0	300809	272700	289799	267310	256434	406328	245627	86233.3	107590	0	85189.3	0	33358.4	0	0	209757	0	0	0	0	0
[truncated: 559 more columns]

## Sheet: Figure 3 statistical test
Figure 3A Bulk Soil				Figure 3B Rhizosphere Soil				Figure 3C Root Endosphere
Control	Treatment	P-value		Stage1	Stage2	P-value		Stage1	Stage2	P-value
Ctrl	-N	0.672109		D1	D4	0.894937		D1	D4	0.0600873
Ctrl	-P	0.672109		D1	D7	0.608725		D1	D7	0.56104
Ctrl	-K	0.672109		D1	D14	0.657209		D1	D14	0.019755
				D1	D28	0.0017186		D1	D28	4.01708e-09
				D1	D42	8.82934e-08		D1	D42	6.2031e-10
				D1	D60	0.553527		D1	D60	3.27279e-07
				D1	D72	2.25911e-09		D1	D72	1.00231e-20
				D4	D7	0.668365		D4	D7	0.0136386
				D4	D14	0.747101		D4	D14	2.68861e-05
				D4	D28	0.00301508		D4	D28	1.07302e-14
				D4	D42	1.78754e-07		D4	D42	1.07616e-15
				D4	D60	0.610098		D4	D60	3.69863e-12
				D4	D72	3.72008e-09		D4	D72	8.58599e-29
				D7	D14	0.894937		D7	D14	0.0814718
				D7	D28	0.0164872		D7	D28	1.23131e-07
				D7	D42	3.43685e-06		D7	D42	2.2384e-08
				D7	D60	0.894937		D7	D60	7.02537e-06
				D7	D72	7.53056e-08		D7	D72	2.02415e-18
				D14	D28	0.0118997		D14	D28	0.000512887
				D14	D42	1.96467e-06		D14	D42	0.000158327
				D14	D60	0.873899		D14	D60	0.00698496
				D14	D72	4.57742e-08		D14	D72	3.69863e-12
				D28	D42	0.0399008		D28	D42	0.755505
				D28	D60	0.0248528		D28	D60	0.454071
				D28	D72	0.00417022		D28	D72	0.00052281
				D42	D60	7.65981e-06		D42	D60	0.296646
				D42	D72	0.585606		D42	D72	0.00154846
				D60	D72	1.49383e-07		D60	D72	2.33395e-05
