# Supplementary material for: Dynamic root microbiome sustains soybean productivity under unbalanced fertilization
Source: Nat Commun. 2024 Feb 23;15:1668. doi: 10.1038/s41467-024-45925-5 (PMC10891064; doi:10.1038/s41467-024-45925-5)
Supplement: Supplementary file 4 — Source Data [file 41467_2024_45925_MOESM4_ESM.zip › Source Data/Figure 4.xlsx]

## Sheet: Figure 4A
Method	Taxonomy	RS-1NK-1	RS-1NK-2	RS-1NK-3	RS-1NK-4	RS-1NK-5	RS-1NK-6	RS-1NK-7	RS-1NK-8	RS-1NK-9	RS-1NP-1	RS-1NP-2	RS-1NP-3	RS-1NP-4	RS-1NP-5	RS-1NP-6	RS-1NP-7	RS-1NP-8	RS-1NP-9	RS-1NPK-1	RS-1NPK-2	RS-1NPK-3	RS-1NPK-4	RS-1NPK-5	RS-1NPK-6	RS-1NPK-7	RS-1NPK-8	RS-1NPK-9	RS-1PK-1	RS-1PK-2	RS-1PK-3	RS-1PK-4	RS-1PK-5	RS-1PK-6	RS-1PK-7	RS-1PK-8	RS-1PK-9	RS-2NK-1	RS-2NK-2	RS-2NK-3	RS-2NK-4	RS-2NK-5	RS-2NK-6	RS-2NK-7	RS-2NK-8	RS-2NK-9	RS-2NP-1	RS-2NP-2	RS-2NP-3
Relative	Proteobacteria	0.35215	0.337238	0.354026	0.347142	0.328841	0.41565	0.347992	0.365345	0.334362	0.340296	0.384276	0.342649	0.32613	0.381392	0.353245	0.386523	0.345525	0.330485	0.432932	0.341146	0.331351	0.361498	0.369972	0.417112	0.369947	0.343421	0.359793	0.339051	0.425378	0.439837	0.396744	0.363171	0.378096	0.431642	0.483855	0.420732	0.408348	0.370371	0.385652	0.374736	0.365299	0.415172	0.411378	0.404518	0.385808	0.398165	0.406199	0.401851
Relative	Actinobacteria	0.325631	0.347223	0.293758	0.315698	0.340938	0.259053	0.328967	0.349762	0.314617	0.354155	0.332244	0.301362	0.316928	0.358023	0.302397	0.331639	0.286049	0.344978	0.369301	0.421722	0.4477	0.452798	0.365687	0.352505	0.322398	0.392979	0.325111	0.33668	0.330711	0.297111	0.29035	0.315778	0.312015	0.338258	0.259278	0.301082	0.341828	0.346139	0.379349	0.339916	0.33902	0.356011	0.352163	0.359636	0.328727	0.358858	0.31731	0.351404
Relative	Firmicutes	0.13065	0.143223	0.142797	0.148411	0.150696	0.138891	0.140635	0.106562	0.132424	0.15768	0.108605	0.201197	0.179523	0.0982142	0.159057	0.1107	0.166045	0.172121	0.0721377	0.108502	0.0955758	0.0815536	0.138158	0.0914966	0.14776	0.122454	0.163795	0.142702	0.07689	0.142122	0.165735	0.158901	0.162548	0.0981326	0.102684	0.11228	0.0663281	0.0785683	0.0583449	0.0812495	0.0855132	0.0569375	0.0512333	0.0524747	0.0597374	0.0664321	0.0671065	0.0633149
Relative	Bacteroidetes	0.0237906	0.0134106	0.019701	0.0225864	0.0197951	0.0363083	0.0133399	0.0171991	0.0175116	0.0186574	0.0412751	0.0157742	0.023502	0.0167112	0.026102	0.023325	0.0161975	0.0164131	0.0353755	0.0113313	0.0190889	0.0109367	0.00966146	0.0327373	0.00907558	0.0177713	0.00881265	0.0213634	0.0481171	0.0145125	0.0183714	0.0291098	0.0231916	0.024747	0.0481534	0.0478678	0.0256787	0.00789952	0.0178826	0.0127761	0.0118509	0.0167405	0.0159679	0.01346	0.0190702	0.0130712	0.0158901	0.0101425
Relative	Acidobacteria	0.0613486	0.0644197	0.0763084	0.0780945	0.0684332	0.0444132	0.0626925	0.0741521	0.0908113	0.0512651	0.0484265	0.0542188	0.0632069	0.051177	0.0630516	0.0576383	0.0801098	0.0590773	0.0297946	0.0511625	0.0445267	0.0408317	0.0489059	0.0414434	0.0535975	0.0577534	0.0620872	0.0397635	0.0284315	0.0291101	0.0332363	0.0342676	0.0301034	0.0287478	0.0310275	0.0316204	0.0521955	0.0758516	0.0566264	0.0825264	0.0846656	0.0564811	0.0748747	0.0840562	0.0928545	0.0605272	0.0747904	0.0710143
Relative	Chloroflexi	0.038105	0.0380703	0.0395862	0.0376395	0.0390097	0.0304114	0.0453777	0.0347365	0.0487848	0.0317494	0.0315447	0.034127	0.036667	0.0364112	0.0363414	0.0370903	0.0460433	0.0339549	0.0216674	0.0264892	0.0256732	0.0221052	0.0302654	0.0242284	0.0428667	0.0270099	0.0352536	0.0510764	0.0360616	0.0299615	0.0398514	0.03884	0.0412584	0.0341628	0.0336175	0.0326697	0.0437677	0.0573712	0.0449428	0.0427667	0.0528605	0.0446074	0.0434743	0.0399052	0.0550868	0.0491167	0.0547267	0.0487529
Absolute	Proteobacteria	1.68741e+09	1.79247e+09	8.07377e+08	1.73704e+09	1.64779e+09	7.81876e+08	2.05342e+09	1.65386e+09	8.80008e+08	1.75319e+09	1.91549e+09	1.39725e+09	1.29426e+09	1.38123e+09	1.45911e+09	1.26052e+09	1.4525e+09	1.70455e+09	4.22287e+09	2.53584e+09	2.53285e+09	3.72271e+09	2.97462e+09	2.97141e+09	3.1492e+09	1.57644e+09	2.12258e+09	1.55083e+09	1.68339e+09	3.16309e+09	1.51156e+09	2.20301e+09	2.7663e+09	3.73261e+09	4.42906e+09	2.51539e+09	2.4703e+09	2.34609e+09	2.70923e+09	1.40879e+09	1.51432e+09	2.39388e+09	2.65489e+09	1.94913e+09	1.66081e+09	2.25101e+09	1.65805e+09	2.10418e+09
Absolute	Actinobacteria	1.56034e+09	1.84554e+09	6.69932e+08	1.5797e+09	1.70841e+09	4.87302e+08	1.94117e+09	1.58332e+09	8.28041e+08	1.82459e+09	1.65613e+09	1.22889e+09	1.25774e+09	1.2966e+09	1.24908e+09	1.08154e+09	1.20248e+09	1.7793e+09	3.6022e+09	3.13479e+09	3.42222e+09	4.66292e+09	2.94017e+09	2.51117e+09	2.74443e+09	1.80393e+09	1.91797e+09	1.53999e+09	1.30876e+09	2.13668e+09	1.10621e+09	1.91552e+09	2.28283e+09	2.92508e+09	2.37335e+09	1.80005e+09	2.06789e+09	2.1926e+09	2.66495e+09	1.27789e+09	1.40539e+09	2.05276e+09	2.27273e+09	1.73287e+09	1.41509e+09	2.02879e+09	1.29521e+09	1.84003e+09
Absolute	Firmicutes	6.26038e+08	7.61251e+08	3.25657e+08	7.42624e+08	7.55127e+08	2.61267e+08	8.29855e+08	4.82391e+08	3.48528e+08	8.12361e+08	5.41362e+08	8.20436e+08	7.12445e+08	3.55687e+08	6.56998e+08	3.61015e+08	6.98013e+08	8.87752e+08	7.0364e+08	8.06532e+08	7.30582e+08	8.3984e+08	1.11081e+09	6.51801e+08	1.25782e+09	5.62111e+08	9.66297e+08	6.52725e+08	3.04285e+08	1.02207e+09	6.31438e+08	9.63901e+08	1.18927e+09	8.48598e+08	9.3994e+08	6.71276e+08	4.01252e+08	4.97685e+08	4.09877e+08	3.05451e+08	3.54489e+08	3.28302e+08	3.30641e+08	2.52844e+08	2.57155e+08	3.75571e+08	2.73919e+08	3.3153e+08
Absolute	Bacteroidetes	1.13998e+08	7.12791e+07	4.49292e+07	1.13018e+08	9.91916e+07	6.82993e+07	7.8716e+07	7.78578e+07	4.60888e+07	9.61225e+07	2.05743e+08	6.43237e+07	9.32687e+07	6.05204e+07	1.07816e+08	7.60673e+07	6.80905e+07	8.46539e+07	3.45057e+08	8.42294e+07	1.45916e+08	1.12627e+08	7.76793e+07	2.33213e+08	7.72564e+07	8.15775e+07	5.19896e+07	9.7717e+07	1.90419e+08	1.04367e+08	6.99935e+07	1.76581e+08	1.6968e+08	2.13999e+08	4.40782e+08	2.86183e+08	1.55344e+08	5.00389e+07	1.25626e+08	4.80307e+07	4.91271e+07	9.65258e+07	1.03051e+08	6.48555e+07	8.20926e+07	7.38974e+07	6.4861e+07	5.31082e+07
Absolute	Acidobacteria	2.93966e+08	3.424e+08	1.74026e+08	3.90771e+08	3.42914e+08	8.35453e+07	3.69935e+08	3.35676e+08	2.39007e+08	2.64116e+08	2.41391e+08	2.21092e+08	2.50839e+08	1.85339e+08	2.6044e+08	1.87969e+08	3.36762e+08	3.04704e+08	2.90621e+08	3.80307e+08	3.40362e+08	4.20486e+08	3.93209e+08	2.95233e+08	4.56252e+08	2.65111e+08	3.66279e+08	1.8188e+08	1.12515e+08	2.09346e+08	1.26628e+08	2.07869e+08	2.20249e+08	2.48596e+08	2.84017e+08	1.89046e+08	3.15757e+08	4.80477e+08	3.97804e+08	3.10251e+08	3.50976e+08	3.2567e+08	4.83215e+08	4.05017e+08	3.99716e+08	3.42188e+08	3.05283e+08	3.71846e+08
Absolute	Chloroflexi	1.82589e+08	2.02349e+08	9.02785e+07	1.88341e+08	1.95475e+08	5.72067e+07	2.67764e+08	1.57247e+08	1.28397e+08	1.63572e+08	1.5724e+08	1.39162e+08	1.45515e+08	1.31865e+08	1.50111e+08	1.20959e+08	1.93555e+08	1.7513e+08	2.11347e+08	1.96902e+08	1.96246e+08	2.2764e+08	2.43338e+08	1.72598e+08	3.64905e+08	1.23986e+08	2.07976e+08	2.33626e+08	1.4271e+08	2.15468e+08	1.5183e+08	2.35605e+08	3.01863e+08	2.95421e+08	3.07725e+08	1.9532e+08	2.64773e+08	3.63414e+08	3.15726e+08	1.60778e+08	2.1913e+08	2.57207e+08	2.80568e+08	1.92279e+08	2.37135e+08	2.77679e+08	2.23386e+08	2.55281e+08
[truncated: 239 more columns]

## Sheet: Figure 4B
Method	Taxonomy	R-1NK-1	R-1NK-2	R-1NK-3	R-1NK-4	R-1NK-5	R-1NK-6	R-1NK-7	R-1NK-8	R-1NK-9	R-1NP-1	R-1NP-2	R-1NP-3	R-1NP-4	R-1NP-5	R-1NP-6	R-1NP-7	R-1NP-8	R-1NP-9	R-1NPK-1	R-1NPK-2	R-1NPK-3	R-1NPK-4	R-1NPK-5	R-1NPK-6	R-1NPK-7	R-1NPK-8	R-1NPK-9	R-1PK-1	R-1PK-2	R-1PK-3	R-1PK-4	R-1PK-5	R-1PK-6	R-1PK-7	R-1PK-8	R-1PK-9	R-2NK-1	R-2NK-2	R-2NK-3	R-2NK-4	R-2NK-5	R-2NK-6	R-2NK-7	R-2NK-8	R-2NK-9	R-2NP-1	R-2NP-2	R-2NP-3
Relative	Proteobacteria	0.279703	0.140167	0.300836	0.258371	0.235341	0.13712	0.231505	0.254265	0.378214	0.215168	0.105193	0.244728	0.296703	0.12259	0.139084	0.132896	0.193756	0.210263	0.122123	0.190336	0.174739	0.221066	0.164792	0.157714	0.277634	0.144257	0.308396	0.340316	0.167383	0.296551	0.190457	0.117428	0.199054	0.16517	0.27206	0.481984	0.22958	0.139942	0.255156	0.238676	0.2865	0.258444	0.22612	0.253406	0.359176	0.385661	0.381129	0.411508
Relative	Actinobacteria	0.637907	0.781397	0.61922	0.622527	0.68263	0.808099	0.685315	0.667086	0.513929	0.681962	0.780272	0.645949	0.590025	0.812205	0.780121	0.789008	0.664212	0.730712	0.81728	0.733212	0.753525	0.593539	0.742048	0.714779	0.597931	0.758567	0.533443	0.592851	0.758997	0.592415	0.691047	0.699517	0.659732	0.754259	0.648876	0.464415	0.637695	0.797909	0.641847	0.616013	0.608267	0.612922	0.639913	0.616707	0.564933	0.532775	0.522841	0.486508
Relative	Firmicutes	0.0622348	0.0485953	0.0559889	0.0780061	0.0489961	0.0365579	0.0529996	0.052074	0.0585714	0.0696939	0.0845264	0.0677026	0.0819949	0.0418287	0.0559461	0.0412614	0.0823569	0.0371137	0.0327005	0.0470735	0.0420754	0.135181	0.0619343	0.0710261	0.0887201	0.0584903	0.113164	0.0413965	0.0569262	0.0791145	0.0705204	0.153205	0.113318	0.0526013	0.0565836	0.0462152	0.0867392	0.0295602	0.0749773	0.0742999	0.044653	0.094774	0.11197	0.062712	0.0435067	0.075419	0.0729491	0.0968254
Relative	Bacteroidetes	0.00671853	0.000835232	0.0139276	0.0201674	0.000798183	0.00281215	0.00128819	0.00664392	0.00571429	0.00179008	0.00206261	0.0233074	0.00845309	0.000413736	0.00185991	0.00384504	0.00267827	0.00424666	0.0094537	0.0022686	0	0.00482241	0.00394363	0.00400397	0.00759535	0.0022898	0.00884092	0.0101413	0.00277275	0	0.00314589	0.00834065	0.00283688	0.000345304	0.00458786	0.000893336	0.00329315	0	0.00817227	0.00631789	0.00180129	0.00924214	0.00376536	0.0130898	0.0147203	0	0.0031093	0.00277778
Relative	Acidobacteria	0.00282885	0	0	0	0.000675385	0.00101237	0.00662495	0	0.005	0.00274479	0	0	0	0	0.00163672	0.00187405	0.00083696	0.000713725	0.000852383	0.00124773	0.000536481	0.00620024	0.000387898	0.00618312	0.000969619	0.00156671	0.00445095	0.00166251	0.0008488	0.00137292	0.000524315	0	0.00126084	0	0.00152929	0.000297779	0.00299912	0.000504686	0.00155662	0.00665041	0.00445582	0.00630146	0	0.00214196	0.00196271	0	0	0
Relative	Chloroflexi	0.00848656	0.0189066	0.00584958	0.0148402	0.0120955	0.00472441	0.0184026	0.0156222	0.0235714	0.0177218	0.018159	0.0127636	0.0135249	0.0142739	0.0137261	0.0134738	0.037998	0.00863607	0.00774893	0.0213249	0.0232219	0.0266381	0.0155806	0.0233151	0.0171299	0.0192022	0.0212792	0.00498753	0.00786555	0.0197357	0.0334251	0.0147059	0.0192277	0.020488	0.0111638	0.00381157	0.0237577	0.00894016	0.0119341	0.0279317	0.0371634	0.0102504	0.00792707	0.0337954	0.00261694	0	0.00275054	0
Absolute	Proteobacteria	1.54844e+07	9.99999e+06	2.01739e+07	1.38666e+07	1.59306e+07	1.08486e+07	1.61031e+07	1.23677e+07	1.22334e+07	3.61985e+07	1.54682e+07	1.48338e+07	1.47543e+07	2.76806e+07	1.41447e+07	2.02856e+07	1.46176e+07	3.65231e+07	2.03187e+07	2.24348e+07	4.42988e+07	4.33848e+07	3.05276e+07	3.59854e+07	2.80134e+07	2.98646e+07	4.0333e+07	1.82844e+07	1.59672e+07	3.77727e+07	2.11829e+07	2.5643e+07	1.83802e+07	2.72781e+07	1.64021e+07	7.24204e+07	2.50492e+07	2.06271e+07	1.23786e+07	3.18309e+07	2.1229e+07	1.62793e+07	8.97443e+06	1.6732e+07	1.87132e+07	2.21657e+07	2.96249e+07	1.63544e+07
Absolute	Actinobacteria	3.53146e+07	5.57475e+07	4.15246e+07	3.34104e+07	4.62083e+07	6.39344e+07	4.76692e+07	3.24477e+07	1.66231e+07	1.14729e+08	1.14736e+08	3.91532e+07	2.93404e+07	1.83394e+08	7.93375e+07	1.20436e+08	5.01102e+07	1.26926e+08	1.35978e+08	8.64234e+07	1.91029e+08	1.16484e+08	1.37464e+08	1.63091e+08	6.03314e+07	1.57041e+08	6.97655e+07	3.18525e+07	7.24029e+07	7.5458e+07	7.68592e+07	1.52756e+08	6.0918e+07	1.24567e+08	3.91197e+07	6.97806e+07	6.95784e+07	1.1761e+08	3.11384e+07	8.21543e+07	4.50713e+07	3.86079e+07	2.53974e+07	4.07202e+07	2.94333e+07	3.0621e+07	4.06401e+07	1.93352e+07
Absolute	Firmicutes	3.44533e+06	3.46695e+06	3.75458e+06	4.18651e+06	3.31662e+06	2.89236e+06	3.68656e+06	2.53293e+06	1.89451e+06	1.17249e+07	1.24293e+07	4.10369e+06	4.07739e+06	9.44484e+06	5.68966e+06	6.29824e+06	6.21327e+06	6.44672e+06	5.44068e+06	5.54853e+06	1.06667e+07	2.65296e+07	1.14733e+07	1.6206e+07	8.95188e+06	1.21088e+07	1.47999e+07	2.22414e+06	5.43035e+06	1.00771e+07	7.84337e+06	3.34557e+07	1.04635e+07	8.68719e+06	3.41134e+06	6.94405e+06	9.46405e+06	4.3571e+06	3.63743e+06	9.90897e+06	3.30869e+06	5.9698e+06	4.44395e+06	4.14077e+06	2.26672e+06	4.33468e+06	5.67028e+06	3.84811e+06
Absolute	Bacteroidetes	371939	59588.2	933976	1.08237e+06	54030.2	222489	89603.8	323167	184830	301152	303298	1.41274e+06	420349	93420.8	189151	586915	202057	737653	1.5729e+06	267399	0	946414	730556	913582	766372	474041	1.15625e+06	544869	264500	0	349890	1.82137e+06	261950	57027.5	276595	134228	359313	0	396467	842582	133472	582161	149443	864298	766935	0	241684	110396
Absolute	Acidobacteria	156606	0	0	0	45717.8	80096	460819	0	161726	461767	0	0	0	0	166453	286059	63142.9	123975	141819	147070	136005	1.21682e+06	71857.9	1.4108e+06	97834.8	324344	582110	89322.8	80969.5	174874	58315	0	116422	0	92198.3	44742.6	327231	74389.5	75517.6	886929	330167	396928	0	141431	102258	0	0	0
Absolute	Chloroflexi	469818	1.34886e+06	392270	796459	818765	373781	1.28005e+06	759879	762423	2.98141e+06	2.67021e+06	773646	672559	3.22302e+06	1.39593e+06	2.05667e+06	2.86669e+06	1.5001e+06	1.28926e+06	2.51355e+06	5.88708e+06	5.22781e+06	2.88629e+06	5.31979e+06	1.72841e+06	3.97529e+06	2.78296e+06	267968	750317	2.51381e+06	3.71758e+06	3.21136e+06	1.77544e+06	3.38363e+06	673047	572706	2.59219e+06	1.31776e+06	578968	3.7251e+06	2.75373e+06	645670	314616	2.23146e+06	136344	0	213797	0
[truncated: 236 more columns]
