# Supplementary material for: Dynamic root microbiome sustains soybean productivity under unbalanced fertilization
Source: Nat Commun. 2024 Feb 23;15:1668. doi: 10.1038/s41467-024-45925-5 (PMC10891064; doi:10.1038/s41467-024-45925-5)
Supplement: Supplementary file 4 — Source Data [file 41467_2024_45925_MOESM4_ESM.zip › Source Data/Figure 6.xlsx]

## Sheet: Figure 6 A-C Alpha diversity
Database	Sample	Shannon		KEGG statistical test
KEGG	RS-1NK-1	7.8139		Control	Treatment	P-value	Symbol
KEGG	RS-1NK-2	7.8243		Ctrl	-N	0.03544	*
KEGG	RS-1NK-3	7.85127		Ctrl	-P	0.59132
KEGG	RS-1NP-1	7.88174		Ctrl	-K	0.228302
KEGG	RS-1NP-2	7.82424
KEGG	RS-1NP-3	7.82476		COG statistical test
KEGG	RS-1NPK-1	7.82087		Control	Treatment	P-value	Symbol
KEGG	RS-1NPK-2	7.85259		Ctrl	-N	0.0333506	*
KEGG	RS-1NPK-3	7.85791		Ctrl	-P	0.184006
KEGG	RS-1PK-1	7.80991		Ctrl	-K	0.293631
KEGG	RS-1PK-2	7.83188
KEGG	RS-1PK-3	7.83573		CAZy statistical test
KEGG	RS-6NK-1	7.92045		Control	Treatment	P-value	Symbol
KEGG	RS-6NK-2	7.86128		Ctrl	-N	0.000947806	***
KEGG	RS-6NK-3	7.87492		Ctrl	-P	0.175079
KEGG	RS-6NP-1	7.89839		Ctrl	-K	0.928695
KEGG	RS-6NP-2	7.89338
KEGG	RS-6NP-3	7.9061
KEGG	RS-6NPK-1	7.86626
KEGG	RS-6NPK-2	7.91857
KEGG	RS-6NPK-3	7.90612
KEGG	RS-6PK-1	7.69814
KEGG	RS-6PK-2	7.81961
KEGG	RS-6PK-3	7.78826
KEGG	RS-8NK-1	7.90276
KEGG	RS-8NK-2	7.88118
KEGG	RS-8NK-3	7.87742
KEGG	RS-8NP-1	7.90582
KEGG	RS-8NP-2	7.92189
KEGG	RS-8NP-3	7.90658
KEGG	RS-8NPK-1	7.76325
KEGG	RS-8NPK-2	7.85081
KEGG	RS-8NPK-3	7.82877
KEGG	RS-8PK-1	7.80023
KEGG	RS-8PK-2	7.72396
KEGG	RS-8PK-3	7.77523
COG	RS-1NK-1	7.36341
COG	RS-1NK-2	7.36952
COG	RS-1NK-3	7.38953
COG	RS-1NP-1	7.38308
COG	RS-1NP-2	7.37045
COG	RS-1NP-3	7.37988
COG	RS-1NPK-1	7.35936
COG	RS-1NPK-2	7.38419
COG	RS-1NPK-3	7.39199
COG	RS-1PK-1	7.33901
COG	RS-1PK-2	7.34429
COG	RS-1PK-3	7.34304
COG	RS-6NK-1	7.41368
COG	RS-6NK-2	7.39516
COG	RS-6NK-3	7.39791
COG	RS-6NP-1	7.41083
COG	RS-6NP-2	7.39678
COG	RS-6NP-3	7.39971
COG	RS-6NPK-1	7.36252
COG	RS-6NPK-2	7.40845
COG	RS-6NPK-3	7.40906
COG	RS-6PK-1	7.19267
COG	RS-6PK-2	7.30835
COG	RS-6PK-3	7.28989
COG	RS-8NK-1	7.41393
COG	RS-8NK-2	7.38851
COG	RS-8NK-3	7.38533
COG	RS-8NP-1	7.37044
COG	RS-8NP-2	7.39127
COG	RS-8NP-3	7.37492
COG	RS-8NPK-1	7.23918
COG	RS-8NPK-2	7.34309
COG	RS-8NPK-3	7.31288
COG	RS-8PK-1	7.28712
COG	RS-8PK-2	7.19944
COG	RS-8PK-3	7.26356
CAZy	RS-1NK-1	4.26967
CAZy	RS-1NK-2	4.27418
CAZy	RS-1NK-3	4.28707
CAZy	RS-1NP-1	4.30057
CAZy	RS-1NP-2	4.27964
CAZy	RS-1NP-3	4.27204
CAZy	RS-1NPK-1	4.28088
CAZy	RS-1NPK-2	4.30993
CAZy	RS-1NPK-3	4.30203
CAZy	RS-1PK-1	4.25547
CAZy	RS-1PK-2	4.25966
CAZy	RS-1PK-3	4.25202
CAZy	RS-6NK-1	4.31
CAZy	RS-6NK-2	4.2944
CAZy	RS-6NK-3	4.30473
CAZy	RS-6NP-1	4.3137
CAZy	RS-6NP-2	4.29904
CAZy	RS-6NP-3	4.32401
CAZy	RS-6NPK-1	4.30093
CAZy	RS-6NPK-2	4.30773
CAZy	RS-6NPK-3	4.32471
CAZy	RS-6PK-1	4.24966
CAZy	RS-6PK-2	4.27307
CAZy	RS-6PK-3	4.25946
CAZy	RS-8NK-1	4.29225
CAZy	RS-8NK-2	4.29371
CAZy	RS-8NK-3	4.29485
CAZy	RS-8NP-1	4.33838
CAZy	RS-8NP-2	4.33666
CAZy	RS-8NP-3	4.33632
CAZy	RS-8NPK-1	4.29219
CAZy	RS-8NPK-2	4.31896
CAZy	RS-8NPK-3	4.32039
CAZy	RS-8PK-1	4.28119
CAZy	RS-8PK-2	4.28014
CAZy	RS-8PK-3	4.28658

## Sheet: Figure 6 A-C Beta diversity
KEGG Database (P = 0.043)
	RS-1NK-1	RS-1NK-2	RS-1NK-3	RS-1NP-1	RS-1NP-2	RS-1NP-3	RS-1NPK-1	RS-1NPK-2	RS-1NPK-3	RS-1PK-1	RS-1PK-2	RS-1PK-3	RS-6NK-1	RS-6NK-2	RS-6NK-3	RS-6NP-1	RS-6NP-2	RS-6NP-3	RS-6NPK-1	RS-6NPK-2	RS-6NPK-3	RS-6PK-1	RS-6PK-2	RS-6PK-3	RS-8NK-1	RS-8NK-2	RS-8NK-3	RS-8NP-1	RS-8NP-2	RS-8NP-3	RS-8NPK-1	RS-8NPK-2	RS-8NPK-3	RS-8PK-1	RS-8PK-2	RS-8PK-3
RS-1NK-1	0	0.0310084	0.0313642	0.0732923	0.0374977	0.0320118	0.0872653	0.0692043	0.0419206	0.0592783	0.0568438	0.0791293	0.126459	0.099252	0.102751	0.109579	0.113725	0.155095	0.167999	0.154671	0.136036	0.291099	0.201882	0.233315	0.130384	0.116461	0.166471	0.228056	0.208362	0.227157	0.290063	0.225376	0.238881	0.240838	0.29912	0.273506
RS-1NK-2	0.0310084	0	0.0327264	0.0535603	0.0191194	0.0276989	0.0718087	0.0519632	0.0408528	0.0559328	0.0548207	0.0702242	0.125503	0.10565	0.104921	0.109259	0.10879	0.15331	0.161	0.149483	0.123539	0.292461	0.200132	0.234072	0.136458	0.113406	0.169404	0.223007	0.20224	0.228253	0.291251	0.226056	0.235433	0.238891	0.297234	0.271798
RS-1NK-3	0.0313642	0.0327264	0	0.0674462	0.0361059	0.0375519	0.0885345	0.0602959	0.0289015	0.0656745	0.0617685	0.0820703	0.10955	0.0892499	0.0886678	0.0930916	0.0999728	0.137646	0.155022	0.135573	0.119792	0.282437	0.190048	0.22279	0.117362	0.103547	0.152787	0.211284	0.191549	0.210607	0.278625	0.21088	0.224296	0.22915	0.288554	0.261631
RS-1NP-1	0.0732923	0.0535603	0.0674462	0	0.0469591	0.057585	0.044227	0.0400975	0.0646835	0.0661205	0.0666988	0.0593429	0.134438	0.134439	0.128312	0.125438	0.119551	0.160896	0.1695	0.154013	0.118116	0.309526	0.212548	0.250752	0.162413	0.130533	0.191629	0.219666	0.200054	0.233476	0.303663	0.237822	0.241819	0.247554	0.30443	0.28131
RS-1NP-2	0.0374977	0.0191194	0.0361059	0.0469591	0	0.0261106	0.0646007	0.0463284	0.0406346	0.0530714	0.0522571	0.0657832	0.126714	0.109536	0.107066	0.110034	0.10945	0.153715	0.161726	0.149619	0.120661	0.295053	0.201836	0.236625	0.140606	0.115859	0.172706	0.222291	0.201511	0.228892	0.293376	0.227309	0.235787	0.239744	0.298259	0.273101
RS-1NP-3	0.0320118	0.0276989	0.0375519	0.057585	0.0261106	0	0.0711344	0.0567751	0.0470032	0.0583924	0.0580385	0.071131	0.125123	0.104674	0.104473	0.107654	0.10978	0.154343	0.164171	0.150685	0.122269	0.296885	0.204295	0.238435	0.135745	0.115713	0.171065	0.223573	0.202398	0.229149	0.294236	0.227783	0.237863	0.241723	0.299782	0.274859
RS-1NPK-1	0.0872653	0.0718087	0.0885345	0.044227	0.0646007	0.0711344	0	0.0492744	0.082636	0.0706312	0.0759964	0.0563148	0.159704	0.157115	0.151346	0.148824	0.140454	0.185558	0.187336	0.178897	0.135294	0.326153	0.231344	0.268913	0.187068	0.152944	0.215923	0.241038	0.221126	0.261011	0.323575	0.259491	0.26107	0.264598	0.319692	0.298505
RS-1NPK-2	0.0692043	0.0519632	0.0602959	0.0400975	0.0463284	0.0567751	0.0492744	0	0.0477013	0.0749631	0.0747449	0.0744831	0.130581	0.125755	0.11977	0.116855	0.113913	0.154638	0.164239	0.150951	0.118205	0.301191	0.206498	0.242844	0.154628	0.12585	0.182576	0.21721	0.197333	0.229677	0.296262	0.229445	0.235432	0.240944	0.298343	0.274021
RS-1NPK-3	0.0419206	0.0408528	0.0289015	0.0646835	0.0406346	0.0470032	0.082636	0.0477013	0	0.0712607	0.0688883	0.086326	0.118578	0.0997616	0.0983384	0.100505	0.10737	0.14276	0.161113	0.143135	0.125382	0.286929	0.196636	0.228219	0.126834	0.114214	0.160257	0.215711	0.196571	0.21514	0.282671	0.215192	0.229164	0.234465	0.2933	0.266322
RS-1PK-1	0.0592783	0.0559328	0.0656745	0.0661205	0.0530714	0.0583924	0.0706312	0.0749631	0.0712607	0	0.0207772	0.0351758	0.146134	0.134363	0.132395	0.135861	0.13206	0.176104	0.179887	0.169525	0.142598	0.306435	0.214345	0.249066	0.161954	0.138339	0.194425	0.240065	0.22005	0.248048	0.307588	0.245394	0.252223	0.2522	0.309462	0.285469
RS-1PK-2	0.0568438	0.0548207	0.0617685	0.0666988	0.0522571	0.0580385	0.0759964	0.0747449	0.0688883	0.0207772	0	0.0381254	0.13871	0.128907	0.126316	0.130136	0.126708	0.169705	0.17574	0.162977	0.139703	0.302406	0.209333	0.244457	0.154982	0.132126	0.188095	0.233759	0.213765	0.240258	0.302082	0.23891	0.246976	0.247406	0.305188	0.280611
RS-1PK-3	0.0791293	0.0702242	0.0820703	0.0593429	0.0657832	0.071131	0.0563148	0.0744831	0.086326	0.0351758	0.0381254	0	0.150667	0.149219	0.144927	0.145327	0.137213	0.181955	0.183164	0.171739	0.139177	0.316298	0.221451	0.258504	0.176481	0.145913	0.207267	0.238563	0.218717	0.253468	0.315437	0.252708	0.255321	0.25684	0.313252	0.290863
RS-6NK-1	0.126459	0.125503	0.10955	0.134438	0.126714	0.125123	0.159704	0.130581	0.118578	0.146134	0.13871	0.150667	0	0.0580416	0.0472195	0.0414229	0.0427461	0.0538432	0.0816687	0.0490828	0.074365	0.214034	0.109506	0.148331	0.0722042	0.0425222	0.0894793	0.120204	0.102828	0.121738	0.201579	0.127445	0.141233	0.14508	0.206485	0.177969
RS-6NK-2	0.099252	0.10565	0.0892499	0.134439	0.109536	0.104674	0.157115	0.125755	0.0997616	0.134363	0.128907	0.149219	0.0580416	0	0.0267845	0.043984	0.0635746	0.0815744	0.10747	0.0882872	0.100993	0.22282	0.128367	0.159771	0.0488046	0.0537566	0.0830685	0.161794	0.143566	0.145288	0.217806	0.146864	0.168873	0.169509	0.23083	0.201093
RS-6NK-3	0.102751	0.104921	0.0886678	0.128312	0.107066	0.104473	0.151346	0.11977	0.0983384	0.132395	0.126316	0.144927	0.0472195	0.0267845	0	0.0311602	0.0497535	0.0695324	0.0990762	0.0766693	0.0878184	0.222349	0.122728	0.157884	0.0551492	0.0431145	0.0846459	0.149789	0.130989	0.139233	0.214614	0.141642	0.160531	0.162825	0.224404	0.194731
RS-6NP-1	0.109579	0.109259	0.0930916	0.125438	0.110034	0.107654	0.148824	0.116855	0.100505	0.135861	0.130136	0.145327	0.0414229	0.043984	0.0311602	0	0.0378847	0.057784	0.091293	0.0644257	0.0723679	0.223873	0.122594	0.159075	0.0643724	0.0474531	0.0870028	0.140075	0.120085	0.134289	0.213138	0.13882	0.156613	0.160988	0.222957	0.192884
RS-6NP-2	0.113725	0.10879	0.0999728	0.119551	0.10945	0.10978	0.140454	0.113913	0.10737	0.13206	0.126708	0.137213	0.0427461	0.0635746	0.0497535	0.0378847	0	0.0589735	0.069006	0.0564768	0.0577405	0.215177	0.108893	0.150532	0.0825312	0.0332905	0.0963346	0.127498	0.107309	0.13699	0.206617	0.136398	0.145203	0.147006	0.207586	0.18055
RS-6NP-3	0.155095	0.15331	0.137646	0.160896	0.153715	0.154343	0.185558	0.154638	0.14276	0.176104	0.169705	0.181955	0.0538432	0.0815744	0.0695324	0.057784	0.0589735	0	0.0692935	0.0430642	0.0879016	0.182576	0.0852681	0.11689	0.0813294	0.065479	0.0674314	0.0970314	0.0850546	0.0873021	0.167925	0.0937347	0.111155	0.116029	0.17903	0.146729
RS-6NPK-1	0.167999	0.161	0.155022	0.1695	0.161726	0.164171	0.187336	0.164239	0.161113	0.179887	0.17574	0.183164	0.0816687	0.10747	0.0990762	0.091293	0.069006	0.0692935	0	0.0544696	0.0847332	0.165563	0.0687173	0.110695	0.114871	0.0715671	0.0993865	0.0876523	0.077836	0.114411	0.161664	0.104113	0.095022	0.0972428	0.15327	0.129118
RS-6NPK-2	0.154671	0.149483	0.135573	0.154013	0.149619	0.150685	0.178897	0.150951	0.143135	0.169525	0.162977	0.171739	0.0490828	0.0882872	0.0766693	0.0644257	0.0564768	0.0430642	0.0544696	0	0.0705046	0.191407	0.0880111	0.126694	0.0933012	0.0617486	0.0863802	0.0942523	0.0803167	0.10223	0.179902	0.106298	0.114263	0.120789	0.183211	0.153333
RS-6NPK-3	0.136036	0.123539	0.119792	0.118116	0.120661	0.122269	0.135294	0.118205	0.125382	0.142598	0.139703	0.139177	0.074365	0.100993	0.0878184	0.0723679	0.0577405	0.0879016	0.0847332	0.0705046	0	0.243262	0.1356	0.181271	0.122294	0.0742962	0.134547	0.131625	0.10978	0.159842	0.234078	0.1631	0.162176	0.167928	0.226865	0.202766
RS-6PK-1	0.291099	0.292461	0.282437	0.309526	0.295053	0.296885	0.326153	0.301191	0.286929	0.306435	0.302406	0.316298	0.214034	0.22282	0.222349	0.223873	0.215177	0.182576	0.165563	0.191407	0.243262	0	0.120945	0.0777008	0.204549	0.20644	0.155229	0.168855	0.185735	0.131767	0.0566157	0.106907	0.111293	0.110923	0.104727	0.0899312
RS-6PK-2	0.201882	0.200132	0.190048	0.212548	0.201836	0.204295	0.231344	0.206498	0.196636	0.214345	0.209333	0.221451	0.109506	0.128367	0.122728	0.122594	0.108893	0.0852681	0.0687173	0.0880111	0.1356	0.120945	0	0.0584302	0.119576	0.10174	0.0861969	0.0931774	0.0972719	0.0898091	0.117521	0.0705464	0.0715886	0.0578689	0.115496	0.085924
RS-6PK-3	0.233315	0.234072	0.22279	0.250752	0.236625	0.238435	0.268913	0.242844	0.228219	0.249066	0.244457	0.258504	0.148331	0.159771	0.157884	0.159075	0.150532	0.11689	0.110695	0.126694	0.181271	0.0777008	0.0584302	0	0.143187	0.142191	0.0952121	0.119756	0.129673	0.0811506	0.0773091	0.0550565	0.0797363	0.0665018	0.106241	0.0701251
RS-8NK-1	0.130384	0.136458	0.117362	0.162413	0.140606	0.135745	0.187068	0.154628	0.126834	0.161954	0.154982	0.176481	0.0722042	0.0488046	0.0551492	0.0643724	0.0825312	0.0813294	0.114871	0.0933012	0.122294	0.204549	0.119576	0.143187	0	0.0701949	0.0612115	0.154708	0.139264	0.128705	0.196699	0.128657	0.1567	0.158079	0.217594	0.186024
RS-8NK-2	0.116461	0.113406	0.103547	0.130533	0.115859	0.115713	0.152944	0.12585	0.114214	0.138339	0.132126	0.145913	0.0425222	0.0537566	0.0431145	0.0474531	0.0332905	0.065479	0.0715671	0.0617486	0.0742962	0.20644	0.10174	0.142191	0.0701949	0	0.0867902	0.127731	0.108875	0.133391	0.199361	0.129877	0.139556	0.140617	0.200998	0.174078
RS-8NK-3	0.166471	0.169404	0.152787	0.191629	0.172706	0.171065	0.215923	0.182576	0.160257	0.194425	0.188095	0.207267	0.0894793	0.0830685	0.0846459	0.0870028	0.0963346	0.0674314	0.0993865	0.0863802	0.134547	0.155229	0.0861969	0.0952121	0.0612115	0.0867902	0	0.128253	0.1207	0.0839182	0.145475	0.0797159	0.116654	0.119263	0.176039	0.140601
RS-8NP-1	0.228056	0.223007	0.211284	0.219666	0.222291	0.223573	0.241038	0.21721	0.215711	0.240065	0.233759	0.238563	0.120204	0.161794	0.149789	0.140075	0.127498	0.0970314	0.0876523	0.0942523	0.131625	0.168855	0.0931774	0.119756	0.154708	0.127731	0.128253	0	0.0409241	0.0943645	0.144436	0.0943757	0.0669266	0.079122	0.124373	0.10147
RS-8NP-2	0.208362	0.20224	0.191549	0.200054	0.201511	0.202398	0.221126	0.197333	0.196571	0.22005	0.213765	0.218717	0.102828	0.143566	0.130989	0.120085	0.107309	0.0850546	0.077836	0.0803167	0.10978	0.185735	0.0972719	0.129673	0.139264	0.108875	0.1207	0.0409241	0	0.102859	0.164441	0.105111	0.0892903	0.0994954	0.152779	0.128472
RS-8NP-3	0.227157	0.228253	0.210607	0.233476	0.228892	0.229149	0.261011	0.229677	0.21514	0.248048	0.240258	0.253468	0.121738	0.145288	0.139233	0.134289	0.13699	0.0873021	0.114411	0.10223	0.159842	0.131767	0.0898091	0.0811506	0.128705	0.133391	0.0839182	0.0943645	0.102859	0	0.107454	0.0390205	0.0826698	0.0910494	0.137397	0.0992928
RS-8NPK-1	0.290063	0.291251	0.278625	0.303663	0.293376	0.294236	0.323575	0.296262	0.282671	0.307588	0.302082	0.315437	0.201579	0.217806	0.214614	0.213138	0.206617	0.167925	0.161664	0.179902	0.234078	0.0566157	0.117521	0.0773091	0.196699	0.199361	0.145475	0.144436	0.164441	0.107454	0	0.0850319	0.0939235	0.0982357	0.0914782	0.0721146
RS-8NPK-2	0.225376	0.226056	0.21088	0.237822	0.227309	0.227783	0.259491	0.229445	0.215192	0.245394	0.23891	0.252708	0.127445	0.146864	0.141642	0.13882	0.136398	0.0937347	0.104113	0.106298	0.1631	0.106907	0.0705464	0.0550565	0.128657	0.129877	0.0797159	0.0943757	0.105111	0.0390205	0.0850319	0	0.0648997	0.0708078	0.11596	0.0772667
RS-8NPK-3	0.238881	0.235433	0.224296	0.241819	0.235787	0.237863	0.26107	0.235432	0.229164	0.252223	0.246976	0.255321	0.141233	0.168873	0.160531	0.156613	0.145203	0.111155	0.095022	0.114263	0.162176	0.111293	0.0715886	0.0797363	0.1567	0.139556	0.116654	0.0669266	0.0892903	0.0826698	0.0939235	0.0648997	0	0.049605	0.0842645	0.0605979
RS-8PK-1	0.240838	0.238891	0.22915	0.247554	0.239744	0.241723	0.264598	0.240944	0.234465	0.2522	0.247406	0.25684	0.14508	0.169509	0.162825	0.160988	0.147006	0.116029	0.0972428	0.120789	0.167928	0.110923	0.0578689	0.0665018	0.158079	0.140617	0.119263	0.079122	0.0994954	0.0910494	0.0982357	0.0708078	0.049605	0	0.0710049	0.0452016
RS-8PK-2	0.29912	0.297234	0.288554	0.30443	0.298259	0.299782	0.319692	0.298343	0.2933	0.309462	0.305188	0.313252	0.206485	0.23083	0.224404	0.222957	0.207586	0.17903	0.15327	0.183211	0.226865	0.104727	0.115496	0.106241	0.217594	0.200998	0.176039	0.124373	0.152779	0.137397	0.0914782	0.11596	0.0842645	0.0710049	0	0.0503296
RS-8PK-3	0.273506	0.271798	0.261631	0.28131	0.273101	0.274859	0.298505	0.274021	0.266322	0.285469	0.280611	0.290863	0.177969	0.201093	0.194731	0.192884	0.18055	0.146729	0.129118	0.153333	0.202766	0.0899312	0.085924	0.0701251	0.186024	0.174078	0.140601	0.10147	0.128472	0.0992928	0.0721146	0.0772667	0.0605979	0.0452016	0.0503296	0
COG Database (P = 0.046)
	RS-1NK-1	RS-1NK-2	RS-1NK-3	RS-1NP-1	RS-1NP-2	RS-1NP-3	RS-1NPK-1	RS-1NPK-2	RS-1NPK-3	RS-1PK-1	RS-1PK-2	RS-1PK-3	RS-6NK-1	RS-6NK-2	RS-6NK-3	RS-6NP-1	RS-6NP-2	RS-6NP-3	RS-6NPK-1	RS-6NPK-2	RS-6NPK-3	RS-6PK-1	RS-6PK-2	RS-6PK-3	RS-8NK-1	RS-8NK-2	RS-8NK-3	RS-8NP-1	RS-8NP-2	RS-8NP-3	RS-8NPK-1	RS-8NPK-2	RS-8NPK-3	RS-8PK-1	RS-8PK-2	RS-8PK-3
RS-1NK-1	0	0.0245981	0.0238537	0.0596832	0.0314092	0.0274552	0.0770243	0.0582435	0.0342419	0.054958	0.0527057	0.0702971	0.104107	0.082665	0.0841847	0.0918292	0.0961698	0.130771	0.142415	0.128617	0.115614	0.254213	0.172332	0.198095	0.109998	0.0946749	0.141136	0.190979	0.175642	0.191388	0.251246	0.19289	0.203109	0.205176	0.256171	0.232007
RS-1NK-2	0.0245981	0	0.0255383	0.0429811	0.0160013	0.0230831	0.0633339	0.0436402	0.0331743	0.0512652	0.0501844	0.062608	0.103823	0.0888292	0.0871355	0.0925109	0.0916772	0.129716	0.136436	0.12407	0.105124	0.256191	0.171343	0.199282	0.116117	0.0925442	0.144808	0.186067	0.170175	0.192814	0.252834	0.193845	0.200312	0.2038	0.254829	0.231353
RS-1NK-3	0.0238537	0.0255383	0	0.0561807	0.0293429	0.0304105	0.0777944	0.050979	0.022631	0.0601186	0.0570869	0.0740992	0.0911497	0.0739065	0.0725609	0.078608	0.08458	0.116836	0.13085	0.113451	0.102373	0.246063	0.162481	0.18874	0.100062	0.0840546	0.130088	0.177658	0.161969	0.178015	0.241588	0.180727	0.190588	0.194991	0.247247	0.221977
RS-1NP-1	0.0596832	0.0429811	0.0561807	0	0.0363667	0.0466233	0.0328263	0.029528	0.0528162	0.053306	0.054208	0.0478279	0.112473	0.111743	0.105659	0.104706	0.0984985	0.137041	0.140336	0.127833	0.0963403	0.270333	0.179829	0.212501	0.139072	0.10557	0.164729	0.182446	0.16621	0.200894	0.264468	0.204413	0.20472	0.209078	0.259378	0.237629
RS-1NP-2	0.0314092	0.0160013	0.0293429	0.0363667	0	0.0224703	0.056288	0.0381722	0.0334791	0.047839	0.0472455	0.0581106	0.104282	0.0919149	0.0887253	0.0927909	0.0916849	0.129511	0.136124	0.123043	0.101374	0.258531	0.172307	0.20135	0.120487	0.0946074	0.148428	0.184723	0.168552	0.193173	0.255142	0.194883	0.200088	0.203926	0.25553	0.231896
RS-1NP-3	0.0274552	0.0230831	0.0304105	0.0466233	0.0224703	0	0.0628065	0.0468227	0.0390636	0.0554923	0.0548684	0.0649075	0.10292	0.0871962	0.0859248	0.0894556	0.0920106	0.130141	0.138742	0.124611	0.102832	0.260398	0.175246	0.203153	0.115358	0.0939139	0.145932	0.186483	0.169564	0.193503	0.256097	0.195329	0.202763	0.206488	0.257568	0.234404
RS-1NPK-1	0.0770243	0.0633339	0.0777944	0.0328263	0.056288	0.0628065	0	0.0417015	0.072561	0.0600674	0.0644516	0.0466495	0.133585	0.133616	0.127611	0.124999	0.11744	0.156827	0.157058	0.147977	0.110451	0.287273	0.197648	0.230553	0.161757	0.126974	0.187275	0.199658	0.183266	0.221978	0.283641	0.22452	0.22231	0.224935	0.273968	0.253698
RS-1NPK-2	0.0582435	0.0436402	0.050979	0.029528	0.0381722	0.0468227	0.0417015	0	0.0408639	0.0650041	0.0648215	0.0645073	0.107769	0.104688	0.0989928	0.0968826	0.0945814	0.129831	0.136857	0.123442	0.0953696	0.264807	0.175898	0.207198	0.132545	0.103023	0.157493	0.179132	0.163347	0.194179	0.258675	0.197456	0.2002	0.204727	0.255952	0.232581
RS-1NPK-3	0.0342419	0.0331743	0.022631	0.0528162	0.0334791	0.0390636	0.072561	0.0408639	0	0.0640348	0.0619658	0.0761457	0.0968191	0.0809781	0.079557	0.0832718	0.089394	0.118833	0.133987	0.116824	0.104604	0.250063	0.166964	0.192904	0.107585	0.0922847	0.135678	0.179109	0.16401	0.18013	0.244992	0.183127	0.193324	0.198412	0.250493	0.225313
RS-1PK-1	0.054958	0.0512652	0.0601186	0.053306	0.047839	0.0554923	0.0600674	0.0650041	0.0640348	0	0.0148038	0.0282378	0.125244	0.117936	0.114463	0.119529	0.113807	0.150202	0.153266	0.143944	0.122696	0.267686	0.182262	0.21066	0.143474	0.116516	0.169174	0.201549	0.186442	0.21129	0.26758	0.211009	0.214926	0.214004	0.264223	0.242129
RS-1PK-2	0.0527057	0.0501844	0.0570869	0.054208	0.0472455	0.0548684	0.0644516	0.0648215	0.0619658	0.0148038	0	0.0317375	0.120411	0.113398	0.110006	0.115506	0.109999	0.146186	0.150008	0.139821	0.121129	0.263869	0.178291	0.20668	0.138081	0.111951	0.163997	0.197684	0.182502	0.206385	0.263049	0.206404	0.211174	0.210031	0.260622	0.238339
RS-1PK-3	0.0702971	0.062608	0.0740992	0.0478279	0.0581106	0.0649075	0.0466495	0.0645073	0.0761457	0.0282378	0.0317375	0	0.12985	0.129141	0.124169	0.126379	0.117435	0.155924	0.155322	0.146708	0.118843	0.277352	0.188437	0.220136	0.154944	0.122073	0.181061	0.200551	0.184801	0.218158	0.276077	0.21867	0.21823	0.218106	0.267294	0.246867
RS-6NK-1	0.104107	0.103823	0.0911497	0.112473	0.104282	0.10292	0.133585	0.107769	0.0968191	0.125244	0.120411	0.12985	0	0.0480496	0.0384402	0.0333535	0.0329847	0.0436673	0.064919	0.0395469	0.0641024	0.190303	0.0931068	0.12636	0.0619626	0.0331583	0.076472	0.098334	0.0839226	0.104534	0.179275	0.110751	0.119151	0.122535	0.176094	0.149595
RS-6NK-2	0.082665	0.0888292	0.0739065	0.111743	0.0919149	0.0871962	0.133616	0.104688	0.0809781	0.117936	0.113398	0.129141	0.0480496	0	0.0216494	0.0365394	0.0557779	0.0683734	0.0939856	0.0726597	0.0877151	0.199403	0.113988	0.13833	0.0443491	0.0459056	0.0733456	0.136008	0.12209	0.122102	0.193105	0.127416	0.145665	0.1478	0.201725	0.173586
RS-6NK-3	0.0841847	0.0871355	0.0725609	0.105659	0.0887253	0.0859248	0.127611	0.0989928	0.079557	0.114463	0.110006	0.124169	0.0384402	0.0216494	0	0.0261681	0.0433795	0.0594344	0.0856929	0.0630651	0.0760632	0.199982	0.107859	0.136898	0.050741	0.0357588	0.0760688	0.125926	0.111647	0.118758	0.19217	0.124201	0.138528	0.141497	0.195555	0.167725
RS-6NP-1	0.0918292	0.0925109	0.078608	0.104706	0.0927909	0.0894556	0.124999	0.0968826	0.0832718	0.119529	0.115506	0.126379	0.0333535	0.0365394	0.0261681	0	0.0323181	0.0491463	0.0771888	0.05231	0.0619116	0.20246	0.108065	0.13906	0.0579355	0.0390736	0.0784358	0.116748	0.100679	0.115414	0.192215	0.12248	0.134815	0.138949	0.193039	0.165137
RS-6NP-2	0.0961698	0.0916772	0.08458	0.0984985	0.0916849	0.0920106	0.11744	0.0945814	0.089394	0.113807	0.109999	0.117435	0.0329847	0.0557779	0.0433795	0.0323181	0	0.0500525	0.0579125	0.0454548	0.0493764	0.196262	0.0963724	0.132452	0.0729045	0.0271695	0.0863685	0.104005	0.0882933	0.118599	0.187528	0.121841	0.125355	0.12639	0.179869	0.154978
RS-6NP-3	0.130771	0.129716	0.116836	0.137041	0.129511	0.130141	0.156827	0.129831	0.118833	0.150202	0.146186	0.155924	0.0436673	0.0683734	0.0594344	0.0491463	0.0500525	0	0.0555396	0.0326691	0.0769431	0.165118	0.073274	0.10054	0.0692084	0.0562219	0.0590878	0.079565	0.0698301	0.0750646	0.151957	0.0820558	0.0939819	0.096966	0.152658	0.122295
RS-6NPK-1	0.142415	0.136436	0.13085	0.140336	0.136124	0.138742	0.157058	0.136857	0.133987	0.153266	0.150008	0.155322	0.064919	0.0939856	0.0856929	0.0771888	0.0579125	0.0555396	0	0.044297	0.07519	0.15325	0.0603695	0.0977328	0.0989488	0.0628008	0.0866847	0.0707509	0.067027	0.0973025	0.146904	0.0910523	0.0795079	0.0825815	0.132146	0.109442
RS-6NPK-2	0.128617	0.12407	0.113451	0.127833	0.123043	0.124611	0.147977	0.123442	0.116824	0.143944	0.139821	0.146708	0.0395469	0.0726597	0.0630651	0.05231	0.0454548	0.0326691	0.044297	0	0.06186	0.174156	0.0767003	0.110244	0.0795591	0.0512475	0.0760733	0.0764676	0.0655544	0.0875359	0.162439	0.0934775	0.0971134	0.102403	0.157607	0.129171
RS-6NPK-3	0.115614	0.105124	0.102373	0.0963403	0.101374	0.102832	0.110451	0.0953696	0.104604	0.122696	0.121129	0.118843	0.0641024	0.0877151	0.0760632	0.0619116	0.0493764	0.0769431	0.07519	0.06186	0	0.223607	0.122992	0.161956	0.110343	0.0647829	0.122876	0.10955	0.0918435	0.142017	0.214115	0.147689	0.143897	0.147975	0.199866	0.177135
RS-6PK-1	0.254213	0.256191	0.246063	0.270333	0.258531	0.260398	0.287273	0.264807	0.250063	0.267686	0.263869	0.277352	0.190303	0.199403	0.199982	0.20246	0.196262	0.165118	0.15325	0.174156	0.223607	0	0.110982	0.0743253	0.179352	0.189814	0.138138	0.157989	0.174613	0.119788	0.0477713	0.0978835	0.103145	0.101632	0.0872435	0.0817439
RS-6PK-2	0.172332	0.171343	0.162481	0.179829	0.172307	0.175246	0.197648	0.175898	0.166964	0.182262	0.178291	0.188437	0.0931068	0.113988	0.107859	0.108065	0.0963724	0.073274	0.0603695	0.0767003	0.122992	0.110982	0	0.0512529	0.106689	0.0915348	0.0790027	0.0821827	0.0882157	0.0793913	0.105048	0.0624527	0.0582511	0.0476198	0.0975877	0.0700233
RS-6PK-3	0.198095	0.199282	0.18874	0.212501	0.20135	0.203153	0.230553	0.207198	0.192904	0.21066	0.20668	0.220136	0.12636	0.13833	0.136898	0.13906	0.132452	0.10054	0.0977328	0.110244	0.161956	0.0743253	0.0512529	0	0.12198	0.126354	0.0817476	0.105831	0.117552	0.0703358	0.0701909	0.0479292	0.067918	0.0556723	0.0916691	0.0587089
RS-8NK-1	0.109998	0.116117	0.100062	0.139072	0.120487	0.115358	0.161757	0.132545	0.107585	0.143474	0.138081	0.154944	0.0619626	0.0443491	0.050741	0.0579355	0.0729045	0.0692084	0.0989488	0.0795591	0.110343	0.179352	0.106689	0.12198	0	0.0620327	0.0503379	0.130044	0.117381	0.108165	0.171405	0.110045	0.134707	0.137951	0.188851	0.160165
RS-8NK-2	0.0946749	0.0925442	0.0840546	0.10557	0.0946074	0.0939139	0.126974	0.103023	0.0922847	0.116516	0.111951	0.122073	0.0331583	0.0459056	0.0357588	0.0390736	0.0271695	0.0562219	0.0628008	0.0512475	0.0647829	0.189814	0.0915348	0.126354	0.0620327	0	0.0787687	0.107092	0.0925944	0.116272	0.181757	0.117493	0.122171	0.123884	0.176677	0.151432
RS-8NK-3	0.141136	0.144808	0.130088	0.164729	0.148428	0.145932	0.187275	0.157493	0.135678	0.169174	0.163997	0.181061	0.076472	0.0733456	0.0760688	0.0784358	0.0863685	0.0590878	0.0866847	0.0760733	0.122876	0.138138	0.0790027	0.0817476	0.0503379	0.0787687	0	0.107835	0.103487	0.0698923	0.128378	0.068339	0.1014	0.104053	0.152939	0.120658
RS-8NP-1	0.190979	0.186067	0.177658	0.182446	0.184723	0.186483	0.199658	0.179132	0.179109	0.201549	0.197684	0.200551	0.098334	0.136008	0.125926	0.116748	0.104005	0.079565	0.0707509	0.0764676	0.10955	0.157989	0.0821827	0.105831	0.130044	0.107092	0.107835	0	0.0317376	0.0805735	0.136422	0.083221	0.0612347	0.0700446	0.111113	0.090225
RS-8NP-2	0.175642	0.170175	0.161969	0.16621	0.168552	0.169564	0.183266	0.163347	0.16401	0.186442	0.182502	0.184801	0.0839226	0.12209	0.111647	0.100679	0.0882933	0.0698301	0.067027	0.0655544	0.0918435	0.174613	0.0882157	0.117552	0.117381	0.0925944	0.103487	0.0317376	0	0.0898217	0.154686	0.0954415	0.080562	0.0883032	0.134217	0.112423
RS-8NP-3	0.191388	0.192814	0.178015	0.200894	0.193173	0.193503	0.221978	0.194179	0.18013	0.21129	0.206385	0.218158	0.104534	0.122102	0.118758	0.115414	0.118599	0.0750646	0.0973025	0.0875359	0.142017	0.119788	0.0793913	0.0703358	0.108165	0.116272	0.0698923	0.0805735	0.0898217	0	0.0982602	0.032275	0.0696321	0.0769423	0.118188	0.0815202
RS-8NPK-1	0.251246	0.252834	0.241588	0.264468	0.255142	0.256097	0.283641	0.258675	0.244992	0.26758	0.263049	0.276077	0.179275	0.193105	0.19217	0.192215	0.187528	0.151957	0.146904	0.162439	0.214115	0.0477713	0.105048	0.0701909	0.171405	0.181757	0.128378	0.136422	0.154686	0.0982602	0	0.0779678	0.0861453	0.0886699	0.0768086	0.0645571
RS-8NPK-2	0.19289	0.193845	0.180727	0.204413	0.194883	0.195329	0.22452	0.197456	0.183127	0.211009	0.206404	0.21867	0.110751	0.127416	0.124201	0.12248	0.121841	0.0820558	0.0910523	0.0934775	0.147689	0.0978835	0.0624527	0.0479292	0.110045	0.117493	0.068339	0.083221	0.0954415	0.032275	0.0779678	0	0.0555774	0.0611669	0.100229	0.0639593
RS-8NPK-3	0.203109	0.200312	0.190588	0.20472	0.200088	0.202763	0.22231	0.2002	0.193324	0.214926	0.211174	0.21823	0.119151	0.145665	0.138528	0.134815	0.125355	0.0939819	0.0795079	0.0971134	0.143897	0.103145	0.0582511	0.067918	0.134707	0.122171	0.1014	0.0612347	0.080562	0.0696321	0.0861453	0.0555774	0	0.0400828	0.0711241	0.0488722
RS-8PK-1	0.205176	0.2038	0.194991	0.209078	0.203926	0.206488	0.224935	0.204727	0.198412	0.214004	0.210031	0.218106	0.122535	0.1478	0.141497	0.138949	0.12639	0.096966	0.0825815	0.102403	0.147975	0.101632	0.0476198	0.0556723	0.137951	0.123884	0.104053	0.0700446	0.0883032	0.0769423	0.0886699	0.0611669	0.0400828	0	0.0630711	0.038382
RS-8PK-2	0.256171	0.254829	0.247247	0.259378	0.25553	0.257568	0.273968	0.255952	0.250493	0.264223	0.260622	0.267294	0.176094	0.201725	0.195555	0.193039	0.179869	0.152658	0.132146	0.157607	0.199866	0.0872435	0.0975877	0.0916691	0.188851	0.176677	0.152939	0.111113	0.134217	0.118188	0.0768086	0.100229	0.0711241	0.0630711	0	0.0455457
RS-8PK-3	0.232007	0.231353	0.221977	0.237629	0.231896	0.234404	0.253698	0.232581	0.225313	0.242129	0.238339	0.246867	0.149595	0.173586	0.167725	0.165137	0.154978	0.122295	0.109442	0.129171	0.177135	0.0817439	0.0700233	0.0587089	0.160165	0.151432	0.120658	0.090225	0.112423	0.0815202	0.0645571	0.0639593	0.0488722	0.038382	0.0455457	0
CAZy Database (P = 0.027)
	RS-1NK-1	RS-1NK-2	RS-1NK-3	RS-1NP-1	RS-1NP-2	RS-1NP-3	RS-1NPK-1	RS-1NPK-2	RS-1NPK-3	RS-1PK-1	RS-1PK-2	RS-1PK-3	RS-6NK-1	RS-6NK-2	RS-6NK-3	RS-6NP-1	RS-6NP-2	RS-6NP-3	RS-6NPK-1	RS-6NPK-2	RS-6NPK-3	RS-6PK-1	RS-6PK-2	RS-6PK-3	RS-8NK-1	RS-8NK-2	RS-8NK-3	RS-8NP-1	RS-8NP-2	RS-8NP-3	RS-8NPK-1	RS-8NPK-2	RS-8NPK-3	RS-8PK-1	RS-8PK-2	RS-8PK-3
RS-1NK-1	0	0.0129157	0.0147988	0.0311191	0.0150853	0.0148488	0.0395625	0.0320368	0.0216514	0.0226542	0.021839	0.0326976	0.0479676	0.0438557	0.0416087	0.0424078	0.0447111	0.0632928	0.0762049	0.0685586	0.0548872	0.183384	0.0993685	0.122944	0.0501713	0.0472032	0.0797842	0.0949828	0.0855053	0.109598	0.157884	0.111455	0.11269	0.113062	0.137154	0.130074
RS-1NK-2	0.0129157	0	0.0121659	0.0258518	0.00725198	0.0173639	0.0390447	0.0269151	0.020421	0.0195437	0.0199042	0.0320709	0.044944	0.0419269	0.038501	0.0389616	0.0395469	0.0601858	0.0689846	0.0621966	0.0484014	0.180538	0.0942246	0.119789	0.0477681	0.0408536	0.0768328	0.0887647	0.0796321	0.105966	0.155177	0.108318	0.106992	0.108127	0.131302	0.126348
RS-1NK-3	0.0147988	0.0121659	0	0.0313827	0.0127169	0.0214789	0.0454701	0.0313145	0.0140284	0.0245677	0.0242339	0.0379567	0.0408799	0.0345056	0.0327601	0.0336623	0.0401862	0.0548678	0.0680245	0.0588527	0.0495036	0.175614	0.0912545	0.114953	0.0404793	0.0405274	0.0704279	0.0862085	0.0766194	0.099121	0.149731	0.102383	0.103645	0.105273	0.129927	0.122617
RS-1NP-1	0.0311191	0.0258518	0.0313827	0	0.0242167	0.0253459	0.0181579	0.0165322	0.0304159	0.0294759	0.0287408	0.0245841	0.049884	0.056987	0.0505976	0.0478727	0.0431919	0.0685288	0.0762034	0.072247	0.0472565	0.196751	0.108081	0.135269	0.0630209	0.0501078	0.093123	0.0905023	0.0798263	0.119214	0.169977	0.123071	0.11788	0.119259	0.140978	0.139129
RS-1NP-2	0.0150853	0.00725198	0.0127169	0.0242167	0	0.0164217	0.0378263	0.0250247	0.0181467	0.0196962	0.0205512	0.0317536	0.044076	0.0418281	0.0378043	0.0371477	0.0390355	0.0587618	0.0687401	0.0612566	0.0465327	0.18096	0.0944579	0.120335	0.0486646	0.0415159	0.0774636	0.0883448	0.0787168	0.105262	0.155743	0.108361	0.107206	0.108372	0.131704	0.126762
RS-1NP-3	0.0148488	0.0173639	0.0214789	0.0253459	0.0164217	0	0.0335361	0.0297016	0.0276011	0.0270988	0.0263749	0.0306815	0.0476382	0.0480347	0.042335	0.0414123	0.0434331	0.0653965	0.0762785	0.068512	0.0522541	0.191164	0.10319	0.129779	0.0537533	0.0474566	0.0859328	0.0944828	0.0841756	0.114418	0.164499	0.116995	0.114566	0.115382	0.138934	0.134482
RS-1NPK-1	0.0395625	0.0390447	0.0454701	0.0181579	0.0378263	0.0335361	0	0.0230033	0.0422163	0.0395513	0.0393486	0.0248304	0.0619421	0.0707006	0.0630879	0.0591355	0.0540215	0.0797406	0.0870798	0.083932	0.0567563	0.207808	0.119373	0.146576	0.076702	0.0622113	0.105778	0.101226	0.0899624	0.131775	0.181064	0.135034	0.129586	0.129682	0.151444	0.149965
RS-1NPK-2	0.0320368	0.0269151	0.0313145	0.0165322	0.0250247	0.0297016	0.0230033	0	0.0251526	0.0331726	0.0334595	0.0349998	0.0506983	0.0560778	0.0502121	0.0471235	0.0457715	0.0655574	0.0777444	0.0702597	0.0494674	0.193005	0.105936	0.132072	0.0617543	0.0534957	0.0893574	0.0917101	0.0813973	0.116016	0.165427	0.118427	0.115924	0.116927	0.139895	0.136058
RS-1NPK-3	0.0216514	0.020421	0.0140284	0.0304159	0.0181467	0.0276011	0.0422163	0.0251526	0	0.0305496	0.0309516	0.0417206	0.0458742	0.0389826	0.0385916	0.0385544	0.0458063	0.0567923	0.0723848	0.0633597	0.0524066	0.17685	0.0963556	0.117057	0.0442913	0.0483752	0.0728639	0.0894388	0.079504	0.101062	0.150932	0.103685	0.10804	0.109626	0.134227	0.126368
RS-1PK-1	0.0226542	0.0195437	0.0245677	0.0294759	0.0196962	0.0270988	0.0395513	0.0331726	0.0305496	0	0.00687258	0.0214268	0.0509951	0.0505166	0.0461517	0.0450807	0.0434052	0.067032	0.0733668	0.0673617	0.0523262	0.183504	0.0973349	0.123531	0.0571318	0.048243	0.0841611	0.0934818	0.083679	0.112158	0.15981	0.115088	0.1131	0.111737	0.135294	0.130162
RS-1PK-2	0.021839	0.0199042	0.0242339	0.0287408	0.0205512	0.0263749	0.0393486	0.0334595	0.0309516	0.00687258	0	0.0206961	0.0497117	0.0502364	0.0455016	0.0448485	0.0429477	0.0667371	0.0735947	0.0677732	0.0523772	0.184641	0.0981344	0.124341	0.056471	0.0473261	0.0849698	0.0925929	0.0833103	0.112722	0.160733	0.11583	0.113127	0.112085	0.135188	0.130778
RS-1PK-3	0.0326976	0.0320709	0.0379567	0.0245841	0.0317536	0.0306815	0.0248304	0.0349998	0.0417206	0.0214268	0.0206961	0	0.0570223	0.0630437	0.0571099	0.0548572	0.0481954	0.0765849	0.0806887	0.0776296	0.053605	0.197818	0.109509	0.136894	0.0693317	0.0538878	0.0980392	0.09627	0.0858682	0.124618	0.172895	0.127619	0.123073	0.121472	0.142808	0.141256
RS-6NK-1	0.0479676	0.044944	0.0408799	0.049884	0.044076	0.0476382	0.0619421	0.0506983	0.0458742	0.0509951	0.0497117	0.0570223	0	0.0301916	0.0216368	0.0192202	0.0193218	0.0294176	0.0421212	0.0314285	0.0283739	0.167165	0.0729727	0.101241	0.0359311	0.0190334	0.0602482	0.0514409	0.0424352	0.0811025	0.135466	0.0857743	0.0805247	0.081274	0.103337	0.101617
RS-6NK-2	0.0438557	0.0419269	0.0345056	0.056987	0.0418281	0.0480347	0.0707006	0.0560778	0.0389826	0.0505166	0.0502364	0.0630437	0.0301916	0	0.0140379	0.0254928	0.0359235	0.0339075	0.0486328	0.0373151	0.0468621	0.153983	0.0700354	0.0911919	0.018512	0.0280744	0.0441017	0.0690675	0.061684	0.0728458	0.126016	0.0771128	0.0826897	0.083256	0.110271	0.0989294
RS-6NK-3	0.0416087	0.038501	0.0327601	0.0505976	0.0378043	0.042335	0.0630879	0.0502121	0.0385916	0.0461517	0.0455016	0.0571099	0.0216368	0.0140379	0	0.0152951	0.0248546	0.0302345	0.0444961	0.0339003	0.0373468	0.162272	0.0705612	0.0979719	0.0245555	0.020013	0.0529289	0.0632499	0.053991	0.0788863	0.132986	0.0838551	0.0820513	0.0820712	0.107707	0.101485
RS-6NP-1	0.0424078	0.0389616	0.0336623	0.0478727	0.0371477	0.0414123	0.0591355	0.0471235	0.0385544	0.0450807	0.0448485	0.0548572	0.0192202	0.0254928	0.0152951	0	0.017585	0.0293677	0.0465854	0.0343719	0.0282168	0.16932	0.0769265	0.104486	0.0315897	0.0227188	0.0598421	0.0623905	0.0508053	0.0823296	0.139062	0.0889395	0.087112	0.0875702	0.112023	0.106775
RS-6NP-2	0.0447111	0.0395469	0.0401862	0.0431919	0.0390355	0.0434331	0.0540215	0.0457715	0.0458063	0.0434052	0.0429477	0.0481954	0.0193218	0.0359235	0.0248546	0.017585	0	0.0361466	0.0426906	0.0377944	0.019458	0.173129	0.0785151	0.107925	0.0431073	0.0184606	0.0672871	0.0567564	0.0453771	0.0898797	0.142913	0.0942201	0.0878026	0.0874866	0.109121	0.108724
RS-6NP-3	0.0632928	0.0601858	0.0548678	0.0685288	0.0587618	0.0653965	0.0797406	0.0655574	0.0567923	0.067032	0.0667371	0.0765849	0.0294176	0.0339075	0.0302345	0.0293677	0.0361466	0	0.0315507	0.0175924	0.0415834	0.145216	0.054147	0.079137	0.0379041	0.0358638	0.0406422	0.0425509	0.0387804	0.0601647	0.113203	0.0631264	0.0648625	0.0629258	0.0891436	0.0816202
RS-6NPK-1	0.0762049	0.0689846	0.0680245	0.0762034	0.0687401	0.0762785	0.0870798	0.0777444	0.0723848	0.0733668	0.0735947	0.0806887	0.0421212	0.0486328	0.0444961	0.0465854	0.0426906	0.0315507	0	0.0221515	0.0485451	0.133888	0.0407019	0.0693366	0.0527647	0.038092	0.0480266	0.0368485	0.0406067	0.0598478	0.104628	0.0603802	0.0495379	0.0496822	0.071821	0.0699154
RS-6NPK-2	0.0685586	0.0621966	0.0588527	0.072247	0.0612566	0.068512	0.083932	0.0702597	0.0633597	0.0673617	0.0677732	0.0776296	0.0314285	0.0373151	0.0339003	0.0343719	0.0377944	0.0175924	0.0221515	0	0.0419141	0.142694	0.0493071	0.0762607	0.0413462	0.0347218	0.0420033	0.0391573	0.0357056	0.057345	0.110996	0.0618048	0.057039	0.058591	0.0835176	0.0778086
RS-6NPK-3	0.0548872	0.0484014	0.0495036	0.0472565	0.0465327	0.0522541	0.0567563	0.0494674	0.0524066	0.0523262	0.0523772	0.053605	0.0283739	0.0468621	0.0373468	0.0282168	0.019458	0.0415834	0.0485451	0.0419141	0	0.179402	0.085828	0.115269	0.0554712	0.029709	0.0758315	0.0563956	0.0439678	0.094567	0.149884	0.100664	0.0935685	0.0941254	0.115712	0.115497
RS-6PK-1	0.183384	0.180538	0.175614	0.196751	0.18096	0.191164	0.207808	0.193005	0.17685	0.183504	0.184641	0.197818	0.167165	0.153983	0.162272	0.16932	0.173129	0.145216	0.133888	0.142694	0.179402	0	0.100861	0.0692724	0.150259	0.164504	0.113256	0.14963	0.163562	0.0978326	0.0384599	0.0870533	0.0975594	0.0970828	0.0866814	0.0784883
RS-6PK-2	0.0993685	0.0942246	0.0912545	0.108081	0.0944579	0.10319	0.119373	0.105936	0.0963556	0.0973349	0.0981344	0.109509	0.0729727	0.0700354	0.0705612	0.0769265	0.0785151	0.054147	0.0407019	0.0493071	0.085828	0.100861	0	0.03726	0.0687388	0.0693828	0.045448	0.0583569	0.0702809	0.0447113	0.0721334	0.03804	0.0359992	0.0243907	0.050548	0.0424856
RS-6PK-3	0.122944	0.119789	0.114953	0.135269	0.120335	0.129779	0.146576	0.132072	0.117057	0.123531	0.124341	0.136894	0.101241	0.0911919	0.0979719	0.104486	0.107925	0.079137	0.0693366	0.0762607	0.115269	0.0692724	0.03726	0	0.0879493	0.0989502	0.053933	0.0843618	0.0980012	0.0391061	0.0429866	0.0263895	0.0381732	0.0354983	0.0476189	0.0304965
RS-8NK-1	0.0501713	0.0477681	0.0404793	0.0630209	0.0486646	0.0537533	0.076702	0.0617543	0.0442913	0.0571318	0.056471	0.0693317	0.0359311	0.018512	0.0245555	0.0315897	0.0431073	0.0379041	0.0527647	0.0413462	0.0554712	0.150259	0.0687388	0.0879493	0	0.0346598	0.0392361	0.0695283	0.0641878	0.0712609	0.121604	0.0734222	0.0805473	0.0814923	0.107236	0.0982673
RS-8NK-2	0.0472032	0.0408536	0.0405274	0.0501078	0.0415159	0.0474566	0.0622113	0.0534957	0.0483752	0.048243	0.0473261	0.0538878	0.0190334	0.0280744	0.020013	0.0227188	0.0184606	0.0358638	0.038092	0.0347218	0.029709	0.164504	0.0693828	0.0989502	0.0346598	0	0.0589959	0.056095	0.0470721	0.0846178	0.134683	0.0864039	0.0803403	0.079612	0.100924	0.100494
RS-8NK-3	0.0797842	0.0768328	0.0704279	0.093123	0.0774636	0.0859328	0.105778	0.0893574	0.0728639	0.0841611	0.0849698	0.0980392	0.0602482	0.0441017	0.0529289	0.0598421	0.0672871	0.0406422	0.0480266	0.0420033	0.0758315	0.113256	0.045448	0.053933	0.0392361	0.0589959	0	0.0654205	0.0665572	0.0413245	0.0845633	0.0396208	0.058321	0.0573895	0.0834217	0.0698204
RS-8NP-1	0.0949828	0.0887647	0.0862085	0.0905023	0.0883448	0.0944828	0.101226	0.0917101	0.0894388	0.0934818	0.0925929	0.09627	0.0514409	0.0690675	0.0632499	0.0623905	0.0567564	0.0425509	0.0368485	0.0391573	0.0563956	0.14963	0.0583569	0.0843618	0.0695283	0.056095	0.0654205	0	0.0220085	0.0643809	0.115089	0.0682657	0.054311	0.056289	0.072732	0.0746939
RS-8NP-2	0.0855053	0.0796321	0.0766194	0.0798263	0.0787168	0.0841756	0.0899624	0.0813973	0.079504	0.083679	0.0833103	0.0858682	0.0424352	0.061684	0.053991	0.0508053	0.0453771	0.0387804	0.0406067	0.0357056	0.0439678	0.163562	0.0702809	0.0980012	0.0641878	0.0470721	0.0665572	0.0220085	0	0.0758129	0.129043	0.081702	0.069015	0.0703009	0.0883883	0.0902938
RS-8NP-3	0.109598	0.105966	0.099121	0.119214	0.105262	0.114418	0.131775	0.116016	0.101062	0.112158	0.112722	0.124618	0.0811025	0.0728458	0.0788863	0.0823296	0.0898797	0.0601647	0.0598478	0.057345	0.094567	0.0978326	0.0447113	0.0391061	0.0712609	0.0846178	0.0413245	0.0643809	0.0758129	0	0.0648338	0.0176556	0.0385255	0.0454735	0.0670415	0.0492945
RS-8NPK-1	0.157884	0.155177	0.149731	0.169977	0.155743	0.164499	0.181064	0.165427	0.150932	0.15981	0.160733	0.172895	0.135466	0.126016	0.132986	0.139062	0.142913	0.113203	0.104628	0.110996	0.149884	0.0384599	0.0721334	0.0429866	0.121604	0.134683	0.0845633	0.115089	0.129043	0.0648338	0	0.0536255	0.0638526	0.0660523	0.0588216	0.048229
RS-8NPK-2	0.111455	0.108318	0.102383	0.123071	0.108361	0.116995	0.135034	0.118427	0.103685	0.115088	0.11583	0.127619	0.0857743	0.0771128	0.0838551	0.0889395	0.0942201	0.0631264	0.0603802	0.0618048	0.100664	0.0870533	0.03804	0.0263895	0.0734222	0.0864039	0.0396208	0.0682657	0.081702	0.0176556	0.0536255	0	0.0317476	0.0358247	0.0565807	0.0387906
RS-8NPK-3	0.11269	0.106992	0.103645	0.11788	0.107206	0.114566	0.129586	0.115924	0.10804	0.1131	0.113127	0.123073	0.0805247	0.0826897	0.0820513	0.087112	0.0878026	0.0648625	0.0495379	0.057039	0.0935685	0.0975594	0.0359992	0.0381732	0.0805473	0.0803403	0.058321	0.054311	0.069015	0.0385255	0.0638526	0.0317476	0	0.0237915	0.0369572	0.0298393
RS-8PK-1	0.113062	0.108127	0.105273	0.119259	0.108372	0.115382	0.129682	0.116927	0.109626	0.111737	0.112085	0.121472	0.081274	0.083256	0.0820712	0.0875702	0.0874866	0.0629258	0.0496822	0.058591	0.0941254	0.0970828	0.0243907	0.0354983	0.0814923	0.079612	0.0573895	0.056289	0.0703009	0.0454735	0.0660523	0.0358247	0.0237915	0	0.0335868	0.0272134
RS-8PK-2	0.137154	0.131302	0.129927	0.140978	0.131704	0.138934	0.151444	0.139895	0.134227	0.135294	0.135188	0.142808	0.103337	0.110271	0.107707	0.112023	0.109121	0.0891436	0.071821	0.0835176	0.115712	0.0866814	0.050548	0.0476189	0.107236	0.100924	0.0834217	0.072732	0.0883883	0.0670415	0.0588216	0.0565807	0.0369572	0.0335868	0	0.0233551
RS-8PK-3	0.130074	0.126348	0.122617	0.139129	0.126762	0.134482	0.149965	0.136058	0.126368	0.130162	0.130778	0.141256	0.101617	0.0989294	0.101485	0.106775	0.108724	0.0816202	0.0699154	0.0778086	0.115497	0.0784883	0.0424856	0.0304965	0.0982673	0.100494	0.0698204	0.0746939	0.0902938	0.0492945	0.048229	0.0387906	0.0298393	0.0272134	0.0233551	0

## Sheet: Figure 6D
Name	mean_Ctrl	mean_-N	mean_-P	mean_-K	P-value_-N_vs_Ctrl	P-value_-P_vs_Ctrl	P-value_-K_vs_Ctrl	KO	Symbol	Term
K00260; gudB	10.7947	8.8402	13.1863	13.0651	0.164062	0.0195312	0.0195312	K00260	gudB	N mineralization
K00262; gdhA	53.2181	45.622	68.0257	61.4047	0.0546875	0.00390625	0.0390625	K00262	gdhA	N mineralization
K00265; gltB	92.5263	78.7566	90.0709	99.4027	0.128906	0.734375	0.652344	K00265	gltB	N mineralization
K00284; gltS	50.584	44.0948	46.6107	51.9372	0.300781	0.425781	0.910156	K00284	gltS	N mineralization
K01255; pepA	199.149	169.116	189.918	208.413	0.128906	0.425781	0.820312	K01255	pepA	N mineralization
K01256; pepN	126.47	80.73	131.309	137.191	0.0078125	0.820312	0.300781	K01256	pepN	N mineralization
K01425; glsA	61.0397	66.4836	50.5107	66.47	0.425781	0.0390625	0.496094	K01425	glsA	N mineralization
K01427; URE	1.34264	2.15968	2.38386	1.61706	0.0390625	0.00390625	0.203125	K01427	URE	N mineralization
K01428; ureC	81.9692	90.0304	77.7038	77.2616	0.0273438	0.570312	0.203125	K01428	ureC	N mineralization
K01429; ureB	157.955	168.806	125.186	148.736	0.128906	0.00390625	0.425781	K01429	ureB	N mineralization
K01430; ureA	164.843	174.708	140.239	151.418	0.164062	0.00390625	0.0976562	K01430	ureA	N mineralization
K05597; aspQ	19.1649	25.4037	11.8563	19.3907	0.00390625	0.00390625	1	K05597	aspQ	N mineralization
K02586; nifD	8.33685	10.3593	4.77321	5.51273	0.425781	0.652344	0.570312	K02586	nifD	N fixation
K02588; nifH	8.82954	12.2319	4.52593	5.9613	0.300781	0.820312	0.496094	K02588	nifH	N fixation
K02591; nifK	8.71229	11.8287	4.32881	5.88329	0.300781	0.496094	0.496094	K02591	nifK	N fixation
K00362; nirB	75.9393	81.7905	64.2783	79.4242	0.496094	0.0078125	1	K00362	nirB	N reduction
K00366; nirA	78.7253	77.2707	70.0665	73.7194	0.910156	0.0390625	0.164062	K00366	nirA	N reduction
K00367; narB	9.54659	3.42367	4.70723	6.92841	0.00390625	0.00390625	0.203125	K00367	narB	N reduction
K00370; narG	33.8457	24.8129	35.4559	35.7758	0.0078125	0.570312	0.425781	K00370	narG	N reduction
K00371; narH	25.164	14.564	26.5276	27.9287	0.00390625	0.496094	0.128906	K00371	narH	N reduction
K00372; nasA	98.9679	93.4628	78.5211	91.1642	0.425781	0.00390625	0.203125	K00372	nasA	N reduction
K02568; napB	34.3316	46.801	19.5462	25.9546	0.00390625	0.0546875	0.300781	K02568	napB	N reduction
K03385; nrfA	1.48144	1.61118	2.51098	1.43679	0.570312	0.00390625	0.910156	K03385	nrfA	N reduction
K10535; hao	1.74022	0.55098	3.7217	1.79541	0.0976562	0.0273438	0.820312	K10535	hao	Nitrification
K10944; amoA	2.46223	2.33966	4.49473	2.34941	0.820312	0.0390625	0.652344	K10944	amoA	Nitrification
K10945; amoB	1.79566	1.91586	3.14626	1.61098	0.359375	0.0742188	0.734375	K10945	amoB	Nitrification
K00368; nirK	142.384	124.55	178.882	150.026	0.0078125	0.00390625	0.300781	K00368	nirK	Denitrification
K00376; nosZ	10.3122	8.46565	15.2013	11.2582	0.164062	0.0078125	0.25	K00376	nosZ	Denitrification
K02305; norC	31.2146	37.4744	26.8187	27.8688	0.128906	0.203125	0.300781	K02305	norC	Denitrification
K04561; norB	30.3192	27.2977	35.0919	32.3528	0.570312	0.203125	0.652344	K04561	norB	Denitrification
K15864; nirS	1.02451	1.48268	1.5068	1.07847	0.0742188	0.00390625	0.910156	K15864	nirS	Denitrification
K01915; glnA	470.547	486.265	547.804	506.545	0.425781	0.00390625	0.0117188	K01915	glnA	Nitrogen limitation
K03713; glnR	0.11567	0.0439089	0.118806	0.0972707	0.359375	0.570312	0.496094	K03713	glnR	Nitrogen limitation
K07708; ntrB	63.5573	57.2473	70.3543	71.6434	0.0742188	0.0742188	0.164062	K07708	ntrB	Nitrogen limitation
K07712; ntrC	67.3281	66.3875	75.0038	74.502	1	0.0976562	0.425781	K07712	ntrC	Nitrogen limitation
K01077; phoA	84.4737	90.9879	88.2895	85.3082	0.0976562	0.570312	1	K01077	phoA	Organic P mineralization
K01093; appA	4.5353	3.14668	2.82104	4.25549	0.652344	0.0742188	0.820312	K01093	appA	Organic P mineralization
K01113; phoD	129.091	132.126	121.491	127.862	0.496094	0.359375	0.425781	K01113	phoD	Organic P mineralization
K01126; ugpQ	348.934	315.604	319.939	351.479	0.128906	0.203125	0.734375	K01126	ugpQ	Organic P mineralization
K03430; phnW	10.4513	9.98887	14.2729	10.927	0.570312	0.0195312	0.734375	K03430	phnW	Organic P mineralization
K05306; phnX	6.20946	7.31076	4.5997	6.81019	0.820312	0.164062	0.820312	K05306	phnX	Organic P mineralization
K06162; phnM	44.8235	59.3237	28.8942	42.9091	0.0742188	0.0078125	1	K06162	phnM	Organic P mineralization
K09474; phoN	33.0588	31.8652	28.8967	36.7308	0.734375	0.0976562	0.164062	K09474	phoN	Organic P mineralization
K19670; phnA	8.50717	6.69844	12.5827	10.9464	0.0273438	0.00390625	0.0117188	K19670	phnA	Organic P mineralization
K00117; gcd	101.054	86.047	130.966	113.677	0.00390625	0.00390625	0.00390625	K00117	gcd	Inorganic P solubilization
K01507; ppa	239.501	200.76	275.945	255.501	0.00390625	0.0195312	0.570312	K01507	ppa	Inorganic P solubilization
K01524; ppx	236.094	219.252	216.592	237.419	0.570312	0.300781	0.734375	K01524	ppx	Inorganic P solubilization
K02036; pstB	176.088	165.809	211.445	190.98	0.203125	0.0195312	0.128906	K02036	pstB	P transportation
K02037; pstC	154.64	141.029	170.896	165.588	0.0742188	0.128906	0.128906	K02037	pstC	P transportation
K02038; pstA	163.695	150.726	185.095	175.545	0.128906	0.0546875	0.164062	K02038	pstA	P transportation
K02040; pstS	187.8	180.648	218.277	198.22	0.0742188	0.0195312	0.164062	K02040	pstS	P transportation
K02041; phnC	49.0048	55.0889	36.0675	48.8587	0.203125	0.0078125	0.734375	K02041	phnC	P transportation
K02042; phnE	78.1617	88.5087	62.8023	78.1887	0.0195312	0.0390625	1	K02042	phnE	P transportation
K02044; phnD	65.3733	75.1314	60.4717	79.1388	0.0195312	0.359375	0.0976562	K02044	phnD	P transportation
K03306; pit	205.099	180.897	218.619	216.639	0.0546875	0.203125	0.25	K03306	pit	P transportation
K05813; ugpB	82.7216	87.8507	71.6623	80.4477	0.570312	0.359375	0.652344	K05813	ugpB	P transportation
K05814; ugpA	90.6677	86.3422	96.1678	93.4869	0.425781	0.425781	0.734375	K05814	ugpA	P transportation
K05815; ugpE	81.5219	78.6254	77.7376	81.5289	0.652344	0.652344	1	K05815	ugpE	P transportation
K05816; ugpC	54.0186	49.1962	48.8225	59.3097	0.25	0.0390625	0.128906	K05816	ugpC	P transportation
K02039; phoU	193.959	192.103	231.57	208.152	0.652344	0.00390625	0.128906	K02039	phoU	P starvation
K07636; phoR	180.657	159.155	191.251	190.167	0.25	0.496094	0.25	K07636	phoR	P starvation
K07657; phoB	129.551	116.233	147.358	143.35	0.25	0.0546875	0.0742188	K07657	phoB	P starvation
K01546; KdpA	63.9775	56.5114	57.1538	69.0861	0.0195312	0.0078125	0.496094	K01546	KdpA	K transport
K03498; KtrB	22.0368	16.7834	15.2558	20.0548	0.00390625	0.0390625	1	K03498	KtrB	K transport
K03499; TrkA	240.3	236.948	244.29	242.456	0.820312	1	1	K03499	TrkA	K transport
K03549; Kup	136.089	136.756	136.992	144.623	0.425781	0.820312	0.0078125	K03549	Kup	K transport
K11747; KefB	40.5692	28.6698	39.3845	52.2054	0.0273438	0.820312	0.300781	K11747	KefB	K transport
