# Supplementary material for: Dynamic root microbiome sustains soybean productivity under unbalanced fertilization
Source: Nat Commun. 2024 Feb 23;15:1668. doi: 10.1038/s41467-024-45925-5 (PMC10891064; doi:10.1038/s41467-024-45925-5)
Supplement: Supplementary file 4 — Source Data [file 41467_2024_45925_MOESM4_ESM.zip › Source Data/Figure 7.xlsx]

## Sheet: Figure 7C
Value	Module	Treatment	Stage		Statistical test
4.78832e+08	M1	-P	D1		Module	Control	Treatment	P-value	Symbol
4.82085e+08	M1	-K	D1		M1	Ctrl	-N	0.742188
7.88489e+08	M1	Ctrl	D1		M1	Ctrl	-P	0.0078125	**
6.69893e+08	M1	-N	D1		M1	Ctrl	-K	0.640625
7.14057e+08	M1	-P	D4		M2	Ctrl	-N	0.0078125	**
6.80579e+08	M1	-K	D4		M2	Ctrl	-P	0.0234375	*
7.69352e+08	M1	Ctrl	D4		M2	Ctrl	-K	0.25
7.37187e+08	M1	-N	D4		M3	Ctrl	-N	0.0078125	**
5.9018e+08	M1	-P	D7		M3	Ctrl	-P	0.0078125	**
6.10066e+08	M1	-K	D7		M3	Ctrl	-K	0.3125
881853314	M1	Ctrl	D7
6.30567e+08	M1	-N	D7
7.45516e+08	M1	-P	D14
8.35087e+08	M1	-K	D14
9.74223e+08	M1	Ctrl	D14
5.74172e+08	M1	-N	D14
1.01182e+09	M1	-P	D28
1.87097e+09	M1	-K	D28
1817870501	M1	Ctrl	D28
1.47169e+09	M1	-N	D28
1.66153e+09	M1	-P	D42
2.72559e+09	M1	-K	D42
3926035519	M1	Ctrl	D42
4.42635e+09	M1	-N	D42
6.21297e+08	M1	-P	D60
1.9676e+09	M1	-K	D60
1.37166e+09	M1	Ctrl	D60
2.78718e+09	M1	-N	D60
1.24419e+09	M1	-P	D72
5515379799	M1	-K	D72
4.59605e+09	M1	Ctrl	D72
9.45832e+09	M1	-N	D72
3.17262e+08	M2	-P	D1
2.62954e+08	M2	-K	D1
4.69338e+08	M2	Ctrl	D1
8.70118e+08	M2	-N	D1
4.45505e+08	M2	-P	D4
3.53734e+08	M2	-K	D4
4.14495e+08	M2	Ctrl	D4
921491815	M2	-N	D4
3.495e+08	M2	-P	D7
2.96296e+08	M2	-K	D7
483116847	M2	Ctrl	D7
8.40686e+08	M2	-N	D7
3.98222e+08	M2	-P	D14
3.66743e+08	M2	-K	D14
4.09954e+08	M2	Ctrl	D14
6.19039e+08	M2	-N	D14
4.02616e+08	M2	-P	D28
5.24055e+08	M2	-K	D28
452749491	M2	Ctrl	D28
8.63338e+08	M2	-N	D28
4.88562e+08	M2	-P	D42
4.73947e+08	M2	-K	D42
5.94622e+08	M2	Ctrl	D42
1.15211e+09	M2	-N	D42
2.57354e+08	M2	-P	D60
2.77233e+08	M2	-K	D60
3.30248e+08	M2	Ctrl	D60
7.40614e+08	M2	-N	D60
3.43856e+08	M2	-P	D72
4.70907e+08	M2	-K	D72
3.95185e+08	M2	Ctrl	D72
1215316939	M2	-N	D72
5.80743e+08	M3	-P	D1
6.36998e+08	M3	-K	D1
1.08648e+09	M3	Ctrl	D1
1.62238e+08	M3	-N	D1
8.5737e+08	M3	-P	D4
9.29407e+08	M3	-K	D4
1.03974e+09	M3	Ctrl	D4
1.55106e+08	M3	-N	D4
6.55685e+08	M3	-P	D7
6.91715e+08	M3	-K	D7
1.12711e+09	M3	Ctrl	D7
1.49174e+08	M3	-N	D7
7.89763e+08	M3	-P	D14
9.14252e+08	M3	-K	D14
1.33339e+09	M3	Ctrl	D14
120680987	M3	-N	D14
8.70381e+08	M3	-P	D28
1.56755e+09	M3	-K	D28
1.36401e+09	M3	Ctrl	D28
1.79529e+08	M3	-N	D28
9.39199e+08	M3	-P	D42
1.55258e+09	M3	-K	D42
1.80179e+09	M3	Ctrl	D42
2.35399e+08	M3	-N	D42
3.28916e+08	M3	-P	D60
7.55519e+08	M3	-K	D60
5.57758e+08	M3	Ctrl	D60
1.1378e+08	M3	-N	D60
6.14989e+08	M3	-P	D72
1.51032e+09	M3	-K	D72
1093527713	M3	Ctrl	D72
2.50236e+08	M3	-N	D72

## Sheet: Figure 7F
Sample	Plant height(cm)	Dry weight(g)	N condition		Plant heigh (+N) statistical test				Plant heigh (-N) statistical test
Water-1	23.8	0.34	+N		Treatment1	Treatment2	P-value		Treatment1	Treatment2	P-value
Water-2	21.5	0.265	+N		SynCtrl	Water	0.781662		SynCtrl	Water	0.116919
Water-3	22.1	0.217	+N		SynCom7	Water	0.104036		SynCom7	Water	0.00680759
Water-4	23.2	0.255	+N		SynCom5	Water	0.00150983		SynCom5	Water	0.000260806
Water-5	24	0.29	+N		SynCom7	SynCtrl	0.0726558		SynCom7	SynCtrl	0.21136
Water-6	23.5	0.298	+N		SynCom5	SynCtrl	0.00103524		SynCom5	SynCtrl	0.0269351
Water-7	25.5	0.245	+N		SynCom5	SynCom7	0.115594		SynCom5	SynCom7	0.250911
Water-8	26.5	0.204	+N
Water-9	23.2	0.198	+N		Dry weight (+N) statistical test				Dry weight (-N) statistical test
Water-10	22.5	0.255	+N		Treatment1	Treatment2	P-value		Treatment1	Treatment2	P-value
Water-11	23	0.155	+N		SynCtrl	Water	0.194074		SynCtrl	Water	0.0173877
Water-12	22.6	0.223	+N		SynCom7	Water	0.00706427		SynCom7	Water	0.000138719
SynCtrl-1	22.6	0.184	+N		SynCom5	Water	0.00290622		SynCom5	Water	3.05208e-05
SynCtrl-2	22.6	0.184	+N		SynCom7	SynCtrl	0.000152335		SynCom7	SynCtrl	0.0778063
SynCtrl-3	20.9	0.268	+N		SynCom5	SynCtrl	5.38961e-05		SynCom5	SynCtrl	0.0229355
SynCtrl-4	22	0.195	+N		SynCom5	SynCom7	0.744883		SynCom5	SynCom7	0.555653
SynCtrl-5	21.3	0.19	+N
SynCtrl-6	21.2	0.234	+N
SynCtrl-7	21.8	0.222	+N
SynCtrl-8	26	0.204	+N
SynCtrl-9	25.8	0.246	+N
SynCtrl-10	26.1	0.236	+N
SynCtrl-11	23.6	0.286	+N
SynCtrl-12	23.5	0.202	+N
SynCom7-1	26.4	0.249	+N
SynCom7-2	24.2	0.29	+N
SynCom7-3	25.5	0.356	+N
SynCom7-4	22.4	0.318	+N
SynCom7-5	23.7	0.309	+N
SynCom7-6	44.5	0.252	+N
SynCom7-7	25	0.348	+N
SynCom7-8	25.6	0.218	+N
SynCom7-9	25.3	0.35	+N
SynCom7-10	24.2	0.33	+N
SynCom7-11	23.5	0.256	+N
SynCom7-12	24.8	0.299	+N
SynCom5-1	24.5	0.273	+N
SynCom5-2	27	0.301	+N
SynCom5-3	25.6	0.368	+N
SynCom5-4	25	0.421	+N
SynCom5-5	29.5	0.242	+N
SynCom5-6	27.2	0.288	+N
SynCom5-7	31	0.32	+N
SynCom5-8	26.4	0.293	+N
SynCom5-9	25.4	0.242	+N
SynCom5-10	25.2	0.275	+N
SynCom5-11	25.5	0.314	+N
SynCom5-12	27.3	0.311	+N
Water-1	25	0.222	-N
Water-2	26.3	0.188	-N
Water-3	24.2	0.213	-N
Water-4	25.5	0.257	-N
Water-5	22.3	0.206	-N
Water-6	22.3	0.176	-N
Water-7	22.5	0.139	-N
Water-8	21.5	0.243	-N
Water-9	20.6	0.257	-N
Water-10	24	0.228	-N
SynCtrl-1	21.1	0.276	-N
SynCtrl-2	27.2	0.242	-N
SynCtrl-3	24.1	0.313	-N
SynCtrl-4	25.5	0.297	-N
SynCtrl-5	24.2	0.203	-N
SynCtrl-6	27.3	0.236	-N
SynCtrl-7	24.5	0.316	-N
SynCtrl-8	25.8	0.259	-N
SynCtrl-9	27	0.207	-N
SynCtrl-10	26	0.291	-N
SynCtrl-11	24.5	0.267	-N
SynCtrl-12	25.7	0.25	-N
SynCom7-1	25.4	0.315	-N
SynCom7-2	27	0.284	-N
SynCom7-3	26.6	0.236	-N
SynCom7-4	24.5	0.245	-N
SynCom7-5	27.5	0.28	-N
SynCom7-6	25.6	0.276	-N
SynCom7-7	27.7	0.31	-N
SynCom7-8	25.8	0.283	-N
SynCom7-9	26.8	0.359	-N
SynCom7-10	25.6	0.313	-N
SynCom7-11	41	0.357	-N
SynCom7-12	24.6	0.318	-N
SynCom5-1	27.2	0.244	-N
SynCom5-2	28	0.41	-N
SynCom5-3	27.4	0.279	-N
SynCom5-4	26.2	0.386	-N
SynCom5-5	28.2	0.355	-N
SynCom5-6	27.5	0.241	-N
SynCom5-7	26.3	0.384	-N
SynCom5-8	30.3	0.232	-N
SynCom5-9	28.5	0.288	-N
SynCom5-10	23.6	0.353	-N
SynCom5-11	26.2	0.235	-N
