# Supplementary material for: Dynamic root microbiome sustains soybean productivity under unbalanced fertilization
Source: Nat Commun. 2024 Feb 23;15:1668. doi: 10.1038/s41467-024-45925-5 (PMC10891064; doi:10.1038/s41467-024-45925-5)
Supplement: Supplementary file 4 — Source Data [file 41467_2024_45925_MOESM4_ESM.zip › Source Data/Supplemental Figure 1.xlsx]

## Sheet: Supplemental Figure 1
Block	Treatment	OM(g/kg)	DOC(mg/kg)	pH		OM statistical test
Block1	Ctrl	28.6	29	5.34		Control	Treatment	P-value	Symbol
Block2	Ctrl	30.2	28.7	5.06		Ctrl	-N	0.121424
Block3	Ctrl	29.4	29.1	5.21		Ctrl	-P	0.494634
Block1	-K	28.1	27.1	5.64		Ctrl	-K	0.435001
Block2	-K	29.3	30.5	5.31
Block3	-K	29.3	28.2	5.47		DOC statistical test
Block1	-N	28.1	22.6	6.28		Control	Treatment	P-value	Symbol
Block2	-N	27.8	24.1	6.33		Ctrl	-N	0.000146814	***
Block3	-N	28	22.5	6.39		Ctrl	-P	0.437425
Block1	-P	29.4	27.5	5.12		Ctrl	-K	0.957903
Block2	-P	29.6	28.5	5.34
Block3	-P	30.6	27.4	5.3		pH statistical test
						Control	Treatment	P-value	Symbol
						Ctrl	-N	1.96049e-05	***
						Ctrl	-P	0.928457
						Ctrl	-K	0.0733599
