# Supplementary material for: Dynamic root microbiome sustains soybean productivity under unbalanced fertilization
Source: Nat Commun. 2024 Feb 23;15:1668. doi: 10.1038/s41467-024-45925-5 (PMC10891064; doi:10.1038/s41467-024-45925-5)
Supplement: Supplementary file 4 — Source Data [file 41467_2024_45925_MOESM4_ESM.zip › Source Data/Supplemental Figure 12.xlsx]

## Sheet: Supplemental Figure 12A
ASV	RS-1NK-1	RS-1NK-2	RS-1NK-3	RS-1NK-4	RS-1NK-5	RS-1NK-6	RS-1NK-7	RS-1NK-8	RS-1NK-9	RS-1NP-1	RS-1NP-2	RS-1NP-3	RS-1NP-4	RS-1NP-5	RS-1NP-6	RS-1NP-7	RS-1NP-8	RS-1NP-9	RS-1NPK-1	RS-1NPK-2	RS-1NPK-3	RS-1NPK-4	RS-1NPK-5	RS-1NPK-6	RS-1NPK-7	RS-1NPK-8	RS-1NPK-9	RS-1PK-1	RS-1PK-2	RS-1PK-3	RS-1PK-4	RS-1PK-5	RS-1PK-6	RS-1PK-7	RS-1PK-8	RS-1PK-9	RS-2NK-1	RS-2NK-2	RS-2NK-3	RS-2NK-4	RS-2NK-5	RS-2NK-6	RS-2NK-7	RS-2NK-8	RS-2NK-9	RS-2NP-1	RS-2NP-2	RS-2NP-3	RS-2NP-4
00501fd37c98e3b40b811319ecd210ce	0	0	0	0	0	0	0	0	0	0	0	0	0	0	0	0	0	0	0	0	0	0	0	0	0	0	0	0	0	0	0	0	0	0	0	0	0	0	0	0	0	0	0	0	0	0	0	0	0
007135a0c5c0bf3bfc1c0f0b890cd454	0	0	0	0	0	0	0	0	0	0	0	0	0	0	0	0	0	0	667187	0	0	0	0	0	0	0	0	0	0	0	0	0	0	452907	0	0	0	0	0	0	0	0	0	0	0	0	0	0	0
00cfb11d69d8e2e28254e076e3f92a6e	3700460	10806869	523828	4214272	2725122	552639	2631495	0	1459423	9435987	0	4144788	8419536	2702643	0	2868675	8930638	1268875	0	0	2366915	0	3208544	0	18457563	0	7037658	2293752	744779	1642035	0	1706575	2739898	1912276	2540183	0	0	8559587	10531442	1045268	3501394	0	4965283	0	0	0	6182613	4678613	5880462
010f600a8bf90bb19a5eaedd07a9abed	0	0	316479	3102327	0	0	0	0	378966	0	0	0	0	0	0	0	0	0	4215408	0	0	2362280	0	2140985	0	0	0	0	7564822	0	0	2648133	3732302	15902085	0	3000488	2071697	0	0	0	0	0	0	0	0	1210360	688211	0	5773219
011abf28edb262b07e110b94ab02c696	0	0	0	0	0	0	0	0	0	0	0	0	0	0	0	0	0	0	0	0	0	0	0	0	0	0	0	0	0	0	0	0	0	0	1524110	1591168	0	0	0	0	0	0	0	0	0	0	0	0	0
01ee3642fd03a9b9a7c891f4cee69efb	0	0	0	189031	0	0	0	0	0	0	0	0	0	0	0	0	0	0	1637641	0	0	0	0	0	0	584421	0	0	0	0	0	294237	0	0	0	0	2897007	0	0	0	0	0	0	0	0	0	913853	0	0
036ab3b63eed4e791773bd77fb9d739f	3359048	3127664	862134	2690907	2951039	529850	4290481	1390108	1556181	2871822	2308914	2005148	2060099	1600072	1997297	758658	951997	1604753	5913702	2935091	2177562	2780600	3185294	2740460	6466179	1130727	3349569	9142928	6458294	10742804	5696195	9905979	13073846	12832379	10015578	8016457	4193923	4872037	4702595	2348628	2401980	4090362	3324707	1804305	2067661	2388007	1365139	2724256	3860729
038694f8565bfd1366dd7810274dc765	2676225	1886334	545654	1401051	1807335	934359	3623073	1236961	717617	1200391	1372868	1100386	815083	1142909	1720942	0	1233063	1268875	3396588	2529585	1382279	2411494	2162280	1747044	3595003	927451	1781686	3496769	1957704	3729367	1516253	2961986	3883320	4201975	2878874	2833795	3520200	2547762	4228384	1509832	788710	3436575	3295670	1818512	1809204	2355295	1669757	1628631	1733753
03dd3e095a7603d5be03b1618c90add6	1696044	0	0	0	0	0	0	0	0	5166241	2527325	2481982	2507947	1384937	2977104	0	1650128	0	0	0	0	0	0	0	5645843	0	0	8549440	3032313	10381000	4384841	8846726	9924041	6692966	6217400	6364673	0	0	1956121	0	0	0	0	0	0	3205818	3113871	5093174	8418533
03e649f99ca5313b611e9f2175d930d4	1718071	2263601	1184070	2646429	2287408	1242013	2612427	2945144	1677128	2188055	1950096	1296010	1504768	2460616	2663063	2726427	2692791	4627661	2941688	3514385	2897104	4749167	4254808	2843228	1930203	2528255	2031122	1283218	936293	0	0	0	0	1962599	1717647	2076096	2661204	3843992	3912243	2348628	2772435	3201882	3934478	3679646	4415319	3778285	3001049	3597794	3628370
0426c05b2048b8bda5b908e146d1f96e	11685082	13605946	6133153	12653935	11677076	2290318	15712697	10249103	7522885	12626901	13369862	10710425	10972267	9022257	7335985	5749205	7697576	8782604	13343738	10021791	13387273	13263218	12020414	8409788	22486862	6009371	14413836	11340439	6351897	19620925	9220459	12436417	14389860	13788517	17587742	10622942	12615454	24226090	20272532	15691931	16096852	13595426	15287844	10499067	13062882	17337585	11022651	17352324	19804108
05315589c357eff2dae31eabf6c71dfa	6013247	5975420	2482727	8984516	10222736	2603670	7341491	11592089	3967052	7749362	7628777	7238096	6798327	5633868	7310862	6650111	4923184	13522225	22896641	15447848	17098597	33490240	17553990	16511274	7576046	11586779	7037658	1507781	2234336	0	0	2765828	2071104	6340705	4064293	2955027	11756458	9274748	13198880	5110201	7038639	14349796	16841309	14192921	7021434	9862796	6126202	8690968	9776938
05504b680d1457fc0faa80b0935ca49a	4273150	1947184	567480	1523365	4433618	3008179	5663436	1755306	6127966	3798707	7675580	2054054	3493212	2742981	9697570	5393584	3517856	1331075	80820593	3475766	8748119	44858712	6068333	48660301	4222318	3214315	5558859	0	134411247	19036472	9896626	49627974	78572517	270033515	59222550	44689093	29189027	7151613	9879402	0	0	2900134	4457140	0	0	3810998	10097515	6677388	100843661
05bbcfb48b4c6c3c95cce9102baf05ac	0	0	0	0	0	0	0	0	0	0	0	0	0	645407	0	0	0	0	0	0	1249731	4306240	0	1216079	0	0	0	0	1340601	1753359	0	0	1402310	0	0	0	0	1385625	0	0	0	1039354	0	0	0	0	0	0	1751627
05e5afa1582da4cf7a41ea3efdb89b62	24537571	24266777	3868688	9329219	14133921	5270011	17638646	5890289	2314113	21667823	27036138	12324325	9548112	10057598	11795360	6306344	7235177	10785436	46945695	23635207	18215781	46679636	20088275	23550832	25502803	8588446	12507433	24092417	24130825	45142042	16248498	35955761	43859947	78529128	52811612	39612509	20177989	16649850	23256111	5755429	6978888	15774717	11048480	5071945	4673776	18057259	8134423	14065451	25827559
061d97d6cd886f13782632d5468fb1c0	0	0	0	111195	0	32770924	2021294	0	572481	0	0	0	1298758	0	326602	0	0	0	0	0	0	0	0	0	0	1816787	0	0	1298043	0	0	0	0	0	0	0	0	0	0	0	0	7325772	0	0	0	310768	0	0	0
0671ced20b0d6f0852f0dfb495a945da	0	0	0	41242043	0	0	0	0	0	1641041	951647	0	0	0	0	0	0	0	18347639	0	9013214	6914590	0	0	0	0	0	0	7862733	0	0	2412743	0	111037821	2032146	10168322	4884488	0	0	0	0	0	1480874	1648027	0	15881882	0	0	2180597
06791a4eb2e0d370ac3bba9187b828b2	3094730	4052576	2248095	4292108	6382150	1726285	3565867	5843167	3854168	4421695	3822189	4377092	3403642	4235486	4283512	3307275	2194126	8546245	8612776	4788833	5169343	6742341	5812579	3408448	4125808	3900374	3937525	2534355	1702351	2699617	1680173	1804654	3559710	3019383	2588567	4834120	4581313	6637591	4998977	3329373	4242303	7711339	7041409	6151686	5212230	5659250	5122091	4723030	6702654
06b8e52118c9a284ec35c3c9f2af7cc4	35815163	12352446	2198987	4325466	14825792	28839780	23111394	10496495	4079935	16790284	95117907	47218793	21433988	36626868	34293219	41121633	11278898	6331934	361797249	25933075	70287920	238393419	25691601	224323817	19567430	33134122	24409093	8966485	159276211	296846500	36103220	77521641	93803763	236417714	1141364652	178953376	60112890	16292269	28986164	4735969	19920901	8633347	37951019	120320165	3866096	28247179	15851406	22978504	42021171
08bc7927ac7412c08f07f1f0b1d6dbe1	3138783	3748329	1511462	4447780	4984290	1128067	6540601	4217447	2741458	3631564	3354166	3484556	2812483	2742981	3240898	3070194	4125320	5983616	3669528	5580535	5869950	8686300	6347337	3682494	5862991	4586433	5131255	0	0	0	0	0	0	981300	0	0	3857061	5497803	6026435	3535846	3465544	6454055	7404369	5185602	5039925	4367109	3723106	4234441	4897406
09b8576b2a9322f3138762c7d3dd7c48	30528792	25581126	10547496	21794123	22153969	9286614	32874623	17388133	13110622	22564318	22855131	19623553	17331704	15462885	18176662	13063142	16873013	15015019	41062320	26377200	23555542	27043184	30690420	26308420	43477816	13441680	22164169	39667475	28014313	42191946	27722847	45665582	50634184	49870148	47489324	33550917	34831453	36875506	40307958	20131096	24079553	29588073	27497793	17872567	19416634	24616100	18829891	25347422	32601708
0a994174323a354ef88c254ec77b7969	21652094	18790322	9030577	19125455	20050118	5657428	26047990	13453420	11368989	16121711	16895636	14610683	14134071	12249294	14194629	11462848	15585551	14106903	27384989	19638077	22836000	24434833	27319124	21358464	34864286	12145790	19741076	17483844	12352684	19760080	13113542	18321157	25068991	27023481	28667778	17154308	26443608	27824245	29361581	16388777	18558583	23787804	25203890	17730495	18199729	18122684	14034982	19351099	23611215
0afcd4d7c1046ad8798342cdd74e698e	319385	571985	0	277986	423594	227892	0	0	0	896495	811240	268983	501589	0	502465	580848	271999	298559	0	617914	511254	0	1418269	1130440	868591	457373	463238	0	0	0	0	0	0	0	0	0	0	0	1106493	0	0	670551	0	355178	0	785098	462568	592229	1465647
0b301276b710534fb8bbf1cc364bae47	0	0	0	0	0	0	0	0	0	0	0	0	0	0	0	0	353599	0	0	0	0	0	0	0	0	0	0	0	0	0	0	0	0	0	0	0	0	0	0	0	0	0	0	269935	0	0	0	0	0
0b8ec6dd592c25e40d755d53b6bd5429	0	0	0	0	0	0	0	0	0	0	0	0	0	0	0	0	0	0	10796297	0	0	0	0	0	0	0	0	0	0	0	0	0	0	0	0	0	0	0	0	0	0	0	0	0	0	0	0	0	0
0c72692f99d97632ee0d3a9c5442d325	0	0	0	0	0	0	0	0	0	0	0	0	0	0	0	0	0	0	0	0	0	0	0	0	0	0	0	0	0	0	0	0	0	0	0	0	0	0	0	0	0	0	0	0	0	0	0	0	0
0cd946e1176b68aff82c7da81ddd64ad	6574924	5500794	1282287	2902177	4391258	3412688	6941046	2485702	1177215	7293517	10670928	5856500	3654437	4894339	5363811	3769582	5303983	2201871	16194445	6217759	6589492	31620102	12950427	20896011	17106421	4992987	4329496	7410584	9894915	14555665	5696195	14299918	14864488	18065977	15337866	15502524	14569249	5073176	13455745	2232487	2664884	7074315	6547785	2997704	2767651	8325312	4287213	5359677	12529494
0ceaa7f2b016d6ee1d41afa91cf4bb8f	0	0	0	0	0	0	0	0	0	0	0	0	0	0	0	0	0	0	1728621	0	0	0	0	1507253	0	0	0	0	170235	0	1885072	882711	345184	0	1257995	0	0	134093	0	0	0	0	0	0	0	0	0	0	303854
0dd8db98be6417ed41c0d5c0784c9688	0	0	0	0	0	0	0	0	0	0	0	0	0	0	0	0	0	0	0	0	0	0	0	0	0	0	0	0	0	0	0	0	0	0	0	0	0	0	0	0	0	0	0	0	0	0	0	0	0
0df5685ba131d89cb7c19a7a4db254bb	1266526	0	0	277986	0	1498392	457651	2403238	0	1777795	1388469	0	841954	2890887	0	1588440	0	0	13010144	4248158	36677721	3715670	0	5104108	0	0	979927	0	37324045	1725528	0	3883928	0	0	101123471	2136711	4379196	6883428	4050555	1935682	0	1525504	1742204	1832719	5212230	3729216	7130312	0	5272754
0e4fce8f7eac83578a68167553032718	2533053	3492761	1456897	3925166	3176955	820413	4252344	3522393	1701317	2491952	2340116	1650579	1719735	1667302	1331532	1564732	2520525	2114791	3214628	3475766	3654517	6004128	4417560	3254297	5356313	2096292	3100133	1411540	1063969	2059501	1024495	0	2092678	3069706	4015908	1727554	3570729	5408408	4702595	2529291	3059238	3721559	5807348	4517867	4113785	2895050	2030785	3316485	3110031
0e77010185af49b5eb02deb8eb719ae2	3403101	4515032	1997094	4314347	5040769	1424327	6502463	3840468	2064157	4284941	3432170	4144788	3529039	3038793	3014788	4492678	3817055	5262099	7278402	6739124	8180060	8243373	7323850	5069852	8299872	5183559	6823856	3208045	2596085	7792708	4446310	5119724	6817385	7271681	7257665	4652273	5120291	6659940	5512706	3497133	3238491	5263827	5502462	3807510	3898403	5135851	3960031	5774238	6452421
0eab7ee74ed85f78489bbd386d0a4ece	21233590	16843139	5429260	22494649	23283553	5395352	21280788	18200993	10852950	16197685	21170248	15588804	14313210	12975377	20086028	14378940	12956226	18796764	49857056	28173013	28573403	42373397	30969423	34923743	25406293	19883014	20222131	11597082	12554838	13052785	10347404	16143803	21422984	24784105	19015083	16563303	31024921	23086302	30744698	13433635	16694360	28079332	34248835	27590242	18242805	19823730	13956007	18492366	26310150
10050f575c5f47179afbe8aa02b9f852	0	0	0	0	0	0	0	0	0	0	0	0	0	0	0	0	0	0	0	0	0	0	0	0	0	0	0	0	0	0	0	0	0	0	0	0	0	0	0	0	0	0	0	0	0	0	0	0	0
100b155c998febcc9e005799d1f93444	44912126	35803840	12222655	28165569	25500362	5497904	37756237	43034451	8248565	56646314	43104933	50018665	35209781	30966107	59366210	23340587	37980147	62560506	38150959	62718262	75305780	81104945	81631866	32662863	77159853	49205696	38377508	37534125	14374226	49511525	19526884	39918153	47570676	33565478	34909371	34717773	33669282	65884237	80260258	33551826	18929038	33963419	54400333	42592969	23562726	60730617	55034278	72207581	66686937
1047ce10414fe3253979d39bb754f152	0	0	0	0	1143704	0	2459876	0	0	698962	22823929	0	1173361	5929680	992368	0	0	0	55831411	0	5737403	0	0	3339936	1495907	0	0	0	0	0	0	0	0	3120029	4669098	18199933	3806532	0	2430333	0	0	0	972731	0	0	1733759	3023613	0	0
10f2fed11b59d937cb95fcdae06528e7	5264344	4113426	2329944	2668668	3346393	2973995	4214206	3074731	2467313	2902212	3790988	2433076	2427334	3240483	4132773	2181142	2765325	2512870	5974355	3031640	2726687	3075885	3231794	4299097	5525205	1880311	2904148	7506825	6022066	5788869	4712679	10572916	9082655	9485896	8539853	7713377	5305565	5140222	6046194	2090537	2390030	5314118	3818331	3622818	4544548	4416177	3249256	3449737	6309431
1136e2c65dce02ef0f71128756d2c948	5748928	4028236	1784289	3524866	4108862	2358686	4538376	3710882	1790011	4558448	5023449	3325612	4138112	3670754	5401496	3852560	5421850	3657345	7611996	5097790	7422647	6865376	7509853	6782640	7383025	3735212	5149071	1203017	1063969	0	573717	1314259	1553328	2214214	2201492	1454782	5962444	5073176	6698234	3135805	3501394	5247063	5792830	3296054	3004571	4301684	3474899	4885893	5755345
1143808a2dbef432f7dee814ea92e217	6387698	4003896	1860681	5682039	5605561	2250437	7036390	4735792	3184930	3601174	5226259	3350065	2928924	3267375	3366514	3319129	3626655	4254463	15466605	6082590	4658090	6545484	4603563	9711507	6779837	4154470	4133511	4058177	5021935	5176584	4097982	6120130	9233673	10643326	7402819	8289228	10257425	7732682	7409551	2916428	4720309	12354906	9698271	7657642	4264552	5381194	4072852	4219635	6166442
12d377d615ae4fe4d1cb31bc0941b547	0	0	0	0	0	0	0	0	0	0	0	0	0	0	0	0	126933	0	0	0	0	0	0	0	0	0	0	0	0	1502879	0	0	0	629038	0	0	0	0	0	0	0	0	0	0	0	0	0	0	0
143d79e33c714f5d117467a6d712721f	3248915	3918707	2275378	4247630	4617175	1344565	4519307	5631116	3862231	4771176	3759786	4291506	4254553	5795220	4446813	5606957	4959451	5884096	6489909	7569445	5907821	7849659	8439865	4436120	6321414	5526589	5131255	0	531985	0	0	0	0	1610338	2056339	0	4059178	6011825	6401852	4516592	4624708	5012370	6663932	6450036	6407597	6019086	4174392	6884668	4843784
1452b6451ccf6aae5f2b529dc5ce543d	5220291	4916639	1134961	3613821	3261674	712164	5205784	2839119	1935147	3646758	3588178	3068855	2982665	2299264	2537447	1991477	2348259	2749229	5307168	4325397	4279383	4060169	6393837	3836645	8323999	2147111	5505408	7635147	4883619	8878121	5737175	10612148	9773023	9007827	7644741	4424963	6080346	7710333	6994616	3419705	4134752	3905961	5473426	3935374	3586100	4890508	2166171	5004339	5522987
14535222e7c1fc6c87497a26d9bed124	0	0	0	0	0	0	0	0	0	0	0	0	0	0	0	0	0	0	0	0	1249731	984283	0	0	0	0	2102389	0	0	0	0	0	0	0	291903302	0	0	0	0	0	0	0	0	0	0	0	0	0	0
156e05003ae70511b3024d87e2acf378	848022	0	158240	0	381235	501363	1201335	0	233830	516624	795639	0	223924	712637	540150	521577	942930	920556	1607314	0	511254	0	0	1027673	2050840	724174	534506	1379459	1819388	1447217	737637	1824269	2394714	1283238	2007954	1424474	1953795	558720	1442393	464564	274853	1106410	580735	227314	236920	785098	1274882	562618	983056
163b9c2f0339aa0003967b6543bc7197	0	0	0	0	0	62670	0	0	0	0	140407	73359	0	0	314040	0	0	0	0	0	0	0	0	325430	0	0	0	0	0	0	0	2020427	0	0	0	0	1835894	0	0	0	0	0	217776	0	0	179918	0	0	0
176b553d903836a37497154db93d7466	5980207	3882197	567480	1256498	1863814	2489724	6807564	3310342	0	17641194	8720832	9267697	7908989	4369946	4145334	7076856	11541830	3284147	23108927	4228848	4942119	4847595	10183639	19885466	43839729	3595459	6128998	13169024	10139628	17533592	16494377	34896508	37301450	32684824	43134725	23761444	10998520	4559153	10215301	0	3489444	3922725	4181291	2003205	3413795	8063613	5562095	6840251	10706372
186256940dc44ce9e070329ebf5c8d9c	0	0	0	0	0	0	0	0	0	0	0	0	0	0	0	0	0	0	0	0	0	0	0	0	0	0	463238	0	0	0	0	0	0	0	0	0	0	0	0	154855	0	0	508143	0	0	0	11846247	0	268106
18ad8b3c788c9bd3b037e3fd632b4541	0	0	98218	0	0	0	0	0	0	0	0	379022	0	430272	376849	284497	543998	646877	0	0	492318	664391	0	1216079	0	0	0	0	0	0	0	588474	0	1484530	1741840	0	0	0	0	0	191202	989063	682363	0	3230721	0	0	2605810	0
18db308bf7a778d45eac43efd22f4a1f	2081509	1496897	0	1034109	1129584	0	3108215	0	741806	911690	1357267	0	904652	0	1293847	0	0	0	5337495	2259248	0	0	0	0	4125808	0	0	6544411	4372914	7403072	6146973	9729437	10592835	9863319	10499423	7137526	2358029	1676159	2884785	0	0	2665441	1698649	0	0	1799183	0	1554602	2788304
195f9c01a26197c3ef1321a6702d983e	3920725	3346722	1478723	3558224	3289914	1509787	3356110	2191187	1177215	3707538	4586627	3667954	5248774	3307713	4899031	3437669	4342920	6219975	7460362	6565335	6305463	5585808	7788857	6080397	6369669	3557344	5042170	2502275	1393800	3172745	2704668	4354708	3624432	4227137	3701409	3773342	3301240	3821643	5196565	1755019	3286291	3201882	3658629	1932169	2444579	5070426	4129263	4056772	6809896
19e8a1f35a2247f678c2ab8184c048ae	6486818	5269566	2619140	3769494	4631295	2563789	5892261	3004047	1846453	3981045	4571026	2604247	3161804	2406832	3190651	1730689	2321059	2562630	8279183	3707483	4885313	4724560	4417560	5635072	9144335	1689739	3634639	12992582	9458687	16448179	11904637	18399620	20775764	22091821	17757088	13502198	7579378	7263357	9069291	3548751	3620896	4593276	5473426	1974791	4092247	4416177	2278992	3568183	6523916
1a5682b7973c8fea7d7b776f2834a420	1629964	1740295	1456897	1779112	4080623	797623	2822183	2202968	741806	3236498	6895541	2481982	2409420	2137912	2951980	1659564	1613862	2637269	4549001	16625746	5434438	7332911	5835830	5258259	3233090	2769647	3759357	1828586	468147	0	0	0	1337588	1962599	1717647	2015480	2425401	5229617	3279961	2297010	1434018	4325055	2279384	1690648	1830742	4939576	3125153	5537346	3824981
1ad11a26401d65e9d235c72578aa3c53	0	0	0	0	0	0	0	0	0	0	0	0	0	0	0	0	0	0	0	0	0	0	279004	0	0	0	0	0	0	0	0	0	0	0	0	0	0	0	0	0	0	0	0	0	0	0	0	0	0
1b4aafc9f9fbc30b18f32e3d39d0fc17	3623367	2677378	758459	2212771	1990892	489969	3928174	1613939	1273972	2355198	2277713	1809524	1925745	1546288	2349023	1410630	2049060	1816233	5701415	2993021	2934975	3469599	3650300	3716750	4439466	1461052	2993232	3175964	3042952	4369483	3114466	5433577	6623219	6617482	4451368	3470262	4379196	4358014	5354636	1767923	2139077	3101299	3165005	2798804	2229198	3500229	1895399	3035176	3824981
1c0bcf3824011a0c6d82fccf631ba873	0	0	0	0	0	0	0	0	0	0	0	0	0	0	0	0	0	0	0	0	0	0	0	0	0	0	0	0	0	0	0	0	0	0	0	0	0	0	0	0	0	0	0	0	0	0	0	0	0
1caf64e2b58479d0e90d4749c4302558	4163017	3005965	1069482	4169794	1976772	1566760	2574289	1507914	959510	3297277	2745736	1968469	2230281	1250477	1482271	616410	1758928	1418154	0	1467546	1420149	1304175	2766788	2123857	3377855	597126	1835136	4988510	3511099	6261997	2499769	6335903	4681559	4428429	5733556	6470750	2290657	2503065	4109831	1625973	2007625	2045181	2018053	1434920	2552270	2208089	1647192	1658243	3664117
1cb75f7dd4240c6fae24ee962ac02f3a	3083716	2300111	938525	1923665	2711002	1298987	2517082	3463490	1556181	2461562	4430619	3019949	3645480	3872444	5049771	4350429	1396262	5436258	12312631	6121210	6286527	3912526	3813052	6029013	2629901	5551998	2351825	1443620	2457769	1391555	2069481	1745806	2092678	2742607	1548302	4773504	4850802	3620504	5670776	1767923	1780572	6185835	6315491	2983497	1701513	6068155	6904670	2620616	4468436
1ce8ec4e9b45be392c9878c768f70631	1376659	1837655	845764	1467767	1976772	410206	2364532	1943795	1709380	1625846	1887693	1613900	1531639	2137912	1607887	2560471	2683725	2400910	3578548	3572315	3105393	4109383	2650536	2928867	2750539	2007359	2636895	1299258	915014	1502879	0	1157332	1251292	1434207	2032146	1212319	2964379	2950040	3141650	2077632	1780572	2363693	3135968	1960584	2799958	2780556	2515917	2709450	3092158
1d21c5a73a98594058291d20bd15dadb	9900932	11293665	5145519	10174297	8528360	2973995	12242174	6337951	5724810	8539493	7410367	6773488	6663973	4477514	4622676	3639188	5993048	5025740	10887277	5831563	8255801	7431339	9439629	6422954	13752694	4599138	7643431	13217145	6426375	17617086	8872131	10435606	14454582	14266586	14128255	10289554	12514395	19108217	15332831	8968661	11770898	8951859	10787149	5768094	8819868	9977290	4975424	9964261	8883251
1d2a78d27ba19e3e572faf77072a8c6d	0	0	98218	0	0	0	0	0	0	0	0	0	0	0	0	0	0	335879	0	0	0	0	0	0	0	266801	338520	0	0	0	0	0	0	0	5007789	136386	0	178790	0	0	0	301748	0	198900	0	0	0	0	0
1d33f17f4446c1ea2fe0c5f67ca183b8	6541884	5245226	3852319	7172046	6212713	3133520	5758780	6373293	3475202	7004815	7332363	5856500	6332566	5432179	8705202	5168358	6210647	7439090	6459582	4460566	4127900	8021909	6091583	5361026	6586817	6670021	4418580	625569	744779	0	573717	0	1510180	0	2201492	1182011	5288722	4313317	6006676	4323024	3644796	5330882	6838152	4233724	3672253	6182648	5573377	5966712	4575678
1e80169ed83e30b6bef9379bc027e438	8788592	6949012	2842859	6026742	5859718	2233345	9591610	4370594	3257498	6397022	7347964	5000644	5239817	4114472	4911593	5049817	4206920	5262099	13556024	8013571	9922109	10999366	8602618	7724673	13294271	4205289	7055475	9672255	6862602	13999043	7212448	11279085	13289586	16732416	13233143	9895550	10038465	9252400	14542479	4477878	5855574	9739756	8173842	4674145	4846082	8390737	5257477	7003114	9633948
1e985955424227b1bb2ac6e0c8874e1a	0	0	0	0	0	695072	0	0	0	0	0	0	0	0	0	0	0	0	0	0	0	0	0	3853773	0	0	0	0	0	0	0	0	0	0	0	0	0	0	0	0	0	0	0	0	0	0	0	0	0
1ea990dfa7288ac2e69549c6f9b414c2	0	0	0	0	0	0	1144128	0	0	0	0	0	501589	0	0	0	0	0	0	0	0	0	0	0	0	0	0	0	0	0	0	0	0	0	0	0	993741	1251532	0	0	0	0	0	0	0	0	0	0	1161793
1eb7836e490453fe622de8618964cf9e	2334814	2981625	2406335	5848831	4716014	1424327	2498014	4806476	3217182	3084550	2979747	3386744	2973708	3321159	3115281	3010924	2393592	5100379	7672649	2896471	4336189	5610415	4673314	6063269	2991814	2883990	2690345	1411540	1617233	2588292	2130951	1451569	2718324	3749068	3169181	2212481	4935017	3754597	4346937	3639083	3130939	6051725	6692969	7686056	4059939	4547027	3226692	2605810	3431759
1f7110720fcdc59e3344b723760bdaca	0	0	0	0	0	0	0	0	0	0	0	379022	0	0	0	0	0	0	0	0	0	0	0	0	0	0	0	0	0	0	0	0	0	0	0	25398074	0	0	0	0	0	0	0	0	0	0	0	0	0
20260254af79dd56b65812263cca6d41	4867867	3176343	883960	2768743	3515831	1202132	6330844	3651979	2007715	3722733	4539825	2054054	2731871	2850549	4007156	2927946	2284793	3458306	13859291	5908802	6097174	7234482	6858844	7450627	6224904	3481116	3670272	5229113	5309207	4870442	4671699	9356737	11563665	10416872	8443084	6228287	7225674	4648549	7251481	2335723	2868036	6671985	5676683	3239225	3693791	5561112	2933356	4190024	6559664
2028db78ec80199fc33b03c5cbd9e2fe	2764331	3066814	1178613	3213521	2809841	1242013	3985381	2120504	1644875	4497669	3369767	4242600	3403642	2581629	4710607	3674750	4034654	5249659	8764409	5908802	7214358	6865376	7277350	6285931	9240845	3620868	8053219	3159924	2415210	7013437	3483285	5472808	4854151	5057467	5128750	3864265	2358029	4425061	2726715	2219582	2055426	2246347	2395531	2088448	1389210	3827354	3441053	3020370	4575678
20ae42aeb4d2d28467deeb211a0cffc1	0	0	136414	978512	3346393	0	2002225	329856	1854516	3418836	0	0	0	779867	0	1114279	942930	0	9552903	0	5718468	639784	3510798	924905	0	177867	13629895	0	0	640115	737637	5845508	5156187	603877	1548302	0	1347445	16761594	0	0	0	0	1001768	0	0	0	270771	0	0
214c55bab064f80f8a583f03c7f0f08c	737889	778873	311023	589331	734230	581126	4729064	954227	346714	3266888	1950096	3606821	2463162	1035341	1947051	1659564	843197	1007636	13950271	6198449	3540905	50936662	3859553	24218819	3160707	6746250	1656968	0	2170497	0	512248	1275027	776664	2415507	1935377	954701	1448503	1229184	1146011	606514	669208	5146481	2351976	980292	3047647	3254886	2820535	1850717	2144849
2162c7d01fba66ffe325e16401ce7dc3	4933946	4527202	1255005	3891808	3769987	809018	5396472	2179407	2531818	4269746	4087402	3044402	3233460	1653856	2901734	2121872	2919457	2749229	5276842	3514385	4108965	4576917	3975804	4162074	7889704	1727853	4881819	6528371	4170760	8098850	4712679	8140557	8910063	7020066	8128585	4743196	5895072	7062218	7646657	3703605	3895749	5397937	6054160	3352882	4070709	4465246	2549764	4900699	5165512
221b0206292e03d090ca4e97e159bea6	2389880	2190582	943982	2157173	2216809	695072	2879390	1260522	1080457	1397924	1856492	953668	1065877	981557	1193354	0	1115196	0	3426914	1873052	1571632	1820924	1836775	2089601	3160707	774993	1460982	4940389	3234467	5009598	3626714	4884334	5868129	5535536	5007789	4470425	2812791	3866341	3596102	1432405	2473681	2564858	2453605	1648027	1690744	1357566	1094368	1791494	2126975
22ab9d3b5e5a933da36bc512cdba720a	14889945	10198375	5811217	12109082	13908005	5822650	16532655	9671854	5224897	13447422	15912787	10942729	12011274	12195510	12649550	10147051	7833575	19070443	34481431	21067003	19314030	34769808	19228013	23756367	16985784	14585112	9817088	5501797	9799158	7542228	6187953	10317911	11347925	20330514	10184924	14411437	21070671	14616110	28017983	7975011	9117965	25447419	19396542	12672758	8356798	19136769	12861639	13665696	22056200
22b609671084a61df2241ce373a84337	3160809	3541440	1151330	2535235	2499205	848899	4176069	1637500	1394919	2491952	2792538	2005148	2131755	1438721	1808873	663826	870397	1480354	4973575	2085459	1988209	2509922	2557535	2089601	6369669	952860	2298374	8100313	5745434	11132440	6228932	8866342	12103015	10844618	9701079	6152517	3419142	4894385	5907882	2026014	3346042	3905961	3310188	1633820	2110738	2944118	1229753	3331291	4146708
233009eb874f3180f4a31a29d4d1cf35	31486946	50432057	27168124	57643232	64132139	11417408	56691562	43976897	39017404	43730711	31778772	48991638	46952346	37635317	42445710	45057172	68870183	65807333	39060759	62621713	59172885	69022868	80143846	44087158	82612676	50755682	70590383	1395500	829896	1558542	1598213	1451569	1100274	11171718	14854022	2818641	52887216	96882011	68227147	48469484	66825240	64926122	80388215	62127769	71614317	85101374	86590423	75479649	55194120
23a5fa58701ea17bbe87ffde9bb8359c	1123354	1229160	616589	1123065	1736736	712164	953440	2815558	427345	3069355	3213759	2005148	1227103	7422185	2964542	2607887	643731	4503262	10341397	18923614	9032149	11343865	6068333	9026392	1568290	12501525	2102389	1026574	1223565	0	1208905	0	1682772	1736145	2419222	0	2139069	1519718	1620222	1135600	1195015	3185118	2119682	2443626	1496901	8292600	5674916	4560167	3020663
23af3eea2950fdaa775fd957b4638a86	1244500	1959354	1506006	3102327	2343887	666585	1506436	3734443	2854342	4224162	2246511	4756114	3708178	5539747	3567500	6318199	6038381	8508925	3760508	8979062	8236866	8981585	7161098	4778678	7865576	6606497	9104413	0	0	0	0	0	0	0	0	0	1414817	3531109	2509368	2787382	2115177	1978126	3339225	3679646	3446102	5283057	4986706	7151171	3664117
24e77eacddfebcb18c3f8436cde08731	2158601	3857858	1658789	2635310	3572310	1367354	2707771	1661061	1919021	3373252	4945445	3826899	1898874	1196693	2637940	1849229	2865058	1281315	0	1660644	1533761	2657565	3208544	1250335	0	0	2708162	1940867	0	0	0	0	0	0	3628833	1954864	5726641	4782641	4050555	3845555	2963637	3470103	3905442	2813011	4038401	5054070	7615444	3805075	5862588
2593a2a30081770d4a592098d3ba9fa7	0	4271634	1124048	1779112	3388752	0	0	3004047	0	4695201	1934496	2347491	2069056	1828654	0	0	2447992	4938660	6307949	11508647	13103244	19611845	12578422	5583688	5983628	7076574	6111182	0	0	0	0	0	0	0	0	0	0	2547762	0	1651782	1732772	2330165	2366494	3466539	0	4645164	2967203	4737836	0
259c82658d3202b2814fc87f46d188aa	0	0	130957	0	804829	0	6941046	0	0	0	3666181	0	0	0	0	0	0	0	3608874	0	0	0	0	0	916846	0	0	0	0	0	0	0	0	0	2830490	5849437	0	0	1462151	0	0	1944599	0	0	355379	0	0	0	0
25b1722e0b8cbad5c0d3697e85133541	3259929	4454183	3355773	4892558	4207701	2256135	4462101	6903419	4910436	3130134	3541375	2579794	3251374	3616970	3467007	4113349	4633052	3881264	3608874	5252268	3540905	6004128	4696564	3716750	4970272	3366772	4382947	1812545	1032050	1335893	1372824	1157332	1423884	1962599	3144988	1636630	3857061	7151613	4979218	4981156	5365617	5029134	6330009	7742885	8529104	4612452	4027724	5107979	4968901
25b8a648026a6a6afdcaaec58b4f3aac	1244500	1253499	332849	934034	1510819	848899	0	1213400	0	1519483	1326066	2041828	1200232	1210139	1871681	8795691	1595728	3047788	3335934	3514385	4260448	3764884	4347809	6988174	2943559	2363093	3866258	0	1319322	2282150	0	2255817	2071104	2214214	0	1318396	690566	0	612523	916223	1195015	0	580735	639321	613837	1619265	834878	1169653	1590763
25fb7f855fbf59fca7c79a7e5c78c629	3612353	5001828	3192077	5248381	5125488	1270500	5758780	5477969	4208945	6655334	5117053	6321107	6861026	5499409	5979331	6140388	9447437	8882124	5064555	5928112	7933900	10236546	10044137	5069852	8999570	4916758	7714699	0	383029	0	0	0	0	780007	1378956	454619	4446569	8492541	5473188	4387546	5341717	4710622	6852671	4844631	6547595	7114952	8055448	9668147	6631159
25fe01ed28f7186ed4b57d0d5fb41787	0	450286	196436	478136	0	0	0	2238310	0	638183	1014050	0	707599	0	0	497869	208533	845917	1880254	7627375	0	4896809	0	1781299	1833693	0	0	0	0	0	8974580	0	12146163	0	0	3485416	757938	0	0	503277	0	0	2802045	0	0	866879	0	473784	2234218
2612491040cdd6bfc0ac58d41670ab4d	528637	1740295	971265	1990382	1736736	153827	2040362	3027608	2136725	2355198	1045252	1503861	1854089	1573180	1419463	2524909	3282123	4067863	1395027	3668864	2897104	5536594	5022069	1455870	3860405	2553665	4507665	0	0	0	0	0	0	0	774151	136386	707409	4000434	2015398	1638878	2879986	1542268	3557001	2898254	4867620	3205818	4366188	5611374	2734683
267237181d7afc10873fe089d4cfb3a0	2874464	3431911	2057116	5693159	4419498	1270500	5930399	5748922	3378444	5454943	4352615	3949164	4800927	4195148	4836223	4101495	4750918	7327130	6914482	9288019	8445154	11294651	7602854	5001340	6417924	5933142	6289350	0	0	0	0	0	0	0	2007954	0	4968703	5274315	6263541	4594019	3979400	5029134	8856206	7984406	5976834	7180377	5392863	7980292	5737472
282a279467a3cc70069505d75c0d4716	881062	4174275	10301952	7716899	4264180	1430025	2745908	13253150	3950925	4680007	2106104	2812098	2221324	5754882	2361584	2999070	2166926	2351150	1061434	3321287	2461592	3838705	2813288	1044801	2074968	2197931	3189217	0	0	0	0	0	0	0	435460	0	1970638	11599023	2904544	11188243	10671484	2380457	12224468	8851041	5093770	5495687	4625677	4278858	2931294
289a37acf88fa7f6a3862d3419d5a307	9779786	9675069	3879602	10630195	11225242	2182069	11212458	9695416	6321481	9967806	7831588	6149936	8088128	5956572	7511848	4789029	6881578	7998887	11220870	9674215	11569482	12943326	12578422	7587650	12715210	6149124	9033146	6223607	5064494	9657391	5675705	7787473	9017933	10391711	9580118	7819455	12884943	16158176	17624852	9136420	9727422	12690182	14895848	10030232	10887530	10369839	7581598	12806963	12243514
28d7dba893f91792ff96b24205125576	0	0	0	0	0	0	0	0	0	0	20780228	0	0	0	0	0	0	0	0	0	0	0	325504	0	0	254096	0	0	0	0	0	0	0	0	0	0	404234	268185	0	0	0	0	0	0	915371	0	0	0	911561
29b4026ba0344443bd7a295a8b33e334	0	0	0	0	0	0	0	0	0	0	0	0	0	0	0	0	0	0	0	0	0	0	0	0	0	0	0	0	0	0	0	0	0	0	0	0	0	0	0	0	0	0	0	0	0	0	0	0	0
29e5b6299782a846775bb047aed459bf	0	0	0	0	0	0	0	0	0	0	0	0	0	0	0	0	0	0	0	0	0	0	0	0	0	0	0	0	0	0	0	0	0	0	0	0	0	715161	0	0	0	0	0	0	0	0	0	0	0
29fdcfc597355eb5d50e82d26a98284e	0	0	0	1000751	5662040	6079029	7703798	0	0	1261171	1903294	648005	0	1680748	0	2169288	1097063	0	16800979	4228848	0	7825052	4115306	9865658	0	5196264	0	0	43739780	0	3503775	8120941	15295968	63079950	7814086	92469599	20666438	0	31574567	0	0	1659614	9465977	0	0	6460704	0	0	5219133
2acc476f67e6b8e93f14366acaedafc4	0	0	0	0	0	0	5453679	2532824	3571959	0	0	0	0	0	0	0	0	0	0	0	0	0	0	0	0	0	0	0	0	0	0	0	0	0	0	0	0	0	0	0	0	4844733	2845601	2244726	1152291	0	0	0	0
2ae56285abdbe8885f0b7334a0e151f3	9339255	6133629	1642419	5226142	6989302	2068123	10735738	3828688	2402808	6077931	7316762	4401545	4612831	3630416	5577359	2916092	2874124	4204703	25595715	10214889	7933900	11540722	8788620	11544190	9988799	4129060	6093365	10458226	11288715	14193860	9732707	17869994	17431794	19349215	18700584	15972297	14299760	9006563	12428287	4697256	4290104	12069922	8406136	5810715	5007618	6689691	3745670	6336856	10295276
2c2b29f3ab7f6e08d00f0e5d8954dcc2	0	0	0	0	0	0	0	0	0	0	0	0	0	0	0	0	0	0	0	0	0	0	0	0	0	0	0	0	0	0	0	0	0	0	0	0	0	0	0	0	0	0	0	0	0	0	0	0	0
2c4f2839c25224d50befccfe318f3fe1	0	0	0	0	0	0	0	0	0	0	0	0	0	0	0	0	0	0	0	0	0	0	0	0	0	0	0	0	0	0	0	0	0	0	0	0	0	0	0	0	0	0	0	0	0	0	0	0	0
2c6e156d1607f9030efe3c853defcf61	4063898	4259464	1560571	1389931	3769987	4375534	2745908	918885	588607	39111484	11840986	5514157	5669751	14427544	9245351	5014255	4542386	4304223	21622920	23577278	19484448	20153201	76447045	24184564	15755280	18421962	8872794	336845	595823	1113244	0	686553	539350	578715	0	969855	6855126	4223922	12388769	1935682	1457918	5364410	3861886	2074241	710759	18498876	9995976	11089497	15585904
2d658eafc83d450c1299236235d9193a	0	0	0	0	0	0	0	0	0	0	0	0	0	0	0	0	398932	0	0	0	0	0	0	0	0	0	0	0	0	0	0	0	0	0	2951451	0	943212	0	0	0	0	0	537180	0	0	0	0	0	0
2dc039ab0a591120fee150abe31c854b	3722486	2847756	927612	1868068	2245048	940056	3432385	1543256	838564	2567926	3822189	1931789	2463162	2016898	2864049	2121872	1758928	1965512	6944809	3514385	4165771	4724560	3534048	5035596	5308057	1956539	2440909	3560930	3862209	4508638	3544754	5413961	5932851	7145874	5733556	5167508	5945601	4246270	6322817	1858255	2127127	4073599	2816564	1605405	2046123	4743302	2143607	3124011	5147638
2f38d0a557c630d61e77a2b9eca57e91	2555079	2531339	654785	1445529	1058985	467179	3394248	859982	636986	1033248	1872093	1467182	1818261	564731	916998	0	380799	0	2820381	0	662736	1328782	0	753627	4222318	0	997744	14243719	5436883	15000962	8626252	9199810	15641152	8957504	11394535	7955841	2290657	3911038	4030796	1535641	2605133	2430748	1669613	0	656913	1651977	1173343	1687854	2752557
2f5d33ceede260a00c61532c418520f8	0	0	0	0	0	0	0	0	0	0	0	0	0	0	477342	0	0	0	0	0	0	0	0	0	0	0	0	1106775	0	1141075	0	1314259	1574902	1434207	1403149	469773	0	0	533488	0	0	0	0	0	0	0	0	0	0
2fd0d5ef3b533eb291eba32146763ff2	1145380	1314349	1276831	2101576	1539058	740650	2459876	3145414	1257846	1732210	1591279	1809524	1585381	1828654	1595326	2299682	2874124	4988420	4033448	8032881	5055731	7874267	5394074	3202913	1447652	5526589	1443165	0	0	0	0	0	0	0	628998	0	3756003	2838297	3141650	3897174	1553520	3788614	4253882	2258933	1464594	2780556	2797971	2368918	1626511
2ff35b28ab51f5b5381d29c331d6f9a1	5616769	5683342	1244092	7527868	6156234	3099336	7208009	5289479	2588259	6245074	6708332	5538610	3878361	2232034	3793609	3224296	4225053	8048647	18802539	3726793	6589492	4380061	7765606	8341277	12160277	2070883	4222595	5421596	6724286	7291748	0	6512446	8457009	8026527	6120631	9304545	11335381	7620938	9503984	2232487	3979400	10309725	7796365	7955992	2735344	5773743	3599003	4190024	9598200
300b89776417e40726c658c9e7a9324c	3557287	16843139	5107324	10218775	13809166	3127823	7837280	15338312	3886421	26742895	11310560	12422137	11975446	21137091	14609163	13513595	12938092	29445360	42275387	87512058	97952427	103817283	51243701	38366447	21015082	61148209	26760918	0	0	0	0	0	0	0	0	0	6417207	9453539	9859643	8491193	6931087	8767457	10787149	13795121	5039925	19807373	14644217	16641649	7739331
301f58e4b70700f75c3fb18e484fc5f0	484584	2275771	1877051	2390682	1680256	814715	1887812	1154497	556355	622988	670833	0	474718	605069	0	0	1450662	845917	0	965490	0	2362280	1325268	0	0	736878	873026	0	0	0	0	0	0	0	0	0	2846478	2547762	1798051	2284105	1529619	1441685	2642343	1164984	1033831	1439347	1105650	1169653	571960
3040fd708496cc640b65baa2deed5d6b	187226	0	114587	233508	0	222195	0	212050	0	334286	780039	305663	161225	336150	0	521577	244799	360759	1395027	0	605930	1008890	465006	1438742	723826	431963	605773	0	436227	918426	327839	1490801	1164996	1509692	1282188	1015317	640036	446976	987940	0	0	586732	827547	340971	441532	539755	609236	222086	1036677
3070e287b1bee9507f4a87a63ad8a0d7	0	0	0	0	0	0	0	0	0	0	0	0	0	0	0	0	0	0	0	0	0	0	0	0	0	0	0	0	0	0	0	0	0	0	0	0	0	0	0	0	0	0	0	0	0	0	0	0	0
32118bcabe97cc160d942e478ccad3e0	0	0	0	0	0	0	0	0	0	0	0	0	0	0	0	0	0	0	0	0	0	0	0	0	0	0	0	0	0	1781190	0	0	0	0	0	0	0	0	0	0	0	0	0	0	2056892	1112222	2312839	1969163	0
325052a193b37dbb8309391cabf24c11	0	0	0	0	0	0	0	0	0	0	0	0	0	0	0	0	0	0	0	0	0	172250	0	0	0	0	0	0	0	0	0	0	0	0	0	0	0	0	0	0	0	0	0	0	0	0	0	0	0
327a1c57ab709b732101b54b6b3cfdb4	0	0	0	0	0	170919	457651	494784	32252	243117	8861238	0	89570	0	0	4421554	0	99520	2941688	1235828	1155055	0	0	20245152	0	279506	0	0	0	0	0	0	0	0	5757748	2121558	2492773	0	1442393	154855	0	586732	217776	241521	4210706	0	214361	355338	1966112
32b6445d0f3a2ce09f218f855decafac	4933946	5245226	2782837	5626442	6142114	2153583	6311775	5124551	4257324	5363774	5943894	4829473	5929503	6400290	5790906	8037033	7942375	7414210	11524137	9133540	9789562	12278934	10067388	9403205	11243431	6263467	8427373	304764	563904	0	0	0	0	1358722	1330572	666775	7848867	6771684	9326155	5123106	5544870	6755804	8086732	6450036	6687593	6395279	6543641	7447286	8204048
331a48a09dd7cabd62052375bd94779f	0	1070951	567480	0	691870	541244	0	4005396	467661	0	0	0	0	1223585	1344093	0	0	0	0	18691896	6438010	2657565	3743301	942033	0	3735212	0	0	0	0	0	0	0	0	0	0	2038011	2078438	0	1625973	752859	7141370	6170307	3068740	0	0	7209287	2146832	0
3472f0ae036676d769d326d084ba034f	0	0	0	0	0	0	0	0	0	0	1045252	0	0	1398383	0	3413961	661865	0	10159437	0	3692388	0	2487784	6337315	1471780	330325	0	0	12373963	0	0	2295049	625646	2189053	7983432	469773	15158756	290534	0	0	0	0	0	0	0	0	0	0	0
34e96c98d4350d956794393cd05dacd6	848022	0	0	0	0	336141	0	0	0	0	0	696911	0	0	816505	0	0	0	0	0	0	1550246	0	0	1327014	0	0	0	1319322	2003839	0	1588880	1941660	1710984	2225684	863777	0	0	1126252	0	0	0	0	0	0	1194004	0	0	0
35203c478879f323af58adc211a9ced6	0	7423638	15927647	555973	0	512758	0	0	0	4254551	0	1137066	331407	17399107	766259	0	0	845917	28385769	5735014	9126826	0	145035483	10413750	81816467	2756942	182818759	0	0	0	0	0	30138881	9838157	0	13532506	2812791	759859	0	0	1816423	5716449	1016286	0	699990	4432534	1331292	39250010	1519268
36c0036dbc867328a224098278b8b473	3656407	2519169	949438	1323215	1976772	900175	3813761	1236961	814374	2248834	2511724	1320463	1182318	1223585	1494833	746804	1369062	1405714	4791615	2336487	2101821	2263852	2604036	3031634	5115037	660650	1977671	5341395	3574937	5900193	4323371	6688988	8564879	8378789	10184924	4788658	5911915	3486411	4524766	1058173	1649121	3285701	1974498	1292849	2444579	4596096	1760014	1983969	5076143
37c3a416c87ec691d9709aa2edc7ce4f	0	0	305566	0	621271	381720	0	0	0	1504288	3385368	0	0	699191	0	0	0	0	3578548	0	0	1796317	0	1935450	0	0	0	0	1861946	0	0	1569264	0	4201975	0	2803487	1903266	0	1442393	0	0	0	783992	1648027	1044600	2518857	0	0	0
382bb39312e43a08787d5853e391d35f	3314995	1606427	0	1300976	1143704	706466	0	0	0	0	2184108	0	922566	0	0	0	888531	0	7278402	0	0	0	0	2774716	2292116	0	0	2085229	2457769	0	0	4884334	4940447	6265220	3193373	4546195	3705474	0	3260202	0	1003813	2363693	1335690	0	775373	0	0	0	2895546
38cbeb26f59e5569fe3fec7221e7b649	3182836	2154072	993091	2779863	2273288	478574	3241697	2332554	2289924	2203250	1887693	1882883	2051142	1492505	1984736	1742543	1967460	2463110	4124428	4402637	3010716	4872202	4208308	3254297	4101681	2185226	3456470	1748384	1925785	1976008	1495763	3177760	3063508	2994222	3169181	1909402	3419142	3061784	4169107	2116346	2079326	3118063	3978033	3537575	3004571	2845981	1556935	2724256	3038536
393cc0041aac2f8d6326c1107e6853eb	3138783	3346722	823938	2223890	2555684	1082489	3718417	1189838	911132	2522341	2589728	1234878	1451026	1532842	1934489	1078717	2130660	0	5155535	1892361	1514826	0	3464297	4915701	5476950	0	0	5309314	3723893	6818619	2622708	4864718	4487393	7724589	5999670	5273586	4059178	5944779	6500646	1858255	2617083	4274764	4573287	1704855	1884587	3271243	1568217	2502170	5219133
399de2c6cfe4cd3256a676edfd59b0f5	2026442	1825485	714807	1556723	1426100	706466	2440807	1602159	822438	2066496	1544476	1613900	1370414	1196693	1997297	1612148	1931194	2089912	3123648	3939201	4014289	3912526	4138557	2243752	6900475	2502846	2761613	1908787	1361881	2254319	1844092	1726190	2826194	3371645	3144988	2454945	2694890	2100786	2706956	1755019	1278666	3168355	2729454	2031619	2024585	2862337	1906682	2798284	2252092
39bc7491f8469442f45ec43fb354f09f	4614561	9723748	5811217	6638312	6396270	2068123	13424440	7409983	6039272	9724689	8330812	8962034	8598675	7341509	5451743	5595103	5793582	12477269	9825843	8612175	11304388	14395144	8649118	7227964	16261958	4522909	8712443	5870722	4575068	8404992	3442305	4276244	5803407	7095551	8225354	4712888	5911915	14705505	15332831	6813602	5998975	9840339	7607626	8666348	11985975	10010002	6938516	11903813	10617004
3ada23b664ac19a0f223217dc4ef059e	8326034	9991486	5713000	11541990	10194497	3469661	10487844	12829049	7611579	9253650	8346413	7910554	8383708	11348413	7725396	10313007	10345034	11693552	13040471	14115471	16833502	20276236	16716979	12640374	16141320	10595804	13879331	2149390	1553395	2755279	0	0	2739898	4252298	5685171	2030634	11049049	17387360	17012329	10968866	13503670	14383324	18206036	15826740	14602859	14082699	11056497	15916168	12994212
3b6376b2ded25467f7e38091eda38bd4	0	0	0	0	0	0	0	0	0	0	0	0	0	0	0	0	0	0	0	0	0	0	0	0	0	0	0	0	0	0	0	0	0	0	0	0	0	0	0	0	0	0	0	0	0	0	0	0	0
3b8b54a489761beeccd2fe813338fdcd	7874490	4758430	2619140	5226142	5196087	3389899	8962339	3557734	1604560	6852867	8174805	7103604	4953195	5996910	5778345	3734020	3146123	7103211	29811123	11199690	12326895	23401336	14531449	15278067	15224474	7381490	5701394	7907831	9990672	18396356	7581266	14535308	15468560	23526028	13087990	12138340	13154432	6950474	12408528	3806842	3107039	8951859	6663932	4702559	3187645	11073156	5054399	6114770	11439196
3bc2d4b485217df49c9f0fc6616dd021	4559495	8080812	982178	5292859	4772493	1828836	3184491	1731745	967574	5227020	1981298	2702059	2794569	1008449	690889	3698458	3318390	3582705	0	1235828	2972846	0	3324795	1198951	7117622	0	3028866	2903281	1244844	3618043	2417809	2196970	4508967	7900720	3483679	3045950	3014908	12761160	12131905	864605	3083139	2346929	8914279	6833628	2283043	2077239	1376421	2206055	3270895
3c113756d00df8de0f650a6828525694	11343671	10186205	4801757	9996386	10123898	3275953	13958366	8552699	6716573	9132091	9110851	5893179	6637102	6158262	5690413	5014255	6609579	6953932	14799418	9905932	9941045	11712971	10183639	9112031	13197761	5399541	8623358	13329426	10746090	13971212	9855646	14221455	14691896	16757577	17152283	12017108	14838738	16605152	19442662	9329989	10516132	14433615	15403991	11152595	12804424	13232176	9228790	11889007	14888828
3c12e97fabfb78fe5a56f03f22aa5c92	4372269	1788975	474719	455897	1143704	3606397	4996027	329856	330588	1777795	4555425	1381596	850911	1492505	1783750	474161	507732	920556	10371723	2239938	492318	812034	1046264	3665366	3884533	393849	498872	7153940	7277550	6902112	7970575	11985254	11455795	15977570	11225189	16108683	7545692	1720857	5354636	0	442156	6906678	943694	0	344610	2567925	1037957	1095625	6792023
3cfab67e8c7230640703a61b738914c5	10451596	87331188	23539523	15678425	18934654	16009439	14149055	14030668	9611231	45903572	14617923	34442087	25204865	27228123	15212120	11320600	15848483	12365310	6611215	13362388	13368338	45966031	12694674	6765512	77159853	6670021	9015329	4715826	2266255	18869485	7847635	3471997	8413861	2868414	29296776	5591819	19285307	32338701	37581243	41255841	19586296	27207616	51264365	46343651	30142627	50115435	30405367	62213708	26417393
3d38c24251860f014ab787e57d9595ea	0	0	0	0	0	205103	0	0	0	0	0	0	0	349596	0	0	0	0	0	0	0	0	0	0	0	0	0	0	574543	0	0	921943	1208144	704523	870920	515235	0	0	533488	0	0	0	0	0	0	0	0	0	0
3d7eb3c859b05d0900d287dc1c7fca0e	5495623	4064746	1031286	6638312	4066503	3144915	5377403	3039389	1540055	4771176	6365115	4829473	3690265	1734532	4471936	5037963	2602125	7799848	18408293	3128189	10054657	3887919	6277586	10156832	5862991	1410233	2708162	3785493	5032575	3395394	4425820	3923160	5091465	8882019	3773986	8061919	10594286	11017954	12586358	1561450	5031013	8029851	5212095	4247931	2519962	3565654	3283103	3079593	7131624
3e0b00b5181cd4f7ffada00925ea753d	0	328587	0	155672	0	0	0	0	0	440650	733236	537967	223924	0	0	711242	281066	0	0	0	0	0	0	0	313658	0	0	0	0	0	0	725785	0	0	0	0	0	0	770593	0	0	0	0	0	0	474330	0	384949	0
3e4409a5e5f9298321ce5d6014974d1f	0	0	38196	1278737	0	0	0	0	0	212728	0	0	0	0	0	82978	0	0	0	0	0	0	0	0	0	0	0	0	0	0	0	0	453054	176131	0	0	0	0	0	0	0	0	217776	0	398456	0	0	0	0
3e5f01f9a6eea3af15797d1322c9ef05	0	0	0	2001501	0	0	0	0	0	0	0	0	340364	0	0	0	0	0	0	0	0	0	0	0	0	0	0	0	0	0	0	0	0	0	0	0	0	0	0	0	0	0	0	0	0	0	0	0	2269965
3efd6ccc05f8f644b1f7d0c2541ddeee	0	0	0	3491508	0	0	0	0	0	0	0	0	214967	0	213548	0	90666	0	0	0	0	0	0	274046	2798794	0	0	0	0	0	0	0	0	0	0	0	0	0	0	0	0	0	0	0	581530	0	338464	0	1555016
3f8e8d5fff110c88f10989f2129bae26	0	0	0	0	0	0	0	0	0	0	0	0	0	0	0	0	0	0	0	0	0	0	0	0	0	0	0	9351451	7277550	0	6823140	11082927	17820126	16128539	0	0	0	0	0	0	0	0	0	0	0	0	0	0	0
3f9b373e8b58f66de5eb3664c5276823	0	0	0	0	0	170919	0	0	0	0	0	0	0	0	0	272643	226666	0	1395027	0	0	0	418506	1627148	0	0	0	0	0	0	0	0	0	0	0	0	0	0	0	0	0	0	0	0	0	3205818	0	0	0
406152ebd2755b85ac6a086e90ad6275	5737915	4734090	1140417	4225391	4250060	740650	6578738	3180756	2588259	3889876	4290212	2592021	2131755	1828654	3479568	2169288	2520525	2674589	10493030	5445366	4525542	6693127	6486839	5789223	8541147	2909400	4721467	8597560	7139234	9156432	6105993	12044101	11326351	12404633	12241262	6713214	8050984	7106916	8377732	3587464	3441643	6755804	5560536	4333174	4199937	5086782	2290274	4249247	5987704
40dee7ae32007bed62016e5f01fc0d21	0	0	0	0	0	0	0	294514	0	0	0	0	0	0	0	0	0	0	0	0	0	0	0	0	0	0	0	0	0	21012480	6474811	0	0	0	2201492	0	0	0	0	0	0	0	0	0	0	0	0	0	0
40fe5a2f1d02931642f5d2a232b113ab	2522039	3614460	1451440	3057849	4038263	934359	5663436	3381026	2362492	2431172	2371317	3924711	2194453	1855546	2713310	2607887	2466126	2998028	3335934	4672974	4279383	3592634	5417324	2774716	7238260	3239724	5113438	2454154	1404440	3673705	3913573	2000812	2696750	3346483	3967524	1909402	3233868	6414103	4149349	3548751	3453593	3721559	4631360	3977996	4846082	3696504	2549764	3982743	3127905
4100dcd5ff3c697a877faa8c789f1461	0	1776805	1004004	3547105	0	1589549	0	27330940	435408	3494810	7254359	1516088	3448427	0	0	3330983	861331	4652541	26293228	91934005	2726687	73501357	13252681	17162134	24127534	4116356	1300630	2197511	1489557	1196737	84705285	1157332	180142921	0	2298261	34384386	2038011	0	1185528	2464769	0	2045181	36020076	781392	1313827	8570655	631800	6203604	32941309
4197cc271eae126dddf6e4fe16070347	1398686	2592188	223718	1212020	6127994	558336	1544573	1307644	524102	683767	1934496	0	824040	1129463	565273	794220	1568528	460278	5307168	10060411	3294746	9055407	8346864	8409788	3450237	1765967	1550066	0	1787469	520636365	66141427	2098891	7464605	18468561	8733391	4515887	0	0	573005	0	0	0	0	0	0	2109951	1026675	0	714950
421ff458ecdd6ea6d3a37d8df74de715	1288553	2093222	703894	1712395	1948533	250682	2478945	1437230	1144962	2507146	2090503	2041828	2454205	2500954	3065035	2003331	2411726	2699469	4033448	6237069	3654517	4552310	5324323	3751005	3281345	2858580	2975415	0	0	0	0	0	0	0	0	0	1583248	3419365	2094433	1961491	1673021	3134827	2773009	2685147	2078431	3810998	2752842	3967938	3539001
423276a91d21eaf269cf2d71559f6d21	837009	255568	0	277986	0	142433	781821	612590	129010	0	1638081	0	0	0	0	0	0	0	1243394	675843	0	0	0	1798427	1158122	0	0	577448	1319322	0	901556	3413149	2351566	3421968	1427341	2864103	404234	0	592764	348423	239003	0	900139	312557	592299	0	0	0	3038536
42994aa9819314fbe8c37c94e4e6a874	6563910	7703545	2548205	6271370	8711918	2444146	7799142	4724012	0	5667670	3806588	10673746	6350480	0	4584991	4018517	8685839	12987307	0	7801163	7100746	8464837	12183167	5292514	14355883	4789710	9371666	5501797	2691842	0	4856109	6885146	10010337	7674266	9217235	6061593	3890747	5296664	0	3032569	3847948	3822142	3208560	0	2638422	4416177	0	3642211	4575678
435ee9f1d678b5328c8a9b57d9ada404	31277694	27236232	14972752	39585244	41738134	13645056	34590815	44471681	22270318	30222510	40281193	29893824	32674964	33023343	39569099	34910121	29820172	59512718	102079593	64050639	69776666	91612170	71913233	73358701	47627752	60627312	42154681	17965051	20949556	19927067	19096596	32876081	34043776	49870148	37086670	29974577	50259699	42060425	55462960	25473579	35850451	54901381	61993440	49341355	35171783	43801937	34117191	41855820	54872393
43b3eed247705042302395b235da6dbb	11046312	13898024	5434716	14210658	17014361	5549179	16647068	9589390	6176345	15088463	9344862	15197556	10694602	8645769	11443635	10810876	13037825	17080051	10311070	13980302	13538756	12082078	19739520	9711507	21063337	9871631	18582981	14227679	5798633	14138198	10490834	10729843	14821340	13536902	16136209	12668729	8707863	12716462	9306396	9020279	8950663	7895741	7927030	6521072	6601440	6967747	6013381	7891458	9044114
4411880c21d38d29132ddbb3524516e7	0	0	0	0	0	0	0	28803513	0	10909886	0	0	0	322704	0	0	0	124399	0	0	0	0	0	0	0	0	0	0	0	0	0	0	0	0	0	0	0	0	0	0	0	0	0	4333174	0	0	0	0	0
44123aa79ece0f0146c5c3bdb2979302	5660822	10892059	3372143	25374586	14698713	2005453	10220880	23549375	6305354	10028586	7893991	9108752	10309453	5217043	6444110	8404508	8060241	22043590	14374845	14810624	36014985	62944918	14019942	21495487	6900475	17316644	14592005	0	0	0	0	0	0	4503913	0	0	7697280	8894819	9958437	10413971	12762760	13561898	30009471	30957331	11425983	7638351	5494402	7373257	7792952
4455eaafc36e6b8c5a1afdb15ebdbf72	3061690	2482659	823938	1834709	2372127	877386	3966312	1036691	765996	1944938	2152907	1711712	1030050	954665	1758627	367475	1069863	0	3244954	2452346	2139692	2706779	2348282	2209496	5187420	1448347	2334008	5068711	3149349	4870442	3360345	6551677	7162569	6541997	6749629	4758350	3772846	3285272	3833208	2193773	2270529	3403047	1727686	1392299	2175352	2371651	1534371	1643437	4325446
451b346eb6dc376de83a550dd3c8697c	726876	1131801	763916	722764	917787	723558	1849674	3545954	919195	1914548	3837790	1406049	1021093	3495957	2688186	1481754	1160530	3980784	8491469	16162311	2158627	9252263	6068333	4915701	1278759	6619202	1211546	0	0	0	0	0	0	352261	0	0	1936952	1340927	928664	2593814	896261	4174181	1945462	3267639	1647668	5675606	3632849	2561393	1894617
458b08e47c4ee2054b2856b754ea3762	5165225	4222955	2864685	4192033	3784107	1800350	4061656	4877159	4547596	5120657	4181007	3888031	3752963	4410284	3203213	5500270	4605852	6045815	8430816	5175029	5529114	6077949	6114834	6148908	7576046	3239724	5505408	3512809	3809010	4898273	3831613	5276650	5113039	5912959	5104558	4061267	7074086	6436452	7211963	4516592	4290104	5314118	5908977	5881751	7732192	5495687	4851320	6751416	4379067
45ad3054be2e3a9e1c04c94bd7b04be2	892075	2786907	954895	1490006	1976772	0	2745908	1578597	741806	1823379	1809690	1601673	3555910	2272372	6393864	14888663	7253310	0	0	1873052	0	2460708	0	0	2678156	0	1247180	1780465	1361881	2588292	0	0	1876938	0	0	2000326	1313759	2503065	2351298	2064728	1696921	2296638	1190506	1221813	1561515	3483873	14486268	0	2359334
45babc66458025eb0278129b25a45a36	3898699	3930877	1904333	3991883	3967664	1065397	4614651	3086511	2531818	3677148	3447771	3704633	3125977	2810211	2097790	1303943	2502392	2687029	7551342	3514385	3692388	5438165	4998818	3476959	6297286	2337683	3777173	5838642	3777091	9295587	5737175	6787067	8996359	8429112	7427011	5212970	5120291	9028912	7943039	4155265	4887611	4073599	5095948	5270844	4695315	4923220	3531310	5626180	6112820
4683d350910aff98ca3ecf6f42658d9c	4779760	4149935	894873	2757624	4151222	1697798	4881614	1896673	1225593	3373252	5585076	2237452	2937881	3361497	3467007	1920353	2203193	3719545	9279963	5290888	3938547	5561201	5091820	5909118	5911246	2172521	3153583	4042137	5287928	5065260	2930057	5512040	6709515	7749751	5273904	6394980	7764652	5542500	8713632	1974396	2366130	6387000	4036107	2258933	2843035	5790099	2820535	4308470	7471225
468c18f92fdfa5b4e7d2f82eacc9db66	1310579	352927	589307	300225	5323165	1623733	0	2591727	1894832	3038965	811240	0	671771	591623	1218477	1612148	0	1604753	0	2027530	3749194	2288459	1790274	1678532	0	0	0	1571942	32419146	0	3585734	3609307	4530541	29036403	0	1500244	2576989	312883	2805750	903318	1374267	3302465	1393764	0	10984452	1635621	1207189	784704	732823
46dfca6725d6bd9a5672b797cc1accc2	1145380	1143970	665698	2524115	3360513	586823	1086922	3180756	2120599	3707538	3556976	1895110	2176540	1465613	2537447	1742543	1387196	3209507	7035789	6043970	6324398	9227656	4696564	6902535	1761310	2553665	3474287	930333	808617	1809021	1557233	0	2998786	1685822	2515991	2121558	3941277	1899647	3971519	1019459	1649121	4006544	5923495	4475245	2950725	2567925	1421550	2398529	2770430
4775d67e8289ed1dbbda99f43d24cf88	4041871	5707682	3197534	7205404	7172859	2837260	9477197	8811872	4684669	7597413	4165406	12324325	4442649	5136367	4170457	3413961	4442653	4391302	2911361	8708724	12307960	19636452	10671896	9094903	4728997	9528601	5665760	513287	1532116	1920346	819596	627706	1445458	3220676	3798178	1530552	7090929	10034607	10373372	4671447	7456894	8599819	29544883	19477972	12858270	12316228	5968252	11681727	5415744
4849fda94ecea2f1447a505dff1602ef	9328242	5732022	1806115	5637562	8076527	2586578	9172096	5089210	2959163	6776893	12605424	5355213	4926324	5230489	8240422	5606957	4478919	7376890	29447203	11566576	8501960	13312432	8277113	17521819	8806550	5526589	4988720	6849176	10543936	6985606	6413342	11259469	12189311	18091138	9604311	14714517	18881073	7062218	14977173	3664892	4995163	13712772	12297059	5697058	5330690	8815999	4930295	6055547	14531353
48775677bc924ba441f30a5e700501e2	0	0	0	0	0	0	0	0	0	0	0	0	0	0	0	0	0	0	2395807	0	0	0	0	0	0	419258	0	0	0	0	0	0	0	0	0	0	875839	0	0	0	0	0	0	0	0	0	0	0	0
4941ce354f6ac8e5e5c1642f44f5d8ce	5958180	5817211	2630053	3024491	3346393	1430025	4481170	1649281	903069	6837672	4508623	4988417	3869404	2823657	2675625	2584179	4560519	1890872	5792395	2819232	5699532	14272108	6556590	6148908	17781992	1651624	3688089	3224085	2702482	9184263	2274380	4315476	5760259	4906498	7693125	2758025	7208831	7397450	9385431	4361737	2688784	3352756	7549552	3551782	2455348	5642893	3407206	4515750	7471225
498b597fd121787769edadd6138bccce	3854645	3626630	1898877	4937036	6466869	1412933	3699348	5996314	2386681	4102603	4103003	3313385	3681308	3159807	4220704	4800883	3282123	7799848	10371723	7974951	11455871	18676776	11718160	8238509	6176649	6860593	5149071	1074695	1755549	1642035	1844092	1922348	1920086	4831013	2927258	1954864	6147718	5765988	6836546	3161614	3800148	7124607	7854438	7160392	3823020	4645164	3599003	3479348	5558734
49b38ff63bb99898e808c1cbf82edfd3	0	15358411	993091	511495	0	1287592	0	0	0	1671431	1170058	0	0	32646856	1256162	0	0	2015272	17650126	26550989	21169691	0	55335757	4025051	59691519	2858580	144993573	0	0	0	0	0	38315428	11750433	0	18109009	808467	1206835	0	0	1780572	6420528	0	0	0	1406634	2312839	7580538	1519268
4b334a933b1d250b494fa414c1650828	0	851893	605676	1879187	1242543	376022	0	1967356	935321	1063638	0	794723	1039007	2137912	1231039	2027039	1495995	2973148	3184301	4672974	3256876	3444992	2952790	3117274	0	5183559	0	0	0	0	0	0	0	0	0	0	741095	1519718	1244805	1690496	1947874	1911071	2758490	2415212	1572284	2551569	1669757	1732271	0
4b91ddb1e78f65f26d2ef96893c2a9af	715863	0	0	0	0	0	2402670	0	0	0	1310465	0	0	0	0	0	0	0	5913702	0	0	0	0	1866939	0	0	0	3192005	5819912	2866603	3196426	6433982	7011551	9183958	4064293	6182825	1785365	0	0	0	0	4341819	0	0	624606	0	0	0	0
4befe509114f7e3f5a7521cb960ca272	3326008	2166242	1445984	4125316	4475977	1851626	10449706	5006746	2564070	4284941	4805038	2848778	3054321	3374943	4409128	2643449	1650128	7078331	8309509	10910043	6684169	5339737	8067860	4144946	2943559	4967577	2334008	0	0	0	0	0	0	0	0	0	6737225	7822077	6322817	2064728	4027201	15875300	6199344	3423918	3306105	4939576	6047227	7713789	3485380
4c139cf2e70383e54726c4cff013477e	2224681	815383	447436	1234259	1186063	1327473	3089147	2061601	814374	1413119	5678681	1516088	1083791	2164804	2524885	2145580	815997	3259267	17013265	7878402	1931403	4257025	2139029	7433499	2026713	1168842	1514433	3256166	5830552	2560461	2684178	7395157	7550901	10668488	4862636	8728694	5676112	0	5611500	619418	1242816	5297355	2816564	1150777	3090723	4219903	1297446	1228876	7381856
4c49079bac335d3171d2f8a79b180d1a	0	0	0	0	3374633	0	0	0	0	0	0	0	0	0	0	1031301	0	0	0	0	0	0	0	2140985	0	0	0	0	1212925	0	0	0	0	2767768	0	60146155	3149653	0	2410574	0	0	0	1495392	0	0	7850982	0	0	0
4c72fe5ad4950d6d43bd8f36b02b2f98	0	0	0	0	0	0	0	0	0	0	0	0	0	0	0	0	0	0	0	0	0	0	0	0	0	0	0	0	0	0	0	0	0	0	0	0	421077	0	0	0	0	0	0	0	0	0	0	0	0
4daf242246c41ff5ee6a086bb740fc34	5682849	3103324	922156	2323965	3699388	1714890	6025743	1755306	1064331	3540395	5273061	2616474	2284023	2635413	3492130	1789959	1903994	2139671	9249636	5290888	3806000	5142880	4487311	5600816	7551918	1893015	2886331	7378503	7320109	10214013	6228932	12907196	13893658	14442717	11684841	9941012	7208831	4447409	8476526	1690496	2234678	6269654	3847368	1349677	2336888	5348482	2256428	2753867	8347038
4e13c7b59a3b41c7b4a3ef9f5e273757	1090314	0	0	0	0	0	0	0	0	2598315	967248	1198198	1674950	1707640	816505	1801813	670931	858357	3881815	0	814219	0	2069278	2175240	4246446	0	623590	0	0	0	0	0	0	0	0	894085	757938	737510	1383116	0	0	268220	653327	0	0	1553840	665646	1169653	4396941
4ecad143c29351aba0334fb1394c6b81	0	0	0	0	0	113946	0	0	0	0	0	0	0	0	0	0	0	0	727840	0	0	0	0	0	0	0	0	0	0	0	0	0	0	0	0	0	370547	0	0	0	0	0	0	0	0	0	0	0	0
4ee98a410acac182028e80feefbf7223	9856879	7606186	6891613	12153560	12383066	7161518	12966788	16822665	7353559	12672486	14321509	11566281	9512284	11832468	17762129	11486556	8223441	22167990	36998545	29949515	24881015	35335771	29062897	28021208	8203362	25003049	10191242	1074695	1798108	1252399	1208905	1745806	1876938	4906498	4161061	2591331	18038920	15219527	16182460	9613889	12511807	26369427	25799144	16025640	9164479	15113140	15016528	11770561	16783445
513d69c45247494eab88e03fd8004d1a	0	0	0	0	0	0	0	0	0	0	0	0	0	0	0	0	0	0	0	0	416577	0	0	0	0	0	0	0	0	0	0	0	0	0	0	0	0	0	0	0	0	0	0	0	0	0	0	0	0
5168362501a62210d7573f33503195fb	0	0	0	0	0	0	0	0	0	0	0	0	0	0	0	0	0	0	0	0	0	0	0	667987	0	0	0	0	0	0	471268	0	0	0	0	0	0	0	0	0	0	0	0	0	0	0	0	0	0
51b91fef97356bb42338cafb3d52fcc1	17764409	23536583	10421996	24329358	25302684	7229886	20460829	16751982	11094844	24235749	15803582	14366153	18379667	14279638	11405950	15552489	22476196	20301998	23958074	25257231	28857433	50616770	39339538	24578505	46059462	14737570	23678602	6271728	4436752	11577737	5942074	6688988	11434221	15172401	16499093	7455759	18375781	29723893	35447293	15007990	18367381	19177765	31272569	27064578	20988918	24256263	16088331	26176544	23486099
51e2a0bbcfee446df9efa273ecd5d877	1993402	1983693	556567	845078	1044865	706466	2040362	424101	411219	1033248	1404069	1137066	850911	618515	665766	213373	244799	410518	2729401	965490	549124	812034	767260	1335974	3305472	241391	890843	9511853	4766583	11716893	6413342	11534090	12210885	11523980	9918809	8183150	1987481	2503065	2469850	1032364	1661071	1542268	1074359	255728	624606	1079510	688211	1110430	1876743
520cc1f9b2e3106e44abff2eccaa433f	0	0	0	0	0	0	0	0	0	0	0	0	0	0	0	0	0	0	0	0	0	0	0	0	0	0	0	0	0	0	0	0	0	0	0	0	0	0	0	0	0	0	0	0	0	0	0	0	3556875
520f9037eae1c91072d70d74f2319d57	25099248	25556786	11267760	27153699	22450485	5099092	29079930	18118529	14320089	18826390	22153096	14891893	18343839	14266192	14722217	10893854	17018080	16072415	40091866	27825436	31186477	35237343	32550445	26291293	50257653	13073241	30217388	31053874	21460262	40243769	24731321	34719966	43363745	46045596	45892638	27974251	29963808	42015728	44872242	24454119	26051328	27140561	32071079	24748816	26179610	25499335	14813450	27050082	30385364
525ea27194f45b3c38bc6aa8ab5b054f	0	0	512915	0	0	0	0	0	0	0	2620930	4511583	0	0	0	0	0	0	49250522	0	0	19784095	1488020	0	0	6644611	1443165	0	2862078	0	0	4080086	0	18594369	0	7576991	2509616	0	0	0	0	0	0	0	0	0	0	0	0
52619ca5a8348a8d65b1ab5a32986bb5	2885477	2348790	774829	1667918	1058985	723558	2574289	0	903069	1154807	2012500	1430502	1280844	941219	829067	0	0	0	3881815	0	0	0	0	1404486	3546747	0	0	6785015	3234467	9434742	3708674	6610525	9017933	8227820	8225354	5879745	2425401	2860645	2785991	0	2246628	2430748	1553466	0	0	1537484	0	0	2323587
528c3ecc60557d1d8b271e174280ad00	2191641	1740295	491089	533734	1214303	945753	2192913	270953	0	1853769	1731686	1051480	1047963	1721086	1833996	675680	1214929	410518	2001561	1641334	965701	1353390	1185766	2415031	1616545	559011	659224	1924827	989491	3618043	0	1431953	1812216	0	2419222	1060779	2947536	2145484	3635620	683941	645308	1374630	972731	298350	603068	2437076	1669757	2265278	3253021
52fcb630c654fe7b0d6e8bc191888df1	22654302	27394440	29345284	22661441	20671390	18704267	25990783	24374015	25987414	31559655	22636720	26152511	22284898	21701822	26756248	19381341	21243133	18958483	76908451	62872741	43626985	68530726	120413397	67535223	145054733	92554478	75258399	38945664	25513985	102362781	94663381	180798828	149960891	68841940	84914685	45143713	16421986	19555192	14700549	14814422	14184828	11298788	13777933	11152595	15981300	19594743	16889363	17011792	19053411
537457c91d9eadec89778582541f7b55	7081534	6498726	1757007	7172046	6749265	1338868	7360559	4087860	3055920	5424553	6833138	5110682	5508526	3253929	6042139	3805144	6319447	6456334	12009364	6816363	8369413	10310368	9323377	12760269	11146921	6034781	8071036	4747906	4160120	5009598	4384841	7885552	7033125	9234281	8297931	6743522	9971093	7084567	9741090	4142360	6249929	8700402	11513067	6677350	6396828	6035442	4095417	5507734	9061988
53e94f52200febe66585fd92c33eb9c5	2973584	3371062	0	322464	2047371	501363	1983156	388759	499913	7491050	3057751	7482626	4881539	5082583	5853714	7385061	5512516	11942351	17468166	1583404	8937473	1476425	3138793	10293855	25985354	2096292	1977671	3512809	12969786	1530710	3749653	19341179	8694323	22620213	10015578	14896364	6568794	1653811	4643319	0	800660	11550245	3150486	1136570	3564562	7540214	4039006	2576198	9347968
547cc1c2ed46020b26be0a6017169bda	12599184	11086777	4867236	8406305	8189485	2751800	12356587	5536872	5474854	8281181	8533622	7983913	8876340	6265830	8001751	3461377	6890645	5983616	8612776	6488096	9391920	9178442	9788384	7536266	22124949	3963898	10547579	19761556	9267173	26968335	12990603	21793154	24659085	21613752	26829170	14729671	11604870	18415404	13929956	9497748	11197291	9655938	9828937	5356087	8744485	13935493	7434930	10793383	12922717
54de5750ee360a6c83e73bbdc69e62c9	6288579	8896195	5090954	8795486	7949448	2780287	11136183	11144427	5047509	6412217	5241859	4829473	4854668	5553192	5627605	5986286	8595173	7650569	7824283	11527956	9751691	12623434	10788148	7656161	13149506	7902386	10226875	1940867	1425719	4230327	2048991	1706575	3128230	3648422	5007789	2561023	10863775	14325575	10985894	10814012	8723610	10963512	14257039	11706673	9175248	8946848	8439041	10378822	7846573
550979ed2dc07d69b0b76528936a3c12	0	0	0	0	0	0	0	0	0	0	0	0	0	0	0	0	0	0	0	0	0	0	0	0	0	0	748308	0	0	0	0	0	0	0	0	0	0	0	0	0	0	0	0	0	0	0	0	0	518339
5536ff03ca2ce56ac7e277765c07a798	1839217	6863822	4332495	6938537	5704400	985635	3756555	8576261	3612275	5622086	2012500	4340412	3072235	2581629	3655431	3188734	6310380	4378862	2699074	6642575	4165771	6348627	5463825	1832683	3546747	3493820	5362874	0	0	0	0	0	0	0	1766032	0	1650620	11017954	4939701	6232897	5628521	2296638	5575054	5867544	7301430	2747844	6171330	9964261	2806178
55923632b66191cde0697b2defaf17c5	0	0	0	0	0	0	0	0	0	0	0	0	0	0	0	0	0	0	0	0	0	0	0	0	0	0	0	0	0	0	0	0	0	0	0	0	0	0	0	0	0	0	0	0	0	0	0	0	482591
55c5be9be5b4582ccb416039a4fd9355	1057274	2227091	2089856	3202402	3318153	1452814	1449229	4865379	1588433	1595457	1294864	1185972	1047963	2595075	1381778	2098163	1731728	2898508	3881815	11334858	5377632	5684236	4836066	2140985	1471780	5069216	2334008	0	0	0	0	0	0	0	0	0	3065437	4201573	3675137	4387546	3417743	3537158	5676683	5214016	1927664	2486144	3271821	3005565	1733753
577cc2e610acf3921d8777bdf886ae8e	0	267738	4294299	0	4306539	1595247	1392023	0	177388	0	0	0	0	376488	0	0	3200523	0	14526478	0	0	0	2301781	0	0	470078	0	0	0	0	0	0	0	0	0	0	0	0	790352	0	0	0	0	0	6504518	0	0	0	0
5789ff7ceb7f010e2fc12bce428d3d65	0	158209	0	0	0	0	0	0	0	0	0	0	0	0	0	0	0	0	0	0	0	0	0	0	0	0	0	1090735	0	1252399	2130951	0	3516562	0	0	1954864	0	0	0	0	0	1257284	0	2628319	0	0	0	0	0
58dee0f79d0597f587261079e27c8a78	1343619	1022271	261914	633809	508313	518455	2517082	0	177388	486234	1653682	660232	295579	618515	1117984	521577	525865	360759	5398148	1583404	586995	1058105	534757	1849811	3112452	393849	1425348	4779987	5043215	4369483	3298875	9964826	8608027	8781373	6362553	4652273	1903266	916300	1007699	412946	466056	2782788	900139	724564	430763	1406634	564107	547812	1447773
592e3c9e97b0681dfcb9fd8d29834008	0	0	0	0	0	0	0	1449011	516039	0	499225	599099	0	8591985	1406901	1280235	226666	1903312	14405171	34410081	4468736	10679474	0	12143665	1399397	5424950	0	0	0	0	0	0	0	0	0	0	1044270	0	0	0	0	0	0	2031619	807680	9781015	0	0	0
59612b850460bff78cc5dbfd42b53122	0	0	0	0	0	0	0	0	0	0	0	0	0	0	0	0	0	0	0	0	0	0	0	0	0	0	0	0	0	0	0	0	0	0	0	0	0	0	0	0	0	0	0	0	0	0	0	0	0
59cb3c2cd49042b45be7531cf841c3c4	5770955	5439944	2144421	5737637	5266686	1640825	5396472	4476620	2564070	3950655	3712984	3350065	4102284	2353048	2851487	2738281	2883191	2973148	5701415	3977821	4108965	4896809	5022069	4042179	5742353	2312274	4044426	3929855	2500328	4480807	3811123	4570481	5673963	7246520	4402984	3515724	7023557	8939517	7567622	3832651	4780060	5314118	5691201	3111361	3543024	4874151	2978485	4160412	4718668
5a0451b2cf7f53ada950cd7997b1bad7	4118964	2859926	1151330	1823590	1934413	883083	4195137	1166277	1024015	1777795	2137306	1577220	1110662	914327	1507394	0	752531	808597	3002341	1428926	1514826	1648675	2441283	2243752	4198191	813107	1692601	6817095	4149480	11716893	6802650	9337121	11563665	9209119	8201162	5576665	4631842	4223922	4722354	1445309	1876174	2799551	2148719	1108156	1572284	1897321	1026675	1983969	2984915
5a0f28d59f70ad05cea417c6df59a059	0	0	0	0	0	0	0	0	0	0	0	0	0	0	0	0	0	0	0	0	0	0	0	0	0	0	0	0	0	0	0	0	0	0	0	0	0	0	0	0	0	0	0	0	0	0	0	0	0
5a2390b5272be779fe9a690c3325dfd7	429518	2762567	763916	622689	2273288	1133765	2383601	3098292	693428	2415977	2121705	745817	0	2043790	2650502	983885	0	3346346	4336715	27246142	7649871	3617241	7905108	3613982	2171478	11243749	0	0	0	0	0	0	0	0	0	0	2054854	3106482	3102132	2193773	0	32387624	3426335	2699354	969216	3941847	7423648	6869862	1733753
5a2871c14dad9673777b77058fdd3e35	4680641	3261533	1702441	4169794	3586430	1492695	5758780	4040738	1531991	2188055	2792538	3301159	2194453	1546288	2223407	1742543	1949327	4714741	4276061	2336487	5869950	5315130	4161807	3065890	6514434	1511871	1746052	11131916	3819650	18619005	3073486	7571699	6860533	8152335	5467441	6061593	7023557	4559153	7429310	3703605	2330279	2212819	2729454	2599904	2703037	2813269	1669757	2176443	6273684
5a425a5ad56194d8782c2320b3ebe8a2	6685056	4490692	1014917	3936286	5492603	1202132	6902908	3663760	2265735	4284941	6786336	3117761	3179718	3428727	5464304	3485085	2719991	4814260	17650126	7974951	5718468	8514051	5975332	9711507	5332185	4154470	4400763	8389037	8713909	8850289	5532276	12907196	14066250	11750433	9725272	11047253	10526914	5408408	9503984	2438960	3083139	9857103	6983336	3764889	4199937	5888237	2955921	3997549	8883251
5a68a830595897ec8e76c09ca53ad246	2830411	2993795	1167700	0	1666137	871688	2459876	1932015	0	1747405	1778488	1870656	1316672	0	2323899	0	1187730	0	4579328	2027530	0	2706779	2952790	2689077	2798794	0	2227107	5421596	4479311	4870442	3380835	5512040	6213313	6516836	5467441	4818966	3654945	2815948	2825509	1587259	1756672	2648677	1713168	0	1787666	3402092	1827707	1628631	2984915
5a80b9a8fefcffe6891c12c98c3b674a	220265	425946	223718	633809	903667	131038	800890	624371	378966	1018053	1201259	513514	653858	443718	552711	308205	335466	559798	2881034	830322	1458020	1845531	1139266	2106729	1495907	495487	1015561	0	446867	0	0	0	1100274	1006461	919304	1166857	1347445	0	1798051	309709	573607	5280591	1509910	2074241	699990	457974	315900	1095625	1590763
5b7eec4c21004745f81d36226721c4d0	0	0	0	0	0	0	0	0	0	0	0	0	0	0	0	0	0	0	0	0	0	0	0	0	0	0	0	0	0	0	0	0	0	0	0	0	0	0	0	0	0	0	0	0	0	0	0	0	0
5ba18a6dd3c3b38e438d8da7c973e776	0	1448218	0	0	0	0	4347688	0	0	0	2043701	0	0	0	0	0	0	0	0	0	0	0	0	0	0	0	0	0	0	0	0	0	0	0	0	1621476	0	0	0	0	0	771134	0	0	0	0	0	0	0
5bb83f0d8e1a9c830b42e96107f426d8	4537468	4539372	2046203	4948156	4066503	820413	5644367	3510612	2701143	3570784	3291763	3093308	2758741	1882438	3366514	1932207	3599455	2699469	5610435	4653664	5169343	4626132	5649827	5069852	8058596	2807761	5647943	4218579	2404571	5761037	3401325	4766639	5760259	6315543	7330242	4470425	4850802	6950474	5730053	3884269	4815911	4207709	6083197	4390002	4986079	4219903	3305667	4515750	4200330
5c336b4e5d954677202b2c75f1f14939	6718096	8056472	3524926	6916298	7441135	2580881	9610679	6137681	4039620	6321048	6879940	5978765	5177119	4907785	4346320	4006662	4560519	6244855	10917603	7685304	8388348	7455946	8114361	6508594	13052996	3976603	7857233	9207089	5894390	15835895	7540287	10945616	14691896	14618848	13329912	8122534	8438374	12336533	10452407	7265261	7229841	7476646	9465977	7217221	5793760	9781015	5742609	10053096	10474014
5c41638b110ff9912a13a21f2515bc12	0	0	0	0	0	0	0	0	0	0	0	0	0	0	0	0	0	0	0	0	0	0	0	0	0	0	0	0	0	0	0	0	0	0	0	0	0	0	1205287	0	0	0	0	0	0	0	0	0	0
5c6eab512ccc353a981b63b841afe2f1	17191719	29037377	5249194	44055264	32277866	9970291	47290640	24468260	6007019	29128483	19142147	26494854	23870279	6709547	14546355	8037033	16990880	26708571	50827510	54048158	81289342	97001121	51359952	18857794	54311079	20302273	37379764	18606660	6713647	60143004	12929133	13534902	24400197	117856595	45215255	24882839	12531239	22013560	30329763	10194593	15021339	23318419	32724406	22916097	14979777	15980020	9555972	16434368	25434337
5e35f706922d604eeec3d66683152755	2951557	2531339	611133	1123065	2852200	2352989	5148578	2509263	596670	4239357	7035948	3056628	3663394	3119469	3705678	4137057	2683725	7874488	29720143	11025901	4487672	7898874	6417088	12075154	4101681	7076574	2423092	4571464	8660710	7597890	4938068	7983631	8305991	18418238	8515661	10638095	6535108	3285272	8535803	1561450	2103226	8415418	3948997	1108156	2789189	6477060	5753891	3316485	9151357
5e5bc4ea5e60a79b4f6d1dcacf1d8658	37334994	46635049	24598092	56664721	50252374	11514262	45784205	51410441	33066827	33854074	28190595	31287647	36768291	19738708	36202585	23826602	51498504	39658559	20045933	35781078	42945313	45941424	46593637	31874981	52187856	34353783	49566493	1940867	1521476	1836853	1823602	2628517	2200548	8328466	12047725	3288414	35538862	62442523	48705449	44301315	52975016	33862837	68047600	60763885	50636168	40514339	36159258	45379585	32941309
5ee8ac97cf001fbf941f222c2b9929c8	0	0	0	0	0	1110975	0	0	0	0	6708332	0	447848	0	0	4943131	0	0	16558365	1988910	4809572	0	1813525	9300438	1495907	0	0	866172	3926047	974088	1803112	11867559	841386	1585176	0	1848786	0	0	0	0	358505	0	0	0	0	1144935	0	0	643455
5efc25ca032032d5e89562abc35862da	4273150	5391265	3033837	4592333	4010024	1749074	5091371	4394156	2410871	3312472	3182557	2176319	2427334	2890887	3190651	2133726	4107187	2512870	2395807	3572315	3597711	6570091	4394310	2843228	4656614	2223340	3224851	1042615	1117168	4981767	2581729	0	0	1660661	2588567	1985172	5945601	5765988	6105470	5897379	3262391	3688032	7491479	5895958	4813774	4890508	4117981	3420125	3574749
5fc37be09ac699036f7bca208a0a1629	2610146	2202752	1478723	2335085	3473471	1412933	3604004	3357465	1935147	2887017	2917344	2958816	2660215	2783319	1997297	4089641	2438926	4042984	5276842	4112990	4392995	5708843	4371060	3134402	3619130	3506525	3901891	2614557	1872586	2727448	2622708	2981602	2675176	3824552	2999835	2288251	2913850	4872037	4623560	4181074	3023388	3520394	3702184	3565989	3909172	3402092	2493353	4338081	4557805
600177b3f562c05b83ccc9ee9a52b11a	1398686	645005	0	0	691870	353233	0	0	0	0	1045252	782497	0	0	389410	0	0	0	0	0	0	1624067	0	0	0	0	0	3560930	2510968	4480807	2561239	7081304	5264057	5761990	5878709	4440117	1465346	0	1086734	0	884311	1257284	638808	0	0	0	755903	0	1555016
60a71745a77d42584f0ce3ff15a3da4f	4823813	4819280	1877051	2790982	4885451	1509787	4900683	2120504	1225593	2446367	2854941	2384170	1585381	2070682	2876611	912760	1885861	0	4458021	2529585	3597711	5856486	4789565	1798427	6176649	2045473	2262741	1700264	0	0	0	0	0	0	3193373	545543	4126550	5877732	5334877	2929332	3166790	2916898	3339225	2131069	4296859	4187190	2087196	2309695	3127905
614ab602449da5ecd1fc1ec127360f4f	15550741	25216029	3721362	11786618	16647246	4734464	16055935	10331567	2596322	14875735	14883136	8045046	6995380	6924683	6645096	4978693	9329571	8521365	22017167	21009073	19105741	45203211	17112234	13102827	20122363	8118368	10672297	7009578	6703007	15585415	4876598	11141774	12469773	27677680	20127925	10819943	14097643	16135827	21102402	6413561	8030501	10645001	12558390	10470653	4813774	10975019	5483120	9105528	13119328
629b258b6e784bcb885e206bce8b699d	1002208	949252	316479	311345	931907	501363	1334816	0	0	4452084	1279263	1601673	1253973	1653856	1582764	651972	670931	410518	1880254	753083	871025	1501032	2673787	1113312	12618700	0	979927	0	0	0	0	0	0	1207753	967689	515235	1364288	1698508	2015398	567800	549707	787898	0	0	0	3647435	1241035	3582988	1823122
62f1325710961f14c3189dd5c31ced9b	0	0	0	0	0	193709	0	0	0	0	0	0	0	0	0	0	0	0	0	0	0	0	0	0	0	0	0	0	0	0	0	0	0	0	0	0	0	0	0	0	0	0	0	0	0	0	0	0	0
62fe459d33626cafe0ec8ae6be3565ef	6145406	4381163	1598767	3335835	4504217	2660643	4176069	2226529	2104473	6229879	8174805	6712356	5616009	4356500	11029101	6875338	7606909	11705992	10978257	10620395	13728109	14370536	13368933	28004080	12956486	8791723	17139815	2630597	1766189	6623802	4958558	7257846	8651175	6793612	5854517	5591819	2576989	3285272	4623560	2064728	2378080	2413984	3034339	1363884	1744589	5855524	3316949	2753867	6345179
63590b42be9df9c1c6ace889d436572e	2334814	2251431	1729724	3224641	2400366	0	3527729	4040738	1822264	2750264	2761337	2873231	2516904	4127918	3567500	2181142	2248526	5286979	3548221	8592865	6968199	7702017	6742592	4504632	0	4865939	5986464	0	0	0	0	0	0	0	0	0	2256970	4134526	3635620	3948792	2270529	4207709	3934478	3310261	3047647	5610181	3677978	4367693	6112820
646a014e159f5898ea9dfd1d4e098b86	4306190	4125595	1516919	4903678	4758373	814715	6025743	4559084	3120425	3175719	3712984	2543115	3134933	2393386	3291144	1908499	3798921	2948268	7187422	4595735	5112537	5635022	6417088	5361026	7576046	3900374	6253716	3625091	2351372	5037429	3688184	5060876	5997573	6692966	6967359	3697572	5002390	6637591	6144988	4116551	4612758	5129717	6780079	4816216	5136846	4285328	3249256	4056772	4379067
64ae2a3f33028b9a0f68489587b6b21b	6861269	4125595	1795202	6949657	7059901	2204859	4595582	4134983	2902721	4877539	6521123	4450451	2919967	2420278	4911593	2358952	2982924	3396106	16103465	3707483	6153980	7406732	5138320	10773435	8444637	2210635	3509921	5004550	4904899	5093091	4343861	7728625	9514135	12127856	8370507	8440768	13524979	6190615	9464467	3032569	4098902	6169071	9611161	7146185	4339935	4170834	3452335	2428141	8364912
6515ba21d459a4f9ba74259c6a76a782	1839217	1119631	714807	878437	1595538	581126	2631495	789299	491850	1094028	1341666	1027027	815083	1210139	1205915	912760	607465	0	4245735	3475766	1382279	2657565	1720524	2209496	2629901	1156137	1425348	3256166	2553526	5315740	3196426	5217803	6429053	7523297	3556256	5713051	2880164	1318579	2845268	1135600	932112	2916898	2134200	1193399	979985	2060883	992828	1954357	2734683
655ef623b30f4e304e6ad000ffa29348	3381075	1119631	0	0	2922799	3788711	3832830	2120504	516039	2476757	8003196	5049550	2078013	3966566	3266021	4445262	1523195	609558	24928528	2587515	5548050	14149073	2952790	15175300	2123223	6377810	2512177	1058655	12001574	16949139	4179942	5767045	5630815	20129222	53150303	14290205	6130875	2279577	6125229	877509	2091276	1341102	4224846	8637934	979985	3696504	1771296	2724256	4289698
65644a9396d7648d32f5cc2410a6b60e	4603548	2786907	834851	1167542	1694376	1549668	3337041	659712	532165	2309614	2620930	855856	967351	1290815	1758627	687534	1223996	733957	3730181	1583404	871025	1279568	1069515	2089601	4801379	393849	1211546	5565958	5234729	5621882	4917578	6963609	7184143	10014288	10596191	6622290	4193923	2324274	4366695	1032364	1254766	2464276	1205025	767185	1561515	2829625	1477960	2132026	4843784
65eebd0d65784717413f3e86ab123724	0	0	169153	322464	0	0	0	0	0	562209	499225	0	582202	578177	577834	0	534932	721517	1667967	1506165	1495891	1599460	1720524	2380775	2147351	0	962110	673689	361750	1001920	737637	882711	1251292	1081946	1137034	772853	791624	0	849629	0	382405	0	0	0	0	1831896	958982	977179	893687
6711b4d741067c17ca5b95d7022a21a1	0	0	0	0	0	0	0	0	0	0	0	220077	0	0	0	0	0	0	0	0	0	0	0	0	0	0	0	0	0	0	0	0	0	0	967689	0	572664	0	2983579	0	0	0	0	0	1981509	0	0	0	0
67a6d0623be4fcb61b99a4865776b121	6795189	7046371	2919250	5237261	5690280	1851626	6368981	4594425	2862405	6032346	4867441	4340412	4890496	4154810	4107649	3485085	4442653	5038180	7490689	6043970	6191851	8169552	6486839	6765512	10712625	4345042	6984208	3721332	2479049	5093091	3852103	4766639	4444245	5711667	8056009	3091412	8236258	10615676	9701572	4413356	5281966	5180008	6054160	3835924	5955296	6640622	4941577	7491703	8597271
67c6c255372c787b46dd79f2073f5125	399649637	518437654	167603151	524293220	522969212	147474853	566324488	299709679	178517324	531302313	329628711	498963998	501589354	206772383	406644722	194133465	471583044	618153528	324768377	465501587	407488155	451047830	592604104	245630897	679214205	228216348	533187230	357969684	147923658	452199693	238973813	323052609	516697360	437332512	491343947	369666242	231474208	311586850	240701739	177566587	213489435	193236098	192455514	144557524	138737931	204403589	148202189	189128489	234664379
6822a9de1715c286799fb5d718a5c0f8	4008831	5172207	2084399	5593084	4504217	1646522	4729064	3922932	3088172	4862345	4321414	3081081	3842533	3455619	3843855	3603625	3671988	4353982	6065335	6159829	5699532	11196223	7928358	5172619	7648428	3786031	4507665	4186499	3149349	4230327	2438299	4668560	4250078	5661344	6314169	3152028	6181404	6034174	6283299	3845555	3895749	4928551	9901528	5895958	5567609	6084511	4456445	4797059	5451492
689038fbb19d673e777023c3aa32ff48	803969	924912	1309570	945153	522433	478574	0	636151	274146	4953514	1591279	2323037	2633344	2716089	2587693	1315797	3010124	1953072	1789274	3456456	8691313	10162725	7509853	1267463	12329170	3709802	5701394	0	0	0	0	0	0	0	0	500081	976898	1921996	2272262	2503482	1302566	804661	1045323	0	333841	8815999	5810302	7299229	2395082
6952f6bb105b76baa152500e68788128	0	0	0	0	0	0	0	0	0	0	0	0	0	0	0	0	0	0	0	0	0	0	0	0	0	0	0	0	0	0	0	0	0	0	0	0	0	0	0	0	0	0	0	0	0	0	0	0	0
696ef782029e740fdb7aace5c8f6663d	5022052	8068642	6073132	5637562	5309045	3708948	7150802	5560433	5821568	7035205	4929844	4303733	5884718	7691104	4936716	7171689	10354101	6431454	6762849	10716944	9202567	9596762	9021123	6371571	13849204	4561024	10280326	2037108	1478917	1725528	1639193	1726190	2049530	2063245	2588567	1591168	5389780	9855817	8614838	5858665	5819723	4526221	5255650	5214016	7161432	7736489	9804179	10127124	6649033
6a2231c90205901416abade59490454c	16993480	20567128	6755199	15745142	16124813	5765677	17543302	13559445	9659610	15255606	12496218	9500001	11635082	10017260	12159647	9696597	15159419	14654260	19439400	15196820	15716318	27682968	23622323	15911799	23741493	11281864	14342569	13024662	10171547	18006721	9302419	17203057	17625960	22695698	21652035	13047579	20430635	20583237	26022344	14956372	14029476	20083009	23969829	18241952	15905917	17844628	12500611	17248684	16729824
6ac357eee69861ab81dc0b2164db8fdf	6101353	8969215	5030932	8962277	6339791	1868717	7284284	7033005	5950577	5257410	3681782	3619048	3457384	3186699	3806170	3117610	5730115	4839140	2244174	5213649	4847443	5930307	5696328	2826100	6490307	3392182	6877306	1058655	638382	862764	0	0	819812	1383884	2636952	1363858	5760327	13141089	6638958	7291070	7922950	5163244	8594875	7771299	8830638	5119495	5460556	6085158	4307572
6afcc554881b7be04dab7a8bd7f68901	1982389	3809178	425610	2824340	2019132	848899	3489592	1625720	1112710	577403	3400968	0	1898874	631961	816505	0	2420792	932996	1576987	19425669	1950338	1943960	3231794	3853773	1254632	0	1229363	0	574543	123458754	17826221	921943	1876938	3598098	13571834	6864754	0	0	0	0	0	0	0	0	0	0	0	0	0
6b09bf42e44641ae8e5655052597f053	6002234	5245226	2591858	5337336	5760879	1908599	7417766	4888940	2805963	4102603	4009398	2848778	3036407	3173253	3027350	3022778	3517856	4018104	8188203	6990151	5131473	8563265	7091347	6011885	7431280	3862260	4204778	4058177	3564297	6122842	2417809	4590097	5220909	6491674	5951286	4606811	9145783	8045565	9938678	6478083	4935412	8113670	10729075	4617317	5147616	6019086	3914903	5107979	4933153
6b0cae9c3325eaa674abb106421eb98b	0	0	0	0	0	0	0	0	0	0	0	0	0	0	0	0	0	0	0	0	0	0	0	0	0	0	0	0	0	0	0	0	0	0	0	0	0	0	0	903318	0	0	0	0	279996	0	0	0	0
6bb43e6b263161247bdc5d257a530369	17445024	13532927	4588952	11786618	14077442	4973751	19850628	9695416	4797552	12323005	12074997	9646719	10336323	8645769	11368265	7432477	12548227	9093603	19924626	12995502	10660587	15920783	18856008	16339996	20267128	7101984	14592005	12575536	7905292	12635319	11248960	18321157	18639938	25966697	21531074	14593285	15916694	17409709	19501939	7600779	11914300	17384040	16870346	9021526	11167526	16110869	11485218	13887782	20840785
6bb6b362400684f9482b0d6b6d928134	11630016	11330175	4512560	13187669	11931232	2273226	14892738	10237322	7401938	10013391	9313661	8118405	8795728	6238938	6607411	7266521	8758372	10561517	18317313	14038232	14750617	17692493	15949718	9334693	18650584	7610176	16605310	10426146	8639431	14973131	8769681	13122970	15231246	15499501	17249051	10031936	12598611	20046866	19264833	11278575	13706822	12539308	15273325	15187420	14247480	15047716	9115969	15190687	14245374
6c351f55245a075ed7b6f277b9e0e568	0	0	0	0	0	0	0	0	0	0	0	0	0	0	0	0	0	0	0	0	0	0	0	0	0	0	0	0	0	0	0	0	0	0	0	0	0	0	0	0	0	0	0	0	0	0	0	0	0
6c85dafd5306b7c05243822dfc98670e	3182836	3845688	1713354	4714647	4475977	786229	4938821	4700451	3201056	4072214	3026550	4059202	3779834	4437176	3693116	5109087	4814385	6219975	5398148	6739124	6627363	6594698	6161334	4984212	7165878	3862260	6699138	0	0	0	0	0	0	1434207	2661144	0	4193923	7263357	5828847	4193978	4660559	4408874	6155789	6464243	5126077	5364838	3813363	5715015	5290628
6e0dc894af771c3d565472c84c03bfd9	5914127	4575882	2766467	4025241	5125488	2284621	8409344	3180756	2951099	2856627	4461821	2750965	2507947	3253929	3152966	2181142	3218657	2463110	8248856	4402637	3162199	4724560	3720051	4915701	6152521	1867606	3278301	5710320	5936949	4731287	3790633	5904356	6515349	8177496	7620549	6667752	7815181	5564849	8437009	4426260	3417743	6705512	6533267	3267639	3909172	4334396	3305667	3523765	5397871
6e1daa3f173d68cc282407aebd003dbe	22885581	7594016	1527832	2857699	10109778	12289096	27935802	9495146	5273276	26104712	76958608	11162806	11473856	8780229	17598828	7029440	12747693	11569153	130162095	12705855	5983562	7308304	10741647	34050221	21159847	3709802	6823856	43116123	26311962	21068142	32394547	69930327	76264099	33842255	59367703	62464715	61544550	19711634	24777539	5200533	3979400	77163682	15360436	2741976	11845977	32516151	24109933	21868074	87545596
6ea9ebdf619200c00f2eba5d63c47c9a	396478	547645	125500	544853	607151	159525	743683	0	153199	334286	436822	1051480	286622	0	0	0	426132	2749229	0	1506165	1230796	1058105	1185766	496708	0	0	855209	0	0	8599810	2048991	784632	668794	754846	0	591005	724252	849254	632282	0	430205	670551	914657	795599	0	0	0	0	0
6ebcadc8d27896d8d9b959bb5be5565d	1332606	1983693	0	555973	2273288	398812	0	0	225767	638183	3369767	6920206	492632	15261195	0	34838997	0	0	0	4421946	20790985	10261154	372005	3425576	0	1079908	5576676	561408	0	66544157	22579880	0	2718324	3749068	9725272	500081	0	0	0	0	0	0	0	0	0	0	0	0	0
6ef5d95944187f34f48969b4e90901c5	7951583	9407331	3743188	7783615	8895475	1407235	11174321	6302609	4983004	8053258	8564824	7922780	6825198	5754882	4748292	3971100	5983981	6070695	10220090	7627375	10319751	11466901	9346628	6714128	16213703	4256108	11830392	7426624	3936687	13136279	5942074	7728625	9276821	8806535	10088155	5122046	9196312	16918035	13396468	9033184	11675297	9421245	12442243	8439034	10564458	12905052	8100576	15146269	14173879
6f378effa785632b556bfacd83ff8068	6035273	7569677	2477270	7650182	7427016	2643552	8314000	4358814	2854342	8205206	5132654	7543759	7461142	2877441	6444110	1209111	6718379	10150999	0	7704614	5320826	2780600	9160625	4059307	4149936	1283185	8819344	5533877	2298174	6345491	4343861	1726190	3192952	7271681	2757913	4879582	3587572	4492107	4228384	2477673	3250441	2698969	2947229	2187898	807680	3467517	2549764	2931536	3646244
6fa4053af127aa57f1839ad1d0a8d138	0	158209	70935	0	0	279168	0	58903	0	0	0	0	161225	0	891875	367475	353599	0	0	695153	0	836641	0	907778	361913	343030	516689	0	0	0	0	725785	0	0	0	0	0	0	0	0	0	0	0	0	0	736030	0	340532	0
707ddf4210f46a2f6688cb035d8e6226	7533078	5646833	1822485	8128318	7412896	1823139	5968536	4488400	3257498	5363774	6879940	4707208	4577003	3388389	5891399	4267451	5195184	5137699	12828184	6294998	6835652	8169552	7416851	9351821	9940544	4726186	6360618	4282740	4426112	4063340	4159452	8807494	8759045	10165257	6701244	8122534	9263684	7308055	9662055	3755224	5951175	8180725	8551320	6009615	4490702	5708318	4332342	3982743	7775078
70e20e20cb47fc5c3f7f56b9a82baa95	3799579	3565780	2771923	4470019	5210207	1771863	5549023	4217447	3563896	5333384	4181007	4438224	3878361	5512855	3454445	5701789	4850651	6605613	9370943	6507406	7649871	9178442	8346864	7108069	9723396	5234378	7304911	1732344	1564035	1669866	1721152	1431953	2524158	4352944	4790059	1985172	5305565	5922430	7370034	4852110	5210266	5632630	6954299	5327673	4781467	7343939	4106699	5966712	7131624
712ffd99fcf63fbdd4983e230f7eaf24	848022	0	0	0	0	0	0	0	0	1443509	0	1063707	1433112	0	0	0	0	0	0	0	0	0	0	0	1375269	0	0	2662677	0	4703456	3134956	4433171	2437862	4428429	0	2727717	0	0	2805750	980746	0	0	0	0	0	0	0	0	0
71658c8b3be9b55452e33b5aa46695b0	0	1290009	190979	0	2089731	883083	1163197	0	580544	0	2402519	978121	0	981557	1042614	1552878	507732	746397	5519455	2510275	2878169	2977457	1813525	4556016	0	1334004	0	802011	6522132	13692901	4630720	4648945	5177761	10265903	17128090	8743848	2846478	1452671	2252504	0	0	989063	1306653	0	1033831	2747844	1477960	1436157	4539931
7185187ab7b94d23b4d59161825c3c39	0	0	0	0	0	0	0	0	0	0	0	0	0	0	0	0	0	0	0	0	0	0	0	0	0	0	0	0	0	0	0	0	0	0	0	0	0	0	0	0	0	0	0	0	0	0	0	0	0
71a09a182a7029df69d043c9a5de14e3	3810592	6693444	3835949	5315097	5379644	1242013	6330844	5230577	3322003	5454943	2215310	3765766	3260331	3052239	4270950	4362283	6582379	5336738	3093321	6024661	8388348	9818226	8974623	3613982	9096080	4586433	7287094	0	0	0	0	0	0	0	1137034	0	2930693	10861513	8259180	6361942	5258066	3637740	6025124	4489452	7419889	5430263	7480059	10008678	3145779
71f7bddca393045e433f24de9a85bed8	0	0	0	0	0	0	0	1248741	0	0	1404069	672458	0	0	1356655	0	0	0	11736424	0	1798856	0	7835357	2158113	1206377	1499167	0	0	0	0	0	3746618	2092678	0	0	0	2829635	0	0	0	454106	0	1437319	0	678451	1128579	0	0	1555016
722f0463b71680d22f1797d13289ef63	3898699	7971283	5516564	10396686	8810756	1287592	6502463	9766099	7498695	4300136	3759786	5734235	5221903	3025347	4635237	3982954	6836245	8359646	3244954	10910043	7460517	12746469	10067388	3768133	8758295	6847888	10903916	0	180875	0	0	294237	0	603877	1354764	348542	5204506	11509628	7943039	9433225	8209753	6755804	9611161	13908778	8701409	5937305	6182613	8572522	4790163
72da024e6585a9da169000febf38b8fa	19548559	22222234	12048045	24307119	20276035	5908110	24102972	20533547	13594409	19130287	18596120	17092665	18728988	17076403	13729849	16346709	23056461	23138306	27112049	23828305	32398338	34105417	35061479	20399303	43743219	16452718	33531323	18670821	11139759	30029756	17272994	19537337	25500471	28206072	32272419	15744987	21474905	40697149	37304620	23834701	28847663	22547285	27933344	21054963	27245748	26856901	20330416	32320925	30403238
730e5a350fe84925f8a8756c84eb7259	0	0	0	0	0	0	0	0	0	0	0	0	0	0	0	0	0	0	0	0	0	0	0	0	0	0	0	0	0	9685222	0	0	0	0	2757913	0	0	0	0	0	0	0	0	0	0	0	0	0	0
73ce0f696795e12c557157c470435a44	8292994	8555438	3721362	7883691	7765891	2233345	10220880	6785613	4974941	6898451	7269960	5025097	5042764	5916234	5074894	4872007	5458116	5573097	12039691	8052191	8539831	11466901	8625868	6868279	13921587	3900374	10547579	9399571	6234860	11410751	7089509	8238636	11844127	11775595	13087990	8349844	9162626	14616110	14364650	7278165	7600296	9639174	9756345	7472949	9929083	8734218	6521077	9194363	10080791
73e2bedbfdb59a187c185d56c4c18378	1288553	1265669	829394	2579713	1468459	484271	1620849	2591727	983700	1063638	1076453	586873	671771	726083	942121	699388	788798	1355954	1273720	1274447	1192925	1968567	1557771	1061928	868591	736878	694857	0	308551	0	0	0	0	1534853	943497	469773	1246387	2033740	2568644	1922778	1852273	1659614	3789295	4759388	2670729	1030441	947700	1228876	1340531
74201f0ac0d22e41a52a6ea35c2ac597	3491207	2981625	1107678	3346955	2343887	1390143	1639917	1672842	1943210	1701821	2090503	2946590	2257152	1290815	2675625	2501201	2212260	3433426	6429255	5232958	6135045	10285761	11067151	13274105	5066782	4878644	7928501	1427580	1063969	4258158	2786628	3923160	6882107	4478752	5031981	1788170	1280073	1743206	2963820	1006555	1183065	1391394	1132433	1179192	807680	932304	981546	1347322	1715879
7423c0b6555336e047e7c00ab98765bc	0	0	147327	0	0	0	0	0	0	0	0	0	0	0	0	0	0	0	0	0	0	0	0	0	0	0	0	0	0	0	3913573	0	0	0	0	0	0	514022	0	0	358505	0	0	0	0	0	0	0	0
747ce7d3d506b1e732a45b5c5006b715	0	0	0	0	0	0	0	0	0	0	0	0	0	0	0	0	0	0	0	0	0	0	0	0	0	0	0	0	0	0	0	0	0	0	0	0	0	0	0	0	0	0	0	0	0	0	0	0	0
74e5722195122e312884fb34f044d306	0	0	0	0	0	0	0	0	0	0	0	0	0	0	0	0	0	0	0	0	0	0	0	0	0	0	0	0	0	0	0	0	0	0	0	0	0	0	0	0	0	0	0	0	0	0	0	0	0
76fceadcc5634b907728e97ca00c8eef	671810	425946	212805	266867	423594	330444	476720	117806	0	486234	296415	195624	125397	336150	389410	284497	734398	310999	818820	463435	0	442927	0	325430	289530	152458	0	320804	329830	445298	0	0	345184	780007	749959	0	993741	1072742	1896845	412946	454106	637024	537180	0	193843	572467	451286	325726	428970
779ea5ce5d882c8a8b5c861b226baf67	0	0	0	0	0	0	0	0	0	0	0	0	0	0	0	0	0	0	0	0	0	0	0	0	0	0	0	0	0	1697697	0	0	0	0	0	0	0	0	0	0	0	0	0	0	0	0	0	0	0
787438d7753a44e0d133ebf3b6efe318	0	0	0	0	0	0	0	0	0	0	0	0	0	0	0	0	0	0	0	0	0	0	0	0	0	0	0	0	0	13191941	840086	0	0	0	0	0	0	0	0	0	0	0	0	0	0	0	0	473784	0
789eaf6737caf96dea1de3c423cbeeb5	21751213	23719131	25083725	16167681	31882512	19507587	30300334	21205040	21907478	40524603	20093794	84839774	22007233	19779046	31328677	12470441	32739630	30515196	26748129	29138503	21491592	32456742	29388402	17470435	37252912	22843233	31696187	22969601	10320503	40215938	27026190	31816827	41206345	23727321	27264630	21745964	12548082	7822077	6816787	7071693	5568770	7091079	5400834	3523368	3963018	12839627	11981632	4190024	11153216
7a6a925ccd26d2d6078883f5071bb1f8	1563885	1728126	1647876	1156423	988386	780531	0	1178058	1749696	1094028	1357267	1161519	1262930	1142909	1783750	924614	1015463	1219115	3669528	2220628	2101821	3149707	6277586	3117274	5308057	2820466	3777173	2983482	1638513	9434742	8421353	13731060	11585239	4680044	6846398	2773179	1195857	1206835	0	1264646	717009	0	0	0	1216905	1995458	1647192	888344	1662258
7aa7182554fbe12f62c4614244aee28b	5286371	4515032	2280835	3335835	4377138	2911325	6197362	4500181	1636812	3813902	5569476	3533462	2866225	6413736	4597552	3105756	2257593	3047788	18196006	9925242	2783493	7529767	5882330	10533645	8058596	4078241	3599005	8389037	10331142	9657391	9015560	19615800	17237628	18946630	17490974	12062570	8876294	6190615	7271240	3187423	2497581	8298071	4921727	4034824	3209183	8129038	4343624	3997549	10045044
7ad17f15c28048c4b7dc1cdb8a85afae	0	0	0	3491508	0	0	0	0	0	3008576	4758235	3240026	0	2379940	0	0	2547725	0	10796297	7878402	6400139	10458010	6858844	7193709	7720811	0	0	0	3106790	0	0	0	0	7296843	0	0	5777170	0	6224023	0	0	0	4428103	4120067	0	4677877	0	0	5165512
7b124a3365b6bcfb0faa7eb3c8a89a4b	2511026	474626	141870	211270	451834	0	781821	212050	862753	227922	530426	1173745	340364	322704	0	0	281066	0	2062214	502055	2404786	1156533	3510798	1918322	2581646	635240	8106669	0	372389	1892515	450778	1628111	6342757	276777	1741840	788007	0	0	0	0	0	0	0	0	0	0	0	0	0
7bf00c26c6b72b3b846f3b2e29cd0104	506611	815383	2062573	478136	818948	962845	0	3428148	516039	0	0	0	0	0	0	0	0	0	0	7376347	1022507	2436101	1674023	0	0	1118023	0	0	0	0	0	0	0	0	0	0	2004324	3888690	573005	3987505	1410118	8130434	6649413	4375795	624606	0	733339	0	0
7c82874fe7ab8e9b51cc4a585565934d	0	0	0	0	0	0	0	0	0	0	0	0	0	0	0	0	0	0	0	0	1988209	0	0	0	0	0	0	0	0	0	0	0	0	0	0	0	0	0	0	0	0	0	0	0	0	0	0	0	0
7d2301adbfae9810f23f2474b3b25560	3645393	4222955	1915246	4236511	4433618	1185040	5262991	4005396	2564070	3266888	4805038	3435650	3063278	3576632	2462077	3082048	3173323	3931024	5246515	4499186	4942119	6004128	4510562	4042179	8999570	3087267	5149071	2021068	1457638	3896354	1926051	3118912	3775450	3925198	5128750	1954864	5389780	6570545	7607139	3535846	4553007	6219363	6794597	4077446	4598393	5381194	3204128	5433706	6059199
7d73b33cb59f842ad663f936b7c4463a	0	0	0	0	268276	0	0	0	0	0	0	0	0	0	0	0	0	0	1425354	0	0	0	0	0	0	0	0	0	0	0	0	0	0	0	0	0	185274	0	0	0	0	0	0	0	0	0	0	0	0
7d99f2f81f7b2e8acd0719a64879d085	45782174	94645297	23354001	47413338	75752736	22265085	50970920	47299020	12707466	63423207	39267143	33402834	30453639	37662209	29959461	25735101	28469243	57883085	148752348	149284140	183445411	236104961	117390855	110611835	86859122	92211449	62483714	18654781	20843159	62926114	26063165	34955355	48368914	109905553	56464637	36430173	61611923	56229559	74451170	33461494	29026915	48279688	62443510	49909640	21915058	52748786	31319220	37192012	35533002
7dc57362575a471f7908263facfb2d43	0	0	0	0	0	0	0	0	0	0	0	0	0	0	0	0	0	0	0	0	0	0	0	0	0	0	0	0	0	0	0	0	0	0	0	0	0	0	0	0	0	0	0	0	0	0	0	0	0
7de6cac0e59a3224bb9cc3f4e61596b3	473571	4697581	0	0	5111368	0	3146353	7574912	3096235	1109222	2730135	4743887	3233460	4329608	5841153	2062601	1813328	8782604	6611215	6237069	0	0	10230140	0	0	6250762	4062243	0	0	0	0	0	0	0	0	0	0	3776946	0	3200328	3525294	12338142	14707109	10314375	0	8407093	10537519	6336856	2287839
7ded797b9f78fbddb7a372c6a8c781ab	7687264	11804801	6586046	11175048	11225242	2979693	13691403	9895685	4587911	10530015	7971994	8191764	9476456	6454074	7511848	6235220	11034098	8994083	5367822	12300349	11152905	12648041	13368933	6011885	16503233	6415925	10886099	1363419	617102	1753359	799106	961174	1100274	2340022	4499753	954701	7360418	21790072	13791645	10026834	10193478	8415418	11513067	6847836	10769070	11498417	10424697	15546024	11171090
7e8c1f61e4fb5fc10e07f5b9efd3e992	0	0	0	0	0	0	0	0	0	0	0	0	0	0	0	0	0	0	0	0	0	0	0	0	0	0	0	0	0	0	0	0	0	0	0	0	0	0	0	0	0	0	0	0	0	0	0	0	0
7f41080d78f5cfd89719c23848989299	1674017	1886334	1555115	2390682	2343887	837504	4481170	15679949	1144962	3965850	3463371	5110682	1531639	7301171	15186997	5441000	1214929	11867712	11129890	35317642	28421920	34499130	32620196	7245092	2074968	51556084	3100133	0	0	0	0	0	0	0	0	0	2610675	4089829	3319479	4503687	2222728	4492693	15041031	11649845	3036878	14197193	10661622	6677388	2448703
81fcb7d27a844221ed4bfa88d5dfc5e3	4008831	5135697	2821032	4914797	4941931	2506816	6330844	6703149	1951273	6184294	4883042	4401545	3278245	4638865	3253459	4148911	3844255	6394134	12191324	12686545	7233293	11639150	9811634	7587650	6586817	9172867	4115694	0	0	0	0	0	0	1283238	0	0	5777170	7755031	7113169	4955347	4194503	8633347	8507765	5214016	2918418	6051799	5449274	5729820	5505113
826459436067a72cd7020adf103c4236	4019845	1788975	0	1200901	2160330	1054002	5034165	0	241893	5439748	7457169	3081081	1558510	1384937	3002227	2513055	4596785	2463110	12464264	1004110	0	0	1976277	4162074	14307628	0	1069011	5902803	7245631	2894434	3729164	12181412	8198121	10945265	9096274	15017596	9044725	737510	7903521	0	203153	7476646	522661	0	904602	3124037	1049239	2916730	11492817
828624260cfc9b5019bbe05f6ada4b32	1751110	1484728	414697	1312095	1171944	455785	2574289	859982	556355	1124417	1560077	819176	734470	779867	1193354	320059	625598	497598	3032668	1622024	1022507	1058105	0	1421614	4367084	520897	1122462	4523343	3085511	4926104	3934063	6335903	8564879	6667805	6991551	5606973	1835894	1720857	1916604	864605	1027713	2011654	1190506	866635	904602	932304	688211	888344	1948238
82890e367a8e6fcff9612992413a2835	2940544	5074847	5494738	3369194	7271698	2603670	3909105	3345684	2685017	10195729	7379165	9206564	5105463	7341509	9333283	5286898	4506119	15798736	19166459	37074835	24994627	29774570	26877368	14404545	20098236	18218685	5113438	433086	287272	0	0	0	1035552	0	1378956	439465	7225674	13699809	7034134	14582140	6692084	14467143	20195053	17076968	3392257	23389384	15422685	24429467	4682921
82bf853ee7ca48a0cb9e3948362e54ff	4933946	5160037	0	0	0	2204859	7036390	0	0	3722733	0	0	0	0	0	0	0	0	4609655	0	0	0	0	3528343	0	0	0	7683267	4511230	8488485	6515791	8709415	10463391	10643326	11999340	5819129	6114032	0	6757511	0	0	4878260	0	0	0	4628808	0	5196814	5701724
8371b2fec6c2a060129a9d7d19fd2d86	2422920	3225023	1162243	5904428	5323165	507061	2917527	4582645	4023493	4057019	3432170	4205920	4729271	4181702	4559868	4836445	3980254	9665841	8703756	8090810	8445154	10187332	9532630	8718090	4294701	7533947	7055475	0	0	0	0	392316	690368	1308399	1209611	591005	3722317	4246270	5394153	3032569	4003300	5951142	8086732	9447740	5039925	5381194	4648242	4663807	5612355
841ea7d6d00c73034122258350965c94	1541858	1448218	447436	567092	1129584	1179343	2116638	447662	0	896495	2730135	696911	698642	954665	1494833	0	571198	0	7126769	3861962	1211861	3051278	1092765	5412409	3908660	0	1086828	5148912	2798239	9351249	3524264	6590909	10528113	13486579	8249546	3576340	2273813	1028044	2351298	0	693109	871717	667845	0	592299	1602909	643082	1006790	4164582
84e682f9a4f796eed27175ef02ce57f3	8711499	7594016	2520923	7049732	6424510	1247711	9706023	5737141	4757237	7020010	6755134	5220721	5589139	4006904	5803468	5002401	6346647	5685057	11129890	8110120	6797781	8760122	9300127	7176581	10712625	3595459	7055475	6752934	5351766	5844531	3626714	7198999	8003955	7900720	8660814	5212970	9954250	11844859	12783946	5807047	6106527	7778394	8565838	7615020	7592194	7720132	5076963	8261601	9312220
8621abdbc6139edbbe151651aee6b75d	2301774	3249363	1336853	3680538	4828972	0	6311775	3852249	1846453	2917407	2277713	2029601	1952616	1936222	2009859	2311536	3372789	3806625	0	4479876	4317254	5536594	5835830	3733877	4391211	2452027	5059987	1363419	0	0	0	0	0	2012922	2491798	0	3149653	6726986	5236083	3213233	3262391	4643567	4587805	3196604	5179923	3467517	2854381	3242456	4146708
865551abc4ed87f64c39b1c6a8f99d79	4504429	3005965	731177	2846579	3911185	837504	8066105	2085162	1169151	2628705	3416569	0	2086970	1895884	2349023	0	0	0	8339836	4460566	3446229	3838705	4231558	4470376	8951315	1867606	2440909	11388559	7139234	10520155	9220459	15790719	17992718	18342754	17636127	8652924	4076021	4827339	5473188	1638878	3656746	4274764	3513446	2415212	2143045	4334396	0	2368918	4825911
874faae073c8e98085382d0a62f95187	319385	0	0	0	0	0	0	0	0	91169	0	0	0	0	0	0	0	0	0	0	0	0	0	0	0	0	0	561408	212794	1447217	0	0	0	0	822535	591005	202117	0	0	0	0	0	0	0	0	0	0	0	0
878f6f8614ca96889d7ddb630b5891fe	12224733	7314109	1385962	4180913	6495109	4335652	12337518	2285432	975637	3418836	10764533	2750965	1603295	1868992	2750995	1600294	1713595	1517674	61684460	8573556	5264020	11393079	3324795	16100205	10953900	1715148	2619078	10602588	18800338	18785992	9917116	26402867	20711042	60689605	21168191	28201561	20919084	5810686	19580974	1961491	3907699	13511607	9669234	3835924	2724575	5201276	1274882	2087609	10170160
87cf2073861c566dae496abb5ce6d715	2984597	3967387	3579492	4803603	6226833	2529605	5434610	9118167	2741458	4376110	5553875	5171815	2758741	3011901	4723169	2868675	3209590	7103211	9431596	13323769	7384776	14518179	6277586	7210837	0	3900374	3189217	0	0	0	0	0	0	0	0	0	9499487	5542500	7014375	8104056	5114664	14467143	15229770	14207128	4339935	6853253	5246195	8409659	3914350
87da9fb0eab723fc53f88843910c5495	0	0	0	0	0	188011	0	0	0	0	390019	0	0	0	0	0	0	0	0	0	0	0	0	0	0	0	0	0	0	0	0	0	0	0	0	0	0	0	0	0	0	0	0	0	0	0	0	0	0
8840861cb5cbe0b945abbb3b86031cd3	0	0	0	0	0	0	0	0	0	0	0	0	0	0	175863	0	0	0	1516334	0	0	0	0	325430	0	0	0	0	0	0	0	0	0	0	0	0	0	0	0	0	0	0	0	0	0	261699	0	0	0
8863a3a615ebcda9a0f927d3b6c2b51f	1729084	1813315	594763	1523365	1030746	381720	1449229	848202	693428	1094028	951647	855856	689685	309258	565273	0	480532	920556	0	1023420	946766	935069	953263	805010	2267988	0	944293	5902803	3340864	6874281	2745648	3746618	6083869	4730367	4983597	4258269	1499033	2994738	2726715	1367882	2151027	1978126	1335690	781392	1119983	965017	0	1450962	1447773
8a3c3f7ef2e615e98c40dc936e1ed60f	0	0	0	255747	0	0	0	0	0	0	0	476834	0	0	0	0	0	0	0	0	0	0	627759	0	699698	0	0	0	0	6707295	1044985	666937	0	0	0	0	0	0	0	0	0	0	0	0	3306105	4726945	1861553	2191249	5880462
8a4611595841322e9ffa27b16d4d3d00	4350243	2811246	1593310	2301726	2259168	1390143	2440807	1449011	943384	3889876	4103003	3900258	3555910	2218588	1783750	1481754	1341862	1890872	5185862	0	3256876	3912526	2743538	2569182	5066782	1308595	1906404	6207567	4798502	10742804	5286397	8670184	7874511	9737511	8418892	8001303	3958120	4849688	5137289	2064728	2366130	1575795	2192274	1079742	1249212	3925491	1963092	3686629	5630229
8b02c322447108dbcef6c43347e38ee9	814982	255568	507458	1089706	310636	2233345	381376	2603508	0	0	0	0	0	591623	0	0	0	0	0	907561	719542	0	837011	0	0	1156137	0	240603	212794	0	0	0	0	0	0	788007	3318083	1229184	3023097	1354978	1314517	1341102	4849136	1761684	0	0	0	0	643455
8b4d9030256b05679893de6cde4adf19	0	0	0	0	0	0	0	0	0	0	0	0	0	0	0	0	0	0	0	0	0	0	0	0	0	0	0	0	0	0	0	0	0	0	0	0	0	0	0	0	0	0	0	0	0	0	0	0	0
8bb2d1ec4b3f786033cef7b09886945c	374451	608495	163696	255747	310636	170919	362307	200270	137073	121559	0	0	179139	0	0	0	0	0	394247	347577	378706	0	441756	393941	313658	0	0	384965	361750	556622	0	274621	0	956138	0	409158	707409	491673	671799	400041	298754	0	566216	170486	258458	425262	180514	0	0
8bb98b23501c05a47e9cca5c57277966	0	0	0	0	0	0	0	0	0	0	0	0	0	0	0	0	0	0	0	0	0	0	0	0	0	0	0	0	0	0	0	0	0	0	0	0	0	0	0	0	0	0	0	0	0	0	0	0	0
8c16494a1def23731fc0aef6fea89a52	68788901	207423741	59083439	139126567	169663536	39738733	118264739	174941580	37501539	328785662	135336697	117619056	135509738	148941194	98395160	88774838	128601194	263776688	292349160	586670644	879697244	1156557504	633082907	329334836	264051730	368934728	286334691	30781190	34632202	93039363	30550455	74618503	76932893	169865473	151249747	65162123	89386133	131075662	135742977	81001851	76182208	109266321	151833114	171025403	66703621	176107341	118767086	191867551	110638472
8c7653863c3cc33b8e0ae891589d88ab	2874464	3371062	3432165	2968893	3148716	1845928	4633720	3805127	2168977	6655334	3853391	3704633	3484255	4396838	4924155	1849229	3871454	2960708	4670308	7395657	7043940	12525005	7742356	2723333	11677726	3798736	3759357	593488	0	2783110	0	0	992404	1132269	2636952	803161	4530784	5319012	5137289	5729620	3620896	6102016	8580357	4333174	3952249	12152666	7841087	8542910	4057340
8cd88058b997c07adb8f109b11ee0596	0	0	0	0	833068	3549424	1754330	0	0	1443509	7425967	342342	0	0	326602	1268381	779731	559798	0	1506165	473383	0	0	1027673	1182249	0	819575	0	4266517	0	1188415	411932	2934064	1660661	1185419	11198793	3890747	0	1205287	0	262903	0	0	0	0	1521128	0	133252	5040396
8ce84da11f2726593b479aa223114470	759916	0	0	0	734230	1219224	2040362	0	0	0	4212208	1760618	582202	820205	0	1055009	4859718	0	30326676	9596976	10755264	0	0	7536266	0	0	0	0	1585314	0	2069481	706169	0	12303987	24893792	2167019	9229998	0	0	0	0	0	3063376	0	581530	523399	789750	0	0
8d2d85570c7dce5ea49cc711456fb087	4152004	3736159	1347766	2601951	2725122	649493	4233275	1602159	1217530	2340003	2870542	2286358	2051142	1250477	1331532	806074	1006397	1082276	4063775	2317177	2385851	1845531	2301781	1678532	4632486	800402	2244924	6993538	4245238	10520155	5552765	7277462	10528113	8580081	8467276	6046439	4092864	5967127	6125229	2361532	3525294	3604213	3527964	1932169	2563039	3140393	1297446	3642211	3556875
8d386b1d1ced36dcfafbc6c40addca9f	11090366	3480591	1402331	5470770	5111368	4654702	4309550	3593076	3120425	6944036	13510269	8717504	4406821	3805214	4082526	5120941	2656525	9715601	42881920	5117100	5604856	13410860	4487311	20621965	5621715	2299569	3082316	2325833	7394587	3590212	1372824	1824269	2373140	9561381	3483679	9001465	16017752	4872037	13692850	2568005	3847948	11734646	10409671	7998613	3123030	6264429	2797971	3612600	14870955
8d5a0aafd5e3b775d2f6f9c27cae0232	2125562	2470489	1156787	1690157	1666137	518455	2955665	1154497	1435234	1306755	1716085	1393822	1307715	1250477	1545079	1517316	1994660	970316	7126769	3359907	2613075	3814098	4836066	4162074	11146921	2680713	5291606	4026096	1851307	8015356	7540287	10572916	8651175	6818774	11007459	4076421	3082280	2011391	2805750	1587259	1589370	2732496	2293902	1690648	1658437	2322582	2008221	1969163	2824051
8d6d212ce1d8c86ef550c1413e67c596	2378867	1861994	818481	978512	1186063	706466	2135706	0	338651	1018053	1450872	2188546	841954	0	1318970	0	0	0	3639201	0	0	0	0	0	3040069	0	0	4378981	2064101	7792708	3770143	5296266	5091465	5233598	7088320	5015968	2560146	2815948	1995639	967841	1039663	1106410	1190506	0	796911	1684690	1342575	1702660	2037607
8e979038922eddb4353a5cb477b0059b	5969194	4721920	2068030	3858449	4235940	2740406	7303353	4288130	1902895	4680007	3853391	3741313	3582781	3455619	5074894	1884791	2837858	4341542	13889618	11972082	8899602	14247501	13647937	9129159	15996555	6034781	5184705	10121381	3809010	15307104	4548760	7434388	13850510	7397489	9096274	7364835	9735290	4939083	7172445	4723065	2664884	8868040	7680218	4006410	3855327	7033171	3463617	5789043	4593552
8edf2b272499792fc39395b04f165048	2577106	1947184	567480	1512245	1454340	535547	2669633	0	919195	1595457	1856492	1479408	1343543	1142909	1620449	0	1078930	0	7611996	1853742	1742050	1870138	2464534	1901194	3643258	0	1959854	5148912	2415210	7514397	5409336	5963203	9168951	4705206	7789894	4364347	2610675	2860645	3438032	1432405	1469868	2011654	1901906	0	1583053	2780556	1105650	2117220	2752557
8f1cc9355e970f642dd80ce05c26c110	286345	2141902	0	0	0	0	0	812860	0	0	3057751	0	0	5459071	0	0	453332	14915499	5216188	0	12648796	28544216	36875004	4401865	47941410	0	0	5662199	1053330	0	35754892	0	46254661	0	3120796	4076421	0	0	1205287	774273	0	2715732	2076127	1534370	0	0	0	0	0
8f472211b631a77347d2041dff8c114e	3160809	2129732	463806	1356573	2372127	524152	3051009	494784	903069	1291560	1029651	1063707	815083	833651	1042614	486015	716264	0	4730962	1969601	2045015	1796317	3069042	2603437	3884533	736878	1478799	5245153	3128070	4647793	4200431	7022456	6558497	8353627	5781940	4182499	4345510	3128831	3852967	1071078	1601320	2916898	1742204	1221813	1195367	2633350	947700	2057997	2520198
8fe36ac3c58d3937037ad2490e386617	0	0	0	189031	946027	0	0	259173	0	0	0	0	0	0	0	0	0	522478	0	811012	0	639784	0	770755	0	0	0	0	361750	25521118	5224927	0	0	0	0	0	0	0	0	0	0	0	0	0	0	0	0	0	0
901025f7665e572dc7ac2da508808a95	3931738	3614460	1064026	2713146	2823960	655191	3337041	2202968	2193167	2674290	3276162	2212999	2579602	1842100	2550009	2240412	3082657	2388470	3335934	3437146	2821363	3715670	3906053	3322808	5356313	2020063	3581188	2197511	1564035	2532630	1516253	3001217	2394714	2818091	2806297	2030634	4345510	4737944	4919942	2438960	3632846	3470103	4442621	3111361	3639946	3336667	2064632	4486138	4075214
9021f028cbcc84a13599e77b04cf5b78	1629964	1922844	698437	1979262	1426100	677980	1792468	1119155	548292	2112081	1700484	1027027	1289801	0	778820	865344	852264	0	0	0	0	0	0	0	3450237	0	1015561	3544890	1436359	5928024	2930057	3216991	4379523	5686505	5564210	3909727	2155912	4134526	3813449	1625973	2521482	1659614	2453605	1562784	1970740	1733759	1049239	2576198	2252092
90a89846bf714822556827f03b2583be	5165225	5281736	1898877	3447030	3205195	1828836	6750358	2332554	1773885	2826238	3712984	2604247	2140712	2124466	2725871	0	1169596	1306195	8066896	3591625	3578776	4675346	4626813	5018468	9723396	1664329	3242668	14259759	8501115	16754321	9466338	15202245	19826508	17185323	16861976	13623430	6316148	6458801	6579681	3768128	5341717	5347646	4471658	2301555	2638422	3794641	2775406	2694644	5022522
919e26a5972e43721dfd62c42744ba55	3281955	2932945	1713354	2468518	2541564	0	3470523	2026259	2177041	2309614	2917344	3117761	2534818	1694194	1545079	1837375	1278396	1903312	0	3572315	4374060	3863312	2906290	3391320	4246446	0	3919708	4940389	3064232	6902112	6351872	8415178	8133399	6491674	7523780	3349030	3217025	5117873	4801389	2361532	3716497	3637740	3048858	2670940	2896880	3467517	2414378	4500944	5326376
926772d9c881dd809394178e308a03b6	0	0	0	0	0	0	0	0	0	0	0	0	0	0	0	0	0	0	0	0	0	0	0	0	0	0	0	0	0	0	0	0	0	0	0	0	0	0	0	0	0	0	0	0	0	0	0	0	0
927fb6d7828256cadb2406f863595c2f	9372295	9407331	5429260	13354460	11662956	3606397	11212458	13135344	7603516	9056117	10234106	8093952	8804685	8968473	9119735	8274114	8586106	16395853	19136133	15737495	16587343	23130658	19158262	15346579	16744508	14686750	13718979	8244675	7022198	8460654	8667232	11632169	11995145	15801439	14031486	10441094	12884943	14683156	17842199	9471939	12260854	13243387	17480118	13454150	14645935	12888696	10402133	13606473	16175738
927fd87f7bf9761fbc7b95f24d9a6b44	0	0	0	0	0	0	0	0	0	0	0	0	573245	0	0	0	0	0	0	0	40351174	0	465006	7981591	0	597126	0	0	0	0	0	2805059	992404	0	0	0	0	0	0	0	0	0	348441	0	0	0	0	0	0
93975bf0243089b082ecfd58e24cb3c2	0	0	190979	0	0	0	0	0	0	0	686434	0	7523840	0	0	0	0	0	1000780	0	0	0	0	3374192	0	0	0	0	0	0	0	14182223	3214526	0	0	0	0	0	0	0	0	0	0	0	0	0	0	340532	0
93f00e079a53e61f00b03fbd39cbed80	2533053	2738227	2259008	2357324	2485085	1754771	2898459	2320774	2717269	2811043	2667732	3032175	1818261	2608521	2650502	2690865	2493325	2065032	6641542	4499186	3503035	4822988	8323614	4556016	9264973	6377810	5558859	4699786	2521607	8432823	7540287	10886769	9233673	5761990	6435130	4621965	2526459	2972389	2489609	2103441	2055426	1458449	1945462	1591198	2315350	2306226	2222582	2990759	2681062
95d58a4736fd807f9648e369f6d54d61	0	0	0	0	0	0	0	0	0	0	0	0	0	0	0	0	0	0	0	0	0	0	0	0	0	0	0	0	0	0	0	0	0	0	0	0	0	0	0	529086	0	0	0	0	0	0	0	0	0
95dfc88a98e2b3f5e2d9aecd8b6dc3eb	0	0	0	0	0	0	0	0	0	0	0	0	0	0	0	0	0	0	0	0	0	0	0	0	0	0	0	0	691580	0	0	1785038	0	0	0	0	0	0	0	0	0	0	0	0	0	0	0	0	0
960f1a72798784f9737d7fed420674c2	8678459	7180240	1795202	5426292	5704400	1139462	8981408	3180756	3031731	5485332	5819088	5832047	4765099	3348051	4647799	2335244	2964791	2786549	9613556	5792943	5339761	5241309	5463825	5104108	14042225	2261455	5808295	15879822	10373701	18229370	10408874	15712256	18553642	16732416	16789399	11304871	10425856	10280444	11697211	4581115	5258066	6755804	6678450	3921167	4889158	6166292	3080024	7106754	8525776
96a4bac632bb6964a6a6ce6f6d0d2f9b	2797371	3078984	1102222	2968893	3826466	854596	3680280	3581296	1419108	2598315	2745736	3606821	1585381	2070682	2122914	2287828	1876794	2674589	5367822	5194339	5699532	6889983	7161098	4607399	7093495	2350388	5523225	0	0	0	0	0	0	1861953	2274068	0	3048594	4715595	4643319	2438960	3274341	5146481	4689434	3438125	3586100	4072697	2324121	4175218	4522057
96bc8e6fd60f27fcee24ec1723d02c4d	638770	0	251001	0	0	0	0	0	0	744547	0	0	510546	0	0	0	0	0	0	0	0	0	0	0	0	0	0	1251137	819256	890595	0	3530844	1488606	2239376	1838609	1227473	0	357581	987940	0	0	0	0	0	0	0	0	0	1179667
96d1922a9537da3a362542f6ad4d7434	12753370	12985281	4681713	10385567	10250976	3264558	14644843	6585343	5490980	8311570	9781684	5868726	6941638	5727990	6305933	3603625	5204250	5162579	18650906	10774874	8596637	10334975	9509380	9197670	20436021	4179880	9300399	28246835	18619464	31059506	18420429	27403273	35273494	33766770	29877389	26686163	15344030	18169567	17960752	8568620	12547658	14752127	12572908	9376704	9024481	10320770	6509795	10201153	14477732
974d9235df65743a5b44876a492537f1	2114548	255568	240088	0	917787	666585	343239	695054	0	106364	1201259	0	0	349596	326602	0	0	310999	0	270337	1060378	0	0	428197	0	660650	0	0	0	0	0	0	0	0	0	0	1734835	357581	375417	451659	131452	553205	1219543	2031619	323072	654249	925135	0	0
97a34d269c4abb9a0f9a841bf73f7374	6960388	4344654	1500549	4725767	5407884	1663614	6464325	4559084	2757585	3813902	5834689	3264479	2884139	3267375	5627605	2963508	2810658	4154943	18226333	7859093	7081811	10039690	5835830	10242471	7358898	4040127	4115694	7522865	9203335	5649713	5839624	12456033	14799766	14996270	10136539	10729019	11588027	5967127	9800366	2774478	3680646	10192379	7956067	6279550	4070709	6607910	3192846	4219635	9526705
980e8b6245a5f8f084e294050ac7d22f	0	0	0	0	0	0	0	0	0	0	0	0	0	0	0	0	0	0	0	0	0	0	0	1130440	0	0	0	497247	1989623	0	0	1922348	1553328	2641960	919304	1030471	0	0	0	0	0	0	0	0	0	212631	0	0	0
9893fd123a6751e89bc348346b95bbc8	0	0	0	0	0	0	0	0	0	0	0	0	0	0	0	0	0	0	0	0	0	0	0	0	0	0	0	0	0	0	0	0	0	0	0	0	0	0	0	0	0	0	0	0	0	0	0	0	0
994839eaca87f9b57d0dc19dc624b2b3	0	0	0	0	0	0	0	0	0	0	0	0	0	0	0	0	0	0	0	0	0	0	0	0	0	0	0	1876706	2596085	1196737	0	1961580	3991190	6843936	4378791	2515561	0	0	0	0	0	0	0	0	0	0	0	0	0
995fa3dfd27d8b3343ff830628a9964b	0	0	234631	544853	0	148130	819959	483004	0	622988	0	745817	797169	336150	489903	0	1223996	1928192	1455680	1622024	1060378	4207811	2394783	4487504	2605774	1702443	766125	625569	819256	1335893	532738	863095	927682	2566476	0	5788821	538978	1340927	731076	374232	645308	586732	4050625	610906	430763	654249	1037957	725481	1126046
996979ba98da48892006a2adf3ba5817	1927323	2008033	562024	1089706	1694376	296260	2803115	777518	540229	1382729	1357267	843629	1030050	672299	678327	308205	897597	621997	2092541	984800	1136119	1525639	1185766	873522	3160707	368439	962110	4395021	2234336	7709214	3872593	5845508	6450627	6768451	7209281	3940035	1987481	3061784	3042856	1200123	1278666	2011654	1684131	781392	1313827	1472059	609236	1643437	1823122
99e6a05fc796862383b2fe5c8d7aad67	0	0	218262	0	0	0	1411092	0	0	1777795	0	0	609073	6225492	1695819	723096	0	0	7915263	48313144	4695960	4970631	3348046	4127819	0	4319632	0	0	0	0	0	0	0	0	0	0	0	0	0	851700	0	3067772	1582502	0	0	5201276	2470789	2502170	0
9a234b2a84ce4a835d3733978b049669	41982595	52160183	9903624	55230312	45522240	14642085	48739870	43105134	13231569	25755231	35866175	21066282	21174236	15704912	14935765	15102035	18631941	24643540	119183838	54994339	73980308	124241162	43687347	65479877	47844900	27556714	30840978	22712958	28844209	49428031	19629333	40624322	40192367	111717183	67810787	49129210	54032545	46150254	64216110	20750514	33233368	51196586	72199854	44425688	21193530	25384842	12861639	19454739	36158583
9a9b3154506b3732f7e8a90d60a61232	0	0	0	0	0	0	0	0	290272	0	0	0	0	0	0	0	0	0	0	0	0	0	0	548092	0	0	0	0	0	0	0	0	0	0	0	0	0	0	0	0	0	0	0	0	0	0	0	0	0
9b4f046fd689281379813512035a022a	6971402	7277599	2488183	5915548	7667052	1230619	10106468	4735792	3378444	6336243	7238758	5208495	5642880	4571635	4446813	3568063	4642119	5175019	9947150	6140520	6419075	6889983	7602854	6029013	11074538	3023743	7732515	8934405	6426375	13915549	8708211	9984442	11736257	11523980	12386416	7637607	8371002	11464930	10985894	6297420	8078302	7610756	8260953	5583401	6967588	9159479	5268759	9520089	9598200
9bfc1e9c3196fe002f0ef2c42dfff67a	9074937	7289769	2630053	6749507	6240952	3338623	8409344	5489749	3676780	6731308	5039049	5147362	6081771	3630416	3278582	5156503	5648515	5859216	10250417	7472896	8198995	12648041	8904872	9899913	10085309	5031101	6520969	4443142	6053986	7820539	5675705	8277868	6925255	10190419	12797683	14972134	13407078	8045565	9247120	5536051	5329767	12019631	15955689	8623727	7613733	7801913	7119030	8824219	8990493
9d2ab4f1590e37773fd34136f5570671	1916309	2056713	567480	3947405	3529950	774834	4671858	2356116	435408	2932602	1887693	2127413	2427334	685745	1268723	521577	1686395	2960708	6398929	6951532	11115035	9818226	6882094	2534926	6321414	2108997	6556603	1796505	776698	6679464	1454784	2726596	2847768	11071072	4838444	2273097	1195857	2570111	3497308	1561450	2007625	2849843	3484409	2244726	1539977	1226716	1297446	2072803	2877673
9f787e9e856183ab3971254c3c1bd6ed	0	0	0	0	0	0	0	0	0	0	0	0	0	0	0	0	0	0	0	0	0	0	0	0	0	0	0	0	0	0	0	0	0	0	0	0	0	0	0	0	0	0	0	0	0	0	0	0	0
9f89f581f6c4cce76ec44474cdb2b232	2345827	2117562	933069	4236511	5083129	1122370	3108215	4241008	2289924	2947796	4539825	3875805	3349900	2662305	3843855	3722166	2502392	5510898	10947930	6835673	7327970	13460074	5115070	12177921	3305472	6593792	4222595	0	1000131	0	0	0	0	2038084	1016073	2379175	5575054	3039436	4742113	2516387	2903887	8583056	8478728	5839129	3650715	3369380	2617456	3257262	4861658
a0278abb9eb0018cdc2c6a262e06f62a	0	0	0	0	0	0	0	0	0	0	0	0	0	0	0	0	0	0	0	0	2575204	0	0	0	0	0	0	0	0	0	0	0	0	0	0	0	0	0	0	0	0	0	885621	0	0	0	0	0	0
a02aa99b842fb141308dca64a46dfc60	1541858	3042474	1647876	4859200	5563202	5218735	2650564	7704498	1177215	3844291	4368216	2653153	1854089	4800217	4974401	4978693	4705585	5635297	12676551	14096161	6286527	12180506	5812579	11133121	1857820	14521588	2155840	689730	1234204	0	0	0	2329992	4956821	0	0	10627972	4134526	3121891	4323024	6058726	8281308	10249969	6194308	3758405	8619724	8179551	4219635	2395082
a058eb3345771e273fbbf868bfad559b	2786358	1460388	0	1045228	720110	364628	4633720	0	403156	592598	2776937	415701	331407	726083	2185722	0	380799	0	9188983	1737883	0	688998	999764	1661404	3401982	660650	498872	9848698	12437802	9295587	7642736	17850378	16504112	19776961	11346150	15699526	3250711	1184486	2667438	425850	752859	5716449	1509910	0	430763	1815540	541543	740287	4021592
a0a2bbd55c3c80bb13da64378cf5b2f8	0	0	0	0	0	0	0	0	0	0	0	0	0	0	0	0	0	0	0	0	0	0	0	0	0	0	0	0	0	0	0	0	0	0	0	0	0	0	0	0	0	0	0	0	0	0	0	0	0
a1dc3bdeaeee22c676e71a5372189889	440531	1764635	665698	10474523	4998410	0	7284284	376978	6902025	6457801	561628	635779	376192	2339602	1042614	7207251	0	621997	40971340	2124079	15186129	28199717	84863660	8495427	458423	279506	115203790	417046	340470	612284	2294870	10729843	17108184	1207753	19740850	10365324	724252	1117440	0	0	1027713	167638	13661786	1136570	301534	0	1173343	0	0
a22348a9854114a87963dbc856116556	1640978	5001828	1435071	3369194	2216809	848899	2059431	2591727	2112536	3175719	1107655	2359717	2498990	2312710	2550009	1671418	2883191	2923388	1880254	2935091	4355124	4207811	3603799	1061928	6900475	1422938	4507665	0	0	723609	532738	0	1035552	0	943497	606159	2779105	5944779	5532465	3587464	3656746	3000717	7520516	3367089	5072232	5544756	5426709	6766222	2109102
a23f863e6df1bb98371d2358a6c8f5e6	14383334	18303527	8915990	26052873	25895716	4563545	21681233	28402973	14731308	19753275	15881586	17373875	18299054	15328425	17083801	18124813	19212206	31435752	27597276	37538270	42150029	50001592	36875004	24167436	26323139	27518600	28275350	1604022	2362012	2977928	3052996	1647727	4055912	9636865	7935047	3712726	20413792	28829941	28176053	18943877	23517896	30945939	45457017	31383545	21333528	24959580	19055534	27612700	21627230
a25d57da2554cc8dca6ef8321d72e302	0	0	649329	0	0	0	0	0	612797	0	0	0	0	0	0	0	0	0	0	0	0	2066995	0	0	0	1206956	0	1507781	606463	2226488	1557233	1647727	2739898	0	0	0	0	0	0	0	0	0	0	0	0	0	0	0	0
a27de205e1f3d926372f04328186a076	5099145	4588052	1489636	3424791	4278300	1623733	6140156	3746224	2499565	4057019	5366666	4169241	3090149	4652311	4924155	5583249	3844255	3694665	11979037	7588755	5907821	8981585	8811870	7245092	8299872	3951193	5576676	5646159	5458163	5037429	2930057	7473620	9406265	8856858	7596356	4894736	8017298	5654244	8970497	3213233	3537244	5783504	5575054	4446831	3790713	5332125	5155938	5330065	6559664
a28843639e21eb2caaf705e9187feaa1	3447154	1168310	130957	0	0	7942049	3870968	0	0	5090267	2979747	1124839	546374	3348051	1143107	1327651	1695461	1679393	7642322	1023420	0	0	1441520	1695660	1278759	546306	0	11244197	7160514	6289828	4692189	17124593	14303564	12027210	7572164	16532995	20161146	1028044	5888123	0	0	2866606	0	0	0	6885966	3057460	991984	2877673
a305c0a2e254ff2277047d2b46184378	0	0	0	0	0	0	0	0	0	0	0	0	0	0	0	0	0	0	4973575	0	0	0	1929776	0	0	7190918	0	0	0	0	0	0	0	0	0	0	0	0	0	0	0	0	0	0	0	0	0	0	0
a31ddc0f81f2daa857b19b582dd9b9a3	1464765	1241330	0	522614	663631	336141	1754330	0	556355	2370393	1560077	904762	1021093	779867	753697	699388	1414396	945436	2820381	1370997	1211861	2116209	1534521	2774716	5645843	0	908660	4346901	1819388	3618043	3012017	3962392	5005169	4780690	5322288	2257943	1903266	1475020	1501669	451659	1326467	704079	493625	0	0	1357566	1128214	2309695	2430829
a4e17d12a6a63baec2ff5847398ad759	1927323	1533407	190979	689406	946027	1281895	1563642	506565	137073	2005717	1404069	501287	707599	389934	816505	1386922	1060797	659317	6611215	1370997	700607	1008890	1743774	2140985	2654029	1638919	498872	2213551	5351766	1085413	3114466	8748647	5479797	7951043	2999835	5470588	3267554	1028044	5631259	451659	812610	2246347	711400	752978	538454	948660	1229753	488589	4039466
a631c3f5490d7ef483c6b8ef53405b58	0	0	0	0	0	0	0	0	0	0	0	0	0	0	0	0	0	0	0	0	0	0	0	0	0	0	0	0	0	0	0	0	0	0	0	0	0	0	0	0	0	0	0	0	0	0	0	0	0
a6f4ed198e7398164f0e6e62b139cba8	0	0	0	0	0	0	0	0	0	0	0	0	0	0	0	0	0	0	0	0	0	0	0	0	0	0	0	0	0	0	0	0	0	0	0	0	0	0	0	0	0	0	0	0	0	0	0	0	0
a70cd12cc96e7b91d25a55f84c866ea7	35451725	80662084	13685008	53551275	59924438	11582630	41036072	58396324	11618946	42332787	35569760	29037969	28205444	21392565	20500562	16133336	31279901	38638483	71783243	73802093	98293263	215016690	73122250	70789519	54697119	46410640	48087694	4812067	7671219	15362767	6351872	10553300	14691896	34823554	24627678	13441582	39193806	42082774	52795522	25809097	25525521	36092419	64911633	59243723	15970531	31011379	14441139	26220961	32601708
a7c9f64bd11d0003f293577319780f2c	22323904	31215788	18792331	37150085	14741073	11007202	25590338	13111783	6063461	18233792	23962786	16518019	11079751	6884345	10840677	9862554	20989267	12327990	7581669	6159829	11171841	26624864	25970605	6148908	35974153	7483128	20988256	21076855	8969262	41496168	7396857	6630140	9212099	9133635	23176145	15578294	55026285	75538915	52005170	43901274	44096055	23955442	36687921	23313897	14053637	30095431	26490464	30544236	27793671
a7fb1b11cf623aee5e79930bb505dc6e	0	0	0	0	0	0	0	0	225767	0	0	0	0	0	0	0	0	0	0	0	0	0	0	1250335	36094791	2490141	0	0	0	0	0	0	0	0	0	0	0	0	0	0	0	670551	0	0	0	0	0	1510185	0
a91ebd7f3e32a63e905673db44c5c70c	0	0	0	0	0	0	0	0	0	0	0	0	0	0	0	0	0	0	0	0	0	0	0	0	0	0	0	0	0	0	0	0	0	0	0	0	0	0	0	0	0	0	0	0	0	0	0	0	0
aab5f99d936693cacc12a892ffd46ea2	2687239	2166242	414697	1412170	2047371	683677	3317972	753957	919195	2096886	3588178	1320463	967351	1223585	1381778	960177	951997	1156915	8188203	3089570	2366915	1894745	2487784	3237169	4970272	0	1514433	5646159	3532378	5872362	4425820	9317505	7529327	8227820	9434965	6425288	3334926	2637157	4425972	1264646	2031526	3805378	1727686	866635	1389210	3500229	1353857	1761883	3789234
aac198432fc097dbf0df6f23c066ebb2	13348086	13070470	7453637	13243266	15884777	5816953	18973463	15503240	8716225	21181589	16552419	16016732	14214684	13257743	21920025	6389323	14352488	27591808	24473628	35356262	27266865	29700749	25342847	14301778	38193886	15703135	14805807	0	0	19704418	0	0	0	0	16571669	11850414	19032661	17946079	23572252	22299060	9285267	29889821	28296303	19932600	19179714	30275350	23139669	27731146	19732613
ab2ae338978b1d1fcb2ecf9686cbf300	2290761	2251431	1353222	3447030	2668643	609612	2192913	2815558	1838390	3783512	3213759	3826899	4254553	3146361	4748292	3366545	4705585	4752061	2699074	4286778	4108965	4232418	5231322	3083018	4801379	3595459	4365130	0	127676	0	0	0	0	654200	0	0	2374872	4223922	4208625	2774478	2963637	2497803	3789295	2443626	2196890	4939576	4828756	5552152	4325446
abfb3e57e034fa80ab5d814d3c0d0d02	15782020	17828901	18808701	13343341	12270108	10408984	12718894	15032017	15311852	14632618	15569570	17092665	14232598	12545106	21266821	10052218	10789299	12365310	40304153	30837766	22570905	33391812	63798872	25931607	57399403	31736594	36417653	27364623	16683039	77565272	62063935	99177484	94019503	43453958	58641936	26852856	9112097	8716029	7666416	8478288	6990838	7091079	6780079	6066444	8486027	11187649	10616494	10467656	14745838
ac9c0939fe362155ee2a37c4a05c4467	3436141	3188513	1014917	2635310	2838080	706466	4786270	2261871	1249783	2279224	2480523	1760618	1683907	1519396	2776118	1410630	1813328	2065032	5367822	3881272	2745622	2509922	2650536	2449287	6104266	1092613	2565627	6255687	4734664	6373322	4343861	8611336	9470987	10366549	8588237	7228450	4766587	4648549	4939701	1935682	2736584	4760914	4036107	4148481	3209183	2535213	1387703	2665033	3914350
ad10c43065ff05a67ff89de0497bdd5f	506611	0	0	0	705990	3936841	0	0	0	0	7769184	489061	0	0	0	2133726	0	0	43458127	0	0	0	0	5326770	0	0	0	2357913	1904505	0	2397319	2805059	0	9888480	0	6940524	2273813	0	5927641	0	0	0	0	0	0	0	0	0	2073354
ad692ce7cd3973a1aa85734463fb4774	5253331	5269566	2575488	7194285	5478483	1042608	5510885	6491098	3354255	5409358	4758235	4034749	5517483	4302716	3881540	4077787	5548782	4353982	7672649	6256378	8142189	8956978	7556353	5583688	8034469	4306928	8997512	4747906	3989885	6762957	2725158	4315476	6429053	7095551	5709363	5470588	4547627	7263357	7844245	4890824	4325954	4626803	7070446	6435829	4846082	5070426	4084135	6351661	6005578
ae7464a60e951ff3ad4a612fe797a09d	0	340757	0	200150	0	1321776	0	0	177388	0	3681782	0	376192	0	0	2027039	0	0	41699180	4267468	6419075	0	0	0	0	1384823	0	0	4149480	0	4323371	0	17712256	15424016	0	2636793	6012973	0	4070313	0	0	1173465	0	0	1679975	4939576	0	0	1161793
aff7c4f4af1f97ad054c36b854c5e52c	0	0	0	0	0	0	0	0	0	0	0	0	0	0	0	0	0	0	0	0	0	0	0	0	0	0	0	0	0	0	0	980790	1423884	0	0	0	0	0	0	0	0	0	0	0	0	0	0	0	929435
b0300843da8adb2663ed18d850b68152	2312787	1509067	763916	2057098	1397860	569731	2726839	824640	0	1504288	982849	1308237	1236059	0	1168231	0	825064	323439	0	946181	0	0	0	1216079	1616545	584421	0	3031602	1404440	3701536	1680173	2255817	2286844	3094868	3072412	3106566	1515876	2301926	2884785	916223	1230865	1776961	1321172	0	1098445	1243072	0	0	0
b03553e5135ba09ce8d97eb8b6d1cda5	1949349	2397470	1304114	3313596	3021638	700769	1983156	3110073	1427171	2567926	2589728	2029601	2705000	2016898	3090158	1493608	2819724	2873628	3517894	4479876	4052159	7775838	6649591	3596854	3570875	4230699	3403019	0	0	0	0	549242	0	2239376	1717647	788007	3082280	3598155	3556585	2800287	3071189	2263110	5124985	4475245	3683022	4138122	3903620	4041966	2859799
b05c08c490735155e9d5af4353918422	0	0	0	0	0	0	0	0	0	0	0	0	0	0	0	0	571198	0	0	0	0	0	0	0	0	2058178	0	0	0	0	0	0	0	0	0	0	0	0	0	0	0	0	0	0	0	0	0	0	0
b07943b2d36d9efcf18196e14c1cd5df	5165225	4673241	1216809	1868068	3134596	1754771	4824408	1955576	1024015	3099745	3572577	2274131	1889917	2958117	2700748	1754397	2892258	2201871	5094882	2626134	2878169	2657565	2836539	2757588	7527791	1156137	2815063	9142928	4894259	8488485	5552765	7355925	8543305	9687188	9386581	5500896	7882553	5274315	5809088	2451864	2760485	3419811	4500695	2159483	2272274	3990916	3486181	5004339	6988634
b098cd3acb531cf4e1a92fa3fac96298	6696070	7350618	3661340	5915548	5520842	1629430	8790720	4617986	3854168	5500527	4383817	4120335	4541175	3065685	3919225	3259859	5222384	4428622	6065335	5290888	7157552	9104621	10113888	6183164	14886688	5564703	6806039	7394543	3202548	9239925	5081498	6120130	8694323	8127173	8733391	5500896	6147718	9945212	6816787	5587669	6357480	5364410	5575054	4461038	4684546	5512044	3892338	5596569	5344249
b0cdafef56668ad6f86befe4b96d3ee1	7973609	5257396	3601318	4381064	7836490	4831318	9686954	4629767	4160566	5454943	8377615	6969112	5114420	4611973	5577359	4231889	3155190	6120455	19863973	6468786	5510179	8169552	7788857	10859075	5959501	5297902	3278301	3352407	4734664	2504799	3216916	3511228	5134613	8982665	6338361	9183313	11183794	6883428	13317433	3832651	4899562	19479513	13400456	5867544	4350704	6542485	4321060	4826670	13119328
b0e2b31a6433ae43988a11a2e02e0efb	19900984	12096879	2842859	6048981	7074021	4973751	13691403	3758004	3451012	12535732	14649125	7201416	6063857	4248932	6268248	4445262	7887975	5685057	30447983	7685304	7233293	10236546	6765843	17778737	21956056	2883990	5737028	19392631	21066593	23322461	17375443	38172347	31454896	39302306	32683686	30141271	24910889	13699809	21991548	5445719	5114664	14131867	9277238	5739680	6278368	10075427	6137484	8794608	22252811
b150d20ff229d6ef24ba4645f81a00ea	2621159	2738227	1429614	2535235	2936919	951451	3565867	3875810	1902895	2719874	3057751	3594595	2767698	2514400	2901734	2619741	2520525	4391302	4276061	4981931	5245085	6717734	4603563	2791844	5452823	3468411	4721467	0	0	1558542	0	0	0	2063245	2661144	772853	2947536	5073176	4406213	3419705	2282479	3838906	5400834	2855633	3736867	4039985	3655413	5093174	3646244
b1ae75d17f7376f21d1943c89b18c75f	0	4295974	2619140	0	0	313352	0	0	0	0	0	0	0	7946578	0	0	0	0	11766750	0	0	0	137339628	3613982	0	0	0	0	0	0	0	0	0	4478752	0	0	0	0	0	0	0	0	0	0	0	1962746	0	0	0
b2d999ea1b142151ee84a7e33543e9ed	1916309	1509067	578393	0	0	740650	1392023	0	451534	1306755	1154457	0	832997	779867	1105422	0	462399	335879	3548221	907561	738478	1008890	0	2055345	2195606	355734	0	5405556	3883488	6095011	4016022	6257440	7227291	6944582	7644741	4167345	2543302	1787903	2608162	1045268	0	1491976	958212	383592	850757	1717402	462568	843927	1966112
b2f78cf39495cd5eb657de74e898eacf	506611	0	158240	0	0	0	0	0	201578	0	452422	0	0	0	0	0	308266	0	1849927	5831563	1495891	0	2929540	1113312	1881948	1448347	0	0	0	38267761	10798182	1255411	0	5485213	2757913	1030471	0	0	0	0	0	0	0	0	0	0	0	0	0
b31cfee507fabd6eb963bd0dcfbd522a	2874464	4454183	2520923	5826592	5125488	848899	6521532	7610253	5047509	6594555	4009398	4731661	5186076	6144816	5589920	7242813	6709312	12601669	7005462	14675456	10016786	16954280	11508907	6474338	9747524	8855247	10102157	0	0	0	0	0	0	2189053	2927258	1272935	4463412	8380797	6164747	5161819	5640471	6789331	9495014	9049940	7279891	8979561	8202116	10911828	7006507
b3d9558f32fe23a3d5926846408682f6	13248967	8591948	1440527	4069719	3967664	962845	5911330	0	999826	16182491	14352710	13021236	9530198	7153265	16229611	6602695	9828236	12763388	14071578	7453587	10111463	9399906	10788148	9488844	21135720	0	7857233	7811589	4990016	18591174	5778154	12769886	15274394	10190419	12338031	14047741	8876294	9833468	14305373	2980951	2413930	4710622	5008838	3239225	3036878	16209007	12252404	15279521	22842644
b3e5b04c20544308b97546ffc12a0781	3149796	4807110	2046203	5192783	3995904	603915	4423963	6396854	3942862	5196631	3291763	3924711	3331986	4813663	3127843	4872007	5158917	8210367	3335934	6623265	6040368	7037626	4510562	4727294	6490307	5043806	6093365	0	0	0	0	0	0	0	0	0	2947536	5900081	5058254	4206883	4230353	6169071	8667467	7629228	5201461	7425721	3756953	6499719	3556875
b480fbe5816b69be4cd96e12391c74c5	2632172	1715956	1718811	2802102	2908679	2791682	3222628	5183454	951447	4269746	4680232	3154440	2588559	2742981	2248530	2631595	2602125	3819064	7884936	6449476	4487672	12721862	8346864	7587650	4294701	8067549	1906404	1732344	2670563	3228407	1782622	2275433	3710728	4654883	2661144	2515561	5945601	2368972	5730053	3006760	2378080	6621693	10075749	5469744	2035354	7098596	4603113	3109205	5201259
b4b26021f16b2aba30aa46e52b10a7ad	4416322	5013998	1325940	3469269	3501711	1367354	5053234	2344335	1910958	3677148	4212208	3435650	3125977	2070682	2110352	1446192	1686395	1890872	11069237	2954401	2934975	3248135	3371296	3374192	6803965	2540960	3224851	8340917	6692367	11466413	5265907	10023674	12383477	12027210	9773656	7167834	4951860	7062218	6895822	3316469	3895749	4291528	4834617	2614111	3263028	3892779	2166171	4545361	5433618
b5f62755515f7c2cf9fe1ab3c7d1a3d6	12125613	11865651	4970910	13165430	10942846	3720343	13367233	11450722	6071524	10119755	8221607	6810168	9154006	6359952	8152491	6389323	9102905	8844804	10796297	8747344	10092527	11393079	11997164	8923624	10350712	7356080	8569908	5341395	2702482	5510558	4138962	6414367	5307205	8001366	7233473	5637281	11840673	16962733	15569937	7897584	11209241	13343969	16246056	10840038	9466013	10467976	7852369	10452851	9937801
b5f63699ca2eed57e65118db786c721c	330398	0	0	0	0	0	0	0	0	0	0	0	0	0	0	0	0	460278	3275281	0	0	0	0	0	0	622535	0	0	0	0	0	0	0	1333561	0	681929	0	0	0	0	0	0	0	0	0	0	0	0	2073354
b62d95d7ae9d1d1370cdd0189b261c56	3821606	4052576	1686072	3447030	3261674	1054002	5015096	2155846	1564244	2613510	3400968	1895110	2131755	1237031	2336461	0	1505062	1467914	5944029	3630244	2972846	2903636	3371296	3237169	8010341	1143432	3616822	9303330	6319978	10547986	6187953	10376758	14756618	11624626	11055844	8546846	5069762	5788337	6303058	3200328	4302054	4274764	4123217	2997704	3015340	3434805	2357967	3494154	4182456
b6b34b3676b7db819ad0b885715a5fee	0	0	0	0	423594	0	896234	0	0	0	2028100	0	0	0	0	521577	0	0	1455680	0	5131473	5118273	0	0	0	0	0	0	180875	0	3155446	0	819812	0	0	1303242	0	0	948423	0	0	0	348441	0	0	0	0	192475	0
b6f7801995184f729367edfeadfe72ff	1993402	2969455	3945080	4848081	3713508	757742	3604004	6420415	4733047	4345720	2901744	3533462	3600695	6265830	2587693	5002401	3925854	5150139	3669528	5464676	4809572	6348627	4185057	3100146	6249031	3557344	6485336	0	0	0	0	0	0	1031623	1669263	969855	2863321	6011825	4840907	5277960	4947362	3537158	5996087	5597608	5201461	4759658	4354906	5344871	3878602
b706e0fec14d4eef40d88c93e3881ebe	6927348	10405263	2951989	11719901	10025059	2495422	9915779	5890289	4942688	11274561	4383817	6235522	9431671	4329608	5187949	5215774	8459173	6431454	7824283	5310198	11001423	13410860	18530503	7382115	18457563	5437655	11491872	5646159	2872717	8544147	3257896	5629735	6148591	10165257	10692960	6334365	7343575	20650283	16360289	7058788	10145678	10075032	16434795	11294667	13644412	9175835	7728266	13354775	9079862
b7baef3aa990eb4af7ff66e982fa64c5	16530922	14956805	4179711	8150557	9629705	6096121	16303830	3687321	2991415	10636379	11918990	7568212	7649238	6037248	5187949	3508793	6446380	4789381	20167240	7163939	10755264	12648041	10671896	13513896	22438606	3074562	5238156	21381619	14246550	38351254	16596827	30894885	34820440	38597783	32127265	23503826	19672697	15934688	21892754	4542401	8281454	9722993	9625679	3807510	4695315	11187649	7795959	9179557	16229359
b7cc33745e4e3160e61a1cecc37b9f19	3193849	3979557	1211352	2079337	3304034	1156554	5262991	2544605	1644875	3570784	3525774	3227799	2158626	2568183	2323899	2347098	2919457	2288951	6914482	4769523	3294746	3666455	5370823	3048762	5959501	1638919	3741540	4491263	2713122	5454895	3380835	3648539	5242483	5661344	6362553	3803650	4766587	5453105	5888123	2929332	3059238	4475929	4268401	2102655	4070709	4301684	3869774	4338081	5737472
b7f0f5a6ccb43f2f50f377b5da2be98f	0	0	0	0	0	0	343239	0	0	0	0	0	0	0	314040	0	271999	0	0	0	0	0	0	0	0	0	0	0	0	0	0	0	0	0	0	0	0	0	335900	0	0	0	0	0	1389210	0	1726167	0	3717739
b82c4bdf6e85167e49753a448c2340c0	2742305	2932945	2389965	5971145	4701894	2028242	4557445	9648293	4217008	2841433	3260561	2922137	2884139	5835558	3667993	5405438	3445322	6530973	8582449	11276929	8804925	13214004	10578895	6988174	4825507	9477782	5808295	0	0	0	0	0	0	1660661	1257995	0	5962444	7464496	7172445	5394101	6500882	7744867	9770863	12374408	6461442	6869609	4501574	5626180	3074284
b863bb1846328e9bbf4c747c6d9d4f21	2632172	2336620	0	722764	1948533	284865	2135706	0	564418	1671431	1622480	1234878	1379371	4222040	1645572	2181142	1459729	1281315	13586351	1023420	2764557	0	1883276	8341277	7238260	1295890	1229363	2935361	10203466	1586373	2827607	14986471	11606813	9158796	5878709	10592634	7798338	1810252	4109831	309709	1242816	40551585	2656862	696149	2756882	4399821	2030785	1199265	4003719
b87347b67cd253e6f3a5d690335fb404	3160809	3212853	1309570	3235760	2908679	1008424	4233275	2462141	2241545	2355198	2652131	1797297	1997400	1505951	1896804	1386922	2175993	2313831	4063775	3050950	3143264	3986347	3952554	2860356	4825507	2096292	2975415	4362941	3457900	4786949	3872593	5453192	5911277	6919420	6435130	4606811	4328667	5140222	5789329	2761573	3369942	4962079	4878172	3139775	3736867	3074968	2572328	3523765	3842855
b873697a2dccce23419cceb10aa766cf	11310631	12255087	5281933	15000139	12015951	3036666	12909582	8152160	9216138	8949753	7878390	6859074	9019651	4948123	8805695	6733090	11469297	8770164	11160217	12821714	13955333	13829181	16972732	13787942	15827662	8880656	14698906	5068711	3383423	7069099	5040518	6532061	7205717	11146557	10886498	6546520	11116421	14817249	13534780	8736379	13324418	12405198	15607248	13368907	11867515	9028629	7728266	9949456	9866306
b8bf1bdf6bbc117ff56441426cac5ffc	5605756	6669104	4359777	10152058	10222736	2501119	4385826	8646944	6998782	10286898	7410367	10600387	9583939	5795220	9484022	7017586	5521583	11631353	13586351	10543156	14296169	19390381	11136902	13668047	4656614	6161829	7429629	0	478786	0	0	0	0	1635499	967689	454619	6619324	7308055	8516044	6981361	7504694	8968623	14097337	14306578	10381384	8488874	7209287	8720579	11653681
b9f761d687a51e2d46fde65a6ee0679b	9427361	11098947	4032385	9240264	11211122	3686159	10049261	10166639	5531296	12353394	11076548	9133205	9064436	6763331	9094612	5986286	8513573	9715601	15921505	13690655	14334040	35015879	20344028	15329451	12932358	11065882	10494128	3609050	2638644	5983686	2089971	4393939	5911277	6365866	6169016	4424963	14013428	11531976	11756488	7110406	8197803	9639174	13879562	14647549	10639841	13101326	9747769	12644100	10331024
ba1184d91a5757d71d9522a418194444	0	1216990	392871	989631	974266	415904	1220404	1001349	507976	683767	0	0	609073	0	376849	687534	652798	0	0	0	1003572	2805207	0	0	0	0	0	0	0	0	0	0	0	0	0	0	1061113	1162137	2489609	967841	908211	687315	1945462	1164984	1098445	1079510	0	799510	1126046
ba8f44e11220aab8818e1dff52973126	8039689	7606186	3939623	7961527	6791625	2073821	10259018	4441278	4813679	6989620	5507072	3839125	5714536	3764876	5728098	3248004	6428246	4316662	5671088	5503296	5510179	5364344	7463352	5429537	8396382	3417592	6218083	7779509	3532378	6762957	5737175	6708604	8025529	8982665	10330077	5758513	8017298	9744073	8595079	5407006	6931087	6068489	7259185	6407415	7764500	5986374	5167220	7491703	6649033
ba998122d9baed57daddd226e4cc08bf	0	0	0	0	0	0	0	0	0	0	0	0	0	0	0	0	0	0	0	0	0	0	0	0	0	0	0	0	0	0	0	0	0	0	0	0	0	0	0	0	0	0	0	0	0	0	0	0	0
bb383c5950deafeac8781fb2a8500593	0	0	0	0	0	0	0	0	0	0	0	0	0	0	0	0	0	0	0	0	0	0	0	0	0	0	0	0	0	25938584	2499769	0	0	0	0	0	0	0	0	0	0	0	0	0	0	0	0	0	0
bb448f5bc32f1d55d277ac6027056604	1883270	2300111	1020373	2690907	3007518	0	5320197	8352430	1580370	6321048	3073352	3790219	2069056	5660760	11531566	3366545	1758928	8807484	11220870	23017293	19030000	21703447	24924341	7570522	2581646	30758324	4222595	0	0	0	0	0	0	0	0	0	3065437	3843992	3260202	3161614	2736584	5163244	11324329	8708969	3026109	12283516	6882105	6766222	3306643
bc0c920d7210a6f82757d346f7cf5482	0	0	0	0	0	0	0	0	0	0	0	0	0	0	0	0	0	0	0	0	0	0	0	0	0	0	0	0	0	0	0	0	0	0	0	0	0	0	0	0	0	0	0	0	0	0	0	0	0
bce573c24cef476e325add9f89c3a2c5	0	0	0	0	0	0	0	0	0	0	0	0	0	0	0	0	0	0	0	0	0	0	0	0	0	0	0	0	0	0	0	0	0	0	0	0	0	0	0	0	0	0	0	0	0	0	0	0	0
bd5a5a9c5c3332de631243a05fc407e2	38612534	29852760	10127342	27376088	25994555	7030480	34934054	16645956	14295900	25284192	31887978	23132563	21281720	14615788	24319294	13632136	19384472	18970923	50069343	32845987	25808845	26526435	32224941	33313723	50281781	15995345	27045987	41111095	30727435	48064308	30529965	57454678	63254975	55908914	57674248	38157727	35926252	31154215	40446270	19292300	20554258	29822765	30619242	19179622	16196682	24027276	15501660	18551589	31386294
bed5dc3be81addc4d52a9496e07f4cae	0	0	0	0	0	393114	572064	0	0	2962991	4196608	0	0	282366	816505	545285	0	0	12676551	0	0	1648675	0	10036936	1954330	0	0	0	9022460	14611327	4261901	1588880	6385905	3950360	2225684	12668729	926368	0	0	0	0	3553921	2076127	355178	0	0	462568	0	2323587
bf1c9fdf7219485a4566717e84c7c41c	3226889	8092982	2526379	9718400	5902077	1133765	5453679	5218796	4547596	6731308	2714534	4670528	5750364	4127918	5250757	3971100	6147181	10984475	5216188	7569445	12648796	9645977	11462407	4538888	11822492	5780685	9086597	978454	468147	0	0	0	0	1560015	1016073	681929	5036076	9788771	10294336	6607129	9273317	10645001	22067922	13908778	7818345	6853253	8235962	9031500	5594482
bf31953894cf11dfb70e47bc8c2f75e2	1002208	571985	0	0	0	734953	858096	695054	346714	562209	1731686	868082	519503	752975	741136	806074	462399	0	6125989	0	1798856	2731386	1185766	4076435	0	1206956	766125	224563	3926047	3451056	942536	2079275	2178974	5107790	10136539	2879257	1920109	0	1066975	0	573607	0	958212	1889548	312303	1406634	462568	592229	2073354
bfccc93da0a6c23938e771c6159fb1ee	3546274	4052576	2706445	5281739	4419498	1401538	5034165	7245055	4273450	4543253	4898642	4817246	4281423	2877441	3517253	4563802	5802648	7302250	5003902	7086700	5756338	8563265	11369405	4984212	9192590	5323312	7750332	1154896	1340601	0	0	0	0	1861953	2975643	1803324	5019233	7330404	7231722	4697256	5174415	5096189	5850903	6322172	8022957	5397550	4219520	6884668	5272754
bfd291a9f946f890fb60158a0ea803a5	1046261	681514	283740	1134184	1327261	717861	1430160	1048471	507976	896495	1653682	855856	528460	820205	866752	1031301	607465	1069836	4397368	1274447	1173990	0	1697273	3083018	2895304	1143432	1104645	1363419	1606594	2087332	1352334	2569670	3128230	4352944	2540183	2682255	1819051	1028044	1975880	709750	1015763	2179291	1350208	838221	893833	1848252	958982	873539	2681062
bfe841ee5eb749e446214c60081f98c3	2191641	1533407	529285	533734	649511	677980	1372954	294514	0	1124417	1107655	868082	797169	537839	502465	0	534932	0	1667967	0	605930	0	0	667987	2436881	0	0	3432608	2362012	4230327	2520259	5021645	3797024	3900037	4790059	2394329	1953795	2033740	2054916	464564	752859	1274047	682363	0	452301	1194004	575389	621841	1858869
bfe9159bd1588ac78808907eda0f7041	22841527	37714514	6084045	57242932	42430004	13160785	64223741	33032740	6684321	38154210	23494763	31813387	31322464	7677658	17498335	8582318	22467129	35864374	64049941	69901512	101341850	118556925	67449172	23276786	68425686	24240761	51241278	25118991	8862865	80598862	16473887	16693046	32166838	155221464	57964554	32732602	15108227	30684891	37739314	13459444	19442895	31381797	45297315	30275389	19976625	19104056	11180601	21127787	33513269
bfe94ecc358b0fb1a3c76b3feffd167e	0	0	0	0	0	0	0	0	0	0	0	0	0	0	0	0	0	0	0	0	0	0	0	0	0	0	0	0	0	0	0	0	0	0	0	0	0	0	0	0	0	0	0	0	0	0	0	0	0
bff7b471c64ebde311a628d12a1a4ede	1420712	0	0	0	0	1099581	0	0	0	0	702035	0	0	0	0	0	0	0	3548221	0	0	0	0	1849811	0	0	0	0	0	0	0	0	0	0	0	0	1903266	0	0	0	0	0	0	0	0	523399	203079	0	0
c02d09efaf147d9711727679db17fb39	32224836	36485354	21853452	42376227	38434100	12733486	38785953	49678696	25930972	34796153	36162589	28976836	30587994	31315703	29620297	31875489	33655360	44236460	53496257	50012408	55215402	70253222	65868151	43402043	54093931	39931191	45575517	21493900	15374357	29556627	18686797	29384468	26147691	39176499	34667448	21033727	40675996	59671273	51807582	38429745	41980878	46251270	56868456	43161254	44928561	46778768	36666954	52501145	52530932
c04d28c32e01bdc01ea507eca9ad919f	6288579	5208716	1724267	6315848	6593947	1606641	6902908	4924282	3176867	4619227	5195057	4120335	4021672	2689197	4961839	3544355	3309323	5374058	17013265	8148740	8104318	11368472	8439865	9009264	8396382	4637253	5558859	4956429	5777354	6595970	4261901	8415178	10441817	10693649	8394700	7743685	10055308	6168266	9997954	3948792	4732260	11231733	10496782	8225927	5244537	5381194	3181563	4871088	6684780
c0536f32e8cebf844540de68a98a151d	0	0	0	0	0	0	0	977788	0	0	0	0	0	484056	301479	0	0	0	0	463435	3787065	442927	441756	0	0	0	0	0	0	0	0	0	0	352261	0	0	421077	0	0	0	0	787898	0	0	0	0	755903	296115	0
c05fee282c6cfb11002dbe91ba05f36a	2224681	2945115	1484179	3302477	3529950	1213527	4996027	3074731	2056094	3236498	3151356	2396397	2875182	2232034	2914296	3236150	5394650	4702301	3578548	5097790	5813144	7382125	5975332	3357064	6828092	2655303	5380690	1876706	1021411	3367563	1475273	1863501	2675176	2767768	4040100	1606322	3452828	5028478	4998977	2813192	3142890	3218646	4907209	3225018	3241490	3500229	3802081	3834686	4379067
c07f8724cf57200a5d764ac5b999918c	0	0	0	1834709	0	0	0	0	0	0	0	0	0	0	0	0	0	0	0	0	0	0	0	0	1302887	0	0	0	0	0	0	0	0	0	0	0	0	0	0	0	0	0	522661	0	0	0	0	0	2502324
c0d61b310d7175f4535b0702df62b6ab	5605756	5318245	2155334	6616073	5379644	1167948	6235500	4712231	3910610	3327667	4071801	3362291	3905231	2581629	3894102	3461377	4261320	3893704	7854609	5561225	6305463	5265916	7812107	5309642	7431280	4472090	5647943	2951401	3032313	3785029	4405331	8062094	5393501	7171035	6289977	3727880	5996130	7241008	6698234	4077837	5150515	6152307	7564071	5384501	5815298	5005001	4129263	4486138	6702654
c156bb9399369ba3790e35c5bde6bcb1	2995610	1764635	829394	1745754	2230929	786229	3966312	1449011	572481	2340003	3010949	1467182	1513725	1492505	1972174	1007593	1369062	1331075	6216969	3224738	2045015	2165423	2766788	2654821	4849634	863926	2405276	5822601	4479311	7041268	4712679	8258252	8284417	8429112	10523615	4682580	4126550	3866341	2884785	1819541	1529619	2615150	2003535	1790098	2056892	2862337	1353857	2739061	2663188
c200f60bef0abc570ac6e9b598a0f929	23204965	21199962	4774474	6493759	12213628	11018596	22005403	2356116	1064331	15848204	21669472	10918276	8527019	8309620	6293371	3402107	3454389	3035348	87098215	16336099	24634855	34720594	22994564	44618122	52694534	5208969	7607797	30765150	32993689	94959709	26739332	65948319	73135868	129783160	69818741	44476938	32843972	19085868	34696458	5536051	6381380	12908111	9945083	2827218	2099969	16634268	5810302	7062337	23593341
c24a76bf567e95869f1091256ab50d5b	2632172	4405503	0	0	14684594	3879868	3108215	16657737	2475376	4497669	14009493	13009010	1451026	14750247	1193354	2750135	4551452	808597	187570493	10041101	10963552	80096055	5859080	60290130	10809135	37225068	2387459	3015562	5394325	1948177	0	4825487	10312373	137306456	452394476	5409972	19403208	5162571	15945354	0	0	5548811	10743594	5142980	6138370	5348482	2978485	2665033	24451281
c27081a3a1fe7aca8ee3feaa76825e41	0	0	0	0	0	0	0	0	0	0	0	0	0	268920	0	0	0	0	0	0	70685561	1648675	0	0	0	0	0	0	0	0	0	0	0	0	0	0	0	0	0	0	0	0	0	0	0	0	0	0	0
c274a083717cbf6fe85a462c4fc149bd	22863554	23013277	7289940	16012009	15870657	7303951	23626251	10720326	9079065	16699115	18252903	10380310	13059237	11160169	10777869	10407839	15231952	11059115	24231014	14810624	13860657	16978887	19344265	17538947	27843174	7445014	12810319	28888444	19981344	30085418	21985673	35151513	36740526	43705574	40473581	25746616	26612039	27958338	34162970	12259321	16443407	20652978	22401845	10726381	14893624	19218550	14689346	19543573	27257459
c3b4c4bd2f60dc563dc3dcbc4cb71963	2797371	3030305	976721	2312846	1383741	979937	1678055	4559084	1064331	6108320	3775387	5832047	3520082	4638865	10300527	2809405	2529592	5585537	5519455	4537805	18121104	11245437	11694910	3751005	4077553	2871285	6752588	0	0	2309981	0	0	0	0	2177300	1500244	3654945	4693246	6362335	2542196	1063563	4006544	5154021	3367089	2304581	7867338	4388752	8483688	4790163
c3fe905183820e9e79a8c25f8bd644d8	4284163	3797008	1647876	5192783	5125488	1304684	6445257	3381026	3184930	5227020	6677130	3521236	5159205	5996910	5853714	7053148	7987708	5871656	13252758	9384568	14068945	13287825	13275932	10499389	8275744	3328658	3919708	2807039	3936687	3840692	3524264	5198187	4228504	6692966	6798013	2818641	8152042	6548196	7271240	4581115	5879474	5112953	5139503	4759388	7032203	7425721	5607223	9105528	9937801
c5c225c03af492225feedf14f8438e06	24548585	26773776	16276865	40063381	31148282	8249704	36917210	44353875	19295030	26408609	20327806	19391250	21747481	18864719	21505491	20187415	26492716	30900834	27294009	40994726	42112159	49337201	50429940	29596973	29821632	35039842	32800832	1796505	1542756	1836853	1577723	2608901	2308418	7724589	8805967	3167182	25416181	46373742	37324379	26260756	33089966	40316892	50886887	40618178	32102598	29866444	28013553	34778677	23468225
c67f08d36714eb0c449fa5c09e61d814	5209278	2920776	1495093	3191282	3134596	1122370	9725091	5595774	1935147	6184294	5304262	7213643	3081192	4248932	7423917	2975362	2729058	7526169	4670308	4074370	5737403	10088904	9067624	5772095	7407153	6098305	3955342	7763469	3521739	9601729	4016022	8081710	9082655	8630404	7620549	6607136	5204506	4156875	6895822	4400451	3441643	6319945	8754577	7231428	3909172	8799642	9623665	12199928	9044114
c6fdd92ed145777fa4fc409398c71a11	2819398	4368993	1500549	4325466	6057395	1008424	9248371	3133634	2354429	4512864	2808139	2897684	2427334	1398383	2725871	1647710	2447992	5722377	7308729	5368127	4506607	6053342	8044610	5429537	2412753	3328658	3527737	0	2010902	2421306	0	0	4250078	2969060	0	2909565	5204506	5877732	2884785	2103441	2115177	13377497	13458529	7757092	3984556	2437076	2278992	3109205	2984915
c717ca6afde78250d3e8b7de9831a279	0	0	0	0	0	387417	0	3510612	0	1185196	14212303	0	0	0	0	1612148	208533	0	15102685	0	1306537	76306564	0	4847189	0	0	0	946373	2032181	0	37086736	0	11822553	0	0	11335179	1128485	0	0	709750	0	0	4587805	0	0	785098	688211	1791494	0
c7b57bde4831e5e3eb8b061b445ae468	1982389	2872096	1827942	3424791	3600549	957148	4137931	5395505	2064157	5363774	3931395	3594595	3546953	5311165	3341391	4670488	3418123	7837168	9674210	12396898	8558766	12229720	9369878	6851151	5742353	7978615	5345057	0	0	0	0	0	0	0	0	0	3823375	3821643	4505007	3471324	2700734	5817032	5139503	5995408	3026109	7131309	4501574	4900699	3628370
c7df5e6c532a2af75adec12002ee2b92	0	0	240088	544853	1073105	1139462	819959	695054	298335	1413119	4898642	978121	985265	1142909	1670695	2761989	607465	1231555	18226333	5966731	5396567	5536594	674259	13222722	0	2452027	962110	0	893734	0	0	1294643	0	1459369	3314334	0	3385456	0	1481910	0	633358	1290811	2802045	895049	1863049	2322582	2436942	1214070	4522057
c80ce6e98cf47c182769727172579299	4746721	15833037	11453282	5626442	8500121	2056729	6235500	9389120	4184756	13249889	7176355	10637066	6413178	14615788	13616795	7740682	7906108	18448445	16346079	78436448	19427642	33637882	30899673	10602156	41619996	17951884	9496384	0	0	0	696657	0	0	0	2346645	0	12177534	18370707	13218639	30622493	13252717	27911694	39489967	29778140	20213545	54564325	28543814	48074229	8221922
c8aea3c5d1ab2be0848e2aec5bb7e236	0	0	0	0	0	0	0	0	0	0	873643	0	0	0	615519	0	0	0	3912141	2915781	2669881	0	1720524	1798427	0	0	0	0	0	5733206	2479279	2079275	1316014	2415507	4596521	1333550	0	0	0	0	0	0	0	0	0	0	0	0	0
c92ffe7a3ed1b2364d71a72bbe881409	0	450286	0	0	0	0	0	0	0	0	0	0	0	0	0	0	0	0	0	0	0	0	0	0	14717796	0	0	0	0	0	0	0	0	0	0	0	0	0	0	0	0	0	0	1037120	0	0	0	0	0
ca9e697fdc18513483f0fa83116596ab	0	0	753003	0	0	0	0	1260522	0	1215586	10390114	0	0	0	0	0	0	0	20895080	0	0	0	0	0	0	11599484	0	0	7139234	0	0	0	0	0	0	0	2273813	0	0	0	0	0	0	0	0	1684690	0	0	0
cab1e06d6d1c8d58ac7867c2dee8b876	0	0	0	0	0	0	0	0	0	0	0	1198198	438891	0	0	1066863	0	0	17619799	1023420	3313682	0	0	3065890	1254632	0	0	0	0	0	0	0	0	0	0	2924719	2223284	0	0	0	0	0	0	0	0	0	0	903150	0
cb1de6916499d06c40695f3afb67c925	2819398	2762567	873047	1812470	2089731	917267	4633720	1460792	1007889	2415977	2464922	1736165	1056920	941219	1859120	580848	1296529	1107156	6065335	2799922	2650945	2780600	2627286	2295136	7286515	1079908	1835136	8132394	5745434	7096930	4466800	7297078	10053485	7875558	8926928	7425451	3587572	2681855	3813449	1961491	2390030	3889197	2264866	1648027	1615361	1651977	1116932	2679838	4432688
cbfac80931ab94371505cf48076ce14c	1332606	1691616	1898877	1111945	960147	905872	1086922	1189838	1483613	1018053	1310465	1234878	752384	941219	2261091	651972	462399	858357	4730962	2471656	2347980	2977457	5370823	3596854	6731582	3227020	3064499	3320326	1574675	7876201	6946079	12514880	9643579	3421968	5588402	3379338	960055	1095091	0	1174314	896261	0	682363	0	947678	1406634	1308728	1347322	1108172
ccab2ee96ba7f81e1ca3e3f7f8615371	17995687	15200203	4605322	10507881	10815768	2182069	19240426	6455757	5571611	9800663	10967343	8191764	6457963	5096029	6557165	3022778	4152520	4403742	18438619	8728034	8653443	8071123	9276877	9180543	21376995	2883990	8017585	28134553	18278993	33425150	18113080	29168695	36697378	33263540	32224034	21882350	18190508	21611281	24224293	9626793	10241279	14735363	15186215	7813920	9390629	12774202	5945688	12851380	14298995
cce124c7fc8aff38a220173cc8d7f29a	6035273	6486556	3301208	7594585	6819864	2073821	7322422	6550001	4362144	4588838	4040600	3484556	3564867	2931225	3856417	2975362	3962121	5423818	9765190	7878402	5301890	7308304	8137611	5583688	6393796	3786031	5950830	1571942	2276894	2894434	2048991	2726596	3257674	4981982	4935212	2773179	6383521	8425494	9049532	6065138	6775735	7040788	8769096	8893662	7441427	5086782	4072852	5492929	7060129
cebeff122cc7bebdcb0925a3bd16acef	3171823	2373130	0	1745754	3049877	1259105	3279835	1425450	0	2461562	3447771	0	1056920	1626964	2851487	0	0	0	8006243	2761303	0	2854422	4161807	4967085	6176649	0	0	4330861	5053854	5371402	6146973	8258252	7701919	10014288	8757583	6591982	5187663	3821643	4564283	1767923	1469868	5431465	2743972	0	0	3729216	1929246	2324501	6059199
cf2f8bfa70b4cae6b0d7007488301ca0	991195	815383	180066	344703	0	1213527	1906881	0	209641	2127276	1653682	1014801	1370414	2406832	2436954	889052	1767994	796157	4912922	830322	492318	0	4789565	10002681	11050410	1511871	926477	1604022	5575199	1781190	2069481	4178165	7248865	5132952	2588567	5258432	4193923	1363276	1126252	0	0	2682205	551698	0	0	7752845	2109760	903150	1733753
cfce9cece9d976159588fab25fd4bd43	1850230	3590120	2068030	5203903	3854706	729256	3851899	5866728	3644527	4300136	2574127	3985843	4657615	4517852	4409128	4919423	6527979	7041011	1849927	6333618	4639154	7702017	6277586	3476959	4246446	4306928	4258229	0	0	0	0	0	0	0	1814416	0	2644361	5475454	4109831	4206883	5676321	2833079	6736524	5966994	6224523	6738760	7683137	8261601	4253951
d012fcfa0729d5943c01ba8de7cebee7	1563885	669344	174609	578211	790709	0	896234	518345	338651	395065	1138856	0	600116	0	439657	0	589331	348319	3972795	791702	2916040	1451818	4394310	1832683	2026713	825812	1086828	753891	1010771	3952016	1311354	3962392	2200548	3673583	3798178	2379175	589507	0	335900	0	0	804661	0	0	0	490686	0	0	0
d051b75a174afe285956a7bc72a64107	6773163	5695512	1718811	4659050	4377138	1259105	8828857	2462141	2056094	3965850	4430619	3203346	2785612	2460616	2889172	1944061	1124263	2027712	10098783	5117100	3616647	4183204	6417088	3990796	12063767	1372119	3794990	17082839	13512411	24547029	14056078	19910037	24486493	26318958	22668108	15411600	7545692	8403146	9089049	3174519	4469356	7526937	5516981	3068740	3564562	4596096	2222582	4204829	6506043
d095ea5352e58e4bf78f13e38a4995a5	0	0	0	0	0	0	0	1861331	0	0	624031	0	0	0	0	0	0	0	0	0	9941045	2386887	627759	0	0	0	0	0	0	0	0	0	0	0	0	0	943212	0	1560945	761368	0	0	1437319	895049	603068	0	0	0	0
d1ba0a51a5705a2b585e0ab9bb5958f3	11409750	7046371	2853772	6037862	6000916	3726040	11784522	4052519	2918847	4680007	6099902	3472330	3385728	3495957	4798538	1706980	3254923	2774109	13040471	5754323	5756338	6028735	7672605	8872241	13414909	3011038	4899635	12110369	9192695	15140118	12109536	19184252	19675490	21060199	18119971	13547660	11436439	7866775	12013352	4916633	5102714	10611473	8914279	4233724	4813774	5610181	3553874	4323275	7953816
d29eff35f13043a759086ea8c7c1d1ed	1663004	1399538	496545	0	833068	683677	2326394	612590	0	972469	998449	733591	904652	0	728574	0	0	0	2274501	0	908896	0	0	0	989229	0	0	3576970	2798239	6874281	3954553	2922754	5307205	6416190	3217565	3561186	1751679	1810252	790352	0	1087464	1726669	1350208	0	0	1324853	0	1228876	2001859
d2c19747f04d292ed1ff465035cccb2f	2235694	2117562	1004004	2034859	2767481	848899	2459876	2202968	1878705	1671431	2137306	2237452	1692864	1855546	2286215	2453784	2738125	3781745	3912141	3939201	0	4084776	3487548	3322808	3401982	2871285	2316191	1972948	1510836	2616123	2643198	2765828	1747494	3145191	2080531	0	0	3329970	3438032	3135805	2903887	3537158	0	2784597	2530731	2126308	2324121	3183234	2877673
d3e88c8eb1129fcf97cc3d10090d16a7	0	0	256457	0	1637897	507061	0	7622034	338651	0	2012500	7103604	403063	13674568	1507394	0	1350929	447838	23836768	3514385	8483025	72935394	0	89064965	0	4230699	0	0	0	0	1803112	0	2632028	4730367	0	0	1229544	0	0	0	1302566	0	5241132	0	1486132	850523	2030785	1450962	1304783
d47479f2fdf83c7972a3395eb120d753	2907504	4052576	1931616	2891057	4956050	1361657	5453679	4052519	1943210	4087408	3775387	3570142	2722914	3227037	2650502	3662896	3019190	3843944	7763629	5522606	5055731	6176378	6324086	5309642	6104266	3303248	3741540	5293274	2851438	9295587	3585734	5747429	7033125	6592320	5878709	5061430	4783430	4961432	5394153	4477878	2915837	4677095	3818331	3864339	4243014	4972289	3057460	6011129	5665977
d5b16cb717eddbb9ba4a6aa1f1ddfb66	0	0	0	0	0	0	0	0	0	0	0	0	0	0	0	0	0	0	0	0	0	0	0	0	0	0	0	417046	383029	807102	0	274621	517776	629038	556421	303080	0	0	0	0	0	0	0	0	0	0	0	281309	0
d5ed7e673104a5789b45a000dd251c0d	1277540	645005	120044	0	1200183	1099581	972509	0	572481	698962	3260561	1601673	609073	941219	1017491	1481754	752531	286119	7430036	2066150	2688816	4946024	1488020	4573143	0	1893015	1318447	224563	5830552	5649713	1577723	3275839	3408692	6567159	13523450	4182499	2661204	804556	1501669	0	633358	0	1335690	2741976	0	1128579	936418	843927	3521127
d7510c0305affa772a19c4c6a1176d91	5715888	3395402	1058569	1912546	3318153	1788955	2936596	1331205	967574	2324808	3104554	1944016	1836175	1788316	1545079	1375068	1187730	1107156	6398929	1679953	2347980	6004128	2557535	5018468	3836278	902041	1354081	5036630	5426244	6707295	4261901	9258658	9924041	10894941	9822041	7652761	7040400	3329970	8278938	1406596	2652933	3017480	3135968	1392299	1539977	3631079	2369249	2087609	4736542
d853644869d5054bef7703f26db64d15	0	0	0	0	0	0	0	0	0	0	0	0	0	0	0	0	0	0	0	0	0	0	0	0	0	0	0	0	0	0	0	0	0	0	0	0	0	0	0	0	0	0	0	0	0	0	0	0	0
d8bdae0d5a42bc64a05ac7ae0302a991	2037455	2872096	1789746	5081589	4193581	797623	3832830	5583994	3700969	3981045	3088953	3411197	3663394	3146361	3718239	3544355	4551452	6630493	3881815	7106010	5737403	9080014	7137848	3819517	5766481	3938488	5968647	0	0	0	0	0	0	0	0	0	3166496	5140222	4682836	3277755	4122802	5297355	7999622	6393207	4749160	5364838	3960031	6040741	4218203
d96c7764144ccf3cf74c6dbc6caeb65a	1442739	2701717	2259008	1590081	3713508	1703496	2669633	11839481	1507802	5515722	7831588	2897684	1137533	10407194	6858644	3568063	1722661	13460025	35694498	56809461	24256149	23450550	27016869	20108129	7720811	24761658	5042170	0	0	0	0	0	0	0	0	530389	3419142	4447409	3279961	4516592	2891936	15590316	7564071	9419326	1841511	10206277	11158036	9238780	2859799
d9e47bfc080ace0f76ca2dd15d5fbe4b	4339229	4758430	3202990	4925917	5181967	1561063	5930399	5136332	3773537	5910788	4399418	4450451	5006937	6265830	4698045	6081118	5693849	6431454	6732522	6603955	9070020	11097794	9253627	5652200	13559674	4992987	8534274	0	1117168	0	0	0	0	2591637	3532064	0	5979287	8648982	8555562	5368292	5341717	4928551	6736524	5796508	6073756	8210819	4693370	7802624	7167371
da6c219b3141248ace037e862c4bd1e0	15616821	19386647	3830493	23239652	23269433	3976722	15693628	13147125	4499217	16653530	20749027	12018662	11823178	7744888	11682305	9412101	11097565	15711656	54011811	31108104	44195044	61960635	26598364	45029191	23186560	21178904	18369178	10089301	12437802	13136279	7437837	11789096	14864488	39981667	16474900	20897341	24624557	16985081	28867611	9859075	12607409	20669741	27149352	18952308	8636794	15472977	8619555	13147495	24790882
dab319cacbb3d495efd866e20f2514d5	506611	352927	0	0	0	432996	1277610	0	0	0	312015	0	0	0	0	0	0	0	1486007	868941	0	0	0	1113312	1327014	0	0	1908787	2553526	2588292	1926051	3766234	2934064	4126491	4161061	2545869	993741	0	770593	0	0	888480	0	0	0	686961	0	0	1179667
dae1b12681d67b551f1dfb1224643818	12268786	15017654	5576586	14822228	13682088	2147886	17486096	12004409	8151807	12870018	11794184	9573360	11043923	7812118	8617270	6507863	10870899	9541441	13101124	11740364	15186129	14124466	15112707	8975008	24055151	6644611	15144328	12527415	6766845	16949139	8728701	11063311	13483752	13637548	15095944	9774319	15765107	28628802	23908152	14117576	15690547	14014520	17001011	14178713	14699781	18122684	11327268	21438708	17587764
db0689cd7cb15107a4d5c95a34b2c05a	12973635	9017894	4359777	9929669	10109778	3013877	12871444	11886603	4112188	11213782	10780133	11969756	9395843	7462523	11142156	4883861	6781845	9665841	15800198	14829934	21150756	21383555	16949482	9831402	24368809	8664675	10618846	9367491	5479442	17839734	6085503	9749053	11196907	11096234	11588072	10380478	13373392	14258529	18474481	12904548	7970750	15322095	18278628	10143889	8604487	15849170	9860590	12022259	15210556
db1df89e01b08362ba270afe89d54caf	5352451	4113426	900329	4369944	4405378	1014121	7589385	3875810	2886594	3661953	5631879	3178893	2498990	1882438	4220704	1706980	3164257	5473578	10735643	7357038	5264020	5044452	6347337	6508594	7190005	3836850	3866258	1780465	1276763	1725528	1721152	2824675	2890916	3749068	3072412	2742871	8438374	5453105	5927641	2193773	3764297	12790765	6431638	3949582	3553793	5413906	3497463	4900699	4754416
dd83f68ff53592b324a5fa1d20f31e12	4361256	4210785	1986181	3547105	4490097	1652220	5796917	3133634	1386855	5211826	4196608	4584942	3502169	3657308	5715537	2465638	3889588	6331934	10947930	9867313	7952836	11565329	10230140	6559977	10567860	5310607	4578932	5533877	3532378	12357008	2930057	6316288	7443031	9838157	7281858	7622453	6703539	5162571	5769570	4800492	2246628	7728103	8101250	3225018	3596869	7311227	5731327	4871088	5397871
dd92fb02ace5322966ac8a57eed166e3	9141016	16599741	10733019	12164679	10759289	4369836	16723343	15267629	10361100	13964046	7550774	9536680	9261489	9761786	8064559	12754937	17417012	9429482	6338275	15312679	16473731	16585174	15693965	8169998	29990525	9592125	16801295	1443620	797977	1948177	799106	686553	776664	1635499	3314334	1591168	11571184	32204608	18751104	18247031	17423319	10577945	13894080	13127386	20988918	22179024	21548887	26146932	12904843
ddb494c3590e76ec02e393fb484ac025	0	0	0	0	0	0	0	0	0	0	0	0	0	0	0	0	0	0	0	0	0	0	0	0	0	0	0	0	0	0	0	0	0	0	0	0	0	0	0	0	0	0	0	0	0	0	0	0	0
de31e7a679e87f7f45288b9e95b93bc5	10143224	9346482	5309216	9551608	13145535	4341350	12814238	11403599	4974941	12019108	9844087	8289576	7022251	10299626	7511848	8285968	8341307	14965259	23988401	20487708	15848866	29036358	18763007	13907837	14886688	13568728	9318216	3625091	3830290	6039348	3565244	5963203	4854151	8303304	7499588	5803975	12716512	14973690	21082643	9730030	9285267	21910261	21588816	13795121	8916790	16192650	10063669	12599683	13029959
de6e4c9596e6be606352e83883cf8cc9	3821606	3480591	1718811	2746504	4038263	1737679	5606229	2992267	2007715	2719874	2886143	1907336	1997400	1855546	2562570	0	2030927	0	5913702	3089570	3787065	4257025	4836066	3220041	6514434	0	3207034	4026096	2819519	8404992	4692189	7964015	8996359	5837474	9846233	6046439	4412882	5833035	5334877	2503482	3202640	4593276	4965283	1889548	4092247	2731488	2222582	3005565	4718668
de774b88e0de5938c629af20d0b6e6ed	10958206	10831209	5805761	6471520	9191991	3105034	14091848	4323472	6990719	7506244	6817537	5269627	4917367	5122921	4170457	2655303	4324786	2848748	6884156	5503296	4979990	4773774	7137848	4727294	14934943	1829491	6485336	15992104	9905555	13136279	8298413	13338744	18273180	14191102	17708704	11698874	14973483	20225656	16814741	7536256	8305354	10645001	10090267	5185602	9293708	8881423	6882105	9312809	10706372
df252f7b826bfc58bec237fb742c76c5	4845840	3906537	0	2012621	2442726	911569	6731289	0	854690	14267942	8440018	5709782	12638260	4248932	5589920	5393584	23654859	22292389	12524917	1409616	12800278	2952850	7463352	6251675	49413189	0	11919477	12735938	11597266	10297507	7069019	38917747	24615937	21261491	21047230	14972134	10004779	2592460	5394153	0	0	11080859	1756723	0	764604	7294871	5900559	7432480	19196401
df9ff502577e9eed4f09473211989b43	0	657174	447436	678286	776589	535547	1105991	0	314461	1367534	1887693	1736165	1200232	927773	1030053	1232819	1133330	1443034	2517114	2413726	1306537	2731386	3045792	3545471	2050840	2159816	1781686	0	0	1809021	1475273	1157332	1510180	1509692	1838609	818315	572664	0	0	0	0	0	0	0	0	1194004	564107	0	0
e02f24acc8d0edc56ab18e4db56dbab2	1222473	498966	0	745003	960147	1242013	1868743	3439929	669238	1641041	3603778	1858430	2803526	1358045	1117984	2335244	317332	1430594	8248856	5677084	1723114	3198921	3115543	15603497	1447652	2096292	1015561	753891	2340733	1057582	1167925	4845103	4142208	4101329	4402984	15063058	1970638	0	3438032	1200123	633358	1877543	1684131	1093949	969216	2289870	1669757	1821106	3413885
e06985660a3be215f3f9caf756bb5a0d	0	0	0	0	0	0	0	0	0	0	0	0	0	0	0	0	0	0	0	0	5320826	959676	0	0	0	0	0	0	0	0	0	0	0	0	0	0	0	0	0	0	0	0	0	0	0	0	0	0	0
e0c0fa396141dc347b43d2956800750d	10759967	7533167	2613684	6004503	4814852	2746103	8866995	3286781	1927084	4072214	5117053	3215573	3744006	2326156	3303706	1161695	2638392	1890872	8855390	3630244	3900677	4183204	5928831	6474338	9771651	1893015	4365130	17580086	9607643	18758161	15264982	26912878	22890017	24683459	18748969	19397097	7848867	10235746	9741090	4077837	4947362	7409591	6925263	2599904	4512240	5659250	3136435	4249247	6202189
e0d47f7dbc39791d3e2448688f89fde2	2015429	2677378	1140417	2624190	1764975	1019818	2955665	3911152	1781948	2978186	1435271	3350065	2418377	3630416	2047544	3781436	2828791	2599949	1273720	4190229	5055731	5019845	3650300	2569182	4777252	2807761	3100133	0	0	0	0	0	0	0	0	0	3756003	2391321	3675137	1922778	2234678	3486866	4471658	6137479	3273797	3565654	3237974	3346097	2287839
e195a82d0ba314b801603cf15eb45e5c	3028650	2677378	1216809	2101576	3402872	586823	3146353	4123202	3338129	2704679	2870542	1931789	1925745	3173253	2587693	4611218	2529592	5411378	0	3784723	3578776	3420385	3859553	4076435	5814736	3874964	3670272	0	1574675	0	0	0	0	3874875	0	0	4143393	3285272	3299720	3161614	3346042	3403047	4326474	4446831	4523009	3745573	3102588	4426915	3556875
e2ca7038ca7f9f7e6589697e2f50127e	25539779	28234163	9679906	23751147	23142355	8044601	30815191	18318798	14521667	22214837	22636720	13742601	18675246	16014170	15011134	18029981	23446326	21819671	28598056	27960605	24275084	30217498	29086148	25195108	41740634	15461743	23607334	27877910	21204909	27385801	19485904	34288418	35187198	39302306	43425031	23700828	37256854	34193651	45287177	17666327	23732998	27324962	32579222	21509591	23444266	26022734	21097601	29700309	34353335
e2e296ca6a2720beb1cdc5f5040dae7c	5528663	5111357	2177160	3914047	4546576	1298987	6235500	3322123	3104299	3570784	3463371	3398971	2973708	3092577	2273653	2157434	2910391	3333906	6732522	4112990	7195423	7431339	7230849	5104108	11581216	2807761	5826112	7603066	4670825	9239925	5839624	7179383	9880893	10165257	9918809	7092064	5322408	9364144	8832185	5071488	5831673	6286418	5778311	4176896	5449150	5266700	3463617	5033951	5630229
e2f150650735140e580cb1afa1fd3b65	3414115	2823416	927612	967392	1073105	1321776	3279835	1072033	370903	1063638	1778488	1357143	1119619	605069	1205915	0	0	0	3608874	0	0	0	0	1284591	3836278	0	1158096	14676805	7043477	17672748	13031582	19929653	22070205	18695015	18482855	17245232	3385456	2659506	2746474	787177	1051613	1944599	1451837	0	861526	1586553	1060521	1110430	2788304
e3c9465fe44e7dd16647dfeb26e182af	1784150	2056713	1031286	2757624	2343887	0	3508660	5030307	2693080	2871822	2792538	2946590	3529039	3926228	3328829	6685673	7071978	7414210	5246515	5503296	6456945	8095730	7626104	3956540	8661785	5793389	9068780	0	0	0	0	0	0	0	0	0	2560146	3128831	3082373	2090537	3107039	3419811	5458907	4645731	3715329	4039985	3711824	4885893	3235148
e3e973d6ffe1e40a01e476655b6beb12	925115	3237193	512915	1345454	847188	267774	1086922	1072033	709554	547014	296415	574646	501589	672299	502465	497869	1323729	410518	0	656534	0	1968567	790511	719371	0	673354	0	160402	649021	695777	0	0	409906	402584	1016073	0	1128485	983347	1521428	1083982	3118989	1223756	1509910	1406506	926140	1128579	710775	547812	1108172
e48c9b0a11e109fdd7d6c7640c79a480	0	0	632959	867317	1313142	0	0	2026259	935321	0	0	0	0	1196693	0	0	0	0	0	3784723	0	0	0	1301719	0	1397528	0	0	0	0	0	0	0	0	0	0	0	0	0	1083982	824560	0	1771241	2713561	1399979	1880964	1004110	1524991	0
e4a92f90132ea2258c10b65145443f69	0	0	0	0	0	0	0	0	0	0	0	0	0	0	0	0	0	0	0	0	0	0	0	0	0	0	0	0	0	0	0	0	215740	0	0	0	0	0	0	0	0	0	0	0	0	0	0	0	0
e55b428fa28ea558905d9819c1c21140	2092522	0	0	0	0	831807	1048784	0	0	1944938	3307364	1626126	976308	1250477	552711	770512	589331	0	8339836	0	0	1205747	1116015	3322808	1833693	635240	0	0	3585577	6818619	1598213	0	0	5359405	1741840	2848949	2004324	0	632282	477468	860411	0	624290	4404210	0	899592	0	0	1447773
e59650e4f4fff2b7f29523c7ad3aa760	1090314	1204820	218262	1067467	1256662	843202	2669633	1095594	209641	1990522	2761337	978121	1459983	1479059	1570202	1955915	1695461	2388470	9461923	4055060	2480527	2386887	2348282	3733877	2340371	1804082	1336264	0	1521476	0	3114466	1883117	0	2138730	0	1727554	2661204	1117440	4742113	877509	979912	1877543	1843833	937670	990754	3042256	1376421	1702660	4128835
e5a85f6af43f99de4f4b19fd5cf29a77	0	0	0	0	0	0	0	0	0	0	0	0	0	0	0	0	0	0	0	0	0	0	0	0	0	0	0	0	0	0	0	0	0	0	0	0	0	0	0	0	0	0	0	0	0	0	0	0	0
e61b0a4c47023505cbfb8d399106d4e4	2037455	949252	229175	756123	1242543	1316078	2364532	600809	0	1960133	4571026	1797297	1137533	1505951	1268723	1339506	915730	821037	5125208	4730903	1704179	6914590	2348282	8615323	2292116	1613510	1033378	2678717	4543149	3311901	1741642	5178571	5587667	7749751	6410938	7425451	3351769	1810252	4050555	683941	848461	1793725	1190506	738771	764604	2911406	1534371	1258488	3574749
e7e4a783e16c84655be4ba7314724a4c	6035273	4101256	1560571	6871821	7356417	2096610	2459876	3015828	1741632	4755981	5647479	5722008	3770877	2299264	4685484	1789959	2321059	4366422	12494591	2606824	4127900	4872202	3650300	17419052	5090910	1384823	2316191	2486235	6426375	3172745	2397319	5492424	6407479	7397489	4185254	10213784	9971093	3776946	4880424	2387341	3035338	8063378	7810883	5966994	4716853	3189461	1793860	3686629	7721457
e8a21e0545ce7ecb6cd98a221ca4e53d	0	438116	0	0	0	0	0	0	0	0	0	195624	0	0	0	0	0	0	0	0	549124	0	0	1575765	0	0	0	866172	0	0	0	549242	0	0	0	0	0	0	434694	0	203153	0	0	0	0	0	0	0	0
e9100c4ffd560cd0bed804a5db05336c	0	243398	0	166792	112958	28487	0	0	64505	486234	109205	0	134354	94122	0	0	0	49760	0	7163939	1723114	565963	1441520	393941	675571	190572	0	0	0	4619962	348328	176542	0	0	508037	394004	0	0	0	0	0	0	0	0	0	0	0	0	0
e961fad1c009475bc54d7fec0fc4e28a	1993402	2421810	485632	1312095	1270782	489969	2536151	895324	693428	1397924	1513275	1699485	1209189	537839	916998	0	553065	845917	4670308	1274447	1136119	1501032	2534285	1524381	3401982	0	1247180	6239647	3042952	8933783	4917578	6453598	8996359	7221358	6749629	4652273	2543302	3240575	3319479	1303359	1995675	1760197	1466355	795599	1087676	1472059	0	1850717	1912491
e998424cfc17d58711f38ed3bf73adfb	969168	705854	381958	600450	423594	188011	1582711	753957	346714	835715	530426	379022	438891	457164	213548	237081	417065	0	0	405506	0	442927	0	376813	1664800	355734	552323	882212	766058	2449137	819596	1745806	1747494	1887115	2225684	863777	926368	1497369	810111	645227	836511	754370	914657	0	689220	556111	485132	888344	571960
e99871da44a40c8501db7b4a09bbfd31	0	0	0	166792	268276	0	0	153148	129010	258312	0	0	277666	0	0	0	0	0	0	270337	0	0	0	0	410168	0	391971	0	170235	0	348328	411932	0	0	0	181848	235803	245837	0	0	203153	0	0	0	150767	0	282053	0	0
e9b9727ec0979861d9df8f6cdf9df13b	0	0	0	0	0	0	0	0	0	0	0	0	0	0	0	0	0	0	0	0	0	0	0	0	0	0	0	0	0	0	0	0	0	0	0	0	0	0	0	0	0	0	0	0	0	0	0	0	0
ea081f8d96b7d3c64e50e690bc83ffee	6585937	5366925	2062573	5815473	5337285	1190738	6883839	4170325	3257498	5272605	5522673	4499357	3735049	3428727	5024647	3070194	4342920	4254463	12706877	6835673	6002497	7037626	8114361	5241131	8637657	3786031	5808295	5742400	4096282	6456815	4138962	6433982	7140995	8403950	7427011	5273586	8269944	7687984	9543502	4103646	4576908	6303181	6417120	5185602	5427611	6068155	3835928	5330065	7310361
ea651d8be7f1397d96fe53a4c924b627	19570585	20299390	12271763	26319740	24737892	8084482	23569045	27766822	16763212	23354449	21794278	20369371	20583077	21822836	20287014	20436349	19139673	31385992	41031993	32865296	36317950	49730915	39897546	30932947	34116333	26438692	28400068	4314820	3894128	5037429	4548760	6139745	6407479	11926564	13087990	6319211	29829064	31712935	36514268	21292505	24318556	29722183	35816819	29820761	26341146	30635186	21424784	27671923	31529284
ea9296a5b2016288f99abe22e008865c	2984597	2799077	1053113	2101576	1567298	621007	2669633	1107374	1330414	2294419	2745736	1846203	2328808	1600072	2436954	746804	1804261	1430594	2122867	1679953	2196497	2509922	2604036	1935450	5501078	965565	2334008	4314820	2244975	6011517	2827607	4845103	5609241	5158113	5394865	4652273	3217025	4045131	3339238	1974396	2521482	2346929	2758490	1278641	1916894	3941847	2211299	2665033	3342390
eac4456953d62bd88fdfe45b7073c6c2	2224681	3152004	2226269	3157924	3035757	883083	4481170	4370594	2265735	2735069	2449321	2616474	3134933	2689197	2688186	3413961	5213317	3483186	2577767	4557115	5188279	5462772	5161571	3048762	7744938	3277839	3705906	0	0	0	0	0	0	0	1088650	0	3065437	5922430	3694896	4181074	2987538	3486866	5705719	3509161	3564562	3729216	3632849	4308470	2752557
ec51df0f7cdebb896fb597a254fcc816	1398686	2397470	916699	1745754	3374633	1293289	2440807	3039389	1072394	2233640	3931395	2359717	2149669	3146361	3190651	4196327	1432529	2848748	10523357	8612175	3446229	10310368	4859316	6748384	2219733	4141765	3919708	3400528	4830421	3534550	3913573	5355113	6946829	4705206	6483514	4773504	5170820	2123135	6461129	2155060	1864223	3956252	4297438	1846927	2746113	4710589	2730278	3657017	7274614
ec686e48dd9e2946f096f373d7bfeb2b	0	0	0	0	0	0	0	0	0	0	0	0	0	0	0	0	0	0	0	0	0	0	0	0	0	0	0	0	0	0	0	0	0	0	0	0	0	0	0	0	0	0	0	0	0	0	0	0	0
ec6a39e570fe9a09e0b3656fb1ab7fa7	1475779	0	0	0	0	0	1506436	0	0	0	1138856	0	0	0	0	0	480532	0	0	0	0	0	0	0	0	0	0	2021068	1830027	2142995	2376829	3570076	2675176	2843253	3338526	2318559	2273813	0	0	0	0	0	0	0	0	0	0	0	0
ec9882348b16bdf4a579ba78ff79bc84	0	0	0	0	0	0	1639917	0	0	0	1076453	2115187	1110662	0	0	0	0	0	19772993	0	0	0	0	5909118	0	0	0	0	0	0	0	0	0	0	0	0	1549562	0	2785991	0	0	0	1771241	0	0	0	0	0	0
ed1691ffb3218dbf857b85795cad8c55	0	0	0	0	0	0	0	0	0	0	0	0	0	0	0	0	0	0	0	0	0	0	0	0	0	0	0	3576970	0	5315740	0	0	0	0	0	0	0	0	0	0	0	0	0	0	0	0	0	0	0
ed9d95d6671ad1b550b6554c24cbdfec	10022078	5951080	1385962	4970394	3586430	1048305	5262991	1672842	1007889	11730406	5803487	10037967	9440628	4719541	8855941	4089641	11650630	10934716	4852268	3437146	10338686	14026037	13182930	5583688	24127534	1981949	12418349	8052193	2851438	11076777	4179942	5963203	8219695	5711667	8080201	6016131	4345510	9922863	13218639	3716510	2545382	3939488	5270168	3395504	4587624	11220362	10819572	13976616	12672484
edc90a5fccc157434762da6d91691481	0	0	0	0	0	0	0	0	0	0	312015	0	0	0	0	0	0	0	0	0	0	0	0	0	0	0	0	0	0	0	0	0	0	0	0	0	0	0	0	0	0	0	0	0	0	0	0	0	0
edfe307a8994761d6070a41ddaeb58ba	18271019	21066093	2695532	17502015	16491928	4318561	19354839	12935074	3950925	14647813	17379260	9879023	10488592	6292722	8742887	7954055	11859163	11171075	42245060	25450329	23858507	49337201	20297528	29973786	19398537	11154816	13986232	6736894	7309469	10770635	6024033	11710633	10679131	31804171	13668603	14532669	24506656	20426795	24224293	9046088	12691060	17870190	26858985	15585219	7506042	13461163	6904670	10482462	21198260
ee103e969c8674306e429ccb62d271c0	13942803	19496177	9150621	17257387	17381476	5264314	19087875	19838493	11006149	20482626	19173349	17055986	20538293	21298443	16568775	20021458	22485262	24245461	28658709	30837766	40161820	40823151	39362788	25726073	37904356	21382181	32800832	11629163	7564822	15863726	9486828	13005275	15360690	19625992	18990891	11880722	17483099	29925032	29855551	18117986	17602571	18993363	22663176	23313897	21128916	31338503	20702727	27879203	29223571
ee6c9e842c57cf341973cec67dbe17f1	3094730	6437876	0	1312095	0	0	457651	0	298335	1352340	951647	0	0	564731	0	2121872	0	0	1516334	3919891	0	0	0	0	0	0	1835136	0	1723630	0	0	0	0	0	0	1182011	1077956	0	0	593609	0	0	0	0	236920	0	0	0	0
ee78e7493d986241f8ba2373f03345b8	3579314	3285872	1937072	3124566	4292420	2472632	4881614	4170325	2531818	3585979	4602228	3839125	2597516	3885890	3052473	4101495	3127990	4901340	7581669	6198449	5680597	7160661	5161571	6320187	3763895	5336017	4953086	5213073	3277026	4063340	4610230	6473214	5673963	7120712	5515826	5925207	4817116	4603851	6540164	3393896	2473681	5464992	5110466	4745181	3413795	5299413	2888228	4693419	7131624
eeb365c9de2b9c6655d2c84f755c5479	0	0	0	0	0	0	0	0	0	0	0	0	0	0	0	0	0	0	0	0	0	0	0	0	0	0	0	0	0	0	0	0	0	0	0	0	0	0	0	0	0	0	0	0	0	0	0	0	0
eee7b035c4f1b0551e4e7afec5eb4206	26442868	57381069	25094638	48714314	55829696	15798639	48778007	73357658	22125182	67161134	28533812	32693696	27533673	31221581	21053273	26493759	27852712	50941593	128797395	114603722	167388257	259900010	143059206	77452264	66157698	107876469	75881989	10971513	16374488	29918431	12560314	23911660	30182029	75862006	41102578	29913961	34898826	52542009	49811942	33022739	33078016	52856200	69426846	71888066	29507252	32696069	25080197	34630620	26077792
ef3f285c6a58a2431d66d7665363ecfd	3028650	2920776	1495093	2045979	2880440	934359	4729064	2615288	1620686	3510005	3198158	2946590	2669172	2716089	3203213	1872937	2946657	3284147	0	2201318	3976418	2042388	3650300	2808972	6200776	1740558	2779430	0	0	0	0	0	0	0	0	0	4076021	5006129	4840907	2877714	2425881	2430748	2816564	1378091	3327643	5822812	4185674	4797059	5773219
f01fe2305a293a9ce44ca6702c978bb5	27984726	24108568	13335789	25218914	25458002	11263581	31310980	26624106	15771449	22123668	29407455	18290864	20054617	20384116	23352049	18646391	18849540	29520000	50675876	34892826	35712020	48426739	39851045	36328229	37952611	25663699	28025914	24124497	21034674	26829179	21965183	34818045	38207558	49769502	40957425	30353426	33450322	35087603	39675676	19963336	23888350	35958309	37834872	27391342	27385745	31109516	20037080	28056872	42450141
f06d35f744b35d930eede9b7ecaa5635	7213694	9358652	5129150	8172796	7949448	1635128	11879867	8222843	5442601	7247932	6833138	5526384	5759321	4907785	5778345	4279305	5222384	5660177	10796297	8438387	9278308	11737579	11183403	7056686	17395952	5424950	9532018	10169502	6064625	13804225	7519797	10945616	14497730	14845301	13571834	9001465	8808922	16515757	12645634	8439575	8890912	7426355	9001389	6762593	9842930	9126767	6419538	10423239	9312220
f097d74dd36e8ce2d19838b76e56c993	0	1484728	496545	767242	1101345	347536	934372	1048471	653112	2051302	1840891	1491635	1639122	1667302	1293847	1706980	1804261	2226751	2153194	2799922	4071094	6594698	4859316	3357064	3932788	3201610	2244924	0	0	0	0	0	0	0	0	0	1515876	1542067	1501669	1161409	1230865	1341102	1306653	1164984	1507670	2306226	2278992	2117220	2234218
f13c088e0472ec2144040899e2133649	6343645	8068642	4414343	8406305	8090646	3053758	9248371	8258185	5241024	6716113	5585076	6553411	7075993	6749885	8717763	6223366	10771166	8396966	13343738	13632726	10111463	13533896	10927649	9026392	8951315	7292556	8926245	1090735	1255484	2449137	0	2295049	2524158	4981982	4499753	2000326	5288722	8939517	6362335	5858665	7002788	6739040	9770863	7757092	8399875	10222633	10278029	7669372	7220992
f16fdccc5e44d7029d0f6b7689be87f4	5660822	11902160	916699	2223890	5492603	2563789	8466550	2485702	782122	5059877	14321509	6259975	4397864	3751430	3492130	3662896	9365837	8620885	43579434	15949903	22798129	51404196	6417088	19371630	14404138	5310607	4151327	2101269	4096282	9629560	2417809	5531656	12124589	17462100	14950791	5470588	10729031	3776946	11815764	1767923	1995675	5280591	5589572	1434920	2918418	10157208	3903620	3642211	10027170
f2a1da9ead8dc3840495279f5e761e29	1707057	1533407	0	0	0	0	2440807	0	0	0	0	0	0	0	0	0	0	0	4549001	0	0	0	0	1353102	2436881	0	0	3544890	5447523	9156432	4241411	12848349	9363117	17613069	14152448	8077073	1684306	0	2884785	0	1135264	1173465	725919	0	0	0	0	0	0
f2af4ca78487a2c79cc3f453b829082e	2059482	2433980	1233179	2212771	2965158	1173646	2536151	1802428	1346540	1929743	3010949	1528314	1863046	2944671	2889172	3994808	1840528	5299418	8339836	4808143	8104318	10162725	4812816	9745763	3715640	2883990	2886331	3496769	2691842	4536469	2520259	4178165	3969616	5887797	4959405	5334202	3823375	3575807	5236083	3342278	2294429	2413984	2308421	1818512	3252259	6280786	2075914	2842702	3199400
f3060fddb82e19e80695dccfe6b05b7e	0	2981625	2537292	0	0	0	0	2521044	0	1914548	811240	672458	0	5674206	979806	0	0	2500430	6125989	2799922	9543403	910462	30922923	1832683	19519175	1537281	30644992	1652143	0	0	0	0	9492561	2340022	0	3697572	993741	938649	0	554896	478006	1424921	464588	980292	484608	915948	891289	5152397	536212
f324b768f0f330cf4fe7fc26f6b281b4	5242318	4320314	2100769	3269119	3529950	2056729	6178293	2202968	1814200	3661953	3260561	2567568	2705000	2568183	3240898	1031301	2638392	1169355	4488348	2201318	3389423	3691062	4161807	3151530	9506248	1232366	3901891	10121381	5075134	10965453	6843630	8944805	12254033	12077533	14394370	7576991	6130875	6749335	6994616	3613274	3501394	5431465	4210327	1832719	3467641	5920949	4366188	4382498	7256740
f330516fc9672dca3f8b768170b987a5	2158601	2774737	1686072	5381814	2358007	1999756	3699348	4830037	1451360	5561307	3666181	7543759	3448427	4921231	7097315	4054079	6600512	6443894	1819601	12512757	11171841	14173680	8207362	5086980	5911246	8347055	5861746	401006	468147	473129	594207	0	0	930977	1766032	0	5002390	3933387	6085711	3613274	8006601	6537874	12572908	6847836	5190692	8439806	6983645	7565732	4289698
f34d26bd31bcbc9b78804c4aaf0139ef	1431725	1302179	0	878437	0	905872	2192913	0	0	1154807	1981298	2139640	0	1680748	1080299	0	0	0	7399709	0	0	0	0	1969706	3498492	1257775	0	8854204	6926440	9768716	7437837	11514475	13656344	14895624	12023532	10895713	1532719	2145484	2114192	0	1171115	1726669	1422800	0	0	2371651	654364	1080819	3092158
f397dc49babd5d758fcdd7e96ce20640	7786384	4186445	1511462	6983015	9079032	1868717	3794693	3487051	2378618	4406500	7113952	4658301	4263510	1613518	4120211	1920353	2021860	3794185	15193665	3707483	3673453	5782664	3138793	12794525	3305472	1575395	1692601	3464688	5234729	3673705	1864582	4982413	6234887	9007827	5080366	12911193	6787754	2413669	5710294	1445309	1816423	7007260	7331777	4205310	3166107	2011814	1771296	1539797	6237936
f3dff44171cf5f9131503da5cf14d176	0	0	0	0	0	0	0	0	0	0	0	0	0	0	0	0	0	0	0	0	0	0	0	0	0	0	0	0	0	0	0	0	0	0	0	0	0	0	0	0	0	0	0	0	0	0	0	0	0
f4cd8f8189ed18cb16e6006e25eb4df2	1563885	2592188	1353222	3346955	3021638	432996	2192913	4229227	2410871	3616369	1996899	2579794	2964751	3791768	2926857	4220035	3735455	6841972	4094101	8071501	7971771	7554374	6672841	3888028	4342956	5475769	4828368	0	0	0	0	0	0	0	0	0	1616934	4425061	3675137	2464769	2975587	3805378	4950764	4659938	3219952	4236259	3700542	5063562	3360264
f4d243b394324a8d06d94091e98f0aa3	11839268	14883785	5625695	21227031	16520168	2768892	16208486	11992628	13231569	9284039	8471219	7311455	10658774	6319614	8629832	7219105	14289022	11295474	10189763	12300349	12781343	14567393	16065970	10071192	18988369	9363439	17032914	3897774	3245107	5955855	4507780	4335092	4789429	7372328	10257500	4015805	12800728	20739678	18178099	12027039	17602571	15757954	23606870	19009137	18393572	10255345	10695469	12866186	9651822
f54b0f2b80841d16bd9b9bbf0192ad33	0	0	0	0	0	0	0	0	0	0	0	0	0	0	0	0	0	0	0	0	0	393713	0	650859	0	0	0	0	6926440	0	0	0	0	0	7765702	0	0	0	0	0	0	0	0	0	0	0	0	0	0
f5cdfa52c821434a59f776aaddc34756	5429543	4393333	1445984	2879938	3544070	1002726	5510885	2202968	2177041	3905070	4352615	3374518	2982665	4033796	4082526	2524909	2683725	3545386	9734863	4634354	4639154	4749167	5394074	5343898	7334770	2108997	4026609	5758441	4872980	5928024	3237406	6080898	9470987	8051689	7814086	5970669	6518265	4804990	7389792	3187423	2629033	4878260	4384548	3011911	2799958	5822812	3001049	4723030	6488169
f6038fdd18feda92feab431266103a51	0	4149935	1282287	3458149	3459351	0	2135706	5454408	999826	7445465	2620930	2934363	3233460	3711092	2876611	2489347	3690122	7538609	5913702	13594106	21245433	26354186	17553990	5515177	5814736	8753608	8837161	0	0	0	0	0	0	0	0	0	1701149	3061784	2469850	1587259	1661071	2682205	3571519	5128773	1884587	3712860	3395924	4619390	2859799
f72f8197f57d7f79ca3c5d7924c49984	0	0	0	0	0	0	0	0	0	0	0	0	0	0	0	0	0	0	0	0	0	0	0	0	0	0	0	0	0	0	0	0	0	0	0	0	0	0	0	0	0	0	0	0	0	0	0	0	0
f79160d68727d1a683b29d0d98517f01	8755552	8226851	3312121	8328469	6283312	4557847	5701573	6797393	5386160	7111179	6333913	18645432	11321588	4154810	10526637	9791430	11052232	13932743	15769872	15254750	20696308	29454678	28807144	63150486	12956486	40833232	18369178	2951401	2138578	8989445	5819134	9003652	10592835	10593003	11031651	5379664	4345510	4581502	4544525	3484228	3716497	3168355	4050625	2358383	2229198	3631079	3587720	2887119	4110961
f7986a2d109dcd554c4b546debf1e5ed	1178420	2470489	1162243	2557474	2626283	911569	3775624	3180756	886942	3753122	2542926	2702059	1657036	2823657	2499762	2347098	2058127	3197067	5519455	3900582	3787065	6963804	4789565	3083018	4029298	3315953	3028866	1668183	1989623	2393474	0	0	0	1937438	3532064	1863940	1751679	2681855	2746474	1896969	1888124	2849843	2540715	2827218	2530731	4170834	2967203	2694644	2341460
f7c5103e61220a4d1de3b3192d96ffe7	0	2713887	987634	1011870	0	0	2021294	0	258020	1063638	0	0	0	658853	1030053	0	1006397	0	0	0	0	0	0	0	1278759	0	0	0	0	0	0	0	0	0	0	0	0	3665202	0	683941	0	0	0	0	0	1177647	812314	0	911561
f833625d4eea5b0cc77259469106a750	1013221	425946	0	378061	748349	1361657	0	907104	475724	2643900	1903294	2005148	859867	726083	439657	4492678	1369062	721517	10068457	1930981	5301890	114988898	2115779	30864436	0	3747916	1193729	224563	2947195	0	594207	1941964	1618050	12480118	12725107	4318885	9836349	1139788	1600463	503277	800660	1609323	0	0	0	2911406	958982	1154848	4665047
f886567764e968feff7075128c55c469	0	0	0	0	0	0	0	0	0	0	0	0	0	0	0	936468	0	0	0	0	0	0	0	0	0	0	0	0	0	0	0	0	0	0	1790224	0	0	0	0	0	0	318512	0	0	366148	0	203079	429366	0
f8978cd563c448964e76767a425f32fa	1453752	1618596	0	2713146	2075611	438693	3508660	2285432	1233656	2127276	2464922	2041828	2848311	1936222	2864049	3568063	3236790	4851580	6580889	5561225	5585920	7160661	5789329	4915701	3426110	4637253	3492104	0	0	0	0	0	0	0	0	0	2880164	3017087	3062614	1380787	2210778	3604213	5255650	3906960	2412272	3565654	2741560	2975953	3521127
f8d2648d18eef0369da653c2969d6d0a	0	0	0	0	0	108249	0	0	0	0	0	0	0	0	238671	806074	0	0	4185081	1486855	0	0	325504	5395282	0	1651624	391971	0	0	0	0	0	0	0	0	0	0	0	711317	0	0	2330165	0	0	0	425262	970264	0	0
f8ef1a94f9c67e08880d4b290e3f253c	0	0	0	0	0	0	0	0	0	0	0	0	0	0	0	0	0	0	0	0	2404786	0	0	0	0	0	0	0	0	0	0	0	0	0	0	0	0	0	0	0	0	0	0	0	0	0	0	0	0
f9991c50012ee91e19a6b33daaf8850a	0	2689547	0	0	0	0	0	0	0	0	2059302	0	0	0	0	0	0	0	5944029	772392	795284	1353390	0	9728635	0	0	0	0	0	24769678	0	0	0	2214214	2298261	939547	0	2458367	0	0	0	0	0	0	0	2028170	0	0	0
f9e087d8323b2a0d25a1f700b81a0f2a	0	535476	0	1790232	0	0	2555220	0	0	1063638	873643	2212999	0	0	0	284497	0	0	1728621	1004110	435512	0	325504	0	0	0	3224851	0	0	0	0	4315476	323610	0	0	0	0	0	0	0	0	0	3978033	0	204612	0	0	0	0
fa3e1042a25e4e143e8ee6f3bd1112b0	16266604	20810526	8839598	27253774	21349140	4671794	25590338	20227252	13933059	16471192	14134299	9756757	14787929	12020712	10413582	13454325	23863391	18796764	19924626	23886235	26982836	27313862	36502999	20861755	31486432	18256800	29932318	2518315	1787469	3757198	2110461	3197375	3300822	7221358	9023697	2788333	17449413	33053862	31357220	17511472	25967677	24458356	33827802	27220857	25415006	20641540	19777591	23644763	22681781
fa7b75cbc104ec1df8e14dbe8a30b12f	6002234	0	403784	0	0	0	0	0	0	0	0	0	0	0	0	0	0	0	25292448	0	0	0	0	0	0	0	0	0	946933	0	0	0	0	13033671	1814416	0	0	0	0	0	0	0	0	0	850757	0	0	0	0
fb066f1bcc77b1aad6fa7aa2ccb37ecf	7147614	5415605	4081494	5570845	7201099	4187522	7379628	4653328	3136551	5743645	7223157	4291506	5365215	6104478	5476866	3200588	4125320	5000860	13131451	7125320	8047512	10138118	9811634	9625867	9409738	4586433	6218083	2887240	2766320	2588292	2971037	4943182	5436649	7271681	6241592	3546032	10947991	8961865	11321794	5006965	5425368	9370953	8304508	5114566	5126077	10288058	5742609	5803849	10474014
fbc63dd1eb9e3275b71e5b78836a6a47	3854645	4478522	5161889	3269119	2880440	2495422	3337041	3840468	4031557	3646758	4009398	3875805	2767698	3280821	4773415	1991477	2529592	3085107	10493030	5657774	4411930	9522941	17484239	8495427	13535546	9045819	7892867	6977498	4277157	17366606	15695271	30953732	24076587	10769134	15386251	8016457	3267554	3754597	2983579	2877714	2413930	2766024	2381013	1960584	2369195	3009543	2549764	2502170	4110961
fc3c7813e0ace6d5a67124b37442a028	15859113	20421089	11071324	11275123	12538384	9047327	17638646	12051531	10723940	20467432	14087497	18926642	16624104	7717996	18264594	7408769	12820226	14218862	31054517	23017293	20544826	23573585	27970132	16237228	50571311	13200289	27402324	36379229	16065937	79151645	34095209	47391773	81226119	56588276	44731411	37309104	13221804	12224789	10748789	9175134	8914812	9085969	7912512	6876250	5481457	10827813	6791848	7388063	14120257
fcc2df9c3dc370d591aa7686f92fa9f2	6475804	6425706	638415	4314347	2880440	962845	2517082	3015828	8974245	3768317	2152907	2518662	2946837	2151358	5878838	1801813	2620258	3134867	6156315	8110120	15886736	10704081	16507726	7262220	6900475	4294223	12044195	1876706	1457638	7096930	2356340	3079681	7313587	5535536	3798178	3152028	3014908	3464063	3141650	1122696	1864223	1978126	3121450	2386797	1356903	3058612	2425660	2339307	1769501
fd3589d6d61439385dea215a0edb89cc	3204862	3650969	1036743	5737637	4843092	865991	9305578	5100990	3362318	3601174	3744185	3154440	3143890	2353048	4873908	2892384	3291190	7376890	6702195	9925242	6968199	6668519	8323614	4299097	5814736	5170854	5362874	0	0	807102	0	0	0	1434207	1766032	0	6871970	6212964	5078012	2929332	3907699	11600536	8043177	6393207	4523009	6149936	4095417	6262827	4003719
fdb9801dbda97a39372ce780267b6aae	0	0	141870	133433	1680256	940056	495789	0	2435060	0	265213	0	0	1371491	263794	758658	0	833477	0	0	0	344499	1023014	0	0	698764	0	384965	0	667946	0	0	884534	0	3072412	2515561	235803	0	0	0	0	0	0	0	0	507043	0	0	339601
fdd30886423733a893f3b0c96839615f	892075	827553	0	0	0	0	0	0	0	0	1123256	0	510546	0	0	0	679998	0	2456461	1023420	0	1820924	1488020	1764171	1399397	0	0	0	606463	0	0	0	1013978	2541314	1838609	924393	1263230	0	1442393	0	0	0	0	0	0	1341209	0	0	911561
fe32904c986a633f0c7f6bb09837da43	3876672	3918707	2122595	3569344	3699388	2278924	5110440	2780216	1886768	3160524	3759786	1944016	2275066	2662305	2788679	3840706	3708255	4242023	6277622	5522606	5396567	8563265	5975332	5635072	4753124	3138086	3705906	3143884	2851438	3367563	2089971	3138528	3430266	3648422	3773986	2773179	4631842	6861079	8595079	3226137	3979400	4341819	4965283	3267639	5352228	5446619	4332342	5063562	6792023
fe7b1cffdfc2b89d9e5de48251e79b17	0	0	0	0	0	518455	0	0	0	0	0	0	0	0	0	0	0	0	0	0	3484099	0	0	0	0	0	0	0	0	0	0	0	0	0	0	2454945	2947536	0	0	0	0	0	3179523	0	0	0	0	0	0
fe910862a51002230ca7d108ec8be416	0	0	0	0	0	0	0	0	0	0	0	0	0	0	0	0	0	0	0	0	0	0	0	0	0	0	0	0	0	0	0	0	0	0	0	0	421077	0	0	0	0	0	0	0	0	0	0	0	0
ff1f64d42e6a975a3561fcef09f6b745	0	851893	480176	555973	0	1048305	1544573	742176	362840	1002859	982849	794723	824040	1169801	766259	1351360	951997	1890872	4882595	1351687	1401214	2534530	1534521	1815555	1133994	3354068	1532250	1908787	1766189	0	1536743	2295049	4142208	4755529	1499918	1636630	2021168	0	1304081	929127	764810	1072882	1306653	866635	829218	1521128	1015393	1066013	3539001
ff4a7256c74e805c012762bdf1ed241c	8370087	8044303	2553662	12298112	11465279	2318805	9362784	8646944	4402460	6928841	9032847	8607465	6547532	3885890	9245351	5298752	5757315	9155803	24321994	7897712	10812070	14419751	9997637	20519198	8372254	5780685	7091109	5245153	6703007	6206335	5061008	9395968	11498943	14065294	8951121	13441582	15192442	10079305	11934317	5536051	8460706	12958402	15273325	10911074	9390629	7425721	5280041	7758206	13619793
ff77593c93d42c1dda6ed94a9d2438cb	2918517	2287941	1162243	2379562	2965158	1281895	2345463	2344335	1507802	4117798	3400968	3166667	3824619	3912782	3416760	3686604	4025587	5100379	5822722	5483986	6021433	9006192	6928595	7056686	5597588	3836850	4935269	2406034	1468278	2671785	0	0	0	2616799	4983597	1515398	4311824	4447409	4742113	2258296	2593183	3587449	4007070	2429419	2509193	6280786	4050288	5478123	4700795
ff7865f0daf6a1ea040c7e466e11e5b7	4140991	4393333	3906884	4748005	4010024	2113702	5968536	4547303	5426475	15529113	2511724	3423424	3224503	1546288	4698045	1647710	3681055	3271707	5064555	4557115	3768129	3125100	6231085	15004021	10712625	2883990	11260253	8613600	2702482	13136279	10531813	12299107	27550001	6063928	9846233	6425288	1852737	2391321	1659739	1316264	2067376	2263110	2003535	1150777	1658437	0	1906682	1125236	3110031
ffaa0042e19c923766a57800e482ca7c	15550741	16453702	9543492	14377450	13682088	4768648	18592086	10414031	9490284	14161579	13291858	11700773	11581340	9546651	7612341	6804214	7697576	10399798	20713120	10929352	14239363	16585174	19576768	10790563	27095220	6835183	17585237	20836251	13703925	32172750	15859190	22205086	25371027	23827967	27167861	16942152	17937862	28718197	28729300	14917658	18403231	16847599	18568995	12559101	16153605	17174023	10582647	19484350	22771149
ffd96530e736a47960b415dcd4ca2a8c	9812826	6194478	3022924	6938537	6099754	3669067	7932624	5642897	2120599	5242215	8689630	4707208	4245596	5136367	5426619	4279305	4279453	6356814	12070017	8805273	8350478	11663757	7695855	10841947	6538562	5653637	4097877	6384009	8511755	9100769	4528270	9121347	9816171	12052372	7427011	10092552	15697734	9274748	18415204	7523352	5365617	10611473	11658251	4759388	6019910	11056800	10695469	5789043	11153216
[truncated: 238 more columns]

## Sheet: Supplemental Figure 12B
Treatment	Robustness		Statistical test
Ctrl	0.412969		Control	Treatment	P-value	Symbol
Ctrl	0.433447		Ctrl	-N	0	***
Ctrl	0.419795		Ctrl	-P	5.72567e-238	***
Ctrl	0.412969		Ctrl	-K	1.20316e-198	***
Ctrl	0.426621
Ctrl	0.433447
Ctrl	0.43686
Ctrl	0.419795
Ctrl	0.423208
Ctrl	0.430034
Ctrl	0.416382
Ctrl	0.409556
Ctrl	0.419795
Ctrl	0.426621
Ctrl	0.419795
Ctrl	0.423208
Ctrl	0.433447
Ctrl	0.406143
Ctrl	0.40273
Ctrl	0.412969
Ctrl	0.419795
Ctrl	0.423208
Ctrl	0.430034
Ctrl	0.412969
Ctrl	0.40273
Ctrl	0.423208
Ctrl	0.416382
Ctrl	0.40273
Ctrl	0.423208
Ctrl	0.426621
Ctrl	0.430034
Ctrl	0.423208
Ctrl	0.423208
Ctrl	0.409556
Ctrl	0.412969
Ctrl	0.419795
Ctrl	0.426621
Ctrl	0.430034
Ctrl	0.433447
Ctrl	0.406143
Ctrl	0.464164
Ctrl	0.447099
Ctrl	0.440273
Ctrl	0.412969
Ctrl	0.426621
Ctrl	0.406143
Ctrl	0.43686
Ctrl	0.412969
Ctrl	0.419795
Ctrl	0.426621
Ctrl	0.399317
Ctrl	0.416382
Ctrl	0.433447
Ctrl	0.416382
Ctrl	0.433447
Ctrl	0.375427
Ctrl	0.406143
Ctrl	0.423208
Ctrl	0.430034
Ctrl	0.430034
Ctrl	0.412969
Ctrl	0.416382
Ctrl	0.419795
Ctrl	0.443686
Ctrl	0.423208
Ctrl	0.450512
Ctrl	0.389078
Ctrl	0.423208
Ctrl	0.406143
Ctrl	0.440273
Ctrl	0.440273
Ctrl	0.423208
Ctrl	0.440273
Ctrl	0.433447
Ctrl	0.430034
Ctrl	0.409556
Ctrl	0.433447
Ctrl	0.419795
Ctrl	0.433447
Ctrl	0.426621
Ctrl	0.447099
Ctrl	0.419795
Ctrl	0.433447
Ctrl	0.423208
Ctrl	0.409556
Ctrl	0.423208
Ctrl	0.392491
Ctrl	0.382253
Ctrl	0.409556
Ctrl	0.412969
Ctrl	0.416382
Ctrl	0.423208
Ctrl	0.443686
Ctrl	0.430034
Ctrl	0.406143
Ctrl	0.412969
Ctrl	0.433447
Ctrl	0.399317
Ctrl	0.453925
Ctrl	0.399317
Ctrl	0.423208
Ctrl	0.447099
Ctrl	0.426621
Ctrl	0.409556
Ctrl	0.440273
Ctrl	0.399317
Ctrl	0.385666
Ctrl	0.409556
Ctrl	0.43686
Ctrl	0.433447
Ctrl	0.43686
Ctrl	0.430034
Ctrl	0.450512
Ctrl	0.423208
Ctrl	0.426621
Ctrl	0.426621
Ctrl	0.416382
Ctrl	0.450512
Ctrl	0.409556
Ctrl	0.423208
Ctrl	0.409556
Ctrl	0.440273
Ctrl	0.409556
Ctrl	0.426621
Ctrl	0.433447
Ctrl	0.423208
Ctrl	0.419795
Ctrl	0.43686
Ctrl	0.43686
Ctrl	0.406143
Ctrl	0.426621
Ctrl	0.412969
Ctrl	0.399317
Ctrl	0.447099
Ctrl	0.40273
Ctrl	0.412969
Ctrl	0.416382
Ctrl	0.440273
Ctrl	0.430034
Ctrl	0.447099
Ctrl	0.430034
Ctrl	0.447099
Ctrl	0.426621
Ctrl	0.440273
Ctrl	0.43686
Ctrl	0.412969
Ctrl	0.440273
Ctrl	0.419795
Ctrl	0.426621
Ctrl	0.406143
Ctrl	0.433447
Ctrl	0.440273
Ctrl	0.419795
Ctrl	0.430034
Ctrl	0.40273
Ctrl	0.40273
Ctrl	0.430034
Ctrl	0.40273
Ctrl	0.443686
Ctrl	0.426621
Ctrl	0.440273
Ctrl	0.430034
Ctrl	0.40273
Ctrl	0.419795
Ctrl	0.430034
Ctrl	0.423208
Ctrl	0.412969
Ctrl	0.419795
Ctrl	0.433447
Ctrl	0.419795
Ctrl	0.430034
Ctrl	0.416382
Ctrl	0.447099
Ctrl	0.416382
Ctrl	0.395904
Ctrl	0.406143
Ctrl	0.43686
Ctrl	0.426621
Ctrl	0.412969
Ctrl	0.412969
Ctrl	0.430034
Ctrl	0.416382
Ctrl	0.426621
Ctrl	0.43686
Ctrl	0.395904
Ctrl	0.433447
Ctrl	0.43686
Ctrl	0.419795
Ctrl	0.426621
Ctrl	0.433447
Ctrl	0.426621
Ctrl	0.409556
Ctrl	0.426621
Ctrl	0.409556
Ctrl	0.423208
Ctrl	0.419795
Ctrl	0.419795
Ctrl	0.406143
Ctrl	0.40273
Ctrl	0.423208
Ctrl	0.440273
Ctrl	0.419795
Ctrl	0.460751
Ctrl	0.450512
Ctrl	0.426621
Ctrl	0.430034
Ctrl	0.419795
Ctrl	0.440273
Ctrl	0.419795
Ctrl	0.409556
Ctrl	0.430034
Ctrl	0.412969
Ctrl	0.43686
Ctrl	0.426621
Ctrl	0.43686
Ctrl	0.412969
Ctrl	0.426621
Ctrl	0.423208
Ctrl	0.412969
Ctrl	0.406143
Ctrl	0.372014
Ctrl	0.409556
Ctrl	0.40273
Ctrl	0.416382
Ctrl	0.430034
Ctrl	0.416382
Ctrl	0.426621
Ctrl	0.423208
Ctrl	0.412969
Ctrl	0.406143
Ctrl	0.419795
Ctrl	0.409556
Ctrl	0.426621
Ctrl	0.419795
Ctrl	0.447099
Ctrl	0.406143
Ctrl	0.412969
Ctrl	0.416382
Ctrl	0.392491
Ctrl	0.412969
Ctrl	0.423208
Ctrl	0.423208
Ctrl	0.423208
Ctrl	0.416382
Ctrl	0.426621
Ctrl	0.43686
Ctrl	0.409556
Ctrl	0.416382
Ctrl	0.426621
Ctrl	0.399317
Ctrl	0.450512
Ctrl	0.409556
Ctrl	0.426621
Ctrl	0.40273
Ctrl	0.419795
Ctrl	0.450512
Ctrl	0.423208
Ctrl	0.416382
Ctrl	0.423208
Ctrl	0.43686
Ctrl	0.43686
Ctrl	0.423208
Ctrl	0.395904
Ctrl	0.412969
Ctrl	0.399317
Ctrl	0.430034
Ctrl	0.460751
Ctrl	0.409556
Ctrl	0.430034
Ctrl	0.419795
Ctrl	0.419795
Ctrl	0.430034
Ctrl	0.395904
Ctrl	0.423208
Ctrl	0.395904
Ctrl	0.450512
Ctrl	0.440273
Ctrl	0.419795
Ctrl	0.430034
Ctrl	0.416382
Ctrl	0.43686
Ctrl	0.416382
Ctrl	0.423208
Ctrl	0.40273
Ctrl	0.433447
Ctrl	0.419795
Ctrl	0.426621
Ctrl	0.443686
Ctrl	0.423208
Ctrl	0.443686
Ctrl	0.433447
Ctrl	0.426621
Ctrl	0.426621
Ctrl	0.40273
Ctrl	0.416382
Ctrl	0.412969
Ctrl	0.426621
Ctrl	0.416382
Ctrl	0.433447
Ctrl	0.412969
Ctrl	0.423208
Ctrl	0.412969
Ctrl	0.430034
Ctrl	0.412969
Ctrl	0.440273
Ctrl	0.406143
Ctrl	0.40273
Ctrl	0.423208
Ctrl	0.416382
Ctrl	0.412969
Ctrl	0.406143
Ctrl	0.40273
Ctrl	0.395904
Ctrl	0.399317
Ctrl	0.423208
Ctrl	0.433447
Ctrl	0.423208
Ctrl	0.392491
Ctrl	0.43686
Ctrl	0.423208
Ctrl	0.440273
Ctrl	0.395904
Ctrl	0.430034
Ctrl	0.399317
Ctrl	0.423208
Ctrl	0.43686
Ctrl	0.406143
Ctrl	0.426621
Ctrl	0.464164
Ctrl	0.440273
Ctrl	0.416382
Ctrl	0.433447
Ctrl	0.430034
Ctrl	0.419795
Ctrl	0.443686
Ctrl	0.419795
Ctrl	0.443686
Ctrl	0.423208
Ctrl	0.430034
Ctrl	0.433447
Ctrl	0.406143
Ctrl	0.426621
Ctrl	0.430034
Ctrl	0.416382
Ctrl	0.433447
Ctrl	0.423208
Ctrl	0.409556
Ctrl	0.40273
Ctrl	0.423208
Ctrl	0.399317
Ctrl	0.40273
Ctrl	0.419795
Ctrl	0.433447
Ctrl	0.430034
Ctrl	0.419795
Ctrl	0.409556
Ctrl	0.399317
Ctrl	0.40273
Ctrl	0.430034
Ctrl	0.457338
Ctrl	0.375427
Ctrl	0.453925
Ctrl	0.409556
Ctrl	0.40273
Ctrl	0.423208
Ctrl	0.433447
Ctrl	0.440273
Ctrl	0.433447
Ctrl	0.433447
Ctrl	0.433447
Ctrl	0.443686
Ctrl	0.416382
Ctrl	0.423208
Ctrl	0.433447
Ctrl	0.423208
Ctrl	0.412969
Ctrl	0.412969
Ctrl	0.419795
Ctrl	0.40273
Ctrl	0.40273
Ctrl	0.426621
Ctrl	0.423208
Ctrl	0.412969
Ctrl	0.412969
Ctrl	0.430034
Ctrl	0.423208
Ctrl	0.419795
Ctrl	0.409556
Ctrl	0.416382
Ctrl	0.412969
Ctrl	0.43686
Ctrl	0.43686
Ctrl	0.440273
Ctrl	0.430034
Ctrl	0.423208
Ctrl	0.412969
Ctrl	0.426621
Ctrl	0.389078
Ctrl	0.423208
Ctrl	0.426621
Ctrl	0.419795
Ctrl	0.419795
Ctrl	0.433447
Ctrl	0.447099
Ctrl	0.399317
Ctrl	0.399317
Ctrl	0.416382
Ctrl	0.43686
Ctrl	0.457338
Ctrl	0.40273
Ctrl	0.382253
Ctrl	0.40273
Ctrl	0.430034
Ctrl	0.447099
Ctrl	0.419795
Ctrl	0.419795
Ctrl	0.423208
Ctrl	0.409556
Ctrl	0.409556
Ctrl	0.423208
Ctrl	0.389078
Ctrl	0.433447
Ctrl	0.409556
Ctrl	0.423208
Ctrl	0.382253
Ctrl	0.440273
Ctrl	0.433447
Ctrl	0.406143
Ctrl	0.406143
Ctrl	0.440273
Ctrl	0.412969
Ctrl	0.433447
Ctrl	0.40273
Ctrl	0.426621
Ctrl	0.430034
Ctrl	0.416382
Ctrl	0.430034
Ctrl	0.406143
Ctrl	0.416382
Ctrl	0.453925
Ctrl	0.416382
Ctrl	0.409556
Ctrl	0.426621
Ctrl	0.406143
Ctrl	0.40273
Ctrl	0.433447
Ctrl	0.406143
Ctrl	0.412969
Ctrl	0.419795
Ctrl	0.440273
Ctrl	0.433447
Ctrl	0.430034
Ctrl	0.43686
Ctrl	0.412969
Ctrl	0.426621
Ctrl	0.430034
Ctrl	0.433447
Ctrl	0.409556
Ctrl	0.426621
Ctrl	0.440273
Ctrl	0.447099
Ctrl	0.40273
Ctrl	0.419795
Ctrl	0.419795
Ctrl	0.426621
Ctrl	0.43686
Ctrl	0.406143
Ctrl	0.447099
Ctrl	0.430034
Ctrl	0.419795
Ctrl	0.416382
Ctrl	0.412969
Ctrl	0.382253
Ctrl	0.426621
Ctrl	0.443686
Ctrl	0.447099
Ctrl	0.430034
Ctrl	0.412969
Ctrl	0.433447
Ctrl	0.409556
Ctrl	0.416382
Ctrl	0.40273
Ctrl	0.409556
Ctrl	0.406143
Ctrl	0.426621
Ctrl	0.426621
Ctrl	0.450512
Ctrl	0.406143
Ctrl	0.412969
Ctrl	0.406143
Ctrl	0.395904
Ctrl	0.433447
Ctrl	0.433447
Ctrl	0.412969
Ctrl	0.412969
Ctrl	0.416382
Ctrl	0.416382
Ctrl	0.392491
Ctrl	0.423208
Ctrl	0.416382
Ctrl	0.426621
Ctrl	0.406143
Ctrl	0.416382
Ctrl	0.426621
Ctrl	0.423208
Ctrl	0.43686
Ctrl	0.412969
Ctrl	0.43686
Ctrl	0.392491
Ctrl	0.409556
Ctrl	0.416382
Ctrl	0.419795
Ctrl	0.419795
Ctrl	0.423208
Ctrl	0.443686
Ctrl	0.406143
Ctrl	0.392491
Ctrl	0.440273
Ctrl	0.40273
Ctrl	0.440273
Ctrl	0.406143
Ctrl	0.416382
Ctrl	0.426621
Ctrl	0.409556
Ctrl	0.412969
Ctrl	0.430034
Ctrl	0.406143
Ctrl	0.412969
Ctrl	0.416382
Ctrl	0.426621
Ctrl	0.412969
Ctrl	0.440273
Ctrl	0.419795
Ctrl	0.406143
Ctrl	0.416382
Ctrl	0.426621
Ctrl	0.416382
Ctrl	0.426621
Ctrl	0.395904
Ctrl	0.433447
Ctrl	0.423208
Ctrl	0.419795
Ctrl	0.43686
Ctrl	0.419795
Ctrl	0.443686
Ctrl	0.412969
Ctrl	0.416382
Ctrl	0.457338
Ctrl	0.412969
Ctrl	0.395904
Ctrl	0.395904
Ctrl	0.423208
Ctrl	0.426621
Ctrl	0.430034
Ctrl	0.426621
Ctrl	0.43686
Ctrl	0.412969
Ctrl	0.423208
Ctrl	0.419795
Ctrl	0.412969
Ctrl	0.423208
Ctrl	0.416382
Ctrl	0.385666
Ctrl	0.406143
Ctrl	0.440273
Ctrl	0.399317
Ctrl	0.419795
Ctrl	0.423208
Ctrl	0.423208
Ctrl	0.409556
Ctrl	0.409556
Ctrl	0.416382
Ctrl	0.423208
Ctrl	0.392491
Ctrl	0.430034
Ctrl	0.426621
Ctrl	0.409556
Ctrl	0.416382
Ctrl	0.43686
Ctrl	0.426621
Ctrl	0.416382
Ctrl	0.416382
Ctrl	0.419795
Ctrl	0.40273
Ctrl	0.419795
Ctrl	0.430034
Ctrl	0.40273
Ctrl	0.457338
Ctrl	0.43686
Ctrl	0.430034
Ctrl	0.40273
Ctrl	0.399317
Ctrl	0.412969
Ctrl	0.419795
Ctrl	0.426621
Ctrl	0.412969
Ctrl	0.433447
Ctrl	0.392491
Ctrl	0.430034
Ctrl	0.416382
Ctrl	0.43686
Ctrl	0.416382
Ctrl	0.426621
Ctrl	0.450512
Ctrl	0.430034
Ctrl	0.412969
Ctrl	0.419795
Ctrl	0.430034
Ctrl	0.433447
Ctrl	0.423208
Ctrl	0.409556
Ctrl	0.409556
Ctrl	0.426621
Ctrl	0.426621
Ctrl	0.423208
Ctrl	0.416382
Ctrl	0.43686
Ctrl	0.406143
Ctrl	0.426621
Ctrl	0.426621
Ctrl	0.406143
Ctrl	0.440273
Ctrl	0.430034
Ctrl	0.416382
Ctrl	0.412969
Ctrl	0.426621
Ctrl	0.409556
Ctrl	0.409556
Ctrl	0.43686
Ctrl	0.416382
Ctrl	0.423208
Ctrl	0.447099
Ctrl	0.426621
Ctrl	0.423208
Ctrl	0.382253
Ctrl	0.423208
Ctrl	0.426621
Ctrl	0.43686
Ctrl	0.395904
Ctrl	0.43686
Ctrl	0.412969
Ctrl	0.392491
Ctrl	0.406143
Ctrl	0.416382
Ctrl	0.426621
Ctrl	0.443686
Ctrl	0.395904
Ctrl	0.416382
Ctrl	0.430034
Ctrl	0.447099
Ctrl	0.395904
Ctrl	0.406143
Ctrl	0.395904
Ctrl	0.447099
Ctrl	0.412969
Ctrl	0.40273
Ctrl	0.423208
Ctrl	0.426621
Ctrl	0.389078
Ctrl	0.443686
Ctrl	0.430034
Ctrl	0.412969
Ctrl	0.40273
Ctrl	0.406143
Ctrl	0.426621
Ctrl	0.406143
Ctrl	0.440273
Ctrl	0.412969
Ctrl	0.40273
Ctrl	0.412969
Ctrl	0.419795
Ctrl	0.433447
Ctrl	0.440273
Ctrl	0.423208
Ctrl	0.430034
Ctrl	0.419795
Ctrl	0.433447
Ctrl	0.419795
Ctrl	0.412969
Ctrl	0.433447
Ctrl	0.426621
Ctrl	0.409556
Ctrl	0.440273
Ctrl	0.440273
Ctrl	0.412969
Ctrl	0.409556
Ctrl	0.430034
Ctrl	0.423208
Ctrl	0.433447
Ctrl	0.412969
Ctrl	0.426621
Ctrl	0.423208
Ctrl	0.430034
Ctrl	0.433447
Ctrl	0.419795
Ctrl	0.419795
Ctrl	0.426621
Ctrl	0.440273
Ctrl	0.433447
Ctrl	0.406143
Ctrl	0.443686
Ctrl	0.457338
Ctrl	0.412969
Ctrl	0.409556
Ctrl	0.409556
Ctrl	0.419795
Ctrl	0.426621
Ctrl	0.395904
Ctrl	0.409556
Ctrl	0.416382
Ctrl	0.406143
Ctrl	0.406143
Ctrl	0.430034
Ctrl	0.423208
Ctrl	0.412969
Ctrl	0.423208
Ctrl	0.416382
Ctrl	0.423208
Ctrl	0.450512
Ctrl	0.409556
Ctrl	0.447099
Ctrl	0.382253
Ctrl	0.426621
Ctrl	0.423208
Ctrl	0.409556
Ctrl	0.399317
Ctrl	0.40273
Ctrl	0.426621
Ctrl	0.426621
Ctrl	0.433447
Ctrl	0.423208
Ctrl	0.389078
Ctrl	0.423208
Ctrl	0.419795
Ctrl	0.399317
Ctrl	0.430034
Ctrl	0.43686
Ctrl	0.406143
Ctrl	0.43686
Ctrl	0.426621
Ctrl	0.423208
Ctrl	0.416382
Ctrl	0.423208
Ctrl	0.419795
Ctrl	0.423208
Ctrl	0.409556
Ctrl	0.426621
Ctrl	0.416382
Ctrl	0.430034
Ctrl	0.43686
Ctrl	0.409556
Ctrl	0.426621
Ctrl	0.426621
Ctrl	0.443686
Ctrl	0.406143
Ctrl	0.416382
Ctrl	0.399317
Ctrl	0.443686
Ctrl	0.43686
Ctrl	0.412969
Ctrl	0.406143
Ctrl	0.419795
Ctrl	0.412969
Ctrl	0.419795
Ctrl	0.426621
Ctrl	0.409556
Ctrl	0.419795
Ctrl	0.440273
Ctrl	0.37884
Ctrl	0.406143
Ctrl	0.419795
Ctrl	0.409556
Ctrl	0.412969
Ctrl	0.412969
Ctrl	0.43686
Ctrl	0.426621
Ctrl	0.40273
Ctrl	0.423208
Ctrl	0.406143
Ctrl	0.430034
Ctrl	0.419795
Ctrl	0.433447
Ctrl	0.416382
Ctrl	0.399317
Ctrl	0.430034
Ctrl	0.450512
Ctrl	0.426621
Ctrl	0.416382
Ctrl	0.440273
Ctrl	0.416382
Ctrl	0.419795
Ctrl	0.443686
Ctrl	0.423208
Ctrl	0.433447
Ctrl	0.419795
Ctrl	0.43686
Ctrl	0.395904
Ctrl	0.443686
Ctrl	0.443686
Ctrl	0.416382
Ctrl	0.426621
Ctrl	0.443686
Ctrl	0.447099
Ctrl	0.43686
Ctrl	0.426621
Ctrl	0.433447
Ctrl	0.423208
Ctrl	0.426621
Ctrl	0.423208
Ctrl	0.443686
Ctrl	0.419795
Ctrl	0.412969
Ctrl	0.423208
Ctrl	0.406143
Ctrl	0.423208
Ctrl	0.423208
Ctrl	0.430034
Ctrl	0.430034
Ctrl	0.409556
Ctrl	0.416382
Ctrl	0.409556
Ctrl	0.426621
Ctrl	0.430034
Ctrl	0.389078
Ctrl	0.392491
Ctrl	0.450512
Ctrl	0.430034
Ctrl	0.40273
Ctrl	0.419795
Ctrl	0.423208
Ctrl	0.423208
Ctrl	0.419795
Ctrl	0.416382
Ctrl	0.443686
Ctrl	0.412969
Ctrl	0.440273
Ctrl	0.385666
Ctrl	0.453925
Ctrl	0.447099
Ctrl	0.440273
Ctrl	0.433447
Ctrl	0.406143
Ctrl	0.419795
Ctrl	0.412969
Ctrl	0.447099
Ctrl	0.416382
Ctrl	0.430034
Ctrl	0.433447
Ctrl	0.416382
Ctrl	0.40273
Ctrl	0.406143
Ctrl	0.43686
Ctrl	0.443686
Ctrl	0.389078
Ctrl	0.419795
Ctrl	0.430034
Ctrl	0.40273
Ctrl	0.426621
Ctrl	0.399317
Ctrl	0.419795
Ctrl	0.406143
Ctrl	0.423208
Ctrl	0.409556
Ctrl	0.412969
Ctrl	0.392491
Ctrl	0.416382
Ctrl	0.426621
Ctrl	0.423208
Ctrl	0.423208
Ctrl	0.416382
Ctrl	0.412969
Ctrl	0.423208
Ctrl	0.453925
Ctrl	0.447099
Ctrl	0.423208
Ctrl	0.430034
Ctrl	0.423208
Ctrl	0.419795
Ctrl	0.440273
Ctrl	0.416382
Ctrl	0.433447
Ctrl	0.412969
Ctrl	0.416382
Ctrl	0.412969
Ctrl	0.416382
Ctrl	0.43686
Ctrl	0.40273
Ctrl	0.423208
Ctrl	0.426621
Ctrl	0.423208
Ctrl	0.416382
Ctrl	0.433447
Ctrl	0.430034
Ctrl	0.40273
Ctrl	0.43686
Ctrl	0.423208
Ctrl	0.419795
Ctrl	0.426621
Ctrl	0.416382
Ctrl	0.433447
Ctrl	0.419795
Ctrl	0.423208
Ctrl	0.443686
Ctrl	0.399317
Ctrl	0.430034
Ctrl	0.40273
Ctrl	0.423208
Ctrl	0.412969
Ctrl	0.416382
Ctrl	0.409556
Ctrl	0.433447
Ctrl	0.433447
Ctrl	0.399317
Ctrl	0.433447
Ctrl	0.430034
Ctrl	0.426621
Ctrl	0.419795
Ctrl	0.440273
Ctrl	0.426621
Ctrl	0.43686
Ctrl	0.399317
Ctrl	0.457338
Ctrl	0.412969
Ctrl	0.412969
Ctrl	0.412969
Ctrl	0.406143
Ctrl	0.430034
Ctrl	0.426621
Ctrl	0.426621
Ctrl	0.409556
Ctrl	0.43686
Ctrl	0.430034
Ctrl	0.399317
Ctrl	0.433447
Ctrl	0.406143
Ctrl	0.419795
Ctrl	0.416382
Ctrl	0.423208
Ctrl	0.426621
Ctrl	0.430034
Ctrl	0.412969
Ctrl	0.426621
Ctrl	0.433447
Ctrl	0.43686
Ctrl	0.40273
Ctrl	0.409556
Ctrl	0.416382
Ctrl	0.450512
Ctrl	0.419795
Ctrl	0.433447
Ctrl	0.406143
Ctrl	0.40273
Ctrl	0.419795
Ctrl	0.440273
Ctrl	0.40273
Ctrl	0.406143
Ctrl	0.412969
Ctrl	0.430034
Ctrl	0.426621
Ctrl	0.409556
Ctrl	0.412969
Ctrl	0.450512
Ctrl	0.409556
Ctrl	0.416382
Ctrl	0.426621
Ctrl	0.406143
Ctrl	0.430034
Ctrl	0.430034
Ctrl	0.406143
Ctrl	0.406143
Ctrl	0.416382
Ctrl	0.416382
Ctrl	0.412969
Ctrl	0.426621
Ctrl	0.419795
Ctrl	0.399317
Ctrl	0.419795
Ctrl	0.406143
Ctrl	0.440273
Ctrl	0.395904
Ctrl	0.430034
Ctrl	0.389078
Ctrl	0.440273
Ctrl	0.419795
Ctrl	0.416382
Ctrl	0.443686
Ctrl	0.426621
Ctrl	0.406143
Ctrl	0.426621
Ctrl	0.416382
Ctrl	0.443686
Ctrl	0.426621
Ctrl	0.419795
Ctrl	0.416382
Ctrl	0.426621
Ctrl	0.409556
Ctrl	0.426621
Ctrl	0.412969
Ctrl	0.416382
-N	0.453287
-N	0.463668
-N	0.453287
-N	0.463668
-N	0.442907
-N	0.446367
-N	0.460208
-N	0.435986
-N	0.446367
-N	0.460208
-N	0.446367
-N	0.446367
-N	0.453287
-N	0.463668
-N	0.456747
-N	0.446367
-N	0.460208
-N	0.470588
-N	0.442907
-N	0.467128
-N	0.449827
-N	0.442907
-N	0.435986
-N	0.453287
-N	0.446367
-N	0.463668
-N	0.435986
-N	0.463668
-N	0.456747
-N	0.446367
-N	0.442907
-N	0.446367
-N	0.446367
-N	0.470588
-N	0.453287
-N	0.446367
-N	0.449827
-N	0.449827
-N	0.463668
-N	0.439446
-N	0.449827
-N	0.463668
-N	0.470588
-N	0.453287
-N	0.449827
-N	0.456747
-N	0.470588
-N	0.460208
-N	0.442907
-N	0.446367
-N	0.456747
-N	0.449827
-N	0.463668
-N	0.453287
-N	0.467128
-N	0.429066
-N	0.446367
-N	0.460208
-N	0.449827
-N	0.439446
-N	0.456747
-N	0.442907
-N	0.446367
-N	0.446367
-N	0.463668
-N	0.460208
-N	0.460208
-N	0.453287
-N	0.460208
-N	0.453287
-N	0.449827
-N	0.470588
-N	0.446367
-N	0.463668
-N	0.439446
-N	0.442907
-N	0.463668
-N	0.460208
-N	0.467128
-N	0.446367
-N	0.470588
-N	0.474048
-N	0.449827
-N	0.449827
-N	0.467128
-N	0.463668
-N	0.470588
-N	0.456747
-N	0.439446
-N	0.453287
-N	0.449827
-N	0.470588
-N	0.442907
-N	0.456747
-N	0.446367
-N	0.467128
-N	0.453287
-N	0.435986
-N	0.460208
-N	0.470588
-N	0.446367
-N	0.439446
-N	0.446367
-N	0.460208
-N	0.453287
-N	0.456747
-N	0.453287
-N	0.449827
-N	0.435986
-N	0.446367
-N	0.435986
-N	0.456747
-N	0.453287
-N	0.432526
-N	0.418685
-N	0.449827
-N	0.435986
-N	0.456747
-N	0.460208
-N	0.460208
-N	0.446367
-N	0.463668
-N	0.470588
-N	0.456747
-N	0.453287
-N	0.446367
-N	0.453287
-N	0.439446
-N	0.449827
-N	0.435986
-N	0.470588
-N	0.474048
-N	0.467128
-N	0.474048
-N	0.463668
-N	0.474048
-N	0.456747
-N	0.446367
-N	0.467128
-N	0.442907
-N	0.429066
-N	0.460208
-N	0.453287
-N	0.453287
-N	0.435986
-N	0.442907
-N	0.453287
-N	0.449827
-N	0.442907
-N	0.470588
-N	0.463668
-N	0.456747
-N	0.442907
-N	0.453287
-N	0.439446
-N	0.460208
-N	0.463668
-N	0.474048
-N	0.463668
-N	0.449827
-N	0.449827
-N	0.449827
-N	0.432526
-N	0.460208
-N	0.463668
-N	0.449827
-N	0.477509
-N	0.446367
-N	0.453287
-N	0.449827
-N	0.435986
-N	0.446367
-N	0.460208
-N	0.463668
-N	0.467128
-N	0.463668
-N	0.446367
-N	0.439446
-N	0.429066
-N	0.446367
-N	0.474048
-N	0.463668
-N	0.439446
-N	0.477509
-N	0.442907
-N	0.453287
-N	0.449827
-N	0.446367
-N	0.446367
-N	0.453287
-N	0.456747
-N	0.446367
-N	0.467128
-N	0.439446
-N	0.435986
-N	0.460208
-N	0.446367
-N	0.460208
-N	0.460208
-N	0.439446
-N	0.449827
-N	0.470588
-N	0.474048
-N	0.442907
-N	0.453287
-N	0.442907
-N	0.432526
-N	0.442907
-N	0.467128
-N	0.439446
-N	0.463668
-N	0.456747
-N	0.463668
-N	0.467128
-N	0.453287
-N	0.467128
-N	0.453287
-N	0.442907
-N	0.460208
-N	0.463668
-N	0.456747
-N	0.453287
-N	0.453287
-N	0.432526
-N	0.467128
-N	0.463668
-N	0.442907
-N	0.456747
-N	0.456747
-N	0.439446
-N	0.429066
-N	0.439446
-N	0.463668
-N	0.435986
-N	0.470588
-N	0.449827
-N	0.442907
-N	0.463668
-N	0.446367
-N	0.442907
-N	0.439446
-N	0.442907
-N	0.435986
-N	0.463668
-N	0.446367
-N	0.470588
-N	0.477509
-N	0.439446
-N	0.467128
-N	0.474048
-N	0.446367
-N	0.470588
-N	0.456747
-N	0.442907
-N	0.456747
-N	0.474048
-N	0.463668
-N	0.467128
-N	0.460208
-N	0.467128
-N	0.449827
-N	0.446367
-N	0.474048
-N	0.439446
-N	0.463668
-N	0.446367
-N	0.442907
-N	0.446367
-N	0.460208
-N	0.460208
-N	0.456747
-N	0.463668
-N	0.470588
-N	0.446367
-N	0.429066
-N	0.453287
-N	0.446367
-N	0.467128
-N	0.446367
-N	0.449827
-N	0.463668
-N	0.446367
-N	0.460208
-N	0.456747
-N	0.446367
-N	0.439446
-N	0.442907
-N	0.435986
-N	0.456747
-N	0.453287
-N	0.432526
-N	0.435986
-N	0.453287
-N	0.470588
-N	0.442907
-N	0.463668
-N	0.453287
-N	0.467128
-N	0.439446
-N	0.453287
-N	0.460208
-N	0.463668
-N	0.456747
-N	0.453287
-N	0.456747
-N	0.463668
-N	0.449827
-N	0.449827
-N	0.449827
-N	0.439446
-N	0.449827
-N	0.446367
-N	0.442907
-N	0.463668
-N	0.456747
-N	0.446367
-N	0.435986
-N	0.442907
-N	0.442907
-N	0.446367
-N	0.446367
-N	0.460208
-N	0.449827
-N	0.467128
-N	0.446367
-N	0.442907
-N	0.453287
-N	0.453287
-N	0.432526
-N	0.453287
-N	0.442907
-N	0.453287
-N	0.446367
-N	0.449827
-N	0.449827
-N	0.456747
-N	0.453287
-N	0.460208
-N	0.446367
-N	0.474048
-N	0.460208
-N	0.446367
-N	0.422145
-N	0.467128
-N	0.449827
-N	0.453287
-N	0.446367
-N	0.442907
-N	0.467128
-N	0.463668
-N	0.467128
-N	0.446367
-N	0.463668
-N	0.446367
-N	0.453287
-N	0.446367
-N	0.456747
-N	0.456747
-N	0.456747
-N	0.456747
-N	0.456747
-N	0.446367
-N	0.456747
-N	0.456747
-N	0.446367
-N	0.432526
-N	0.449827
-N	0.453287
-N	0.435986
-N	0.456747
-N	0.453287
-N	0.477509
-N	0.439446
-N	0.456747
-N	0.442907
-N	0.460208
-N	0.449827
-N	0.449827
-N	0.463668
-N	0.449827
-N	0.439446
-N	0.456747
-N	0.449827
-N	0.456747
-N	0.446367
-N	0.449827
-N	0.453287
-N	0.449827
-N	0.439446
-N	0.470588
-N	0.456747
-N	0.467128
-N	0.442907
-N	0.463668
-N	0.463668
-N	0.470588
-N	0.456747
-N	0.460208
-N	0.467128
-N	0.446367
-N	0.449827
-N	0.425606
-N	0.467128
-N	0.435986
-N	0.446367
-N	0.463668
-N	0.449827
-N	0.449827
-N	0.453287
-N	0.439446
-N	0.477509
-N	0.442907
-N	0.463668
-N	0.453287
-N	0.442907
-N	0.470588
-N	0.460208
-N	0.432526
-N	0.470588
-N	0.463668
-N	0.453287
-N	0.477509
-N	0.456747
-N	0.460208
-N	0.463668
-N	0.456747
-N	0.429066
-N	0.456747
-N	0.456747
-N	0.446367
-N	0.453287
-N	0.453287
-N	0.460208
-N	0.460208
-N	0.456747
-N	0.449827
-N	0.460208
-N	0.449827
-N	0.463668
-N	0.449827
-N	0.463668
-N	0.432526
-N	0.449827
-N	0.442907
-N	0.449827
-N	0.460208
-N	0.453287
-N	0.435986
-N	0.439446
-N	0.453287
-N	0.470588
-N	0.460208
-N	0.446367
-N	0.470588
-N	0.456747
-N	0.467128
-N	0.442907
-N	0.456747
-N	0.453287
-N	0.449827
-N	0.453287
-N	0.463668
-N	0.449827
-N	0.463668
-N	0.449827
-N	0.453287
-N	0.460208
-N	0.456747
-N	0.470588
-N	0.453287
-N	0.453287
-N	0.442907
-N	0.467128
-N	0.467128
-N	0.449827
-N	0.467128
-N	0.442907
-N	0.453287
-N	0.453287
-N	0.446367
-N	0.449827
-N	0.442907
-N	0.446367
-N	0.439446
-N	0.425606
-N	0.456747
-N	0.442907
-N	0.460208
-N	0.449827
-N	0.456747
-N	0.456747
-N	0.463668
-N	0.442907
-N	0.439446
-N	0.429066
-N	0.470588
-N	0.463668
-N	0.446367
-N	0.446367
-N	0.480969
-N	0.442907
-N	0.449827
-N	0.467128
-N	0.446367
-N	0.460208
-N	0.467128
-N	0.460208
-N	0.463668
-N	0.432526
-N	0.460208
-N	0.453287
-N	0.456747
-N	0.470588
-N	0.449827
-N	0.449827
-N	0.425606
-N	0.456747
-N	0.456747
-N	0.467128
-N	0.467128
-N	0.449827
-N	0.460208
-N	0.460208
-N	0.460208
-N	0.460208
-N	0.460208
-N	0.456747
-N	0.456747
-N	0.463668
-N	0.446367
-N	0.446367
-N	0.460208
-N	0.442907
-N	0.453287
-N	0.449827
-N	0.456747
-N	0.449827
-N	0.467128
-N	0.456747
-N	0.456747
-N	0.460208
-N	0.453287
-N	0.474048
-N	0.449827
-N	0.467128
-N	0.439446
-N	0.460208
-N	0.422145
-N	0.463668
-N	0.463668
-N	0.453287
-N	0.449827
-N	0.432526
-N	0.453287
-N	0.460208
-N	0.460208
-N	0.453287
-N	0.432526
-N	0.460208
-N	0.456747
-N	0.449827
-N	0.446367
-N	0.446367
-N	0.449827
-N	0.460208
-N	0.453287
-N	0.463668
-N	0.442907
-N	0.439446
-N	0.480969
-N	0.453287
-N	0.463668
-N	0.439446
-N	0.456747
-N	0.446367
-N	0.449827
-N	0.460208
-N	0.470588
-N	0.449827
-N	0.470588
-N	0.470588
-N	0.439446
-N	0.453287
-N	0.446367
-N	0.439446
-N	0.453287
-N	0.460208
-N	0.442907
-N	0.435986
-N	0.456747
-N	0.446367
-N	0.442907
-N	0.474048
-N	0.439446
-N	0.477509
-N	0.449827
-N	0.449827
-N	0.470588
-N	0.439446
-N	0.456747
-N	0.446367
-N	0.463668
-N	0.456747
-N	0.460208
-N	0.442907
-N	0.453287
-N	0.449827
-N	0.439446
-N	0.446367
-N	0.460208
-N	0.460208
-N	0.467128
-N	0.467128
-N	0.463668
-N	0.442907
-N	0.442907
-N	0.446367
-N	0.456747
-N	0.463668
-N	0.460208
-N	0.467128
-N	0.449827
-N	0.435986
-N	0.460208
-N	0.446367
-N	0.453287
-N	0.453287
-N	0.456747
-N	0.439446
-N	0.467128
-N	0.435986
-N	0.460208
-N	0.460208
-N	0.453287
-N	0.456747
-N	0.463668
-N	0.474048
-N	0.460208
-N	0.439446
-N	0.446367
-N	0.439446
-N	0.456747
-N	0.435986
-N	0.453287
-N	0.460208
-N	0.449827
-N	0.460208
-N	0.463668
-N	0.460208
-N	0.480969
-N	0.467128
-N	0.446367
-N	0.456747
-N	0.446367
-N	0.446367
-N	0.463668
-N	0.453287
-N	0.442907
-N	0.449827
-N	0.453287
-N	0.470588
-N	0.463668
-N	0.439446
-N	0.463668
-N	0.463668
-N	0.449827
-N	0.460208
-N	0.425606
-N	0.453287
-N	0.456747
-N	0.446367
-N	0.442907
-N	0.470588
-N	0.449827
-N	0.453287
-N	0.463668
-N	0.460208
-N	0.453287
-N	0.460208
-N	0.474048
-N	0.467128
-N	0.460208
-N	0.446367
-N	0.470588
-N	0.449827
-N	0.460208
-N	0.456747
-N	0.453287
-N	0.439446
-N	0.453287
-N	0.453287
-N	0.460208
-N	0.432526
-N	0.460208
-N	0.446367
-N	0.463668
-N	0.456747
-N	0.442907
-N	0.446367
-N	0.449827
-N	0.453287
-N	0.456747
-N	0.439446
-N	0.449827
-N	0.463668
-N	0.449827
-N	0.449827
-N	0.460208
-N	0.432526
-N	0.446367
-N	0.446367
-N	0.446367
-N	0.463668
-N	0.435986
-N	0.435986
-N	0.453287
-N	0.463668
-N	0.435986
-N	0.446367
-N	0.456747
-N	0.460208
-N	0.446367
-N	0.446367
-N	0.463668
-N	0.463668
-N	0.460208
-N	0.474048
-N	0.439446
-N	0.470588
-N	0.467128
-N	0.453287
-N	0.453287
-N	0.460208
-N	0.453287
-N	0.470588
-N	0.456747
-N	0.470588
-N	0.442907
-N	0.463668
-N	0.456747
-N	0.449827
-N	0.453287
-N	0.463668
-N	0.446367
-N	0.467128
-N	0.460208
-N	0.446367
-N	0.456747
-N	0.439446
-N	0.463668
-N	0.442907
-N	0.442907
-N	0.463668
-N	0.456747
-N	0.449827
-N	0.453287
-N	0.446367
-N	0.463668
-N	0.449827
-N	0.446367
-N	0.439446
-N	0.460208
-N	0.467128
-N	0.467128
-N	0.460208
-N	0.446367
-N	0.477509
-N	0.463668
-N	0.470588
-N	0.435986
-N	0.449827
-N	0.460208
-N	0.460208
-N	0.442907
-N	0.456747
-N	0.467128
-N	0.453287
-N	0.435986
-N	0.435986
-N	0.474048
-N	0.456747
-N	0.435986
-N	0.439446
-N	0.449827
-N	0.425606
-N	0.453287
-N	0.460208
-N	0.429066
-N	0.456747
-N	0.442907
-N	0.467128
-N	0.449827
-N	0.460208
-N	0.456747
-N	0.435986
-N	0.446367
-N	0.456747
-N	0.453287
-N	0.480969
-N	0.463668
-N	0.449827
-N	0.446367
-N	0.467128
-N	0.439446
-N	0.432526
-N	0.456747
-N	0.460208
-N	0.449827
-N	0.474048
-N	0.442907
-N	0.449827
-N	0.470588
-N	0.453287
-N	0.463668
-N	0.467128
-N	0.467128
-N	0.435986
-N	0.480969
-N	0.449827
-N	0.460208
-N	0.456747
-N	0.463668
-N	0.456747
-N	0.449827
-N	0.453287
-N	0.456747
-N	0.453287
-N	0.456747
-N	0.456747
-N	0.463668
-N	0.449827
-N	0.477509
-N	0.442907
-N	0.449827
-N	0.453287
-N	0.442907
-N	0.449827
-N	0.439446
-N	0.453287
-N	0.460208
-N	0.442907
-N	0.474048
-N	0.456747
-N	0.463668
-N	0.446367
-N	0.449827
-N	0.463668
-N	0.460208
-N	0.474048
-N	0.456747
-N	0.460208
-N	0.442907
-N	0.415225
-N	0.453287
-N	0.453287
-N	0.449827
-N	0.446367
-N	0.442907
-N	0.467128
-N	0.453287
-N	0.460208
-N	0.432526
-N	0.449827
-N	0.453287
-N	0.442907
-N	0.460208
-N	0.460208
-N	0.456747
-N	0.453287
-N	0.453287
-N	0.463668
-N	0.435986
-N	0.449827
-N	0.463668
-N	0.449827
-N	0.439446
-N	0.460208
-N	0.467128
-N	0.456747
-N	0.453287
-N	0.470588
-N	0.456747
-N	0.439446
-N	0.463668
-N	0.467128
-N	0.442907
-N	0.456747
-N	0.480969
-N	0.435986
-N	0.449827
-N	0.446367
-N	0.456747
-N	0.449827
-N	0.439446
-N	0.456747
-N	0.460208
-N	0.446367
-N	0.456747
-N	0.460208
-N	0.460208
-N	0.453287
-N	0.439446
-N	0.470588
-N	0.429066
-N	0.449827
-N	0.460208
-N	0.460208
-N	0.477509
-N	0.425606
-N	0.453287
-N	0.453287
-N	0.456747
-N	0.449827
-N	0.425606
-N	0.453287
-N	0.453287
-N	0.460208
-N	0.460208
-N	0.446367
-N	0.463668
-N	0.456747
-N	0.456747
-N	0.467128
-N	0.439446
-N	0.446367
-N	0.463668
-N	0.449827
-N	0.460208
-N	0.460208
-N	0.477509
-N	0.449827
-N	0.463668
-N	0.460208
-N	0.446367
-N	0.460208
-N	0.456747
-N	0.453287
-N	0.442907
-N	0.463668
-N	0.460208
-N	0.432526
-N	0.456747
-N	0.460208
-N	0.442907
-N	0.446367
-N	0.439446
-N	0.470588
-N	0.446367
-N	0.456747
-N	0.460208
-N	0.439446
-N	0.453287
-N	0.463668
-N	0.449827
-N	0.453287
-N	0.442907
-N	0.435986
-N	0.456747
-N	0.442907
-N	0.456747
-N	0.446367
-N	0.453287
-N	0.460208
-N	0.449827
-N	0.477509
-N	0.429066
-N	0.460208
-N	0.432526
-N	0.449827
-N	0.449827
-N	0.460208
-N	0.429066
-N	0.422145
-N	0.432526
-N	0.463668
-N	0.477509
-N	0.449827
-N	0.446367
-N	0.460208
-N	0.449827
-N	0.449827
-N	0.474048
-N	0.449827
-N	0.453287
-N	0.467128
-N	0.435986
-N	0.435986
-N	0.467128
-N	0.456747
-N	0.460208
-N	0.456747
-N	0.446367
-N	0.463668
-N	0.442907
-N	0.456747
-N	0.456747
-N	0.449827
-N	0.456747
-N	0.449827
-P	0.444444
[truncated: 1,997 more rows]

## Sheet: Supplemental Figure 12C
Phylum	ASV	Zi	Pi	Type	Treatment	ASV_ID
Acidobacteria	5e5bc4ea5e60a79b4f6d1dcacf1d8658	-0.775815	0.444444	Peripherals	-K	ASV_11118
Acidobacteria	bfccc93da0a6c23938e771c6159fb1ee	-0.621744	0.277778	Peripherals	Ctrl	ASV_22367
Acidobacteria	cce124c7fc8aff38a220173cc8d7f29a	-0.840932	0.277778	Peripherals	-P	ASV_23892
Acidobacteria	5e5bc4ea5e60a79b4f6d1dcacf1d8658	0.843427	0	Peripherals	-P	ASV_11118
Acidobacteria	bfccc93da0a6c23938e771c6159fb1ee	1.21059	0.345679	Peripherals	-K	ASV_22367
Acidobacteria	b873697a2dccce23419cceb10aa766cf	0.843427	0.387812	Peripherals	-P	ASV_21537
Acidobacteria	de6e4c9596e6be606352e83883cf8cc9	-1.52209	0	Peripherals	-N	ASV_26152
Acidobacteria	ba8f44e11220aab8818e1dff52973126	1.22083	0	Peripherals	Ctrl	ASV_21761
Acidobacteria	b873697a2dccce23419cceb10aa766cf	1.01944	0.476074	Peripherals	-K	ASV_21537
Acidobacteria	cfce9cece9d976159588fab25fd4bd43	0.843427	0	Peripherals	-P	ASV_24265
Acidobacteria	646a014e159f5898ea9dfd1d4e098b86	-0.642614	0	Peripherals	-N	ASV_11812
Acidobacteria	bfccc93da0a6c23938e771c6159fb1ee	-0.653781	0.375	Peripherals	-P	ASV_22367
Acidobacteria	b873697a2dccce23419cceb10aa766cf	0.299545	0	Peripherals	Ctrl	ASV_21537
Acidobacteria	8371b2fec6c2a060129a9d7d19fd2d86	-1.4901	0	Peripherals	-P	ASV_15440
Acidobacteria	8371b2fec6c2a060129a9d7d19fd2d86	-1.33802	0.444444	Peripherals	-K	ASV_15440
Acidobacteria	b03553e5135ba09ce8d97eb8b6d1cda5	-0.279479	0.32	Peripherals	-P	ASV_20557
Acidobacteria	cfce9cece9d976159588fab25fd4bd43	-0.509721	0.117188	Peripherals	-K	ASV_24265
Acidobacteria	646a014e159f5898ea9dfd1d4e098b86	-0.12743	0.399524	Peripherals	-K	ASV_11812
Acidobacteria	b03553e5135ba09ce8d97eb8b6d1cda5	-1.23594	0	Peripherals	Ctrl	ASV_20557
Acidobacteria	ba8f44e11220aab8818e1dff52973126	-0.0923278	0.46875	Peripherals	-P	ASV_21761
Acidobacteria	b873697a2dccce23419cceb10aa766cf	0.174041	0.338934	Peripherals	-N	ASV_21537
Acidobacteria	cfce9cece9d976159588fab25fd4bd43	-0.92884	0	Peripherals	Ctrl	ASV_24265
Acidobacteria	6ac357eee69861ab81dc0b2164db8fdf	-0.0923278	0	Peripherals	-P	ASV_12587
Acidobacteria	6ac357eee69861ab81dc0b2164db8fdf	-1.40173	0	Peripherals	-K	ASV_12587
Acidobacteria	6ac357eee69861ab81dc0b2164db8fdf	-0.926438	0	Peripherals	Ctrl	ASV_12587
Acidobacteria	5e5bc4ea5e60a79b4f6d1dcacf1d8658	-0.115805	0	Peripherals	Ctrl	ASV_11118
Acidobacteria	b03553e5135ba09ce8d97eb8b6d1cda5	0	0	Peripherals	-K	ASV_20557
Acidobacteria	707ddf4210f46a2f6688cb035d8e6226	-1.39645	0	Peripherals	-N	ASV_13256
Acidobacteria	707ddf4210f46a2f6688cb035d8e6226	-0.351008	0.357143	Peripherals	-P	ASV_13256
Acidobacteria	707ddf4210f46a2f6688cb035d8e6226	0.509721	0.544793	Peripherals	-K	ASV_13256
Acidobacteria	707ddf4210f46a2f6688cb035d8e6226	-0.775292	0	Peripherals	Ctrl	ASV_13256
Acidobacteria	f4d243b394324a8d06d94091e98f0aa3	1.2743	0.416017	Peripherals	-K	ASV_28730
Acidobacteria	f4d243b394324a8d06d94091e98f0aa3	2.15348	0	Peripherals	-P	ASV_28730
Acidobacteria	f4d243b394324a8d06d94091e98f0aa3	-0.642614	0.396694	Peripherals	-N	ASV_28730
Acidobacteria	f4d243b394324a8d06d94091e98f0aa3	0.299545	0	Peripherals	Ctrl	ASV_28730
Acidobacteria	5bb83f0d8e1a9c830b42e96107f426d8	0.111222	0.174818	Peripherals	-N	ASV_10785
Acidobacteria	cce124c7fc8aff38a220173cc8d7f29a	0.191145	0.480666	Peripherals	-K	ASV_23892
Acidobacteria	646a014e159f5898ea9dfd1d4e098b86	-0.578602	0.18	Peripherals	-P	ASV_11812
Acidobacteria	5bb83f0d8e1a9c830b42e96107f426d8	-0.919994	0.48	Peripherals	-P	ASV_10785
Acidobacteria	722f0463b71680d22f1797d13289ef63	-0.926438	0	Peripherals	Ctrl	ASV_13449
Acidobacteria	722f0463b71680d22f1797d13289ef63	-1.58954	0	Peripherals	-P	ASV_13449
Acidobacteria	ba8f44e11220aab8818e1dff52973126	-0.487964	0.535147	Peripherals	-K	ASV_21761
Acidobacteria	5bb83f0d8e1a9c830b42e96107f426d8	-0.892011	0.602076	Peripherals	-K	ASV_10785
Acidobacteria	ba8f44e11220aab8818e1dff52973126	-0.863357	0.43102	Peripherals	-N	ASV_21761
Actinobacteria	0e77010185af49b5eb02deb8eb719ae2	0.49217	0.570312	Peripherals	Ctrl	ASV_1725
Actinobacteria	5a425a5ad56194d8782c2320b3ebe8a2	-0.522665	0	Peripherals	Ctrl	ASV_10601
Actinobacteria	73ce0f696795e12c557157c470435a44	1.17916	0.0425331	Peripherals	-N	ASV_13623
Actinobacteria	22ab9d3b5e5a933da36bc512cdba720a	-0.955726	0.32	Peripherals	-K	ASV_4072
Actinobacteria	70e20e20cb47fc5c3f7f56b9a82baa95	1.3028	0.359862	Peripherals	Ctrl	ASV_13314
Actinobacteria	4c139cf2e70383e54726c4cff013477e	-1.029	0	Peripherals	Ctrl	ASV_8937
Actinobacteria	44123aa79ece0f0146c5c3bdb2979302	0.489999	0	Peripherals	Ctrl	ASV_7938
Actinobacteria	70e20e20cb47fc5c3f7f56b9a82baa95	0.828296	0.367587	Peripherals	-K	ASV_13314
Actinobacteria	0e77010185af49b5eb02deb8eb719ae2	0.764581	0.523889	Peripherals	-K	ASV_1725
Actinobacteria	7d99f2f81f7b2e8acd0719a64879d085	1.50266	0	Peripherals	Ctrl	ASV_14749
Actinobacteria	1452b6451ccf6aae5f2b529dc5ce543d	-0.0772373	0	Peripherals	-N	ASV_2436
Actinobacteria	d5b16cb717eddbb9ba4a6aa1f1ddfb66	-0.703352	0.290657	Peripherals	-N	ASV_25006
Actinobacteria	70e20e20cb47fc5c3f7f56b9a82baa95	-0.806197	0.46	Peripherals	-P	ASV_13314
Actinobacteria	614ab602449da5ecd1fc1ec127360f4f	0.665027	0	Peripherals	-K	ASV_11439
Actinobacteria	2c6e156d1607f9030efe3c853defcf61	-1.12815	0	Peripherals	-N	ASV_5233
Actinobacteria	dae1b12681d67b551f1dfb1224643818	-0.269499	0	Peripherals	Ctrl	ASV_25688
Actinobacteria	73ce0f696795e12c557157c470435a44	0.10418	0.207612	Peripherals	-P	ASV_13623
Actinobacteria	7d99f2f81f7b2e8acd0719a64879d085	1.28483	0	Peripherals	-P	ASV_14749
Actinobacteria	300b89776417e40726c658c9e7a9324c	-1.1638	0	Peripherals	-K	ASV_5641
Actinobacteria	1ea990dfa7288ac2e69549c6f9b414c2	0.656276	0	Peripherals	-P	ASV_3625
Actinobacteria	b150d20ff229d6ef24ba4645f81a00ea	-0.764581	0.456747	Peripherals	-K	ASV_20690
Actinobacteria	08bc7927ac7412c08f07f1f0b1d6dbe1	-1.03379	0.53125	Peripherals	-P	ASV_1044
Actinobacteria	22ab9d3b5e5a933da36bc512cdba720a	1.45259	0	Peripherals	-P	ASV_4072
Actinobacteria	05315589c357eff2dae31eabf6c71dfa	-1.01944	0.528926	Peripherals	-K	ASV_648
Actinobacteria	0e77010185af49b5eb02deb8eb719ae2	-0.695379	0.625	Connectors	-P	ASV_1725
Actinobacteria	7d99f2f81f7b2e8acd0719a64879d085	-1.35379	0	Peripherals	-N	ASV_14749
Actinobacteria	2162c7d01fba66ffe325e16401ce7dc3	-0.768253	0	Peripherals	-N	ASV_3924
Actinobacteria	4849fda94ecea2f1447a505dff1602ef	-0.642614	0	Peripherals	-N	ASV_8477
Actinobacteria	9f89f581f6c4cce76ec44474cdb2b232	0.489999	0	Peripherals	Ctrl	ASV_18664
Actinobacteria	1e80169ed83e30b6bef9379bc027e438	1.0422	0.565	Peripherals	-P	ASV_3600
Actinobacteria	3c113756d00df8de0f650a6828525694	-1.21392	0.5	Peripherals	Ctrl	ASV_7033
Actinobacteria	2162c7d01fba66ffe325e16401ce7dc3	-0.585702	0.444444	Peripherals	-P	ASV_3924
Actinobacteria	038694f8565bfd1366dd7810274dc765	-1.27081	0	Peripherals	-N	ASV_461
Actinobacteria	2ae56285abdbe8885f0b7334a0e151f3	-1.34465	0.31405	Peripherals	-K	ASV_5041
Actinobacteria	e2e296ca6a2720beb1cdc5f5040dae7c	1.004	0.291667	Peripherals	-K	ASV_26652
Actinobacteria	3c113756d00df8de0f650a6828525694	0.310008	0.483446	Peripherals	-N	ASV_7033
Actinobacteria	3b8b54a489761beeccd2fe813338fdcd	-1.3994	0	Peripherals	-P	ASV_6971
Actinobacteria	bd5a5a9c5c3332de631243a05fc407e2	-0.998291	0.5	Peripherals	-K	ASV_22078
Actinobacteria	bd5a5a9c5c3332de631243a05fc407e2	-1.52209	0	Peripherals	-N	ASV_22078
Actinobacteria	c200f60bef0abc570ac6e9b598a0f929	-1.23164	0	Peripherals	-P	ASV_22642
Actinobacteria	3c113756d00df8de0f650a6828525694	1.71493	0.455984	Peripherals	-K	ASV_7033
Actinobacteria	0e77010185af49b5eb02deb8eb719ae2	0.48814	0.265	Peripherals	-N	ASV_1725
Actinobacteria	406152ebd2755b85ac6a086e90ad6275	0.174041	0.0644444	Peripherals	-N	ASV_7503
Actinobacteria	97a34d269c4abb9a0f9a841bf73f7374	-0.768253	0	Peripherals	-N	ASV_17720
Actinobacteria	2dc039ab0a591120fee150abe31c854b	-0.269499	0	Peripherals	Ctrl	ASV_5386
Actinobacteria	29b4026ba0344443bd7a295a8b33e334	1.0567	0	Peripherals	-N	ASV_4890
Actinobacteria	712ffd99fcf63fbdd4983e230f7eaf24	0	0	Peripherals	-P	ASV_13344
Actinobacteria	1ea990dfa7288ac2e69549c6f9b414c2	1.31185	0	Peripherals	Ctrl	ASV_3625
Actinobacteria	29b4026ba0344443bd7a295a8b33e334	-1.23744	0	Peripherals	Ctrl	ASV_4890
Actinobacteria	1e80169ed83e30b6bef9379bc027e438	1.43043	0.0392	Peripherals	-N	ASV_3600
Actinobacteria	2dc039ab0a591120fee150abe31c854b	-0.120586	0.611111	Peripherals	-P	ASV_5386
Actinobacteria	1b4aafc9f9fbc30b18f32e3d39d0fc17	-1.33363	0.46875	Peripherals	-N	ASV_3246
Actinobacteria	038694f8565bfd1366dd7810274dc765	1.04183	0.303361	Peripherals	-K	ASV_461
Actinobacteria	1e80169ed83e30b6bef9379bc027e438	0.743165	0.402778	Peripherals	Ctrl	ASV_3600
Actinobacteria	1b4aafc9f9fbc30b18f32e3d39d0fc17	-0.353144	0.408163	Peripherals	-P	ASV_3246
Actinobacteria	901025f7665e572dc7ac2da508808a95	-1.37518	0	Peripherals	-P	ASV_16887
Actinobacteria	23a5fa58701ea17bbe87ffde9bb8359c	0	0	Peripherals	Ctrl	ASV_4176
Actinobacteria	9a234b2a84ce4a835d3733978b049669	1.08304	0	Peripherals	-N	ASV_18028
Actinobacteria	08bc7927ac7412c08f07f1f0b1d6dbe1	1.91078	0.265928	Peripherals	Ctrl	ASV_1044
Actinobacteria	05bbcfb48b4c6c3c95cce9102baf05ac	0.470013	0	Peripherals	-N	ASV_711
Actinobacteria	73ce0f696795e12c557157c470435a44	-1.28216	0	Peripherals	Ctrl	ASV_13623
Actinobacteria	2c6e156d1607f9030efe3c853defcf61	-1.3994	0	Peripherals	-P	ASV_5233
Actinobacteria	38cbeb26f59e5569fe3fec7221e7b649	-0.0633351	0.395102	Peripherals	-N	ASV_6633
Actinobacteria	84e682f9a4f796eed27175ef02ce57f3	-1.03379	0.459184	Peripherals	-P	ASV_15594
Actinobacteria	38cbeb26f59e5569fe3fec7221e7b649	-1.48898	0	Peripherals	-P	ASV_6633
Actinobacteria	1b4aafc9f9fbc30b18f32e3d39d0fc17	-1.029	0	Peripherals	Ctrl	ASV_3246
Actinobacteria	b62d95d7ae9d1d1370cdd0189b261c56	-0.120586	0	Peripherals	-P	ASV_21288
Actinobacteria	143d79e33c714f5d117467a6d712721f	1.14687	0.33358	Peripherals	-K	ASV_2424
Actinobacteria	45babc66458025eb0278129b25a45a36	1.17916	0.118924	Peripherals	-N	ASV_8159
Actinobacteria	4683d350910aff98ca3ecf6f42658d9c	-1.029	0	Peripherals	Ctrl	ASV_8244
Actinobacteria	4683d350910aff98ca3ecf6f42658d9c	-0.896107	0.46875	Peripherals	-P	ASV_8244
Actinobacteria	4683d350910aff98ca3ecf6f42658d9c	-0.831073	0	Peripherals	-N	ASV_8244
Actinobacteria	614ab602449da5ecd1fc1ec127360f4f	0.996331	0	Peripherals	Ctrl	ASV_11439
Actinobacteria	9f89f581f6c4cce76ec44474cdb2b232	0	0.625	Connectors	-K	ASV_18664
Actinobacteria	22ab9d3b5e5a933da36bc512cdba720a	1.50266	0.142012	Peripherals	Ctrl	ASV_4072
Actinobacteria	dae1b12681d67b551f1dfb1224643818	-0.768253	0	Peripherals	-N	ASV_25688
Actinobacteria	4849fda94ecea2f1447a505dff1602ef	-0.896107	0	Peripherals	-P	ASV_8477
Actinobacteria	b7cc33745e4e3160e61a1cecc37b9f19	0.256674	0.54109	Peripherals	-N	ASV_21461
Actinobacteria	05e5afa1582da4cf7a41ea3efdb89b62	0.743165	0	Peripherals	Ctrl	ASV_732
Actinobacteria	038694f8565bfd1366dd7810274dc765	-0.57735	0.5	Peripherals	-P	ASV_461
Actinobacteria	289a37acf88fa7f6a3862d3419d5a307	-0.573436	0.591716	Peripherals	-K	ASV_4753
Actinobacteria	20260254af79dd56b65812263cca6d41	-1.029	0	Peripherals	Ctrl	ASV_3774
Actinobacteria	828624260cfc9b5019bbe05f6ada4b32	-1.28338	0	Peripherals	-P	ASV_15332
Actinobacteria	498b597fd121787769edadd6138bccce	0.743165	0.18	Peripherals	Ctrl	ASV_8626
Actinobacteria	97a34d269c4abb9a0f9a841bf73f7374	-0.0163333	0	Peripherals	Ctrl	ASV_17720
Actinobacteria	406152ebd2755b85ac6a086e90ad6275	-1.16107	0.255102	Peripherals	-K	ASV_7503
Actinobacteria	73ce0f696795e12c557157c470435a44	-0.775815	0.444444	Peripherals	-K	ASV_13623
Actinobacteria	9f89f581f6c4cce76ec44474cdb2b232	0.613772	0	Peripherals	-P	ASV_18664
Actinobacteria	2593a2a30081770d4a592098d3ba9fa7	-1.28216	0	Peripherals	Ctrl	ASV_4394
Actinobacteria	a27de205e1f3d926372f04328186a076	-0.521121	0.641975	Connectors	Ctrl	ASV_18995
Actinobacteria	a27de205e1f3d926372f04328186a076	0	0	Peripherals	-P	ASV_18995
Actinobacteria	b7cc33745e4e3160e61a1cecc37b9f19	0.606641	0.320312	Peripherals	Ctrl	ASV_21461
Actinobacteria	3f8e8d5fff110c88f10989f2129bae26	0	0	Peripherals	-N	ASV_7404
Actinobacteria	65eebd0d65784717413f3e86ab123724	0	0	Peripherals	Ctrl	ASV_11999
Actinobacteria	84e682f9a4f796eed27175ef02ce57f3	-1.16107	0.142012	Peripherals	-K	ASV_15594
Actinobacteria	4daf242246c41ff5ee6a086bb740fc34	1.24198	0.0416478	Peripherals	-N	ASV_9135
Actinobacteria	2dc039ab0a591120fee150abe31c854b	-0.775815	0	Peripherals	-K	ASV_5386
Actinobacteria	2f38d0a557c630d61e77a2b9eca57e91	-0.328516	0	Peripherals	-N	ASV_5544
Actinobacteria	23af3eea2950fdaa775fd957b4638a86	0	0	Peripherals	-N	ASV_4180
Actinobacteria	23af3eea2950fdaa775fd957b4638a86	-0.573436	0.124444	Peripherals	-K	ASV_4180
Actinobacteria	2ae56285abdbe8885f0b7334a0e151f3	1.24198	0	Peripherals	-N	ASV_5041
Actinobacteria	267237181d7afc10873fe089d4cfb3a0	0.289512	0	Peripherals	Ctrl	ASV_4518
Actinobacteria	d051b75a174afe285956a7bc72a64107	1.36761	0.0399833	Peripherals	-N	ASV_24324
Actinobacteria	d051b75a174afe285956a7bc72a64107	-0.998291	0	Peripherals	-K	ASV_24324
Actinobacteria	38cbeb26f59e5569fe3fec7221e7b649	0.307527	0.142012	Peripherals	-K	ASV_6633
Actinobacteria	84e682f9a4f796eed27175ef02ce57f3	0.42532	0.107755	Peripherals	-N	ASV_15594
Actinobacteria	b7cc33745e4e3160e61a1cecc37b9f19	1.2254	0.526517	Peripherals	-K	ASV_21461
Actinobacteria	b7cc33745e4e3160e61a1cecc37b9f19	0.0948232	0.5	Peripherals	-P	ASV_21461
Actinobacteria	aab5f99d936693cacc12a892ffd46ea2	0.42532	0.109388	Peripherals	-N	ASV_19934
Actinobacteria	aac198432fc097dbf0df6f23c066ebb2	-1.21392	0	Peripherals	Ctrl	ASV_19938
Actinobacteria	aac198432fc097dbf0df6f23c066ebb2	-0.549156	0.336735	Peripherals	-K	ASV_19938
Actinobacteria	aac198432fc097dbf0df6f23c066ebb2	0	0	Peripherals	-N	ASV_19938
Actinobacteria	1452b6451ccf6aae5f2b529dc5ce543d	-0.919994	0.497041	Peripherals	-P	ASV_2436
Actinobacteria	520f9037eae1c91072d70d74f2319d57	1.67142	0.380623	Peripherals	-K	ASV_9640
Actinobacteria	2ae56285abdbe8885f0b7334a0e151f3	0.743165	0	Peripherals	Ctrl	ASV_5041
Actinobacteria	eee7b035c4f1b0551e4e7afec5eb4206	-0.775831	0	Peripherals	Ctrl	ASV_28037
Actinobacteria	520f9037eae1c91072d70d74f2319d57	0.559369	0.095	Peripherals	-P	ASV_9640
Actinobacteria	7d2301adbfae9810f23f2474b3b25560	-0.464805	0.378698	Peripherals	-P	ASV_14700
Actinobacteria	7d2301adbfae9810f23f2474b3b25560	-1.39645	0	Peripherals	-N	ASV_14700
Actinobacteria	0426c05b2048b8bda5b908e146d1f96e	-0.328516	0	Peripherals	-N	ASV_524
Actinobacteria	05315589c357eff2dae31eabf6c71dfa	1.50266	0.244898	Peripherals	Ctrl	ASV_648
Actinobacteria	289a37acf88fa7f6a3862d3419d5a307	-0.269499	0.277778	Peripherals	Ctrl	ASV_4753
Actinobacteria	ea081f8d96b7d3c64e50e690bc83ffee	0.48814	0.295062	Peripherals	-N	ASV_27481
Actinobacteria	6b09bf42e44641ae8e5655052597f053	-0.6924	0.197531	Peripherals	-P	ASV_12623
Actinobacteria	828624260cfc9b5019bbe05f6ada4b32	-1.14517	0	Peripherals	-N	ASV_15332
Actinobacteria	a23f863e6df1bb98371d2358a6c8f5e6	-0.72378	0	Peripherals	Ctrl	ASV_18973
Actinobacteria	a23f863e6df1bb98371d2358a6c8f5e6	-0.12743	0.322485	Peripherals	-K	ASV_18973
Actinobacteria	8c16494a1def23731fc0aef6fea89a52	-1.029	0	Peripherals	Ctrl	ASV_16409
Actinobacteria	6bb6b362400684f9482b0d6b6d928134	0.865057	0.168388	Peripherals	-N	ASV_12712
Actinobacteria	8e979038922eddb4353a5cb477b0059b	-1.58491	0	Peripherals	-N	ASV_16712
Actinobacteria	e2e296ca6a2720beb1cdc5f5040dae7c	0.174041	0	Peripherals	-N	ASV_26652
Actinobacteria	20260254af79dd56b65812263cca6d41	-0.560578	0	Peripherals	-P	ASV_3774
Actinobacteria	e2e296ca6a2720beb1cdc5f5040dae7c	-0.00961666	0.124444	Peripherals	-P	ASV_26652
Actinobacteria	901025f7665e572dc7ac2da508808a95	-1.46703	0	Peripherals	-K	ASV_16887
Actinobacteria	901025f7665e572dc7ac2da508808a95	-1.28216	0	Peripherals	Ctrl	ASV_16887
Actinobacteria	901025f7665e572dc7ac2da508808a95	-0.893893	0	Peripherals	-N	ASV_16887
Actinobacteria	6c85dafd5306b7c05243822dfc98670e	-0.72378	0	Peripherals	Ctrl	ASV_12804
Actinobacteria	c200f60bef0abc570ac6e9b598a0f929	-1.1638	0	Peripherals	-K	ASV_22642
Actinobacteria	865551abc4ed87f64c39b1c6a8f99d79	-0.956712	0	Peripherals	-N	ASV_15755
Actinobacteria	9a234b2a84ce4a835d3733978b049669	1.75583	0	Peripherals	Ctrl	ASV_18028
Actinobacteria	8e979038922eddb4353a5cb477b0059b	-0.961339	0	Peripherals	Ctrl	ASV_16712
Actinobacteria	2593a2a30081770d4a592098d3ba9fa7	0.866025	0	Peripherals	-N	ASV_4394
Actinobacteria	878f6f8614ca96889d7ddb630b5891fe	0.110479	0	Peripherals	-P	ASV_15907
Actinobacteria	a70cd12cc96e7b91d25a55f84c866ea7	1.11706	0	Peripherals	-P	ASV_19512
Actinobacteria	a27de205e1f3d926372f04328186a076	-0.243198	0.512287	Peripherals	-K	ASV_18995
Actinobacteria	a70cd12cc96e7b91d25a55f84c866ea7	1.50266	0	Peripherals	Ctrl	ASV_19512
Actinobacteria	7d2301adbfae9810f23f2474b3b25560	-0.522665	0.32	Peripherals	Ctrl	ASV_14700
Actinobacteria	300b89776417e40726c658c9e7a9324c	-0.22505	0	Peripherals	-P	ASV_5641
Actinobacteria	3b8b54a489761beeccd2fe813338fdcd	-0.793922	0.517578	Peripherals	-K	ASV_6971
Actinobacteria	3b8b54a489761beeccd2fe813338fdcd	-0.775831	0	Peripherals	Ctrl	ASV_6971
Actinobacteria	1e80169ed83e30b6bef9379bc027e438	1.004	0.651605	Connectors	-K	ASV_3600
Actinobacteria	038694f8565bfd1366dd7810274dc765	-0.835051	0	Peripherals	Ctrl	ASV_461
Actinobacteria	fe910862a51002230ca7d108ec8be416	0.0433345	0	Peripherals	-N	ASV_29963
Actinobacteria	fe910862a51002230ca7d108ec8be416	1.78885	0.5	Peripherals	-K	ASV_29963
Actinobacteria	b150d20ff229d6ef24ba4645f81a00ea	0.0993399	0.612245	Peripherals	-P	ASV_20690
Actinobacteria	5a425a5ad56194d8782c2320b3ebe8a2	-0.328516	0	Peripherals	-N	ASV_10601
Actinobacteria	1ea990dfa7288ac2e69549c6f9b414c2	-1.40584	0.197531	Peripherals	-K	ASV_3625
Actinobacteria	6ef5d95944187f34f48969b4e90901c5	-0.6924	0	Peripherals	-P	ASV_13091
Actinobacteria	20260254af79dd56b65812263cca6d41	0.42532	0	Peripherals	-N	ASV_3774
Actinobacteria	0426c05b2048b8bda5b908e146d1f96e	0.489999	0	Peripherals	Ctrl	ASV_524
Actinobacteria	72da024e6585a9da169000febf38b8fa	1.36761	0	Peripherals	-N	ASV_13514
Actinobacteria	ea081f8d96b7d3c64e50e690bc83ffee	-0.353144	0.408163	Peripherals	-P	ASV_27481
Actinobacteria	289a37acf88fa7f6a3862d3419d5a307	-1.05082	0.666667	Connectors	-P	ASV_4753
Actinobacteria	b3e5b04c20544308b97546ffc12a0781	-1.21059	0	Peripherals	-K	ASV_21017
Actinobacteria	b3e5b04c20544308b97546ffc12a0781	-1.1291	0	Peripherals	Ctrl	ASV_21017
Actinobacteria	05315589c357eff2dae31eabf6c71dfa	1.45259	0	Peripherals	-P	ASV_648
Actinobacteria	ffd96530e736a47960b415dcd4ca2a8c	-0.578602	0	Peripherals	-P	ASV_30114
Actinobacteria	ffd96530e736a47960b415dcd4ca2a8c	0.42532	0	Peripherals	-N	ASV_30114
Actinobacteria	ffd96530e736a47960b415dcd4ca2a8c	-0.926438	0.444444	Peripherals	Ctrl	ASV_30114
Actinobacteria	b4b26021f16b2aba30aa46e52b10a7ad	-1.14517	0	Peripherals	-N	ASV_21125
Actinobacteria	22ab9d3b5e5a933da36bc512cdba720a	-1.08235	0.18	Peripherals	-N	ASV_4072
Actinobacteria	e2e296ca6a2720beb1cdc5f5040dae7c	0.996331	0	Peripherals	Ctrl	ASV_26652
Actinobacteria	05e5afa1582da4cf7a41ea3efdb89b62	-0.554189	0	Peripherals	-K	ASV_732
Actinobacteria	05e5afa1582da4cf7a41ea3efdb89b62	0.110479	0	Peripherals	-P	ASV_732
Actinobacteria	22b609671084a61df2241ce373a84337	1.05352	0	Peripherals	-N	ASV_4078
Actinobacteria	06791a4eb2e0d370ac3bba9187b828b2	0.278243	0	Peripherals	-P	ASV_809
Actinobacteria	b62d95d7ae9d1d1370cdd0189b261c56	-0.956712	0	Peripherals	-N	ASV_21288
Actinobacteria	b6f7801995184f729367edfeadfe72ff	-0.72378	0.375	Peripherals	Ctrl	ASV_21384
Actinobacteria	b6f7801995184f729367edfeadfe72ff	-0.892011	0	Peripherals	-K	ASV_21384
Actinobacteria	9a234b2a84ce4a835d3733978b049669	1.27463	0	Peripherals	-K	ASV_18028
Actinobacteria	08bc7927ac7412c08f07f1f0b1d6dbe1	0.00156902	0.504035	Peripherals	-K	ASV_1044
Actinobacteria	9b4f046fd689281379813512035a022a	0.3625	0.239591	Peripherals	-N	ASV_18165
Actinobacteria	1ce8ec4e9b45be392c9878c768f70631	-0.0633351	0	Peripherals	-N	ASV_3422
Actinobacteria	ed1691ffb3218dbf857b85795cad8c55	0	0	Peripherals	-P	ASV_27804
Actinobacteria	9b4f046fd689281379813512035a022a	1.8939	0	Peripherals	-K	ASV_18165
Actinobacteria	9b4f046fd689281379813512035a022a	-0.578602	0.492188	Peripherals	-P	ASV_18165
Actinobacteria	9b4f046fd689281379813512035a022a	-0.0163333	0	Peripherals	Ctrl	ASV_18165
Actinobacteria	458b08e47c4ee2054b2856b754ea3762	0.764581	0.448558	Peripherals	-K	ASV_8138
Actinobacteria	edfe307a8994761d6070a41ddaeb58ba	0.665027	0	Peripherals	-K	ASV_27918
Actinobacteria	edfe307a8994761d6070a41ddaeb58ba	1.28483	0	Peripherals	-P	ASV_27918
Actinobacteria	7d99f2f81f7b2e8acd0719a64879d085	1.88424	0	Peripherals	-K	ASV_14749
Actinobacteria	d47479f2fdf83c7972a3395eb120d753	-0.57735	0.625	Connectors	-N	ASV_24850
Actinobacteria	614ab602449da5ecd1fc1ec127360f4f	-1.963	0	Peripherals	-N	ASV_11439
Actinobacteria	614ab602449da5ecd1fc1ec127360f4f	0.781536	0	Peripherals	-P	ASV_11439
Actinobacteria	b87347b67cd253e6f3a5d690335fb404	-0.818259	0	Peripherals	-P	ASV_21535
Actinobacteria	b87347b67cd253e6f3a5d690335fb404	-0.956712	0.260355	Peripherals	-N	ASV_21535
Actinobacteria	520f9037eae1c91072d70d74f2319d57	2.00899	0	Peripherals	Ctrl	ASV_9640
Actinobacteria	eee7b035c4f1b0551e4e7afec5eb4206	0.473828	0	Peripherals	-N	ASV_28037
Actinobacteria	eee7b035c4f1b0551e4e7afec5eb4206	0.781536	0	Peripherals	-P	ASV_28037
Actinobacteria	cb1de6916499d06c40695f3afb67c925	0.927877	0.129132	Peripherals	-N	ASV_23671
Actinobacteria	72da024e6585a9da169000febf38b8fa	0.10418	0.408163	Peripherals	-P	ASV_13514
Actinobacteria	289a37acf88fa7f6a3862d3419d5a307	0.865057	0.0475907	Peripherals	-N	ASV_4753
Actinobacteria	b3e5b04c20544308b97546ffc12a0781	0	0	Peripherals	-N	ASV_21017
Actinobacteria	d96c7764144ccf3cf74c6dbc6caeb65a	0	0	Peripherals	Ctrl	ASV_25477
Actinobacteria	d9e47bfc080ace0f76ca2dd15d5fbe4b	0.897487	0.152778	Peripherals	Ctrl	ASV_25547
Actinobacteria	d9e47bfc080ace0f76ca2dd15d5fbe4b	-0.123414	0.132653	Peripherals	-P	ASV_25547
Actinobacteria	da6c219b3141248ace037e862c4bd1e0	-0.554189	0	Peripherals	-K	ASV_25631
Actinobacteria	da6c219b3141248ace037e862c4bd1e0	1.62036	0	Peripherals	-P	ASV_25631
Actinobacteria	da6c219b3141248ace037e862c4bd1e0	-0.135379	0.244898	Peripherals	-N	ASV_25631
Actinobacteria	0eab7ee74ed85f78489bbd386d0a4ece	-0.328516	0.0867769	Peripherals	-N	ASV_1754
Actinobacteria	0eab7ee74ed85f78489bbd386d0a4ece	-1.40584	0.556213	Peripherals	-K	ASV_1754
Actinobacteria	0eab7ee74ed85f78489bbd386d0a4ece	0.996331	0	Peripherals	Ctrl	ASV_1754
Actinobacteria	0eab7ee74ed85f78489bbd386d0a4ece	0.446007	0.24	Peripherals	-P	ASV_1754
Actinobacteria	4c139cf2e70383e54726c4cff013477e	-1.33363	0	Peripherals	-N	ASV_8937
Actinobacteria	84e682f9a4f796eed27175ef02ce57f3	-1.029	0	Peripherals	Ctrl	ASV_15594
Actinobacteria	bd5a5a9c5c3332de631243a05fc407e2	-1.05082	0	Peripherals	-P	ASV_22078
Actinobacteria	db0689cd7cb15107a4d5c95a34b2c05a	0	0	Peripherals	Ctrl	ASV_25703
Actinobacteria	db0689cd7cb15107a4d5c95a34b2c05a	-0.549156	0.482104	Peripherals	-K	ASV_25703
Actinobacteria	2dc039ab0a591120fee150abe31c854b	0.676598	0	Peripherals	-N	ASV_5386
Actinobacteria	4daf242246c41ff5ee6a086bb740fc34	-0.120586	0.375	Peripherals	-P	ASV_9135
Actinobacteria	44123aa79ece0f0146c5c3bdb2979302	0.446007	0	Peripherals	-P	ASV_7938
Actinobacteria	5e35f706922d604eeec3d66683152755	-0.828296	0.408163	Peripherals	-K	ASV_11106
Actinobacteria	5e35f706922d604eeec3d66683152755	-0.956712	0	Peripherals	-N	ASV_11106
Actinobacteria	878f6f8614ca96889d7ddb630b5891fe	-0.269499	0	Peripherals	Ctrl	ASV_15907
Actinobacteria	6ef5d95944187f34f48969b4e90901c5	0.743165	0	Peripherals	Ctrl	ASV_13091
Actinobacteria	a70cd12cc96e7b91d25a55f84c866ea7	0.473828	0	Peripherals	-N	ASV_19512
Actinobacteria	a70cd12cc96e7b91d25a55f84c866ea7	0.0554189	0	Peripherals	-K	ASV_19512
Actinobacteria	458b08e47c4ee2054b2856b754ea3762	1.1547	0.55359	Peripherals	-N	ASV_8138
Actinobacteria	300b89776417e40726c658c9e7a9324c	0.743165	0	Peripherals	Ctrl	ASV_5641
Actinobacteria	143d79e33c714f5d117467a6d712721f	1.70812	0.33241	Peripherals	Ctrl	ASV_2424
Actinobacteria	143d79e33c714f5d117467a6d712721f	-1.14759	0.571429	Peripherals	-P	ASV_2424
Actinobacteria	de31e7a679e87f7f45288b9e95b93bc5	1.2254	0.506814	Peripherals	-K	ASV_26113
Actinobacteria	f4cd8f8189ed18cb16e6006e25eb4df2	-0.318463	0	Peripherals	Ctrl	ASV_28726
Actinobacteria	c7b57bde4831e5e3eb8b061b445ae468	-1.21059	0	Peripherals	-K	ASV_23277
Actinobacteria	c7b57bde4831e5e3eb8b061b445ae468	0	0	Peripherals	-N	ASV_23277
Actinobacteria	520f9037eae1c91072d70d74f2319d57	2.24709	0	Peripherals	-N	ASV_9640
Actinobacteria	c7b57bde4831e5e3eb8b061b445ae468	-1.1291	0	Peripherals	Ctrl	ASV_23277
Actinobacteria	8c16494a1def23731fc0aef6fea89a52	-0.554189	0	Peripherals	-K	ASV_16409
Actinobacteria	8c16494a1def23731fc0aef6fea89a52	-1.29099	0	Peripherals	-N	ASV_16409
Actinobacteria	267237181d7afc10873fe089d4cfb3a0	-1.03379	0.53125	Peripherals	-P	ASV_4518
Actinobacteria	0426c05b2048b8bda5b908e146d1f96e	-0.237211	0	Peripherals	-P	ASV_524
Actinobacteria	0426c05b2048b8bda5b908e146d1f96e	1.004	0	Peripherals	-K	ASV_524
Actinobacteria	d8bdae0d5a42bc64a05ac7ae0302a991	0.0993399	0.375	Peripherals	-P	ASV_25382
Actinobacteria	6b09bf42e44641ae8e5655052597f053	1.43043	0.139551	Peripherals	-N	ASV_12623
Actinobacteria	6b09bf42e44641ae8e5655052597f053	0.892011	0.532439	Peripherals	-K	ASV_12623
Actinobacteria	c04d28c32e01bdc01ea507eca9ad919f	0	0.48	Peripherals	-K	ASV_22431
Actinobacteria	18db308bf7a778d45eac43efd22f4a1f	-1.33363	0	Peripherals	-N	ASV_2969
Actinobacteria	c04d28c32e01bdc01ea507eca9ad919f	-1.20799	0	Peripherals	-N	ASV_22431
Actinobacteria	f8978cd563c448964e76767a425f32fa	-1.14759	0.5	Peripherals	-P	ASV_29181
Actinobacteria	8e979038922eddb4353a5cb477b0059b	0.246336	0	Peripherals	-K	ASV_16712
Actinobacteria	f8978cd563c448964e76767a425f32fa	-1.1291	0	Peripherals	Ctrl	ASV_29181
Actinobacteria	6bb6b362400684f9482b0d6b6d928134	-0.6924	0.197531	Peripherals	-P	ASV_12712
Actinobacteria	6bb6b362400684f9482b0d6b6d928134	0.236833	0.21875	Peripherals	Ctrl	ASV_12712
Actinobacteria	6bb6b362400684f9482b0d6b6d928134	-1.09988	0.600309	Peripherals	-K	ASV_12712
Actinobacteria	1b4aafc9f9fbc30b18f32e3d39d0fc17	-0.977497	0.117188	Peripherals	-K	ASV_3246
Actinobacteria	6c85dafd5306b7c05243822dfc98670e	-0.6924	0.32	Peripherals	-P	ASV_12804
Actinobacteria	6c85dafd5306b7c05243822dfc98670e	0.446005	0.244898	Peripherals	-K	ASV_12804
Actinobacteria	f2a1da9ead8dc3840495279f5e761e29	0.645497	0	Peripherals	-N	ASV_28492
Actinobacteria	f2af4ca78487a2c79cc3f453b829082e	-0.831073	0	Peripherals	-N	ASV_28499
Actinobacteria	c200f60bef0abc570ac6e9b598a0f929	0.645497	0	Peripherals	-N	ASV_22642
Actinobacteria	5e35f706922d604eeec3d66683152755	-1.1291	0.5	Peripherals	Ctrl	ASV_11106
Actinobacteria	2f5d33ceede260a00c61532c418520f8	-0.353553	0	Peripherals	-K	ASV_5558
Actinobacteria	2f5d33ceede260a00c61532c418520f8	0.363343	0	Peripherals	-N	ASV_5558
Actinobacteria	39bc7491f8469442f45ec43fb354f09f	1.43004	0.0357025	Peripherals	-N	ASV_6757
Actinobacteria	1ce8ec4e9b45be392c9878c768f70631	0.301546	0	Peripherals	Ctrl	ASV_3422
Actinobacteria	6ef5d95944187f34f48969b4e90901c5	0.42532	0	Peripherals	-N	ASV_13091
Actinobacteria	c3fe905183820e9e79a8c25f8bd644d8	-0.768253	0.364198	Peripherals	-N	ASV_22854
Actinobacteria	3ada23b664ac19a0f223217dc4ef059e	-0.578602	0.524444	Peripherals	-P	ASV_6883
Actinobacteria	6fa4053af127aa57f1839ad1d0a8d138	0.523348	0	Peripherals	-N	ASV_13178
Actinobacteria	036ab3b63eed4e791773bd77fb9d739f	-1.28216	0	Peripherals	Ctrl	ASV_447
Actinobacteria	036ab3b63eed4e791773bd77fb9d739f	-0.775815	0	Peripherals	-K	ASV_447
Actinobacteria	95d58a4736fd807f9648e369f6d54d61	0	0	Peripherals	Ctrl	ASV_17526
Actinobacteria	3c113756d00df8de0f650a6828525694	-0.806197	0.37037	Peripherals	-P	ASV_7033
Actinobacteria	d47479f2fdf83c7972a3395eb120d753	-1.40173	0	Peripherals	-K	ASV_24850
Actinobacteria	ee103e969c8674306e429ccb62d271c0	1.24198	0.403226	Peripherals	-N	ASV_27929
Actinobacteria	c7b57bde4831e5e3eb8b061b445ae468	-1.23164	0.611111	Peripherals	-P	ASV_23277
Actinobacteria	ee103e969c8674306e429ccb62d271c0	0.331775	0.476331	Peripherals	-P	ASV_27929
Actinobacteria	c7df5e6c532a2af75adec12002ee2b92	-1.21392	0	Peripherals	Ctrl	ASV_23295
Actinobacteria	5a425a5ad56194d8782c2320b3ebe8a2	-0.896107	0	Peripherals	-P	ASV_10601
Actinobacteria	8c16494a1def23731fc0aef6fea89a52	0.781536	0	Peripherals	-P	ASV_16409
Actinobacteria	ac9c0939fe362155ee2a37c4a05c4467	-1.28338	0	Peripherals	-P	ASV_20147
Actinobacteria	96d1922a9537da3a362542f6ad4d7434	-0.893893	0	Peripherals	-N	ASV_17629
Actinobacteria	6b09bf42e44641ae8e5655052597f053	-1.029	0.64	Connectors	Ctrl	ASV_12623
Actinobacteria	cb1de6916499d06c40695f3afb67c925	-1.28338	0	Peripherals	-P	ASV_23671
Actinobacteria	cb1de6916499d06c40695f3afb67c925	-1.28216	0	Peripherals	Ctrl	ASV_23671
Actinobacteria	72da024e6585a9da169000febf38b8fa	-0.330862	0.592593	Peripherals	-K	ASV_13514
Actinobacteria	72da024e6585a9da169000febf38b8fa	0.996331	0.165289	Peripherals	Ctrl	ASV_13514
Actinobacteria	ccab2ee96ba7f81e1ca3e3f7f8615371	0.236833	0	Peripherals	Ctrl	ASV_23864
Actinobacteria	ccab2ee96ba7f81e1ca3e3f7f8615371	0.11409	0	Peripherals	-K	ASV_23864
Actinobacteria	ccab2ee96ba7f81e1ca3e3f7f8615371	1.97244	0.34903	Peripherals	-P	ASV_23864
Actinobacteria	ccab2ee96ba7f81e1ca3e3f7f8615371	1.05352	0	Peripherals	-N	ASV_23864
Actinobacteria	05bbcfb48b4c6c3c95cce9102baf05ac	-0.447214	0.375	Peripherals	-K	ASV_711
Actinobacteria	05bbcfb48b4c6c3c95cce9102baf05ac	-0.329897	0	Peripherals	Ctrl	ASV_711
Actinobacteria	05e5afa1582da4cf7a41ea3efdb89b62	0.473828	0	Peripherals	-N	ASV_732
Actinobacteria	22b609671084a61df2241ce373a84337	1.50732	0.304688	Peripherals	-P	ASV_4078
Actinobacteria	22b609671084a61df2241ce373a84337	-0.775815	0	Peripherals	-K	ASV_4078
Actinobacteria	db0689cd7cb15107a4d5c95a34b2c05a	-0.57735	0	Peripherals	-P	ASV_25703
Actinobacteria	f16fdccc5e44d7029d0f6b7689be87f4	-0.522665	0	Peripherals	Ctrl	ASV_28350
Actinobacteria	edfe307a8994761d6070a41ddaeb58ba	0.473828	0	Peripherals	-N	ASV_27918
Actinobacteria	ec51df0f7cdebb896fb597a254fcc816	0.307527	0.510581	Peripherals	-K	ASV_27719
Actinobacteria	ec51df0f7cdebb896fb597a254fcc816	0	0	Peripherals	-P	ASV_27719
Actinobacteria	23af3eea2950fdaa775fd957b4638a86	-0.521121	0	Peripherals	Ctrl	ASV_4180
Actinobacteria	39bc7491f8469442f45ec43fb354f09f	-1.21392	0	Peripherals	Ctrl	ASV_6757
Actinobacteria	d051b75a174afe285956a7bc72a64107	-1.029	0	Peripherals	Ctrl	ASV_24324
Actinobacteria	9a234b2a84ce4a835d3733978b049669	2.29141	0	Peripherals	-P	ASV_18028
Actinobacteria	90a89846bf714822556827f03b2583be	0.111972	0.345679	Peripherals	-P	ASV_16965
Actinobacteria	3ada23b664ac19a0f223217dc4ef059e	-0.573436	0.124444	Peripherals	-K	ASV_6883
Actinobacteria	55c5be9be5b4582ccb416039a4fd9355	-0.573436	0.486111	Peripherals	-K	ASV_10076
Actinobacteria	6ef5d95944187f34f48969b4e90901c5	0.781519	0	Peripherals	-K	ASV_13091
Actinobacteria	de31e7a679e87f7f45288b9e95b93bc5	1.43004	0.0695153	Peripherals	-N	ASV_26113
Actinobacteria	de31e7a679e87f7f45288b9e95b93bc5	-0.464805	0.438776	Peripherals	-P	ASV_26113
Actinobacteria	498b597fd121787769edadd6138bccce	1.45259	0	Peripherals	-P	ASV_8626
Actinobacteria	edfe307a8994761d6070a41ddaeb58ba	2.00899	0	Peripherals	Ctrl	ASV_27918
Actinobacteria	036ab3b63eed4e791773bd77fb9d739f	0.809646	0.165289	Peripherals	-P	ASV_447
Actinobacteria	960f1a72798784f9737d7fed420674c2	0.336567	0	Peripherals	-K	ASV_17552
Actinobacteria	ee103e969c8674306e429ccb62d271c0	1.91078	0.277008	Peripherals	Ctrl	ASV_27929
Actinobacteria	960f1a72798784f9737d7fed420674c2	-0.0163333	0	Peripherals	Ctrl	ASV_17552
Actinobacteria	960f1a72798784f9737d7fed420674c2	0.809646	0.438776	Peripherals	-P	ASV_17552
Actinobacteria	f5cdfa52c821434a59f776aaddc34756	1.50732	0.320312	Peripherals	-P	ASV_28848
Actinobacteria	f5cdfa52c821434a59f776aaddc34756	-0.998291	0	Peripherals	-K	ASV_28848
Actinobacteria	eee7b035c4f1b0551e4e7afec5eb4206	-0.554189	0	Peripherals	-K	ASV_28037
Actinobacteria	267237181d7afc10873fe089d4cfb3a0	0.700866	0.385633	Peripherals	-K	ASV_4518
Actinobacteria	96d1922a9537da3a362542f6ad4d7434	1.67142	0	Peripherals	-K	ASV_17629
Actinobacteria	ac9c0939fe362155ee2a37c4a05c4467	-0.642614	0	Peripherals	-N	ASV_20147
Actinobacteria	ff77593c93d42c1dda6ed94a9d2438cb	-1.40173	0	Peripherals	-K	ASV_30077
Actinobacteria	498b597fd121787769edadd6138bccce	0	0.653061	Connectors	-K	ASV_8626
Actinobacteria	f06d35f744b35d930eede9b7ecaa5635	2.11638	0.395	Peripherals	-K	ASV_28250
Actinobacteria	f06d35f744b35d930eede9b7ecaa5635	0.559369	0.3808	Peripherals	-P	ASV_28250
Actinobacteria	f06d35f744b35d930eede9b7ecaa5635	0.743165	0.18	Peripherals	Ctrl	ASV_28250
Actinobacteria	f06d35f744b35d930eede9b7ecaa5635	1.68171	0	Peripherals	-N	ASV_28250
Actinobacteria	da6c219b3141248ace037e862c4bd1e0	2.26216	0	Peripherals	Ctrl	ASV_25631
Actinobacteria	2ae56285abdbe8885f0b7334a0e151f3	-0.728342	0.497041	Peripherals	-P	ASV_5041
Actinobacteria	ffd96530e736a47960b415dcd4ca2a8c	-0.637151	0.567901	Peripherals	-K	ASV_30114
Actinobacteria	55c5be9be5b4582ccb416039a4fd9355	-0.57735	0.5	Peripherals	-P	ASV_10076
Actinobacteria	dae1b12681d67b551f1dfb1224643818	0.11409	0	Peripherals	-K	ASV_25688
Actinobacteria	dae1b12681d67b551f1dfb1224643818	-0.6924	0.197531	Peripherals	-P	ASV_25688
Actinobacteria	f16fdccc5e44d7029d0f6b7689be87f4	-0.22505	0	Peripherals	-P	ASV_28350
Actinobacteria	3ada23b664ac19a0f223217dc4ef059e	1.50546	0.124444	Peripherals	Ctrl	ASV_6883
Actinobacteria	de31e7a679e87f7f45288b9e95b93bc5	0.0868536	0.345679	Peripherals	Ctrl	ASV_26113
Actinobacteria	db0689cd7cb15107a4d5c95a34b2c05a	-1.29099	0.375	Peripherals	-N	ASV_25703
Actinobacteria	dd83f68ff53592b324a5fa1d20f31e12	0	0	Peripherals	Ctrl	ASV_26023
Actinobacteria	dd83f68ff53592b324a5fa1d20f31e12	0.645497	0	Peripherals	-N	ASV_26023
Actinobacteria	d051b75a174afe285956a7bc72a64107	1.97244	0.117188	Peripherals	-P	ASV_24324
Actinobacteria	878f6f8614ca96889d7ddb630b5891fe	0.473828	0	Peripherals	-N	ASV_15907
Actinobacteria	39bc7491f8469442f45ec43fb354f09f	-1.16107	0.244898	Peripherals	-K	ASV_6757
Actinobacteria	90a89846bf714822556827f03b2583be	-0.705434	0	Peripherals	-N	ASV_16965
Actinobacteria	c7df5e6c532a2af75adec12002ee2b92	-1.13003	0	Peripherals	-N	ASV_23295
Actinobacteria	f5cdfa52c821434a59f776aaddc34756	-0.522665	0	Peripherals	Ctrl	ASV_28848
Actinobacteria	325052a193b37dbb8309391cabf24c11	-0.866025	0	Peripherals	-N	ASV_5851
Actinobacteria	3b8b54a489761beeccd2fe813338fdcd	0.645497	0.444444	Peripherals	-N	ASV_6971
Actinobacteria	b31cfee507fabd6eb963bd0dcfbd522a	0.49217	0	Peripherals	Ctrl	ASV_20909
Actinobacteria	ad692ce7cd3973a1aa85734463fb4774	-1.48898	0	Peripherals	-P	ASV_20245
Actinobacteria	f4cd8f8189ed18cb16e6006e25eb4df2	-0.892011	0.375	Peripherals	-K	ASV_28726
Actinobacteria	8d2d85570c7dce5ea49cc711456fb087	0.34453	0.197531	Peripherals	-P	ASV_16526
Actinobacteria	ee103e969c8674306e429ccb62d271c0	1.65659	0.400535	Peripherals	-K	ASV_27929
Actinobacteria	960f1a72798784f9737d7fed420674c2	0.550959	0	Peripherals	-N	ASV_17552
Actinobacteria	97a34d269c4abb9a0f9a841bf73f7374	-0.0572854	0	Peripherals	-P	ASV_17720
Actinobacteria	f8978cd563c448964e76767a425f32fa	-1.22226	0.554017	Peripherals	-K	ASV_29181
Actinobacteria	e961fad1c009475bc54d7fec0fc4e28a	0.111222	0	Peripherals	-N	ASV_27400
Actinobacteria	a27de205e1f3d926372f04328186a076	-0.57735	0.625	Connectors	-N	ASV_18995
Actinobacteria	b150d20ff229d6ef24ba4645f81a00ea	-0.468196	0.444444	Peripherals	Ctrl	ASV_20690
Actinobacteria	22b609671084a61df2241ce373a84337	-0.522665	0	Peripherals	Ctrl	ASV_4078
Actinobacteria	f6038fdd18feda92feab431266103a51	-0.775831	0	Peripherals	Ctrl	ASV_28869
Actinobacteria	b31cfee507fabd6eb963bd0dcfbd522a	0.0637151	0.396694	Peripherals	-K	ASV_20909
Actinobacteria	a058eb3345771e273fbbf868bfad559b	-0.831073	0	Peripherals	-N	ASV_18767
Actinobacteria	8d2d85570c7dce5ea49cc711456fb087	-0.140057	0	Peripherals	-N	ASV_16526
Actinobacteria	036ab3b63eed4e791773bd77fb9d739f	0.802238	0	Peripherals	-N	ASV_447
Actinobacteria	c04d28c32e01bdc01ea507eca9ad919f	0.446007	0.132653	Peripherals	-P	ASV_22431
Actinobacteria	c04d28c32e01bdc01ea507eca9ad919f	-0.775831	0	Peripherals	Ctrl	ASV_22431
Actinobacteria	2f5d33ceede260a00c61532c418520f8	0.883883	0	Peripherals	Ctrl	ASV_5558
Actinobacteria	1ce8ec4e9b45be392c9878c768f70631	-0.426772	0.497041	Peripherals	-K	ASV_3422
Actinobacteria	406152ebd2755b85ac6a086e90ad6275	0.111972	0.46	Peripherals	-P	ASV_7503
Actinobacteria	fe910862a51002230ca7d108ec8be416	-0.883883	0	Peripherals	Ctrl	ASV_29963
Actinobacteria	f5cdfa52c821434a59f776aaddc34756	0.299681	0	Peripherals	-N	ASV_28848
Actinobacteria	1ea990dfa7288ac2e69549c6f9b414c2	0.790021	0	Peripherals	-N	ASV_3625
Actinobacteria	b31cfee507fabd6eb963bd0dcfbd522a	1.68878	0.58	Peripherals	-P	ASV_20909
Actinobacteria	4daf242246c41ff5ee6a086bb740fc34	-0.998291	0	Peripherals	-K	ASV_9135
Actinobacteria	4daf242246c41ff5ee6a086bb740fc34	-0.775831	0.48	Peripherals	Ctrl	ASV_9135
Actinobacteria	f3dff44171cf5f9131503da5cf14d176	1.11003	0	Peripherals	-N	ASV_28620
Actinobacteria	ffaa0042e19c923766a57800e482ca7c	1.35595	0.19025	Peripherals	-P	ASV_30092
Actinobacteria	406152ebd2755b85ac6a086e90ad6275	0.489999	0.197531	Peripherals	Ctrl	ASV_7503
Actinobacteria	a23f863e6df1bb98371d2358a6c8f5e6	0.278243	0.255102	Peripherals	-P	ASV_18973
Actinobacteria	ea081f8d96b7d3c64e50e690bc83ffee	-0.365581	0.5025	Peripherals	-K	ASV_27481
Actinobacteria	8e979038922eddb4353a5cb477b0059b	1.1547	0	Peripherals	-P	ASV_16712
Actinobacteria	5a425a5ad56194d8782c2320b3ebe8a2	-1.65061	0.444444	Peripherals	-K	ASV_10601
Actinobacteria	ffaa0042e19c923766a57800e482ca7c	1.004	0	Peripherals	-K	ASV_30092
Actinobacteria	ea081f8d96b7d3c64e50e690bc83ffee	-1.029	0.444444	Peripherals	Ctrl	ASV_27481
Actinobacteria	96d1922a9537da3a362542f6ad4d7434	0.809646	0.165289	Peripherals	-P	ASV_17629
Actinobacteria	ec51df0f7cdebb896fb597a254fcc816	0.736687	0.129132	Peripherals	-N	ASV_27719
Actinobacteria	ffaa0042e19c923766a57800e482ca7c	-0.0163333	0.493827	Peripherals	Ctrl	ASV_30092
Actinobacteria	f4cd8f8189ed18cb16e6006e25eb4df2	0.0993399	0.375	Peripherals	-P	ASV_28726
Actinobacteria	ad692ce7cd3973a1aa85734463fb4774	0.613779	0.099723	Peripherals	-N	ASV_20245
Actinobacteria	ad692ce7cd3973a1aa85734463fb4774	-0.25486	0.464444	Peripherals	-K	ASV_20245
Actinobacteria	ffaa0042e19c923766a57800e482ca7c	0.42532	0	Peripherals	-N	ASV_30092
Actinobacteria	ad692ce7cd3973a1aa85734463fb4774	0.0868536	0.345679	Peripherals	Ctrl	ASV_20245
Actinobacteria	b3e5b04c20544308b97546ffc12a0781	0.0993399	0.375	Peripherals	-P	ASV_21017
Bacteroidetes	b0300843da8adb2663ed18d850b68152	-1.40238	0.5	Peripherals	-P	ASV_20555
Bacteroidetes	f397dc49babd5d758fcdd7e96ce20640	-1.23164	0	Peripherals	-P	ASV_28588
Bacteroidetes	1d33f17f4446c1ea2fe0c5f67ca183b8	-1.23594	0	Peripherals	Ctrl	ASV_3465
Bacteroidetes	b0300843da8adb2663ed18d850b68152	-1.0767	0.21875	Peripherals	-N	ASV_20555
Bacteroidetes	7e8c1f61e4fb5fc10e07f5b9efd3e992	0	0	Peripherals	-K	ASV_14875
Bacteroidetes	ec686e48dd9e2946f096f373d7bfeb2b	0	0	Peripherals	-P	ASV_27728
Bacteroidetes	7e8c1f61e4fb5fc10e07f5b9efd3e992	0	0	Peripherals	Ctrl	ASV_14875
Bacteroidetes	5a0f28d59f70ad05cea417c6df59a059	0	0	Peripherals	-N	ASV_10571
Bacteroidetes	c0536f32e8cebf844540de68a98a151d	-1.29004	0	Peripherals	-N	ASV_22434
Bacteroidetes	b0300843da8adb2663ed18d850b68152	-1.40584	0	Peripherals	-K	ASV_20555
Bacteroidetes	5789ff7ceb7f010e2fc12bce428d3d65	-1.3967	0	Peripherals	-N	ASV_10289
Bacteroidetes	f8ef1a94f9c67e08880d4b290e3f253c	-1.06066	0	Peripherals	-K	ASV_29227
Bacteroidetes	747ce7d3d506b1e732a45b5c5006b715	0	0	Peripherals	-P	ASV_13706
Bacteroidetes	f397dc49babd5d758fcdd7e96ce20640	-0.315244	0	Peripherals	Ctrl	ASV_28588
Bacteroidetes	6711b4d741067c17ca5b95d7022a21a1	-0.447214	0	Peripherals	-K	ASV_12136
Bacteroidetes	6711b4d741067c17ca5b95d7022a21a1	-0.53033	0	Peripherals	Ctrl	ASV_12136
Bacteroidetes	1caf64e2b58479d0e90d4749c4302558	-1.02336	0	Peripherals	-N	ASV_3394
Bacteroidetes	1caf64e2b58479d0e90d4749c4302558	1.40898	0.32699	Peripherals	-K	ASV_3394
Bacteroidetes	1caf64e2b58479d0e90d4749c4302558	-0.46663	0.42	Peripherals	-P	ASV_3394
Bacteroidetes	5c41638b110ff9912a13a21f2515bc12	0.866025	0	Peripherals	-N	ASV_10847
Bacteroidetes	b0300843da8adb2663ed18d850b68152	-1.08763	0.444444	Peripherals	Ctrl	ASV_20555
Bacteroidetes	1d33f17f4446c1ea2fe0c5f67ca183b8	-0.509721	0.5	Peripherals	-K	ASV_3465
Bacteroidetes	a0a2bbd55c3c80bb13da64378cf5b2f8	0	0	Peripherals	Ctrl	ASV_18791
Bacteroidetes	7d73b33cb59f842ad663f936b7c4463a	0	0	Peripherals	-K	ASV_14729
Bacteroidetes	5c41638b110ff9912a13a21f2515bc12	-0.53033	0	Peripherals	Ctrl	ASV_10847
Bacteroidetes	6952f6bb105b76baa152500e68788128	0	0	Peripherals	Ctrl	ASV_12432
Bacteroidetes	5c41638b110ff9912a13a21f2515bc12	0	0	Peripherals	-K	ASV_10847
Bacteroidetes	71f7bddca393045e433f24de9a85bed8	-1.3967	0	Peripherals	-N	ASV_13423
Bacteroidetes	14535222e7c1fc6c87497a26d9bed124	0	0	Peripherals	-N	ASV_2437
Bacteroidetes	520cc1f9b2e3106e44abff2eccaa433f	-1.2367	0	Peripherals	-N	ASV_9637
Bacteroidetes	1caf64e2b58479d0e90d4749c4302558	0.427835	0.387812	Peripherals	Ctrl	ASV_3394
Bacteroidetes	1d33f17f4446c1ea2fe0c5f67ca183b8	-1.58954	0	Peripherals	-P	ASV_3465
Others	874faae073c8e98085382d0a62f95187	-0.0100003	0	Peripherals	-N	ASV_15877
Chloroflexi	de774b88e0de5938c629af20d0b6e6ed	0	0.5	Peripherals	-N	ASV_26155
Chloroflexi	8f472211b631a77347d2041dff8c114e	-0.353144	0	Peripherals	-P	ASV_16794
Chloroflexi	8f472211b631a77347d2041dff8c114e	0	0	Peripherals	-N	ASV_16794
Chloroflexi	f324b768f0f330cf4fe7fc26f6b281b4	0	0	Peripherals	-K	ASV_28540
Chloroflexi	2612491040cdd6bfc0ac58d41670ab4d	-1.23594	0	Peripherals	Ctrl	ASV_4459
Chloroflexi	2612491040cdd6bfc0ac58d41670ab4d	-1.14687	0.46875	Peripherals	-K	ASV_4459
Chloroflexi	de774b88e0de5938c629af20d0b6e6ed	-1.14759	0.444444	Peripherals	-P	ASV_26155
Chloroflexi	233009eb874f3180f4a31a29d4d1cf35	-0.46663	0	Peripherals	-P	ASV_4126
Chloroflexi	de774b88e0de5938c629af20d0b6e6ed	0	0	Peripherals	Ctrl	ASV_26155
Chloroflexi	de774b88e0de5938c629af20d0b6e6ed	0	0	Peripherals	-K	ASV_26155
Chloroflexi	25fb7f855fbf59fca7c79a7e5c78c629	-0.700866	0.337778	Peripherals	-K	ASV_4444
Chloroflexi	f324b768f0f330cf4fe7fc26f6b281b4	0	0	Peripherals	-N	ASV_28540
Chloroflexi	233009eb874f3180f4a31a29d4d1cf35	-0.998291	0.5	Peripherals	-K	ASV_4126
Chloroflexi	233009eb874f3180f4a31a29d4d1cf35	-1.1291	0	Peripherals	Ctrl	ASV_4126
Chloroflexi	25fb7f855fbf59fca7c79a7e5c78c629	-1.40238	0	Peripherals	-P	ASV_4444
Chloroflexi	f324b768f0f330cf4fe7fc26f6b281b4	0	0	Peripherals	Ctrl	ASV_28540
Chloroflexi	36c0036dbc867328a224098278b8b473	-1.05082	0.444444	Peripherals	-P	ASV_6386
Chloroflexi	25fb7f855fbf59fca7c79a7e5c78c629	-1.08239	0	Peripherals	Ctrl	ASV_4444
Chloroflexi	ef3f285c6a58a2431d66d7665363ecfd	-1.28346	0	Peripherals	-K	ASV_28079
Chloroflexi	f324b768f0f330cf4fe7fc26f6b281b4	-0.353144	0.277778	Peripherals	-P	ASV_28540
Chloroflexi	36c0036dbc867328a224098278b8b473	0	0	Peripherals	-N	ASV_6386
Firmicutes	62fe459d33626cafe0ec8ae6be3565ef	0	0	Peripherals	-K	ASV_11640
Firmicutes	f79160d68727d1a683b29d0d98517f01	0	0	Peripherals	-K	ASV_29037
Firmicutes	011abf28edb262b07e110b94ab02c696	-1.34337	0	Peripherals	-N	ASV_145
Firmicutes	f79160d68727d1a683b29d0d98517f01	1.09545	0	Peripherals	-P	ASV_29037
Firmicutes	52fcb630c654fe7b0d6e8bc191888df1	0.730297	0	Peripherals	-N	ASV_9759
Firmicutes	cbfac80931ab94371505cf48076ce14c	0.730297	0	Peripherals	-N	ASV_23780
Firmicutes	93f00e079a53e61f00b03fbd39cbed80	-1.09545	0	Peripherals	-N	ASV_17315
Firmicutes	52fcb630c654fe7b0d6e8bc191888df1	0	0	Peripherals	-K	ASV_9759
Firmicutes	fc3c7813e0ace6d5a67124b37442a028	0.611775	0	Peripherals	Ctrl	ASV_29671
Firmicutes	fc3c7813e0ace6d5a67124b37442a028	0	0	Peripherals	-P	ASV_29671
Firmicutes	b05c08c490735155e9d5af4353918422	-0.176777	0	Peripherals	Ctrl	ASV_20571
Firmicutes	62fe459d33626cafe0ec8ae6be3565ef	0	0	Peripherals	Ctrl	ASV_11640
Firmicutes	52fcb630c654fe7b0d6e8bc191888df1	0.182574	0	Peripherals	-P	ASV_9759
Firmicutes	25b8a648026a6a6afdcaaec58b4f3aac	0	0	Peripherals	Ctrl	ASV_4415
Firmicutes	2028db78ec80199fc33b03c5cbd9e2fe	-1.45297	0	Peripherals	Ctrl	ASV_3777
Firmicutes	abfb3e57e034fa80ab5d814d3c0d0d02	0.182574	0	Peripherals	-P	ASV_20076
Firmicutes	abfb3e57e034fa80ab5d814d3c0d0d02	0.611775	0	Peripherals	Ctrl	ASV_20076
Firmicutes	43b3eed247705042302395b235da6dbb	-0.57735	0	Peripherals	-K	ASV_7893
Firmicutes	52fcb630c654fe7b0d6e8bc191888df1	0.611775	0	Peripherals	Ctrl	ASV_9759
Firmicutes	011abf28edb262b07e110b94ab02c696	0.53033	0	Peripherals	Ctrl	ASV_145
Firmicutes	e99871da44a40c8501db7b4a09bbfd31	0.176777	0	Peripherals	Ctrl	ASV_27425
Firmicutes	93f00e079a53e61f00b03fbd39cbed80	-0.0764719	0	Peripherals	Ctrl	ASV_17315
Firmicutes	bce573c24cef476e325add9f89c3a2c5	1.59099	0	Peripherals	Ctrl	ASV_22031
Firmicutes	74201f0ac0d22e41a52a6ea35c2ac597	-1.64317	0	Peripherals	-P	ASV_13665
Firmicutes	43b3eed247705042302395b235da6dbb	-1.45297	0	Peripherals	Ctrl	ASV_7893
Firmicutes	abfb3e57e034fa80ab5d814d3c0d0d02	-1.09545	0	Peripherals	-N	ASV_20076
Firmicutes	b05c08c490735155e9d5af4353918422	-1.2367	0	Peripherals	-N	ASV_20571
Firmicutes	fc3c7813e0ace6d5a67124b37442a028	-0.57735	0	Peripherals	-K	ASV_29671
Firmicutes	cbfac80931ab94371505cf48076ce14c	0.611775	0	Peripherals	Ctrl	ASV_23780
Firmicutes	e99871da44a40c8501db7b4a09bbfd31	-1.3967	0	Peripherals	-N	ASV_27425
Firmicutes	25b8a648026a6a6afdcaaec58b4f3aac	0	0	Peripherals	-K	ASV_4415
Firmicutes	fbc63dd1eb9e3275b71e5b78836a6a47	0.182574	0	Peripherals	-P	ASV_29610
Firmicutes	67c6c255372c787b46dd79f2073f5125	0	0	Peripherals	-N	ASV_12229
Firmicutes	fbc63dd1eb9e3275b71e5b78836a6a47	0	0	Peripherals	-K	ASV_29610
Firmicutes	fbc63dd1eb9e3275b71e5b78836a6a47	1.30002	0	Peripherals	Ctrl	ASV_29610
Firmicutes	fbc63dd1eb9e3275b71e5b78836a6a47	0.730297	0	Peripherals	-N	ASV_29610
Firmicutes	fc3c7813e0ace6d5a67124b37442a028	0	0	Peripherals	-N	ASV_29671
Firmicutes	67c6c255372c787b46dd79f2073f5125	-0.764719	0	Peripherals	Ctrl	ASV_12229
Firmicutes	67c6c255372c787b46dd79f2073f5125	0	0	Peripherals	-P	ASV_12229
Firmicutes	ff7865f0daf6a1ea040c7e466e11e5b7	0	0.48	Peripherals	-N	ASV_30078
Firmicutes	67c6c255372c787b46dd79f2073f5125	1.1547	0	Peripherals	-K	ASV_12229
Firmicutes	abfb3e57e034fa80ab5d814d3c0d0d02	0	0	Peripherals	-K	ASV_20076
Gemmatimonadetes	6e0dc894af771c3d565472c84c03bfd9	0.739418	0.095	Peripherals	-N	ASV_12976
Gemmatimonadetes	696ef782029e740fdb7aace5c8f6663d	-0.998291	0.5	Peripherals	-K	ASV_12449
Gemmatimonadetes	09b8576b2a9322f3138762c7d3dd7c48	0.489999	0.32	Peripherals	Ctrl	ASV_1161
Gemmatimonadetes	d1ba0a51a5705a2b585e0ab9bb5958f3	-0.775815	0.5	Peripherals	-K	ASV_24511
Gemmatimonadetes	32b6445d0f3a2ce09f218f855decafac	0.217978	0.362812	Peripherals	-P	ASV_5894
Gemmatimonadetes	6e0dc894af771c3d565472c84c03bfd9	-0.866025	0.592593	Peripherals	-K	ASV_12976
Gemmatimonadetes	e3c9465fe44e7dd16647dfeb26e182af	-1.33802	0	Peripherals	-K	ASV_26754
Gemmatimonadetes	09b8576b2a9322f3138762c7d3dd7c48	2.15253	0.234072	Peripherals	-P	ASV_1161
Gemmatimonadetes	5a0451b2cf7f53ada950cd7997b1bad7	0.900761	0.152778	Peripherals	-P	ASV_10566
Gemmatimonadetes	f13c088e0472ec2144040899e2133649	0.281974	0	Peripherals	-P	ASV_28326
Gemmatimonadetes	f13c088e0472ec2144040899e2133649	0.299545	0	Peripherals	Ctrl	ASV_28326
Gemmatimonadetes	f13c088e0472ec2144040899e2133649	0.828296	0.465374	Peripherals	-K	ASV_28326
Gemmatimonadetes	1136e2c65dce02ef0f71128756d2c948	0.0637151	0.48338	Peripherals	-K	ASV_2046
Gemmatimonadetes	e3c9465fe44e7dd16647dfeb26e182af	-0.926438	0	Peripherals	Ctrl	ASV_26754
Gemmatimonadetes	0a994174323a354ef88c254ec77b7969	1.30479	0	Peripherals	-N	ASV_1252
Gemmatimonadetes	e2f150650735140e580cb1afa1fd3b65	-1.48898	0	Peripherals	-P	ASV_26657
Gemmatimonadetes	d1ba0a51a5705a2b585e0ab9bb5958f3	0.299545	0.336735	Peripherals	Ctrl	ASV_24511
Gemmatimonadetes	d1ba0a51a5705a2b585e0ab9bb5958f3	2.18427	0.141873	Peripherals	-N	ASV_24511
Gemmatimonadetes	d1ba0a51a5705a2b585e0ab9bb5958f3	1.69734	0	Peripherals	-P	ASV_24511
Gemmatimonadetes	09b8576b2a9322f3138762c7d3dd7c48	0.336567	0.42	Peripherals	-K	ASV_1161
Gemmatimonadetes	6e0dc894af771c3d565472c84c03bfd9	-0.00755154	0.18	Peripherals	Ctrl	ASV_12976
Gemmatimonadetes	5a0451b2cf7f53ada950cd7997b1bad7	0.739418	0	Peripherals	-N	ASV_10566
Gemmatimonadetes	32b6445d0f3a2ce09f218f855decafac	0.637151	0.375	Peripherals	-K	ASV_5894
Gemmatimonadetes	e2f150650735140e580cb1afa1fd3b65	-0.768253	0	Peripherals	-N	ASV_26657
Gemmatimonadetes	09b8576b2a9322f3138762c7d3dd7c48	1.49325	0	Peripherals	-N	ASV_1161
Gemmatimonadetes	195f9c01a26197c3ef1321a6702d983e	-0.919994	0.375	Peripherals	-P	ASV_3015
Gemmatimonadetes	6e0dc894af771c3d565472c84c03bfd9	1.69734	0.0644444	Peripherals	-P	ASV_12976
Gemmatimonadetes	1136e2c65dce02ef0f71128756d2c948	0.10418	0.354571	Peripherals	-P	ASV_2046
Gemmatimonadetes	0a994174323a354ef88c254ec77b7969	1.92493	0.248457	Peripherals	-P	ASV_1252
Gemmatimonadetes	0a994174323a354ef88c254ec77b7969	0.489999	0	Peripherals	Ctrl	ASV_1252
Gemmatimonadetes	1136e2c65dce02ef0f71128756d2c948	0.49217	0.402778	Peripherals	Ctrl	ASV_2046
Gemmatimonadetes	0a994174323a354ef88c254ec77b7969	-0.509721	0.5664	Peripherals	-K	ASV_1252
Gemmatimonadetes	32b6445d0f3a2ce09f218f855decafac	0.289512	0.32	Peripherals	Ctrl	ASV_5894
Gemmatimonadetes	195f9c01a26197c3ef1321a6702d983e	-0.318575	0.4384	Peripherals	-K	ASV_3015
Gemmatimonadetes	195f9c01a26197c3ef1321a6702d983e	-0.621744	0	Peripherals	Ctrl	ASV_3015
Others	4455eaafc36e6b8c5a1afdb15ebdbf72	0.48814	0.149014	Peripherals	-N	ASV_7969
Others	4455eaafc36e6b8c5a1afdb15ebdbf72	-1.23594	0	Peripherals	Ctrl	ASV_7969
Others	4455eaafc36e6b8c5a1afdb15ebdbf72	1.35595	0.132653	Peripherals	-P	ASV_7969
Others	421ff458ecdd6ea6d3a37d8df74de715	0.0993399	0.48	Peripherals	-P	ASV_7700
Others	421ff458ecdd6ea6d3a37d8df74de715	0.828296	0.426036	Peripherals	-K	ASV_7700
Others	ea9296a5b2016288f99abe22e008865c	-0.314648	0	Peripherals	Ctrl	ASV_27534
Others	547cc1c2ed46020b26be0a6017169bda	-0.1611	0	Peripherals	Ctrl	ASV_9917
Others	ea9296a5b2016288f99abe22e008865c	-0.553338	0	Peripherals	-K	ASV_27534
Others	547cc1c2ed46020b26be0a6017169bda	-0.391335	0	Peripherals	-N	ASV_9917
Others	547cc1c2ed46020b26be0a6017169bda	1.12835	0.142012	Peripherals	-P	ASV_9917
Others	ea9296a5b2016288f99abe22e008865c	1.24215	0.137174	Peripherals	-P	ASV_27534
Others	547cc1c2ed46020b26be0a6017169bda	-0.108386	0	Peripherals	-K	ASV_9917
Others	ea9296a5b2016288f99abe22e008865c	-0.454155	0	Peripherals	-N	ASV_27534
Proteobacteria	b0e2b31a6433ae43988a11a2e02e0efb	0.299545	0.260355	Peripherals	Ctrl	ASV_20642
Proteobacteria	e7e4a783e16c84655be4ba7314724a4c	-0.560578	0	Peripherals	-P	ASV_27224
Proteobacteria	03e649f99ca5313b611e9f2175d930d4	1.43814	0	Peripherals	Ctrl	ASV_502
Proteobacteria	03e649f99ca5313b611e9f2175d930d4	-0.279479	0	Peripherals	-P	ASV_502
Proteobacteria	e9100c4ffd560cd0bed804a5db05336c	0	0	Peripherals	-P	ASV_27363
Proteobacteria	59cb3c2cd49042b45be7531cf841c3c4	0.453093	0.142012	Peripherals	Ctrl	ASV_10545
Proteobacteria	b0e2b31a6433ae43988a11a2e02e0efb	1.2254	0.375	Peripherals	-K	ASV_20642
Proteobacteria	5ba18a6dd3c3b38e438d8da7c973e776	0	0	Peripherals	-N	ASV_10772
Proteobacteria	b480fbe5816b69be4cd96e12391c74c5	0.919444	0.293367	Peripherals	-K	ASV_21100
Proteobacteria	05504b680d1457fc0faa80b0935ca49a	-1.83418	0	Peripherals	-K	ASV_654
Proteobacteria	03dd3e095a7603d5be03b1618c90add6	1.12815	0.277778	Peripherals	-N	ASV_495
Proteobacteria	5c336b4e5d954677202b2c75f1f14939	1.8939	0	Peripherals	-K	ASV_10839
Proteobacteria	5c336b4e5d954677202b2c75f1f14939	-0.92884	0.375	Peripherals	Ctrl	ASV_10839
Proteobacteria	03e649f99ca5313b611e9f2175d930d4	1.27003	0	Peripherals	-N	ASV_502
Proteobacteria	03e649f99ca5313b611e9f2175d930d4	0.980635	0.463477	Peripherals	-K	ASV_502
Proteobacteria	59cb3c2cd49042b45be7531cf841c3c4	0.927877	0.249132	Peripherals	-N	ASV_10545
Proteobacteria	59cb3c2cd49042b45be7531cf841c3c4	0	0.598084	Peripherals	-K	ASV_10545
Proteobacteria	59cb3c2cd49042b45be7531cf841c3c4	1.69734	0.313272	Peripherals	-P	ASV_10545
Proteobacteria	5ba18a6dd3c3b38e438d8da7c973e776	0	0	Peripherals	-K	ASV_10772
Proteobacteria	5ba18a6dd3c3b38e438d8da7c973e776	0	0	Peripherals	-P	ASV_10772
Proteobacteria	06b8e52118c9a284ec35c3c9f2af7cc4	1.22474	0	Peripherals	Ctrl	ASV_836
Proteobacteria	06b8e52118c9a284ec35c3c9f2af7cc4	0.730297	0	Peripherals	-P	ASV_836
Proteobacteria	06b8e52118c9a284ec35c3c9f2af7cc4	0.526235	0	Peripherals	-N	ASV_836
Proteobacteria	05504b680d1457fc0faa80b0935ca49a	-1.22788	0	Peripherals	-N	ASV_654
Proteobacteria	b706e0fec14d4eef40d88c93e3881ebe	1.16336	0.0392	Peripherals	-N	ASV_21392
Proteobacteria	b7baef3aa990eb4af7ff66e982fa64c5	1.01456	0.382934	Peripherals	-P	ASV_21455
Proteobacteria	00501fd37c98e3b40b811319ecd210ce	0	0	Peripherals	-N	ASV_42
Proteobacteria	58dee0f79d0597f587261079e27c8a78	-0.893893	0	Peripherals	-N	ASV_10449
Proteobacteria	5b7eec4c21004745f81d36226721c4d0	0	0	Peripherals	Ctrl	ASV_10754
Proteobacteria	5b7eec4c21004745f81d36226721c4d0	-0.866025	0	Peripherals	-N	ASV_10754
Proteobacteria	5ba18a6dd3c3b38e438d8da7c973e776	0	0	Peripherals	Ctrl	ASV_10772
Proteobacteria	5c6eab512ccc353a981b63b841afe2f1	0	0	Peripherals	Ctrl	ASV_10879
Proteobacteria	06b8e52118c9a284ec35c3c9f2af7cc4	1.22474	0	Peripherals	-K	ASV_836
Proteobacteria	60a71745a77d42584f0ce3ff15a3da4f	-0.00961666	0.387812	Peripherals	-P	ASV_11372
Proteobacteria	0afcd4d7c1046ad8798342cdd74e698e	0.843427	0	Peripherals	-P	ASV_1308
Proteobacteria	0afcd4d7c1046ad8798342cdd74e698e	1.56443	0.0798611	Peripherals	Ctrl	ASV_1308
Proteobacteria	0afcd4d7c1046ad8798342cdd74e698e	1.3767	0	Peripherals	-N	ASV_1308
Proteobacteria	0afcd4d7c1046ad8798342cdd74e698e	0.980635	0.0407986	Peripherals	-K	ASV_1308
Proteobacteria	0c72692f99d97632ee0d3a9c5442d325	0	0.5	Peripherals	-N	ASV_1482
Proteobacteria	0cd946e1176b68aff82c7da81ddd64ad	1.59203	0	Peripherals	-P	ASV_1535
Proteobacteria	0cd946e1176b68aff82c7da81ddd64ad	1.2254	0.291883	Peripherals	-K	ASV_1535
Proteobacteria	59612b850460bff78cc5dbfd42b53122	0	0	Peripherals	-K	ASV_10507
Proteobacteria	5efc25ca032032d5e89562abc35862da	-0.855114	0.413194	Peripherals	-K	ASV_11194
Proteobacteria	5efc25ca032032d5e89562abc35862da	0.453093	0	Peripherals	Ctrl	ASV_11194
Proteobacteria	5efc25ca032032d5e89562abc35862da	-1.29004	0	Peripherals	-N	ASV_11194
Proteobacteria	60a71745a77d42584f0ce3ff15a3da4f	1.37438	0	Peripherals	Ctrl	ASV_11372
Proteobacteria	0e4fce8f7eac83578a68167553032718	0.576682	0.287335	Peripherals	-N	ASV_1707
Proteobacteria	64ae2a3f33028b9a0f68489587b6b21b	-0.775815	0.666667	Connectors	-K	ASV_11849
Proteobacteria	64ae2a3f33028b9a0f68489587b6b21b	-1.52209	0	Peripherals	-N	ASV_11849
Proteobacteria	64ae2a3f33028b9a0f68489587b6b21b	-0.896107	0	Peripherals	-P	ASV_11849
Proteobacteria	64ae2a3f33028b9a0f68489587b6b21b	1.89146	0.244898	Peripherals	Ctrl	ASV_11849
Proteobacteria	655ef623b30f4e304e6ad000ffa29348	0.730297	0	Peripherals	-P	ASV_11938
Proteobacteria	655ef623b30f4e304e6ad000ffa29348	-1.22474	0	Peripherals	Ctrl	ASV_11938
Proteobacteria	655ef623b30f4e304e6ad000ffa29348	-1.22474	0	Peripherals	-K	ASV_11938
Proteobacteria	0cd946e1176b68aff82c7da81ddd64ad	1.69072	0.244898	Peripherals	Ctrl	ASV_1535
Proteobacteria	0cd946e1176b68aff82c7da81ddd64ad	1.85672	0.0312421	Peripherals	-N	ASV_1535
Proteobacteria	0e4fce8f7eac83578a68167553032718	1.16421	0.50477	Peripherals	-K	ASV_1707
Proteobacteria	0e4fce8f7eac83578a68167553032718	1.96633	0	Peripherals	-P	ASV_1707
Proteobacteria	0e4fce8f7eac83578a68167553032718	2.29567	0.244898	Peripherals	Ctrl	ASV_1707
Proteobacteria	100b155c998febcc9e005799d1f93444	-0.57735	0	Peripherals	Ctrl	ASV_1914
Proteobacteria	100b155c998febcc9e005799d1f93444	0	0	Peripherals	-N	ASV_1914
Proteobacteria	10f2fed11b59d937cb95fcdae06528e7	0.866025	0.625	Connectors	-K	ASV_2016
Proteobacteria	10f2fed11b59d937cb95fcdae06528e7	0.217978	0	Peripherals	-P	ASV_2016
Proteobacteria	b706e0fec14d4eef40d88c93e3881ebe	0.919444	0.466129	Peripherals	-K	ASV_21392
Proteobacteria	10f2fed11b59d937cb95fcdae06528e7	-0.956712	0	Peripherals	-N	ASV_2016
Proteobacteria	bf31953894cf11dfb70e47bc8c2f75e2	-0.350823	0	Peripherals	-N	ASV_22299
Proteobacteria	bf31953894cf11dfb70e47bc8c2f75e2	0	0	Peripherals	-K	ASV_22299
Proteobacteria	6822a9de1715c286799fb5d718a5c0f8	-0.582474	0.444444	Peripherals	Ctrl	ASV_12286
Proteobacteria	1143808a2dbef432f7dee814ea92e217	0.78811	0.32	Peripherals	Ctrl	ASV_2053
Proteobacteria	1143808a2dbef432f7dee814ea92e217	-1.33363	0	Peripherals	-N	ASV_2053
Proteobacteria	1143808a2dbef432f7dee814ea92e217	0.278243	0.337778	Peripherals	-P	ASV_2053
Proteobacteria	100b155c998febcc9e005799d1f93444	-1.3994	0	Peripherals	-P	ASV_1914
Proteobacteria	689038fbb19d673e777023c3aa32ff48	0	0	Peripherals	Ctrl	ASV_12350
Proteobacteria	bfe841ee5eb749e446214c60081f98c3	-0.11667	0.408163	Peripherals	-N	ASV_22382
Proteobacteria	bfe841ee5eb749e446214c60081f98c3	-1.02808	0.32	Peripherals	-P	ASV_22382
Proteobacteria	6a2231c90205901416abade59490454c	0.554123	0	Peripherals	Ctrl	ASV_12524
Proteobacteria	6a2231c90205901416abade59490454c	-1.02808	0	Peripherals	-P	ASV_12524
Proteobacteria	156e05003ae70511b3024d87e2acf378	-1.40238	0	Peripherals	-P	ASV_2566
Proteobacteria	156e05003ae70511b3024d87e2acf378	-1.46703	0.21875	Peripherals	-K	ASV_2566
Proteobacteria	156e05003ae70511b3024d87e2acf378	0.363343	0.0555102	Peripherals	-N	ASV_2566
Proteobacteria	156e05003ae70511b3024d87e2acf378	-1.21392	0	Peripherals	Ctrl	ASV_2566
Proteobacteria	163b9c2f0339aa0003967b6543bc7197	0	0	Peripherals	-P	ASV_2670
Proteobacteria	163b9c2f0339aa0003967b6543bc7197	-1.21392	0	Peripherals	Ctrl	ASV_2670
Proteobacteria	163b9c2f0339aa0003967b6543bc7197	-0.447214	0	Peripherals	-K	ASV_2670
Proteobacteria	689038fbb19d673e777023c3aa32ff48	-1.83418	0	Peripherals	-K	ASV_12350
Proteobacteria	176b553d903836a37497154db93d7466	-0.840932	0	Peripherals	-P	ASV_2803
Proteobacteria	176b553d903836a37497154db93d7466	0.145997	0.466392	Peripherals	Ctrl	ASV_2803
Proteobacteria	176b553d903836a37497154db93d7466	-0.0100003	0.394449	Peripherals	-N	ASV_2803
Proteobacteria	176b553d903836a37497154db93d7466	1.10302	0.447407	Peripherals	-K	ASV_2803
Proteobacteria	6bb43e6b263161247bdc5d257a530369	2.15253	0.28875	Peripherals	-P	ASV_12711
Proteobacteria	6bb43e6b263161247bdc5d257a530369	0.79706	0.51625	Peripherals	-K	ASV_12711
Proteobacteria	6bb43e6b263161247bdc5d257a530369	0.990697	0.15879	Peripherals	-N	ASV_12711
Proteobacteria	c05fee282c6cfb11002dbe91ba05f36a	1.14687	0.365569	Peripherals	-K	ASV_22439
Proteobacteria	19e8a1f35a2247f678c2ab8184c048ae	-1.08239	0	Peripherals	Ctrl	ASV_3077
Proteobacteria	655ef623b30f4e304e6ad000ffa29348	-0.350823	0	Peripherals	-N	ASV_11938
Proteobacteria	10050f575c5f47179afbe8aa02b9f852	0	0	Peripherals	-K	ASV_1910
Proteobacteria	10050f575c5f47179afbe8aa02b9f852	0	0	Peripherals	Ctrl	ASV_1910
Proteobacteria	163b9c2f0339aa0003967b6543bc7197	-1.34337	0	Peripherals	-N	ASV_2670
Proteobacteria	c0d61b310d7175f4535b0702df62b6ab	-0.468196	0	Peripherals	Ctrl	ASV_22496
Proteobacteria	c156bb9399369ba3790e35c5bde6bcb1	-1.26139	0	Peripherals	-P	ASV_22558
Proteobacteria	c156bb9399369ba3790e35c5bde6bcb1	1.43043	0.170782	Peripherals	-N	ASV_22558
Proteobacteria	393cc0041aac2f8d6326c1107e6853eb	-0.383344	0.444444	Peripherals	-N	ASV_6680
Proteobacteria	393cc0041aac2f8d6326c1107e6853eb	-0.46663	0.345679	Peripherals	-P	ASV_6680
Proteobacteria	393cc0041aac2f8d6326c1107e6853eb	0.674677	0.310651	Peripherals	-K	ASV_6680
Proteobacteria	6e1daa3f173d68cc282407aebd003dbe	-1.12815	0	Peripherals	-N	ASV_12980
Proteobacteria	6e1daa3f173d68cc282407aebd003dbe	-0.315244	0	Peripherals	Ctrl	ASV_12980
Proteobacteria	c274a083717cbf6fe85a462c4fc149bd	1.24198	0.378393	Peripherals	-N	ASV_22695
Proteobacteria	1d21c5a73a98594058291d20bd15dadb	0.217978	0.362812	Peripherals	-P	ASV_3452
Proteobacteria	1d21c5a73a98594058291d20bd15dadb	-0.893893	0.142012	Peripherals	-N	ASV_3452
Proteobacteria	1d21c5a73a98594058291d20bd15dadb	1.22647	0.152778	Peripherals	-K	ASV_3452
Proteobacteria	1d21c5a73a98594058291d20bd15dadb	-0.314648	0.21875	Peripherals	Ctrl	ASV_3452
Proteobacteria	c5c225c03af492225feedf14f8438e06	0.637151	0.0570934	Peripherals	-K	ASV_23044
Proteobacteria	c5c225c03af492225feedf14f8438e06	0.469125	0.56	Peripherals	-P	ASV_23044
Proteobacteria	c67f08d36714eb0c449fa5c09e61d814	0	0	Peripherals	-N	ASV_23139
Proteobacteria	c6fdd92ed145777fa4fc409398c71a11	-0.708762	0	Peripherals	Ctrl	ASV_23203
Proteobacteria	e7e4a783e16c84655be4ba7314724a4c	-0.866921	0	Peripherals	Ctrl	ASV_27224
Proteobacteria	9d2ab4f1590e37773fd34136f5570671	-0.57735	0	Peripherals	-P	ASV_18384
Proteobacteria	7ded797b9f78fbddb7a372c6a8c781ab	0.0948232	0.491493	Peripherals	-P	ASV_14796
Proteobacteria	3c12e97fabfb78fe5a56f03f22aa5c92	0	0	Peripherals	-N	ASV_7034
Proteobacteria	71a09a182a7029df69d043c9a5de14e3	0.843427	0	Peripherals	-P	ASV_13383
Proteobacteria	71a09a182a7029df69d043c9a5de14e3	1.06728	0.110727	Peripherals	Ctrl	ASV_13383
Proteobacteria	71a09a182a7029df69d043c9a5de14e3	0.509721	0.5	Peripherals	-K	ASV_13383
Proteobacteria	1eb7836e490453fe622de8618964cf9e	0	0	Peripherals	-P	ASV_3633
Proteobacteria	1eb7836e490453fe622de8618964cf9e	0.637151	0.456747	Peripherals	-K	ASV_3633
Proteobacteria	1eb7836e490453fe622de8618964cf9e	-0.315244	0.444444	Peripherals	Ctrl	ASV_3633
Proteobacteria	3e0b00b5181cd4f7ffada00925ea753d	0.281974	0	Peripherals	-P	ASV_7229
Proteobacteria	3e0b00b5181cd4f7ffada00925ea753d	0.0433345	0	Peripherals	-N	ASV_7229
Proteobacteria	3e4409a5e5f9298321ce5d6014974d1f	-1.23744	0	Peripherals	Ctrl	ASV_7248
Proteobacteria	a22348a9854114a87963dbc856116556	0	0.499753	Peripherals	-K	ASV_18963
Proteobacteria	b480fbe5816b69be4cd96e12391c74c5	1.16336	0.0392	Peripherals	-N	ASV_21100
Proteobacteria	ea651d8be7f1397d96fe53a4c924b627	2.03888	0.504598	Peripherals	-K	ASV_27521
Proteobacteria	980e8b6245a5f8f084e294050ac7d22f	0.843356	0	Peripherals	-N	ASV_17767
Proteobacteria	980e8b6245a5f8f084e294050ac7d22f	0.301546	0	Peripherals	Ctrl	ASV_17767
Proteobacteria	73e2bedbfdb59a187c185d56c4c18378	1.10302	0.427693	Peripherals	-K	ASV_13634
Proteobacteria	5c336b4e5d954677202b2c75f1f14939	0.990697	0.124444	Peripherals	-N	ASV_10839
Proteobacteria	5c336b4e5d954677202b2c75f1f14939	1.01456	0.382934	Peripherals	-P	ASV_10839
Proteobacteria	b5f62755515f7c2cf9fe1ab3c7d1a3d6	1.33802	0.37396	Peripherals	-K	ASV_21255
Proteobacteria	10050f575c5f47179afbe8aa02b9f852	-1.29004	0	Peripherals	-N	ASV_1910
Proteobacteria	cf2f8bfa70b4cae6b0d7007488301ca0	-0.582474	0.375	Peripherals	Ctrl	ASV_24179
Proteobacteria	74e5722195122e312884fb34f044d306	1.23744	0	Peripherals	Ctrl	ASV_13749
Proteobacteria	74e5722195122e312884fb34f044d306	0.353553	0	Peripherals	-K	ASV_13749
Proteobacteria	74e5722195122e312884fb34f044d306	-0.223339	0.0798611	Peripherals	-N	ASV_13749
Proteobacteria	76fceadcc5634b907728e97ca00c8eef	-0.11667	0	Peripherals	-N	ASV_13974
Proteobacteria	7aa7182554fbe12f62c4614244aee28b	0.299681	0.202449	Peripherals	-N	ASV_14404
Proteobacteria	7aa7182554fbe12f62c4614244aee28b	-0.464805	0	Peripherals	-P	ASV_14404
Proteobacteria	7aa7182554fbe12f62c4614244aee28b	-0.866025	0	Peripherals	-K	ASV_14404
Proteobacteria	24e77eacddfebcb18c3f8436cde08731	0	0	Peripherals	-P	ASV_4327
Proteobacteria	b7baef3aa990eb4af7ff66e982fa64c5	0.674677	0.43044	Peripherals	-K	ASV_21455
Proteobacteria	b7baef3aa990eb4af7ff66e982fa64c5	-0.11667	0.488365	Peripherals	-N	ASV_21455
Proteobacteria	5efc25ca032032d5e89562abc35862da	1.77918	0.095	Peripherals	-P	ASV_11194
Proteobacteria	259c82658d3202b2814fc87f46d188aa	0	0	Peripherals	Ctrl	ASV_4396
Proteobacteria	259c82658d3202b2814fc87f46d188aa	0	0	Peripherals	-N	ASV_4396
Proteobacteria	259c82658d3202b2814fc87f46d188aa	0	0	Peripherals	-K	ASV_4396
Proteobacteria	25b1722e0b8cbad5c0d3697e85133541	-0.892011	0.18	Peripherals	-K	ASV_4408
Proteobacteria	9d2ab4f1590e37773fd34136f5570671	0	0	Peripherals	Ctrl	ASV_18384
Proteobacteria	9d2ab4f1590e37773fd34136f5570671	-0.57735	0	Peripherals	-N	ASV_18384
Proteobacteria	301f58e4b70700f75c3fb18e484fc5f0	0.185144	0.283165	Peripherals	-K	ASV_5648
Proteobacteria	301f58e4b70700f75c3fb18e484fc5f0	-0.436679	0	Peripherals	-N	ASV_5648
Proteobacteria	7ded797b9f78fbddb7a372c6a8c781ab	-0.468196	0.375	Peripherals	Ctrl	ASV_14796
Proteobacteria	7ded797b9f78fbddb7a372c6a8c781ab	-0.108386	0.615385	Peripherals	-K	ASV_14796
Proteobacteria	d5ed7e673104a5789b45a000dd251c0d	0	0	Peripherals	Ctrl	ASV_25036
Proteobacteria	d7510c0305affa772a19c4c6a1176d91	-1.52209	0	Peripherals	-N	ASV_25210
Proteobacteria	7f41080d78f5cfd89719c23848989299	0	0	Peripherals	-N	ASV_14960
Proteobacteria	7f41080d78f5cfd89719c23848989299	0	0	Peripherals	Ctrl	ASV_14960
Proteobacteria	282a279467a3cc70069505d75c0d4716	0	0	Peripherals	-N	ASV_4696
Proteobacteria	282a279467a3cc70069505d75c0d4716	-1.23594	0	Peripherals	Ctrl	ASV_4696
Proteobacteria	81fcb7d27a844221ed4bfa88d5dfc5e3	-0.318463	0	Peripherals	Ctrl	ASV_15274
Proteobacteria	826459436067a72cd7020adf103c4236	0.564076	0.32	Peripherals	-N	ASV_15315
Proteobacteria	331a48a09dd7cabd62052375bd94779f	-0.57735	0	Peripherals	-P	ASV_5937
Proteobacteria	49b38ff63bb99898e808c1cbf82edfd3	0	0	Peripherals	-K	ASV_8650
Proteobacteria	82890e367a8e6fcff9612992413a2835	-1.41421	0	Peripherals	Ctrl	ASV_15333
Proteobacteria	82890e367a8e6fcff9612992413a2835	-1.33802	0	Peripherals	-K	ASV_15333
Proteobacteria	82890e367a8e6fcff9612992413a2835	0.0993399	0	Peripherals	-P	ASV_15333
Proteobacteria	82bf853ee7ca48a0cb9e3948362e54ff	1.24198	0.229263	Peripherals	-N	ASV_15350
Proteobacteria	4b334a933b1d250b494fa414c1650828	-1.02808	0	Peripherals	-P	ASV_8835
Proteobacteria	4befe509114f7e3f5a7521cb960ca272	-1.4901	0.5	Peripherals	-P	ASV_8917
Proteobacteria	bb383c5950deafeac8781fb2a8500593	0	0	Peripherals	Ctrl	ASV_21833
Proteobacteria	a28843639e21eb2caaf705e9187feaa1	-1.22226	0	Peripherals	-K	ASV_18999
Proteobacteria	2d658eafc83d450c1299236235d9193a	-1.02336	0	Peripherals	-N	ASV_5354
Proteobacteria	4c72fe5ad4950d6d43bd8f36b02b2f98	-1.34337	0	Peripherals	-N	ASV_8978
Proteobacteria	8621abdbc6139edbbe151651aee6b75d	0.843427	0.37037	Peripherals	-P	ASV_15736
Proteobacteria	8621abdbc6139edbbe151651aee6b75d	1.14687	0.497892	Peripherals	-K	ASV_15736
Proteobacteria	8621abdbc6139edbbe151651aee6b75d	0.913737	0	Peripherals	Ctrl	ASV_15736
Proteobacteria	a4e17d12a6a63baec2ff5847398ad759	-0.279479	0	Peripherals	-P	ASV_19258
Proteobacteria	10f2fed11b59d937cb95fcdae06528e7	-0.92884	0	Peripherals	Ctrl	ASV_2016
Proteobacteria	dd92fb02ace5322966ac8a57eed166e3	-1.1291	0.5	Peripherals	Ctrl	ASV_26033
Proteobacteria	dd92fb02ace5322966ac8a57eed166e3	-0.775815	0	Peripherals	-K	ASV_26033
Proteobacteria	2fd0d5ef3b533eb291eba32146763ff2	-0.115805	0.375	Peripherals	Ctrl	ASV_5611
Proteobacteria	2fd0d5ef3b533eb291eba32146763ff2	0.25486	0.297521	Peripherals	-K	ASV_5611
Proteobacteria	2fd0d5ef3b533eb291eba32146763ff2	-1.40238	0.444444	Peripherals	-P	ASV_5611
Proteobacteria	2fd0d5ef3b533eb291eba32146763ff2	0	0	Peripherals	-N	ASV_5611
Proteobacteria	2ff35b28ab51f5b5381d29c331d6f9a1	-1.12815	0	Peripherals	-N	ASV_5628
Proteobacteria	8a4611595841322e9ffa27b16d4d3d00	0.368719	0.252028	Peripherals	-K	ASV_16220
Proteobacteria	8a4611595841322e9ffa27b16d4d3d00	-1.02808	0.489796	Peripherals	-P	ASV_16220
Proteobacteria	8bb2d1ec4b3f786033cef7b09886945c	0.576682	0	Peripherals	-N	ASV_16372
Proteobacteria	301f58e4b70700f75c3fb18e484fc5f0	-0.456185	0.21875	Peripherals	Ctrl	ASV_5648
Proteobacteria	fe7b1cffdfc2b89d9e5de48251e79b17	0	0	Peripherals	-N	ASV_29955
Proteobacteria	b82c4bdf6e85167e49753a448c2340c0	1.68878	0.53125	Peripherals	-P	ASV_21500
Proteobacteria	301f58e4b70700f75c3fb18e484fc5f0	-0.279479	0	Peripherals	-P	ASV_5648
Proteobacteria	3040fd708496cc640b65baa2deed5d6b	-0.456185	0.21875	Peripherals	Ctrl	ASV_5659
Proteobacteria	3040fd708496cc640b65baa2deed5d6b	-0.732731	0	Peripherals	-K	ASV_5659
Proteobacteria	3040fd708496cc640b65baa2deed5d6b	0.790021	0.04543	Peripherals	-N	ASV_5659
Proteobacteria	3070e287b1bee9507f4a87a63ad8a0d7	-1.23744	0	Peripherals	Ctrl	ASV_5682
Proteobacteria	8c7653863c3cc33b8e0ae891589d88ab	-1.09988	0.231111	Peripherals	-K	ASV_16447
Proteobacteria	8c7653863c3cc33b8e0ae891589d88ab	1.41421	0	Peripherals	Ctrl	ASV_16447
Proteobacteria	8c7653863c3cc33b8e0ae891589d88ab	-1.0767	0	Peripherals	-N	ASV_16447
Proteobacteria	8c7653863c3cc33b8e0ae891589d88ab	-1.21523	0	Peripherals	-P	ASV_16447
Proteobacteria	331a48a09dd7cabd62052375bd94779f	0	0	Peripherals	Ctrl	ASV_5937
Proteobacteria	a22348a9854114a87963dbc856116556	0.576682	0	Peripherals	-N	ASV_18963
Proteobacteria	34e96c98d4350d956794393cd05dacd6	1.69072	0.197531	Peripherals	Ctrl	ASV_6161
Proteobacteria	34e96c98d4350d956794393cd05dacd6	0.843427	0	Peripherals	-P	ASV_6161
Proteobacteria	34e96c98d4350d956794393cd05dacd6	1.32337	0	Peripherals	-N	ASV_6161
Proteobacteria	34e96c98d4350d956794393cd05dacd6	0.307527	0.144642	Peripherals	-K	ASV_6161
Proteobacteria	35203c478879f323af58adc211a9ced6	0	0	Peripherals	-N	ASV_6184
Proteobacteria	35203c478879f323af58adc211a9ced6	1.1547	0	Peripherals	Ctrl	ASV_6184
Proteobacteria	19e8a1f35a2247f678c2ab8184c048ae	0.559369	0	Peripherals	-P	ASV_3077
Proteobacteria	19e8a1f35a2247f678c2ab8184c048ae	1.55607	0.134876	Peripherals	-N	ASV_3077
Proteobacteria	6c351f55245a075ed7b6f277b9e0e568	0	0	Peripherals	-N	ASV_12768
Proteobacteria	c0d61b310d7175f4535b0702df62b6ab	0.637151	0.497919	Peripherals	-K	ASV_22496
Proteobacteria	54de5750ee360a6c83e73bbdc69e62c9	-0.516975	0.099723	Peripherals	-N	ASV_9969
Proteobacteria	54de5750ee360a6c83e73bbdc69e62c9	0.281974	0.336735	Peripherals	-P	ASV_9969
Proteobacteria	393cc0041aac2f8d6326c1107e6853eb	-0.314648	0.5	Peripherals	Ctrl	ASV_6680
Proteobacteria	54de5750ee360a6c83e73bbdc69e62c9	0.897487	0.456747	Peripherals	Ctrl	ASV_9969
Proteobacteria	5536ff03ca2ce56ac7e277765c07a798	-0.0923278	0	Peripherals	-P	ASV_10011
Proteobacteria	5536ff03ca2ce56ac7e277765c07a798	0.38229	0.490581	Peripherals	-K	ASV_10011
Proteobacteria	9021f028cbcc84a13599e77b04cf5b78	0.363343	0	Peripherals	-N	ASV_16898
Proteobacteria	e4a92f90132ea2258c10b65145443f69	1.1547	0	Peripherals	-P	ASV_26867
Proteobacteria	e55b428fa28ea558905d9819c1c21140	-1.09545	0	Peripherals	-P	ASV_26946
Proteobacteria	927fb6d7828256cadb2406f863595c2f	-0.0923278	0.49827	Peripherals	-P	ASV_17153
Proteobacteria	927fb6d7828256cadb2406f863595c2f	1.84774	0.49251	Peripherals	-K	ASV_17153
Proteobacteria	927fb6d7828256cadb2406f863595c2f	1.3028	0.359862	Peripherals	Ctrl	ASV_17153
Proteobacteria	927fb6d7828256cadb2406f863595c2f	1.43043	0.197686	Peripherals	-N	ASV_17153
Proteobacteria	e61b0a4c47023505cbfb8d399106d4e4	0.307527	0.389838	Peripherals	-K	ASV_27039
Proteobacteria	e61b0a4c47023505cbfb8d399106d4e4	-0.810022	0.398438	Peripherals	-N	ASV_27039
Proteobacteria	e61b0a4c47023505cbfb8d399106d4e4	-1.37518	0	Peripherals	-P	ASV_27039
Proteobacteria	95dfc88a98e2b3f5e2d9aecd8b6dc3eb	-1.2367	0	Peripherals	-N	ASV_17531
Proteobacteria	b82c4bdf6e85167e49753a448c2340c0	1.10015	0.142012	Peripherals	Ctrl	ASV_21500
Proteobacteria	51e2a0bbcfee446df9efa273ecd5d877	0.48814	0	Peripherals	-N	ASV_9617
Proteobacteria	46dfca6725d6bd9a5672b797cc1accc2	-1.23164	0	Peripherals	-P	ASV_8287
Proteobacteria	4775d67e8289ed1dbbda99f43d24cf88	-0.57735	0	Peripherals	Ctrl	ASV_8366
Proteobacteria	3d38c24251860f014ab787e57d9595ea	-0.708762	0	Peripherals	Ctrl	ASV_7143
Proteobacteria	3d38c24251860f014ab787e57d9595ea	1.3767	0	Peripherals	-N	ASV_7143
Proteobacteria	3d38c24251860f014ab787e57d9595ea	-1.06066	0.375	Peripherals	-K	ASV_7143
Proteobacteria	3d38c24251860f014ab787e57d9595ea	0.656276	0	Peripherals	-P	ASV_7143
Proteobacteria	3e0b00b5181cd4f7ffada00925ea753d	0.123952	0.0570934	Peripherals	-K	ASV_7229
Proteobacteria	3e0b00b5181cd4f7ffada00925ea753d	1.18557	0.165289	Peripherals	Ctrl	ASV_7229
Proteobacteria	4941ce354f6ac8e5e5c1642f44f5d8ce	1.47017	0.336735	Peripherals	-K	ASV_8598
Proteobacteria	a22348a9854114a87963dbc856116556	0.0948232	0	Peripherals	-P	ASV_18963
Proteobacteria	c02d09efaf147d9711727679db17fb39	1.97517	0.503748	Peripherals	-K	ASV_22419
Proteobacteria	b9f761d687a51e2d46fde65a6ee0679b	-0.170005	0.142012	Peripherals	-N	ASV_21704
Proteobacteria	f833625d4eea5b0cc77259469106a750	0	0	Peripherals	-P	ASV_29127
Proteobacteria	49b38ff63bb99898e808c1cbf82edfd3	-0.57735	0	Peripherals	Ctrl	ASV_8650
Proteobacteria	b480fbe5816b69be4cd96e12391c74c5	-0.279479	0	Peripherals	-P	ASV_21100
Proteobacteria	b480fbe5816b69be4cd96e12391c74c5	1.18557	0.277778	Peripherals	Ctrl	ASV_21100
Proteobacteria	40dee7ae32007bed62016e5f01fc0d21	0	0	Peripherals	Ctrl	ASV_7553
Proteobacteria	73e2bedbfdb59a187c185d56c4c18378	0.8067	0.4352	Peripherals	Ctrl	ASV_13634
Proteobacteria	73e2bedbfdb59a187c185d56c4c18378	-0.863357	0	Peripherals	-N	ASV_13634
Proteobacteria	73e2bedbfdb59a187c185d56c4c18378	-0.0923278	0	Peripherals	-P	ASV_13634
Proteobacteria	b5f63699ca2eed57e65118db786c721c	0.576682	0	Peripherals	-N	ASV_21256
Proteobacteria	423276a91d21eaf269cf2d71559f6d21	-0.970026	0	Peripherals	-N	ASV_7705
Proteobacteria	435ee9f1d678b5328c8a9b57d9ada404	0.865057	0.0475907	Peripherals	-N	ASV_7855
Proteobacteria	435ee9f1d678b5328c8a9b57d9ada404	-0.464805	0.574074	Peripherals	-P	ASV_7855
Proteobacteria	435ee9f1d678b5328c8a9b57d9ada404	1.46545	0.494083	Peripherals	-K	ASV_7855
Proteobacteria	435ee9f1d678b5328c8a9b57d9ada404	0.289512	0.429752	Peripherals	Ctrl	ASV_7855
Proteobacteria	5c6eab512ccc353a981b63b841afe2f1	1.1547	0	Peripherals	-N	ASV_10879
Proteobacteria	b706e0fec14d4eef40d88c93e3881ebe	-0.468196	0.375	Peripherals	Ctrl	ASV_21392
Proteobacteria	ec6a39e570fe9a09e0b3656fb1ab7fa7	-1.01953	0.484429	Peripherals	-N	ASV_27730
Proteobacteria	4e13c7b59a3b41c7b4a3ef9f5e273757	0.310008	0	Peripherals	-N	ASV_9182
Proteobacteria	7bf00c26c6b72b3b846f3b2e29cd0104	1.1547	0	Peripherals	-P	ASV_14550
Proteobacteria	7bf00c26c6b72b3b846f3b2e29cd0104	0	0	Peripherals	Ctrl	ASV_14550
Proteobacteria	259c82658d3202b2814fc87f46d188aa	0	0	Peripherals	-P	ASV_4396
Proteobacteria	451b346eb6dc376de83a550dd3c8697c	-1.14687	0	Peripherals	-K	ASV_8075
Proteobacteria	9bfc1e9c3196fe002f0ef2c42dfff67a	-1.58954	0	Peripherals	-P	ASV_18237
Proteobacteria	9bfc1e9c3196fe002f0ef2c42dfff67a	0.203339	0	Peripherals	-N	ASV_18237
Proteobacteria	9bfc1e9c3196fe002f0ef2c42dfff67a	0.301546	0	Peripherals	Ctrl	ASV_18237
Proteobacteria	d2c19747f04d292ed1ff465035cccb2f	0.363343	0	Peripherals	-N	ASV_24626
Proteobacteria	51e2a0bbcfee446df9efa273ecd5d877	-1.23594	0	Peripherals	Ctrl	ASV_9617
Proteobacteria	e61b0a4c47023505cbfb8d399106d4e4	-1.08763	0	Peripherals	Ctrl	ASV_27039
Proteobacteria	ab2ae338978b1d1fcb2ecf9686cbf300	-0.521121	0.444444	Peripherals	Ctrl	ASV_19990
Proteobacteria	ab2ae338978b1d1fcb2ecf9686cbf300	0.191145	0.135204	Peripherals	-K	ASV_19990
Proteobacteria	4775d67e8289ed1dbbda99f43d24cf88	0	0.444444	Peripherals	-K	ASV_8366
Proteobacteria	629b258b6e784bcb885e206bce8b699d	1.31185	0.21875	Peripherals	Ctrl	ASV_11583
Proteobacteria	a02aa99b842fb141308dca64a46dfc60	-0.828296	0	Peripherals	-K	ASV_18742
Proteobacteria	4941ce354f6ac8e5e5c1642f44f5d8ce	1.59203	0	Peripherals	-P	ASV_8598
Proteobacteria	4941ce354f6ac8e5e5c1642f44f5d8ce	0.299545	0.496528	Peripherals	Ctrl	ASV_8598
Proteobacteria	4941ce354f6ac8e5e5c1642f44f5d8ce	1.75005	0	Peripherals	-N	ASV_8598
Proteobacteria	528c3ecc60557d1d8b271e174280ad00	-0.775292	0.32	Peripherals	Ctrl	ASV_9714
Proteobacteria	528c3ecc60557d1d8b271e174280ad00	0.896691	0	Peripherals	-N	ASV_9714
Proteobacteria	b8bf1bdf6bbc117ff56441426cac5ffc	0	0	Peripherals	-P	ASV_21573
Proteobacteria	c02d09efaf147d9711727679db17fb39	1.61889	0.293273	Peripherals	-N	ASV_22419
Proteobacteria	f01fe2305a293a9ce44ca6702c978bb5	1.36761	0.341844	Peripherals	-N	ASV_28213
Proteobacteria	aff7c4f4af1f97ad054c36b854c5e52c	1.16336	0	Peripherals	-N	ASV_20526
Proteobacteria	49b38ff63bb99898e808c1cbf82edfd3	0	0	Peripherals	-N	ASV_8650
Proteobacteria	4b334a933b1d250b494fa414c1650828	-1.33802	0.5	Peripherals	-K	ASV_8835
Proteobacteria	4b334a933b1d250b494fa414c1650828	-0.329897	0.197531	Peripherals	Ctrl	ASV_8835
Proteobacteria	ba998122d9baed57daddd226e4cc08bf	-0.353553	0	Peripherals	-K	ASV_21764
Proteobacteria	ba998122d9baed57daddd226e4cc08bf	-1.21392	0	Peripherals	Ctrl	ASV_21764
Proteobacteria	8fe36ac3c58d3937037ad2490e386617	-0.57735	0	Peripherals	-K	ASV_16866
Proteobacteria	65644a9396d7648d32f5cc2410a6b60e	0.299681	0.202449	Peripherals	-N	ASV_11939
Proteobacteria	4c72fe5ad4950d6d43bd8f36b02b2f98	-0.447214	0	Peripherals	-K	ASV_8978
Proteobacteria	a28843639e21eb2caaf705e9187feaa1	-0.961339	0.375	Peripherals	Ctrl	ASV_18999
Proteobacteria	a31ddc0f81f2daa857b19b582dd9b9a3	0.491102	0.38875	Peripherals	-K	ASV_19065
Proteobacteria	a31ddc0f81f2daa857b19b582dd9b9a3	-0.468196	0.244898	Peripherals	Ctrl	ASV_19065
Proteobacteria	a31ddc0f81f2daa857b19b582dd9b9a3	-1.40238	0.444444	Peripherals	-P	ASV_19065
Proteobacteria	67a6d0623be4fcb61b99a4865776b121	1.37438	0.18	Peripherals	Ctrl	ASV_12211
Proteobacteria	4e13c7b59a3b41c7b4a3ef9f5e273757	0.307527	0.0525931	Peripherals	-K	ASV_9182
Proteobacteria	4e13c7b59a3b41c7b4a3ef9f5e273757	0.301546	0.231111	Peripherals	Ctrl	ASV_9182
Proteobacteria	55923632b66191cde0697b2defaf17c5	-1.18337	0	Peripherals	-N	ASV_10059
Proteobacteria	4ee98a410acac182028e80feefbf7223	-0.892011	0	Peripherals	-K	ASV_9286
Proteobacteria	4ee98a410acac182028e80feefbf7223	0.894059	0.5	Peripherals	-P	ASV_9286
Proteobacteria	4ee98a410acac182028e80feefbf7223	-0.926438	0.444444	Peripherals	Ctrl	ASV_9286
Proteobacteria	51b91fef97356bb42338cafb3d52fcc1	0.656276	0.132653	Peripherals	-P	ASV_9606
Proteobacteria	51b91fef97356bb42338cafb3d52fcc1	1.68148	0.0907029	Peripherals	Ctrl	ASV_9606
Proteobacteria	51b91fef97356bb42338cafb3d52fcc1	1.32337	0.235	Peripherals	-N	ASV_9606
Proteobacteria	51b91fef97356bb42338cafb3d52fcc1	0.980635	0.509842	Peripherals	-K	ASV_9606
Proteobacteria	51e2a0bbcfee446df9efa273ecd5d877	0.673166	0	Peripherals	-P	ASV_9617
Proteobacteria	b0e2b31a6433ae43988a11a2e02e0efb	0.048402	0.352653	Peripherals	-N	ASV_20642
Proteobacteria	fe32904c986a633f0c7f6bb09837da43	1.40898	0.497737	Peripherals	-K	ASV_29910
Proteobacteria	8bb2d1ec4b3f786033cef7b09886945c	-1.21523	0	Peripherals	-P	ASV_16372
Proteobacteria	b82c4bdf6e85167e49753a448c2340c0	0.12743	0.191327	Peripherals	-K	ASV_21500
Proteobacteria	ab2ae338978b1d1fcb2ecf9686cbf300	-0.0923278	0.18	Peripherals	-P	ASV_19990
Proteobacteria	6a2231c90205901416abade59490454c	1.32337	0	Peripherals	-N	ASV_12524
Proteobacteria	bfe94ecc358b0fb1a3c76b3feffd167e	-0.549156	0.0831758	Peripherals	-K	ASV_22384
Proteobacteria	52619ca5a8348a8d65b1ab5a32986bb5	-0.328516	0.15879	Peripherals	-N	ASV_9689
Proteobacteria	528c3ecc60557d1d8b271e174280ad00	-1.16107	0.244898	Peripherals	-K	ASV_9714
Proteobacteria	528c3ecc60557d1d8b271e174280ad00	-0.00961666	0.387812	Peripherals	-P	ASV_9714
Proteobacteria	b3d9558f32fe23a3d5926846408682f6	-0.57735	0	Peripherals	Ctrl	ASV_21006
Proteobacteria	b8bf1bdf6bbc117ff56441426cac5ffc	-1.40173	0	Peripherals	-K	ASV_21573
Proteobacteria	c02d09efaf147d9711727679db17fb39	1.77918	0.34375	Peripherals	-P	ASV_22419
Proteobacteria	b9f761d687a51e2d46fde65a6ee0679b	-0.0637151	0.541235	Peripherals	-K	ASV_21704
Proteobacteria	e0c0fa396141dc347b43d2956800750d	-0.775815	0	Peripherals	-K	ASV_26395
Proteobacteria	e0d47f7dbc39791d3e2448688f89fde2	0	0	Peripherals	-K	ASV_26410
Proteobacteria	537457c91d9eadec89778582541f7b55	-0.818259	0.612245	Peripherals	-P	ASV_9813
Proteobacteria	537457c91d9eadec89778582541f7b55	-1.28216	0	Peripherals	Ctrl	ASV_9813
Proteobacteria	537457c91d9eadec89778582541f7b55	-1.16107	0.569444	Peripherals	-K	ASV_9813
Proteobacteria	537457c91d9eadec89778582541f7b55	-0.705434	0	Peripherals	-N	ASV_9813
Proteobacteria	35203c478879f323af58adc211a9ced6	0	0	Peripherals	-K	ASV_6184
Proteobacteria	b5f62755515f7c2cf9fe1ab3c7d1a3d6	1.17916	0.117188	Peripherals	-N	ASV_21255
Proteobacteria	8fe36ac3c58d3937037ad2490e386617	0	0	Peripherals	Ctrl	ASV_16866
Proteobacteria	c0d61b310d7175f4535b0702df62b6ab	-0.0923278	0.49827	Peripherals	-P	ASV_22496
Proteobacteria	fa3e1042a25e4e143e8ee6f3bd1112b0	-0.768253	0.290657	Peripherals	-N	ASV_29394
Proteobacteria	fa3e1042a25e4e143e8ee6f3bd1112b0	0.299545	0.336735	Peripherals	Ctrl	ASV_29394
Proteobacteria	54de5750ee360a6c83e73bbdc69e62c9	1.59288	0.375	Peripherals	-K	ASV_9969
Proteobacteria	fb066f1bcc77b1aad6fa7aa2ccb37ecf	-1.27081	0	Peripherals	-N	ASV_29504
Proteobacteria	9021f028cbcc84a13599e77b04cf5b78	0.674677	0.0867769	Peripherals	-K	ASV_16898
Proteobacteria	9021f028cbcc84a13599e77b04cf5b78	0.843427	0	Peripherals	-P	ASV_16898
Proteobacteria	5536ff03ca2ce56ac7e277765c07a798	-0.1611	0.32	Peripherals	Ctrl	ASV_10011
Proteobacteria	bf31953894cf11dfb70e47bc8c2f75e2	0	0	Peripherals	Ctrl	ASV_22299
Proteobacteria	b098cd3acb531cf4e1a92fa3fac96298	-0.108386	0.578512	Peripherals	-K	ASV_20603
Proteobacteria	b098cd3acb531cf4e1a92fa3fac96298	-0.123414	0.471655	Peripherals	-P	ASV_20603
Proteobacteria	b098cd3acb531cf4e1a92fa3fac96298	-0.621744	0	Peripherals	Ctrl	ASV_20603
Proteobacteria	b098cd3acb531cf4e1a92fa3fac96298	-1.14517	0.32	Peripherals	-N	ASV_20603
Proteobacteria	b0cdafef56668ad6f86befe4b96d3ee1	-0.392814	0	Peripherals	-P	ASV_20633
Proteobacteria	b0cdafef56668ad6f86befe4b96d3ee1	-0.866921	0	Peripherals	Ctrl	ASV_20633
Proteobacteria	b0cdafef56668ad6f86befe4b96d3ee1	0	0	Peripherals	-N	ASV_20633
Proteobacteria	b0e2b31a6433ae43988a11a2e02e0efb	0.673166	0.0907029	Peripherals	-P	ASV_20642
Proteobacteria	bfd291a9f946f890fb60158a0ea803a5	1.32337	0	Peripherals	-N	ASV_22370
Proteobacteria	bfd291a9f946f890fb60158a0ea803a5	1.31185	0.2688	Peripherals	Ctrl	ASV_22370
Proteobacteria	fe32904c986a633f0c7f6bb09837da43	1.05928	0.172336	Peripherals	Ctrl	ASV_29910
Proteobacteria	bfe9159bd1588ac78808907eda0f7041	-0.57735	0	Peripherals	-P	ASV_22383
Proteobacteria	d5ed7e673104a5789b45a000dd251c0d	1.40329	0	Peripherals	-N	ASV_25036
Proteobacteria	ff1f64d42e6a975a3561fcef09f6b745	0	0.561224	Peripherals	-K	ASV_30031
Proteobacteria	b2d999ea1b142151ee84a7e33543e9ed	-0.516975	0	Peripherals	-N	ASV_20870
Proteobacteria	ff4a7256c74e805c012762bdf1ed241c	-0.775831	0.5	Peripherals	Ctrl	ASV_30057
Proteobacteria	5a68a830595897ec8e76c09ca53ad246	-0.956712	0.260355	Peripherals	-N	ASV_10622
Proteobacteria	5a68a830595897ec8e76c09ca53ad246	-1.48898	0	Peripherals	-P	ASV_10622
Proteobacteria	b8bf1bdf6bbc117ff56441426cac5ffc	-1.28216	0	Peripherals	Ctrl	ASV_21573
Proteobacteria	6afcc554881b7be04dab7a8bd7f68901	0	0	Peripherals	-P	ASV_12615
Proteobacteria	81fcb7d27a844221ed4bfa88d5dfc5e3	-1.08316	0	Peripherals	-K	ASV_15274
Proteobacteria	e0c0fa396141dc347b43d2956800750d	1.01456	0	Peripherals	-P	ASV_26395
Proteobacteria	f01fe2305a293a9ce44ca6702c978bb5	1.2743	0.553461	Peripherals	-K	ASV_28213
Proteobacteria	d853644869d5054bef7703f26db64d15	-0.57735	0	Peripherals	-P	ASV_25334
Proteobacteria	a22348a9854114a87963dbc856116556	-0.1611	0	Peripherals	Ctrl	ASV_18963
Proteobacteria	e2ca7038ca7f9f7e6589697e2f50127e	1.10302	0.503357	Peripherals	-K	ASV_26639
Proteobacteria	ea651d8be7f1397d96fe53a4c924b627	2.3161	0.309917	Peripherals	Ctrl	ASV_27521
Proteobacteria	ea651d8be7f1397d96fe53a4c924b627	-0.279479	0.542936	Peripherals	-P	ASV_27521
Proteobacteria	b5f62755515f7c2cf9fe1ab3c7d1a3d6	0.0868536	0.42	Peripherals	Ctrl	ASV_21255
Proteobacteria	c05fee282c6cfb11002dbe91ba05f36a	0.145997	0.493827	Peripherals	Ctrl	ASV_22439
Proteobacteria	b5f62755515f7c2cf9fe1ab3c7d1a3d6	0.469125	0.489796	Peripherals	-P	ASV_21255
Proteobacteria	cf2f8bfa70b4cae6b0d7007488301ca0	-1.21523	0	Peripherals	-P	ASV_24179
Proteobacteria	995fa3dfd27d8b3343ff830628a9964b	0.576682	0	Peripherals	-N	ASV_17925
Proteobacteria	995fa3dfd27d8b3343ff830628a9964b	-0.203608	0.297521	Peripherals	Ctrl	ASV_17925
Proteobacteria	cf2f8bfa70b4cae6b0d7007488301ca0	-0.426772	0.0768	Peripherals	-K	ASV_24179
Proteobacteria	5c6eab512ccc353a981b63b841afe2f1	1.1547	0	Peripherals	-P	ASV_10879
Proteobacteria	5c6eab512ccc353a981b63b841afe2f1	-0.57735	0	Peripherals	-K	ASV_10879
Proteobacteria	f3060fddb82e19e80695dccfe6b05b7e	0	0	Peripherals	-K	ASV_28532
Proteobacteria	d012fcfa0729d5943c01ba8de7cebee7	-1.3967	0	Peripherals	-N	ASV_24299
Proteobacteria	9021f028cbcc84a13599e77b04cf5b78	1.43814	0.260355	Peripherals	Ctrl	ASV_16898
Proteobacteria	bf31953894cf11dfb70e47bc8c2f75e2	-1.09545	0	Peripherals	-P	ASV_22299
Proteobacteria	7aa7182554fbe12f62c4614244aee28b	-0.92884	0.375	Peripherals	Ctrl	ASV_14404
Proteobacteria	ed9d95d6671ad1b550b6554c24cbdfec	1.1547	0	Peripherals	Ctrl	ASV_27864
Proteobacteria	ed9d95d6671ad1b550b6554c24cbdfec	0.564076	0	Peripherals	-N	ASV_27864
Proteobacteria	b7baef3aa990eb4af7ff66e982fa64c5	1.22083	0.104938	Peripherals	Ctrl	ASV_21455
Proteobacteria	9bfc1e9c3196fe002f0ef2c42dfff67a	0.123952	0	Peripherals	-K	ASV_18237
Proteobacteria	edc90a5fccc157434762da6d91691481	-1.2367	0	Peripherals	-N	ASV_27890
Proteobacteria	d2c19747f04d292ed1ff465035cccb2f	-0.582474	0	Peripherals	Ctrl	ASV_24626
Proteobacteria	fe32904c986a633f0c7f6bb09837da43	0.843427	0.21875	Peripherals	-P	ASV_29910
Proteobacteria	f72f8197f57d7f79ca3c5d7924c49984	-1.3967	0	Peripherals	-N	ASV_28994
Proteobacteria	c02d09efaf147d9711727679db17fb39	1.22083	0.527089	Peripherals	Ctrl	ASV_22419
Proteobacteria	6bb43e6b263161247bdc5d257a530369	1.52793	0	Peripherals	Ctrl	ASV_12711
Proteobacteria	bfe9159bd1588ac78808907eda0f7041	0	0	Peripherals	Ctrl	ASV_22383
Proteobacteria	d5ed7e673104a5789b45a000dd251c0d	0.730297	0	Peripherals	-P	ASV_25036
Proteobacteria	d5ed7e673104a5789b45a000dd251c0d	0	0	Peripherals	-K	ASV_25036
Proteobacteria	629b258b6e784bcb885e206bce8b699d	1.53671	0	Peripherals	-N	ASV_11583
Proteobacteria	629b258b6e784bcb885e206bce8b699d	0.79706	0	Peripherals	-K	ASV_11583
Proteobacteria	629b258b6e784bcb885e206bce8b699d	0.656276	0	Peripherals	-P	ASV_11583
Proteobacteria	6afcc554881b7be04dab7a8bd7f68901	0	0	Peripherals	-K	ASV_12615
Proteobacteria	c80ce6e98cf47c182769727172579299	-1.33802	0	Peripherals	-K	ASV_23311
Proteobacteria	e0c0fa396141dc347b43d2956800750d	0.048402	0	Peripherals	-N	ASV_26395
Proteobacteria	81fcb7d27a844221ed4bfa88d5dfc5e3	0.894059	0.5	Peripherals	-P	ASV_15274
Proteobacteria	fb066f1bcc77b1aad6fa7aa2ccb37ecf	0.866025	0	Peripherals	-K	ASV_29504
Proteobacteria	67a6d0623be4fcb61b99a4865776b121	0.786963	0.162571	Peripherals	-P	ASV_12211
Proteobacteria	fb066f1bcc77b1aad6fa7aa2ccb37ecf	-0.00961666	0	Peripherals	-P	ASV_29504
Proteobacteria	8d386b1d1ced36dcfafbc6c40addca9f	-0.896107	0	Peripherals	-P	ASV_16536
Proteobacteria	e2ca7038ca7f9f7e6589697e2f50127e	0.281974	0.5	Peripherals	-P	ASV_26639
Proteobacteria	ba998122d9baed57daddd226e4cc08bf	0.736687	0	Peripherals	-N	ASV_21764
Proteobacteria	dab319cacbb3d495efd866e20f2514d5	0.363343	0.106481	Peripherals	-N	ASV_25669
Proteobacteria	980e8b6245a5f8f084e294050ac7d22f	-0.732731	0	Peripherals	-K	ASV_17767
Proteobacteria	c05fee282c6cfb11002dbe91ba05f36a	0.0993399	0.375	Peripherals	-P	ASV_22439
Proteobacteria	c0d61b310d7175f4535b0702df62b6ab	-1.39645	0	Peripherals	-N	ASV_22496
Proteobacteria	65644a9396d7648d32f5cc2410a6b60e	0.217978	0	Peripherals	-P	ASV_11939
Proteobacteria	bb448f5bc32f1d55d277ac6027056604	0	0	Peripherals	Ctrl	ASV_21838
Proteobacteria	a31ddc0f81f2daa857b19b582dd9b9a3	0.470013	0.214158	Peripherals	-N	ASV_19065
Proteobacteria	a7c9f64bd11d0003f293577319780f2c	0	0	Peripherals	Ctrl	ASV_19595
Proteobacteria	f01fe2305a293a9ce44ca6702c978bb5	-0.46663	0.526316	Peripherals	-P	ASV_28213
Proteobacteria	996979ba98da48892006a2adf3ba5817	1.05352	0.121928	Peripherals	-N	ASV_17929
Proteobacteria	67a6d0623be4fcb61b99a4865776b121	0.700866	0.562907	Peripherals	-K	ASV_12211
Proteobacteria	b706e0fec14d4eef40d88c93e3881ebe	-0.653781	0	Peripherals	-P	ASV_21392
Proteobacteria	c274a083717cbf6fe85a462c4fc149bd	1.46975	0.375	Peripherals	-P	ASV_22695
Proteobacteria	a4e17d12a6a63baec2ff5847398ad759	0.683352	0.0475907	Peripherals	-N	ASV_19258
Proteobacteria	f330516fc9672dca3f8b768170b987a5	1.1547	0	Peripherals	Ctrl	ASV_28546
Proteobacteria	87cf2073861c566dae496abb5ce6d715	-0.896107	0	Peripherals	-P	ASV_15934
Proteobacteria	6822a9de1715c286799fb5d718a5c0f8	0.674677	0.328943	Peripherals	-K	ASV_12286
Proteobacteria	6822a9de1715c286799fb5d718a5c0f8	-1.02808	0	Peripherals	-P	ASV_12286
Proteobacteria	6822a9de1715c286799fb5d718a5c0f8	-1.3967	0	Peripherals	-N	ASV_12286
Proteobacteria	bfd291a9f946f890fb60158a0ea803a5	1.16421	0.165289	Peripherals	-K	ASV_22370
Proteobacteria	e0c0fa396141dc347b43d2956800750d	-0.775292	0	Peripherals	Ctrl	ASV_26395
Proteobacteria	996979ba98da48892006a2adf3ba5817	0.559043	0	Peripherals	-K	ASV_17929
Proteobacteria	f72f8197f57d7f79ca3c5d7924c49984	0	0	Peripherals	Ctrl	ASV_28994
Proteobacteria	996979ba98da48892006a2adf3ba5817	1.46975	0.224766	Peripherals	-P	ASV_17929
Proteobacteria	8bb98b23501c05a47e9cca5c57277966	-0.176777	0	Peripherals	Ctrl	ASV_16375
Proteobacteria	6a2231c90205901416abade59490454c	1.10302	0.392961	Peripherals	-K	ASV_12524
Proteobacteria	bfe9159bd1588ac78808907eda0f7041	1.1547	0	Peripherals	-K	ASV_22383
Proteobacteria	df252f7b826bfc58bec237fb742c76c5	1.12815	0	Peripherals	-N	ASV_26227
Proteobacteria	bfe94ecc358b0fb1a3c76b3feffd167e	1.00336	0	Peripherals	-N	ASV_22384
Proteobacteria	bfe94ecc358b0fb1a3c76b3feffd167e	-0.708762	0	Peripherals	Ctrl	ASV_22384
Proteobacteria	c80ce6e98cf47c182769727172579299	0	0	Peripherals	Ctrl	ASV_23311
Proteobacteria	d7510c0305affa772a19c4c6a1176d91	-0.775815	0.571429	Peripherals	-K	ASV_25210
Proteobacteria	e998424cfc17d58711f38ed3bf73adfb	1.04183	0.222149	Peripherals	-K	ASV_27424
Proteobacteria	995fa3dfd27d8b3343ff830628a9964b	-0.243198	0.492188	Peripherals	-K	ASV_17925
Proteobacteria	a7c9f64bd11d0003f293577319780f2c	0	0	Peripherals	-P	ASV_19595
Proteobacteria	bfe94ecc358b0fb1a3c76b3feffd167e	-0.0923278	0	Peripherals	-P	ASV_22384
Proteobacteria	eac4456953d62bd88fdfe45b7073c6c2	2.14212	0.1504	Peripherals	Ctrl	ASV_27557
Proteobacteria	b07943b2d36d9efcf18196e14c1cd5df	0.606641	0	Peripherals	Ctrl	ASV_20585
Proteobacteria	f833625d4eea5b0cc77259469106a750	-1.08763	0	Peripherals	Ctrl	ASV_29127
Proteobacteria	e2ca7038ca7f9f7e6589697e2f50127e	2.44922	0.137174	Peripherals	Ctrl	ASV_26639
Proteobacteria	e2ca7038ca7f9f7e6589697e2f50127e	0.256674	0.515137	Peripherals	-N	ASV_26639
Proteobacteria	f097d74dd36e8ce2d19838b76e56c993	-1.2743	0	Peripherals	-K	ASV_28259
Proteobacteria	4197cc271eae126dddf6e4fe16070347	0	0	Peripherals	Ctrl	ASV_7640
Proteobacteria	cebeff122cc7bebdcb0925a3bd16acef	-1.01953	0	Peripherals	-N	ASV_24133
Proteobacteria	fa3e1042a25e4e143e8ee6f3bd1112b0	3.27639	0.18	Module hubs	-P	ASV_29394
Proteobacteria	994839eaca87f9b57d0dc19dc624b2b3	-0.863357	0.152778	Peripherals	-N	ASV_17915
Proteobacteria	fe32904c986a633f0c7f6bb09837da43	1.27003	0.0733357	Peripherals	-N	ASV_29910
Proteobacteria	f01fe2305a293a9ce44ca6702c978bb5	-0.314648	0.546713	Peripherals	Ctrl	ASV_28213
Proteobacteria	e59650e4f4fff2b7f29523c7ad3aa760	0.0948232	0	Peripherals	-P	ASV_26982
Proteobacteria	e998424cfc17d58711f38ed3bf73adfb	-0.0773195	0.35503	Peripherals	Ctrl	ASV_27424
Proteobacteria	f3060fddb82e19e80695dccfe6b05b7e	-0.57735	0	Peripherals	Ctrl	ASV_28532
Proteobacteria	bf1c9fdf7219485a4566717e84c7c41c	-1.23594	0	Peripherals	Ctrl	ASV_22286
Proteobacteria	dd92fb02ace5322966ac8a57eed166e3	-1.02808	0.32	Peripherals	-P	ASV_26033
Proteobacteria	c274a083717cbf6fe85a462c4fc149bd	1.98857	0	Peripherals	Ctrl	ASV_22695
Proteobacteria	b07943b2d36d9efcf18196e14c1cd5df	1.11634	0.32	Peripherals	-N	ASV_20585
Proteobacteria	c274a083717cbf6fe85a462c4fc149bd	0.674677	0.571926	Peripherals	-K	ASV_22695
Proteobacteria	e59650e4f4fff2b7f29523c7ad3aa760	-0.703352	0	Peripherals	-N	ASV_26982
Proteobacteria	c5c225c03af492225feedf14f8438e06	-0.318463	0	Peripherals	Ctrl	ASV_23044
Proteobacteria	c5c225c03af492225feedf14f8438e06	-0.642614	0	Peripherals	-N	ASV_23044
Proteobacteria	a02aa99b842fb141308dca64a46dfc60	-1.1291	0.5	Peripherals	Ctrl	ASV_18742
Proteobacteria	8a4611595841322e9ffa27b16d4d3d00	-0.468196	0.48	Peripherals	Ctrl	ASV_16220
Proteobacteria	f34d26bd31bcbc9b78804c4aaf0139ef	0.42532	0.322427	Peripherals	-N	ASV_28556
Proteobacteria	ff4a7256c74e805c012762bdf1ed241c	-1.08235	0	Peripherals	-N	ASV_30057
Proteobacteria	e998424cfc17d58711f38ed3bf73adfb	-0.46663	0	Peripherals	-P	ASV_27424
Proteobacteria	bf1c9fdf7219485a4566717e84c7c41c	-0.446005	0.32	Peripherals	-K	ASV_22286
Proteobacteria	9d2ab4f1590e37773fd34136f5570671	-0.57735	0	Peripherals	-K	ASV_18384
Proteobacteria	e9100c4ffd560cd0bed804a5db05336c	0	0	Peripherals	-K	ASV_27363
Proteobacteria	96bc8e6fd60f27fcee24ec1723d02c4d	0.281974	0	Peripherals	-P	ASV_17615
Proteobacteria	96bc8e6fd60f27fcee24ec1723d02c4d	-1.03869	0	Peripherals	-K	ASV_17615
Proteobacteria	c80ce6e98cf47c182769727172579299	-1.4901	0	Peripherals	-P	ASV_23311
Proteobacteria	d7510c0305affa772a19c4c6a1176d91	-0.123414	0	Peripherals	-P	ASV_25210
Proteobacteria	e02f24acc8d0edc56ab18e4db56dbab2	-0.835051	0	Peripherals	Ctrl	ASV_26323
Proteobacteria	980e8b6245a5f8f084e294050ac7d22f	0.0948232	0	Peripherals	-P	ASV_17767
Proteobacteria	ff4a7256c74e805c012762bdf1ed241c	-0.0572854	0.165289	Peripherals	-P	ASV_30057
Proteobacteria	e998424cfc17d58711f38ed3bf73adfb	1.32337	0	Peripherals	-N	ASV_27424
Proteobacteria	aff7c4f4af1f97ad054c36b854c5e52c	0.469125	0	Peripherals	-P	ASV_20526
Proteobacteria	f097d74dd36e8ce2d19838b76e56c993	-0.468196	0.48	Peripherals	Ctrl	ASV_28259
Proteobacteria	eac4456953d62bd88fdfe45b7073c6c2	1.40488	0	Peripherals	-P	ASV_27557
Proteobacteria	e3e973d6ffe1e40a01e476655b6beb12	-1.02336	0	Peripherals	-N	ASV_26765
Proteobacteria	f9991c50012ee91e19a6b33daaf8850a	-0.57735	0	Peripherals	-K	ASV_29321
Proteobacteria	cf2f8bfa70b4cae6b0d7007488301ca0	-1.02336	0	Peripherals	-N	ASV_24179
Proteobacteria	aff7c4f4af1f97ad054c36b854c5e52c	0.674677	0.12642	Peripherals	-K	ASV_20526
Proteobacteria	e4a92f90132ea2258c10b65145443f69	1.76777	0	Peripherals	-K	ASV_26867
Proteobacteria	eac4456953d62bd88fdfe45b7073c6c2	1.40173	0.483033	Peripherals	-K	ASV_27557
Proteobacteria	b07943b2d36d9efcf18196e14c1cd5df	0.900761	0.152778	Peripherals	-P	ASV_20585
Proteobacteria	8a4611595841322e9ffa27b16d4d3d00	0.683352	0	Peripherals	-N	ASV_16220
Proteobacteria	e59650e4f4fff2b7f29523c7ad3aa760	1.43814	0.152778	Peripherals	Ctrl	ASV_26982
Proteobacteria	bfe9159bd1588ac78808907eda0f7041	-0.57735	0	Peripherals	-N	ASV_22383
Proteobacteria	f330516fc9672dca3f8b768170b987a5	0	0.444444	Peripherals	-K	ASV_28546
Proteobacteria	a4e17d12a6a63baec2ff5847398ad759	0.175258	0.415225	Peripherals	Ctrl	ASV_19258
Proteobacteria	b07943b2d36d9efcf18196e14c1cd5df	-0.775815	0.48	Peripherals	-K	ASV_20585
Proteobacteria	a02aa99b842fb141308dca64a46dfc60	-0.695379	0	Peripherals	-P	ASV_18742
Proteobacteria	bf1c9fdf7219485a4566717e84c7c41c	0.281974	0	Peripherals	-P	ASV_22286
Proteobacteria	edc90a5fccc157434762da6d91691481	-0.883883	0	Peripherals	Ctrl	ASV_27890
Proteobacteria	96bc8e6fd60f27fcee24ec1723d02c4d	1.27003	0	Peripherals	-N	ASV_17615
Proteobacteria	aff7c4f4af1f97ad054c36b854c5e52c	1.56443	0	Peripherals	Ctrl	ASV_20526
Proteobacteria	4197cc271eae126dddf6e4fe16070347	1.1547	0	Peripherals	-K	ASV_7640
Proteobacteria	8bb98b23501c05a47e9cca5c57277966	0.576682	0	Peripherals	-N	ASV_16375
Proteobacteria	8bb98b23501c05a47e9cca5c57277966	-0.353553	0	Peripherals	-K	ASV_16375
Proteobacteria	fa3e1042a25e4e143e8ee6f3bd1112b0	1.59288	0.453318	Peripherals	-K	ASV_29394
Proteobacteria	e4a92f90132ea2258c10b65145443f69	-1.2367	0	Peripherals	-N	ASV_26867
Proteobacteria	e02f24acc8d0edc56ab18e4db56dbab2	-1.13003	0	Peripherals	-N	ASV_26323
Proteobacteria	e02f24acc8d0edc56ab18e4db56dbab2	-0.120814	0.361496	Peripherals	-K	ASV_26323
Proteobacteria	e0d47f7dbc39791d3e2448688f89fde2	-0.57735	0	Peripherals	Ctrl	ASV_26410
Proteobacteria	8863a3a615ebcda9a0f927d3b6c2b51f	-0.768253	0.124444	Peripherals	-N	ASV_16004
Proteobacteria	a4e17d12a6a63baec2ff5847398ad759	0.491102	0.258034	Peripherals	-K	ASV_19258
Proteobacteria	fb066f1bcc77b1aad6fa7aa2ccb37ecf	-1.23594	0	Peripherals	Ctrl	ASV_29504
Proteobacteria	ea651d8be7f1397d96fe53a4c924b627	0.613779	0.250567	Peripherals	-N	ASV_27521
Proteobacteria	e59650e4f4fff2b7f29523c7ad3aa760	0.919444	0.293367	Peripherals	-K	ASV_26982
Proteobacteria	96bc8e6fd60f27fcee24ec1723d02c4d	0.175258	0	Peripherals	Ctrl	ASV_17615
Proteobacteria	e4a92f90132ea2258c10b65145443f69	1.23744	0	Peripherals	Ctrl	ASV_26867
Proteobacteria	ff4a7256c74e805c012762bdf1ed241c	-0.998291	0.625	Connectors	-K	ASV_30057
TM7	ddb494c3590e76ec02e393fb484ac025	-0.57735	0	Peripherals	-P	ASV_26049
TM7	ddb494c3590e76ec02e393fb484ac025	1.23744	0	Peripherals	Ctrl	ASV_26049
TM7	974d9235df65743a5b44876a492537f1	-0.456185	0	Peripherals	Ctrl	ASV_17681
TM7	974d9235df65743a5b44876a492537f1	-1.34337	0	Peripherals	-N	ASV_17681
TM7	ddb494c3590e76ec02e393fb484ac025	-1.18337	0	Peripherals	-N	ASV_26049
TM7	ddb494c3590e76ec02e393fb484ac025	1.06066	0	Peripherals	-K	ASV_26049
