# Supplementary material for: Dynamic root microbiome sustains soybean productivity under unbalanced fertilization
Source: Nat Commun. 2024 Feb 23;15:1668. doi: 10.1038/s41467-024-45925-5 (PMC10891064; doi:10.1038/s41467-024-45925-5)
Supplement: Supplementary file 4 — Source Data [file 41467_2024_45925_MOESM4_ESM.zip › Source Data/Supplemental Figure 13.xlsx]

## Sheet: Supplemental Figure 13B
ASV	ASV_ID	QA	Identified	Cumulative	Ratio	Num
ASV_12524	ASV_12524	4.25545e+08	No	4.25545e+08	6.15443	1
ASV_12229	ASV_12229	2.87685e+08	Yes	7.13231e+08	10.3151	2
ASV_16409	ASV_16409	2.67148e+08	Yes	9.80378e+08	14.1787	3
ASV_2950	ASV_2950	1.84624e+08	Yes	1.165e+09	16.8488	4
ASV_22434	ASV_22434	1.75897e+08	Yes	1.3409e+09	19.3927	5
ASV_836	ASV_836	1.69575e+08	Yes	1.51047e+09	21.8452	6
ASV_10289	ASV_10289	1.49953e+08	Yes	1.66043e+09	24.0138	7
ASV_18237	ASV_18237	1.32447e+08	No	1.79287e+09	25.9293	8
ASV_1657	ASV_1657	1.05146e+08	Yes	1.89802e+09	27.45	9
ASV_4396	ASV_4396	7.95737e+07	Yes	1.97759e+09	28.6009	10
ASV_12136	ASV_12136	6.54021e+07	Yes	2.043e+09	29.5467	11
ASV_654	ASV_654	6.15736e+07	Yes	2.10457e+09	30.4372	12
ASV_2803	ASV_2803	5.93299e+07	Yes	2.1639e+09	31.2953	13
ASV_29172	ASV_29172	5.82207e+07	Yes	2.22212e+09	32.1373	14
ASV_13423	ASV_13423	5.59944e+07	Yes	2.27811e+09	32.9471	15
ASV_7855	ASV_7855	5.51249e+07	No	2.33324e+09	33.7444	16
ASV_2670	ASV_2670	4.99255e+07	Yes	2.38317e+09	34.4664	17
ASV_22419	ASV_22419	4.94842e+07	No	2.43265e+09	35.1821	18
ASV_26639	ASV_26639	4.94735e+07	No	2.48212e+09	35.8976	19
ASV_28037	ASV_28037	4.93654e+07	Yes	2.53149e+09	36.6115	20
ASV_10772	ASV_10772	4.9347e+07	Yes	2.58084e+09	37.3252	21
ASV_9759	ASV_9759	4.8259e+07	Yes	2.62909e+09	38.0231	22
ASV_14749	ASV_14749	4.80716e+07	Yes	2.67717e+09	38.7184	23
ASV_1535	ASV_1535	4.62927e+07	No	2.72346e+09	39.3879	24
ASV_19595	ASV_19595	4.39997e+07	No	2.76746e+09	40.0242	25
ASV_9606	ASV_9606	4.16849e+07	No	2.80914e+09	40.6271	26
ASV_26867	ASV_26867	4.10801e+07	Yes	2.85022e+09	41.2212	27
ASV_4126	ASV_4126	3.99293e+07	No	2.89015e+09	41.7987	28
ASV_8978	ASV_8978	3.76769e+07	Yes	2.92783e+09	42.3436	29
ASV_29127	ASV_29127	36874362	Yes	2.9647e+09	42.8769	30
ASV_28213	ASV_28213	3.68274e+07	No	3.00153e+09	43.4095	31
ASV_7572	ASV_7572	3.53093e+07	Yes	3.03684e+09	43.9202	32
ASV_22078	ASV_22078	3.49814e+07	No	3.07182e+09	44.4261	33
ASV_18028	ASV_18028	3.39066e+07	Yes	3.10573e+09	44.9164	34
ASV_19512	ASV_19512	3.37945e+07	Yes	3.13952e+09	45.4052	35
ASV_1914	ASV_1914	3.30709e+07	No	3.17259e+09	45.8835	36
ASV_7640	ASV_7640	3.22078e+07	Yes	3.2048e+09	46.3493	37
ASV_9572	ASV_9572	3.20007e+07	Yes	3.2368e+09	46.8121	38
ASV_21100	ASV_21100	3.13315e+07	Yes	3.26813e+09	47.2652	39
ASV_19938	ASV_19938	3.06357e+07	Yes	3.29877e+09	47.7083	40
ASV_239	ASV_239	3.06063e+07	Yes	3.32938e+09	48.1509	41
ASV_12980	ASV_12980	3.05363e+07	No	3.35991e+09	48.5926	42
ASV_4782	ASV_4782	3.02683e+07	Yes	3.39018e+09	49.0303	43
ASV_22383	ASV_22383	2.93444e+07	No	3.41953e+09	49.4547	44
ASV_11118	ASV_11118	2.85461e+07	No	3.44807e+09	49.8676	45
ASV_27521	ASV_27521	2.84021e+07	No	3.47647e+09	50.2783	46
ASV_22695	ASV_22695	2.83972e+07	No	3.50487e+09	50.689	47
ASV_9640	ASV_9640	2.83827e+07	No	3.53325e+09	51.0995	48
ASV_1161	ASV_1161	2.82857e+07	No	3.56154e+09	51.5086	49
ASV_21392	ASV_21392	2.75078e+07	Yes	3.58905e+09	51.9064	50
ASV_6161	ASV_6161	2.70435e+07	Yes	3.61609e+09	52.2975	51
ASV_27929	ASV_27929	2.68482e+07	No	3.64294e+09	52.6858	52
ASV_21455	ASV_21455	2.54022e+07	No	3.66834e+09	53.0532	53
ASV_23311	ASV_23311	2.51694e+07	Yes	3.69351e+09	53.4172	54
ASV_24776	ASV_24776	2.48996e+07	Yes	3.71841e+09	53.7773	55
ASV_23044	ASV_23044	2.46027e+07	No	3.74301e+09	54.1331	56
ASV_13514	ASV_13514	2.45962e+07	No	3.76761e+09	54.4888	57
ASV_22678	ASV_22678	2.40469e+07	Yes	3.79166e+09	54.8366	58
ASV_12286	ASV_12286	23870160	No	3.81553e+09	55.1818	59
ASV_20076	ASV_20076	2.36031e+07	Yes	3.83913e+09	55.5232	60
ASV_20642	ASV_20642	2.34442e+07	Yes	3.86257e+09	55.8623	61
ASV_1754	ASV_1754	2.32627e+07	No	3.88584e+09	56.1987	62
ASV_26113	ASV_26113	2.29478e+07	No	3.90878e+09	56.5306	63
ASV_22642	ASV_22642	2.2809e+07	Yes	3.93159e+09	56.8605	64
ASV_18973	ASV_18973	2.26449e+07	Yes	3.95424e+09	57.188	65
ASV_8598	ASV_8598	2.24309e+07	No	3.97667e+09	57.5124	66
ASV_7118	ASV_7118	2.178e+07	Yes	3.99845e+09	57.8274	67
ASV_29394	ASV_29394	2.12933e+07	No	4.01974e+09	58.1353	68
ASV_10879	ASV_10879	2.12398e+07	No	4.04098e+09	58.4425	69
ASV_6757	ASV_6757	2.12106e+07	No	4.06219e+09	58.7492	70
ASV_27311	ASV_27311	2.09139e+07	Yes	4.08311e+09	59.0517	71
ASV_13666	ASV_13666	2.01007e+07	Yes	4.10321e+09	59.3424	72
ASV_1252	ASV_1252	2.00648e+07	No	4.12327e+09	59.6326	73
ASV_29671	ASV_29671	2.00411e+07	Yes	4.14331e+09	59.9224	74
ASV_4917	ASV_4917	1.99542e+07	Yes	4.16327e+09	60.211	75
ASV_6184	ASV_6184	1.89607e+07	Yes	4.18223e+09	60.4852	76
ASV_8650	ASV_8650	1.87051e+07	Yes	4.20093e+09	60.7558	77
ASV_25631	ASV_25631	1.78516e+07	Yes	4.21878e+09	61.0139	78
ASV_732	ASV_732	1.76503e+07	Yes	4.23643e+09	61.2692	79
ASV_10847	ASV_10847	1.75957e+07	Yes	4.25403e+09	61.5237	80
ASV_30092	ASV_30092	1.74275e+07	No	4.27146e+09	61.7757	81
ASV_7033	ASV_7033	1.72951e+07	Yes	4.28875e+09	62.0259	82
ASV_12711	ASV_12711	1.60333e+07	No	4.30479e+09	62.2577	83
ASV_23864	ASV_23864	1.60299e+07	No	4.32082e+09	62.4896	84
ASV_17153	ASV_17153	1.59629e+07	No	4.33678e+09	62.7204	85
ASV_4072	ASV_4072	1.59257e+07	No	4.3527e+09	62.9508	86
ASV_11583	ASV_11583	1.57865e+07	No	4.36849e+09	63.1791	87
ASV_9286	ASV_9286	1.56163e+07	Yes	4.38411e+09	63.4049	88
ASV_16712	ASV_16712	1.54483e+07	Yes	4.39956e+09	63.6283	89
ASV_23295	ASV_23295	1.53194e+07	Yes	4.41487e+09	63.8499	90
ASV_15333	ASV_15333	1.51632e+07	Yes	4.43004e+09	64.0692	91
ASV_11640	ASV_11640	1.5091e+07	No	4.44513e+09	64.2874	92
ASV_12712	ASV_12712	1.49545e+07	No	4.46008e+09	64.5037	93
ASV_5641	ASV_5641	1.48449e+07	Yes	4.47493e+09	64.7184	94
ASV_19410	ASV_19410	1.47772e+07	Yes	4.48971e+09	64.9321	95
ASV_27890	ASV_27890	1.46645e+07	Yes	4.50437e+09	65.1442	96
ASV_17629	ASV_17629	1.46563e+07	No	4.51903e+09	65.3562	97
ASV_27918	ASV_27918	1.43393e+07	Yes	4.53337e+09	65.5636	98
ASV_22693	ASV_22693	1.42574e+07	Yes	4.54762e+09	65.7698	99
ASV_25703	ASV_25703	1.40431e+07	Yes	4.56167e+09	65.9729	100
ASV_25688	ASV_25688	1.39267e+07	No	4.57559e+09	66.1743	101
ASV_26982	ASV_26982	1.37983e+07	No	4.58939e+09	66.3738	102
ASV_29037	ASV_29037	1.37208e+07	No	4.60311e+09	66.5723	103
ASV_9637	ASV_9637	1.3499e+07	Yes	4.61661e+09	66.7675	104
ASV_23213	ASV_23213	1.3446e+07	Yes	4.63006e+09	66.962	105
ASV_28730	ASV_28730	1.32217e+07	No	4.64328e+09	67.1532	106
ASV_16898	ASV_16898	1.31947e+07	No	4.65647e+09	67.344	107
ASV_524	ASV_524	1.3186e+07	No	4.66966e+09	67.5347	108
ASV_13064	ASV_13064	1.30192e+07	Yes	4.68268e+09	67.723	109
ASV_16220	ASV_16220	1.29779e+07	Yes	4.69566e+09	67.9107	110
ASV_21704	ASV_21704	1.287e+07	Yes	4.70853e+09	68.0968	111
ASV_29227	ASV_29227	1.27871e+07	Yes	4.72131e+09	68.2818	112
ASV_7229	ASV_7229	1.21343e+07	No	4.73345e+09	68.4572	113
ASV_17615	ASV_17615	1.20966e+07	No	4.74554e+09	68.6322	114
ASV_29963	ASV_29963	1.19909e+07	Yes	4.75754e+09	68.8056	115
ASV_16375	ASV_16375	1.18862e+07	No	4.76942e+09	68.9775	116
ASV_9917	ASV_9917	1.18135e+07	No	4.78124e+09	69.1484	117
ASV_18999	ASV_18999	1.17332e+07	No	4.79297e+09	69.3181	118
ASV_21537	ASV_21537	1.16117e+07	No	4.80458e+09	69.486	119
ASV_6883	ASV_6883	1.15164e+07	No	4.8161e+09	69.6525	120
ASV_26356	ASV_26356	1.14224e+07	Yes	4.82752e+09	69.8177	121
ASV_24179	ASV_24179	1.13487e+07	Yes	4.83887e+09	69.9819	122
ASV_18742	ASV_18742	1.13092e+07	Yes	4.85018e+09	70.1454	123
ASV_11938	ASV_11938	1.12873e+07	No	4.86146e+09	70.3087	124
ASV_7893	ASV_7893	1.11007e+07	No	4.87256e+09	70.4692	125
ASV_26033	ASV_26033	1.09101e+07	No	4.88347e+09	70.627	126
ASV_11439	ASV_11439	1.0843e+07	Yes	4.89432e+09	70.7838	127
ASV_20526	ASV_20526	1.08414e+07	No	4.90516e+09	70.9406	128
ASV_17925	ASV_17925	1.08343e+07	No	4.91599e+09	71.0973	129
ASV_6971	ASV_6971	1.08334e+07	Yes	4.92683e+09	71.254	130
ASV_14771	ASV_14771	1.08144e+07	Yes	4.93764e+09	71.4104	131
ASV_30114	ASV_30114	1.07049e+07	No	4.94835e+09	71.5652	132
ASV_4753	ASV_4753	1.06256e+07	No	4.95897e+09	71.7189	133
ASV_24626	ASV_24626	1.05506e+07	No	4.96952e+09	71.8715	134
ASV_5041	ASV_5041	1.05141e+07	No	4.98004e+09	72.0235	135
ASV_6680	ASV_6680	1.03643e+07	Yes	4.9904e+09	72.1734	136
ASV_29910	ASV_29910	1.02147e+07	No	5.00062e+09	72.3211	137
ASV_711	ASV_711	1.02033e+07	Yes	5.01082e+09	72.4687	138
ASV_7938	ASV_7938	1.01977e+07	Yes	5.02102e+09	72.6162	139
ASV_28350	ASV_28350	1.0067e+07	Yes	5.03108e+09	72.7618	140
ASV_9548	ASV_9548	1.00653e+07	Yes	5.04115e+09	72.9074	141
ASV_5867	ASV_5867	9.82229e+06	Yes	5.05097e+09	73.0494	142
ASV_24511	ASV_24511	9.79078e+06	No	5.06076e+09	73.191	143
ASV_21255	ASV_21255	9.77904e+06	No	5.07054e+09	73.3324	144
ASV_30057	ASV_30057	9.70164e+06	Yes	5.08024e+09	73.4727	145
ASV_8477	ASV_8477	9.66981e+06	No	5.08991e+09	73.6126	146
ASV_28250	ASV_28250	9.65547e+06	No	5.09957e+09	73.7522	147
ASV_13091	ASV_13091	9.64233e+06	No	5.10921e+09	73.8917	148
ASV_1308	ASV_1308	9.62966e+06	No	5.11884e+09	74.031	149
ASV_3452	ASV_3452	9.58281e+06	No	5.12842e+09	74.1695	150
ASV_24299	ASV_24299	9.57754e+06	No	5.138e+09	74.3081	151
ASV_11106	ASV_11106	9.57463e+06	Yes	5.14757e+09	74.4465	152
ASV_24324	ASV_24324	9.50793e+06	No	5.15708e+09	74.584	153
ASV_14161	ASV_14161	9.45751e+06	Yes	5.16654e+09	74.7208	154
ASV_13623	ASV_13623	9.33094e+06	No	5.17587e+09	74.8558	155
ASV_12625	ASV_12625	9.24373e+06	Yes	5.18511e+09	74.9895	156
ASV_9182	ASV_9182	9.15769e+06	Yes	5.19427e+09	75.1219	157
ASV_648	ASV_648	9.11894e+06	Yes	5.20339e+09	75.2538	158
ASV_8366	ASV_8366	9.03146e+06	Yes	5.21242e+09	75.3844	159
ASV_3600	ASV_3600	8.96324e+06	No	5.22139e+09	75.514	160
ASV_20909	ASV_20909	8.95658e+06	No	5.23034e+09	75.6436	161
ASV_17552	ASV_17552	8.94409e+06	No	5.23929e+09	75.7729	162
ASV_9969	ASV_9969	8.91653e+06	No	5.2482e+09	75.9019	163
ASV_18165	ASV_18165	8.84651e+06	No	5.25705e+09	76.0298	164
ASV_18995	ASV_18995	8.83574e+06	No	5265885707	76.1576	165
ASV_14404	ASV_14404	8.83215e+06	No	5.27472e+09	76.2853	166
ASV_15594	ASV_15594	8.55136e+06	No	5.28327e+09	76.409	167
ASV_8247	ASV_8247	8.49389e+06	Yes	5.29176e+09	76.5319	168
ASV_3141	ASV_3141	8.46732e+06	Yes	5.30023e+09	76.6543	169
ASV_16770	ASV_16770	8.43237e+06	Yes	5.30866e+09	76.7763	170
ASV_14796	ASV_14796	8.43156e+06	No	5.31709e+09	76.8982	171
ASV_10839	ASV_10839	8.39003e+06	No	5.32548e+09	77.0195	172
ASV_21476	ASV_21476	8.34455e+06	Yes	5.33383e+09	77.1402	173
ASV_17281	ASV_17281	8.2977e+06	Yes	5.34213e+09	77.2602	174
ASV_10601	ASV_10601	8.26543e+06	No	5.35039e+09	77.3798	175
ASV_26395	ASV_26395	8.12151e+06	No	5.35851e+09	77.4972	176
ASV_25477	ASV_25477	8.04169e+06	Yes	5.36656e+09	77.6135	177
ASV_7248	ASV_7248	8.00205e+06	No	5.37456e+09	77.7293	178
ASV_15907	ASV_15907	7.99541e+06	Yes	5.38255e+09	77.8449	179
ASV_28326	ASV_28326	7.93531e+06	No	5.39049e+09	77.9597	180
ASV_22854	ASV_22854	7.87254e+06	No	5.39836e+09	78.0735	181
ASV_27481	ASV_27481	7.82424e+06	Yes	5.40618e+09	78.1867	182
ASV_28546	ASV_28546	7.7615e+06	Yes	5.41395e+09	78.2989	183
ASV_26155	ASV_26155	7.73409e+06	No	5.42168e+09	78.4108	184
ASV_18932	ASV_18932	7.72357e+06	No	5.4294e+09	78.5225	185
ASV_502	ASV_502	7.67024e+06	No	5.43707e+09	78.6334	186
ASV_13383	ASV_13383	7.66477e+06	No	5.44474e+09	78.7443	187
ASV_13256	ASV_13256	7.64862e+06	No	5.45239e+09	78.8549	188
ASV_22286	ASV_22286	7.59841e+06	No	5.45999e+09	78.9648	189
ASV_26323	ASV_26323	7.59069e+06	No	5.46758e+09	79.0745	190
ASV_18739	ASV_18739	7524718	Yes	5.4751e+09	79.1834	191
ASV_17720	ASV_17720	7.41331e+06	No	5.48251e+09	79.2906	192
ASV_3077	ASV_3077	7.40972e+06	No	5.48992e+09	79.3977	193
ASV_12211	ASV_12211	7.34689e+06	No	5.49727e+09	79.504	194
ASV_27719	ASV_27719	7.33547e+06	Yes	5.50461e+09	79.6101	195
ASV_20603	ASV_20603	7.33116e+06	No	5.51194e+09	79.7161	196
ASV_9813	ASV_9813	7.31048e+06	Yes	5.51925e+09	79.8218	197
ASV_7503	ASV_7503	7.22425e+06	No	5.52647e+09	79.9263	198
ASV_21761	ASV_21761	7.22292e+06	No	5.5337e+09	80.0308	199
ASV_8138	ASV_8138	7.21789e+06	No	5.54091e+09	80.1352	200
ASV_22431	ASV_22431	7.11758e+06	No	5.54803e+09	80.2381	201
ASV_20245	ASV_20245	7.02824e+06	No	5.55506e+09	80.3398	202
ASV_9135	ASV_9135	7.01538e+06	Yes	5.56207e+09	80.4412	203
ASV_17767	ASV_17767	7.00576e+06	No	5.56908e+09	80.5425	204
ASV_1725	ASV_1725	6.95986e+06	No	5.57604e+09	80.6432	205
ASV_3394	ASV_3394	6.85649e+06	Yes	5.5829e+09	80.7424	206
ASV_11999	ASV_11999	6.84029e+06	No	5.58974e+09	80.8413	207
ASV_29610	ASV_29610	6.82962e+06	Yes	5.59657e+09	80.9401	208
ASV_5894	ASV_5894	6.82409e+06	No	5.60339e+09	81.0388	209
ASV_5659	ASV_5659	6.7948e+06	Yes	5.61019e+09	81.137	210
ASV_15274	ASV_15274	6.77492e+06	No	5.61696e+09	81.235	211
ASV_6105	ASV_6105	6.76799e+06	Yes	5.62373e+09	81.3329	212
ASV_21006	ASV_21006	6.69789e+06	No	5.63043e+09	81.4298	213
ASV_19258	ASV_19258	6.68857e+06	Yes	5.63711e+09	81.5265	214
ASV_16447	ASV_16447	6.64681e+06	Yes	5.64376e+09	81.6226	215
ASV_21461	ASV_21461	6.62666e+06	No	5.65039e+09	81.7185	216
ASV_21125	ASV_21125	6.6203e+06	No	5.65701e+09	81.8142	217
ASV_21573	ASV_21573	6.58173e+06	No	5.66359e+09	81.9094	218
ASV_24850	ASV_24850	6.57111e+06	No	5.67016e+09	82.0044	219
ASV_16965	ASV_16965	6.56128e+06	No	5.67672e+09	82.0993	220
ASV_21500	ASV_21500	6.50772e+06	No	5.68323e+09	82.1934	221
ASV_22370	ASV_22370	6.48485e+06	Yes	5.68972e+09	82.2872	222
ASV_19065	ASV_19065	6.44176e+06	No	5.69616e+09	82.3804	223
ASV_27424	ASV_27424	6.42035e+06	No	5.70258e+09	82.4732	224
ASV_1707	ASV_1707	6.41753e+06	No	5.709e+09	82.566	225
ASV_27039	ASV_27039	6.406e+06	No	5.7154e+09	82.6587	226
ASV_8626	ASV_8626	6.33552e+06	No	5.72174e+09	82.7503	227
ASV_13178	ASV_13178	6.32561e+06	Yes	5.72806e+09	82.8418	228
ASV_13314	ASV_13314	6.32313e+06	No	5.73439e+09	82.9333	229
ASV_22367	ASV_22367	6.27915e+06	No	5.74066e+09	83.0241	230
ASV_22496	ASV_22496	6.26615e+06	No	5.74693e+09	83.1147	231
ASV_4518	ASV_4518	6.25539e+06	No	5.75319e+09	83.2052	232
ASV_11180	ASV_11180	6.24593e+06	Yes	5.75943e+09	83.2955	233
ASV_17839	ASV_17839	6.2354e+06	No	5.76567e+09	83.3857	234
ASV_14960	ASV_14960	6.22734e+06	No	5.77189e+09	83.4757	235
ASV_29504	ASV_29504	6.18883e+06	No	5.77808e+09	83.5652	236
ASV_26652	ASV_26652	6.18371e+06	No	5.78427e+09	83.6547	237
ASV_18963	ASV_18963	6.18015e+06	No	5.79045e+09	83.744	238
ASV_10011	ASV_10011	6.15877e+06	No	5.79661e+09	83.8331	239
ASV_1943	ASV_1943	6.10561e+06	Yes	5.80271e+09	83.9214	240
ASV_4444	ASV_4444	6.08379e+06	No	5.8088e+09	84.0094	241
ASV_12623	ASV_12623	5.99973e+06	No	5.8148e+09	84.0962	242
ASV_3774	ASV_3774	5.99768e+06	No	5.82079e+09	84.1829	243
ASV_4327	ASV_4327	5.90363e+06	No	5.8267e+09	84.2683	244
ASV_26023	ASV_26023	5.89379e+06	Yes	5.83259e+09	84.3535	245
ASV_21838	ASV_21838	5.86211e+06	No	5.83845e+09	84.4383	246
ASV_11194	ASV_11194	5.85101e+06	No	5.8443e+09	84.5229	247
ASV_27982	ASV_27982	5.83345e+06	No	5.85014e+09	84.6073	248
ASV_2053	ASV_2053	5.82219e+06	Yes	5.85596e+09	84.6915	249
ASV_2436	ASV_2436	5.77477e+06	No	5.86173e+09	84.775	250
