# Supplementary material for: Dynamic root microbiome sustains soybean productivity under unbalanced fertilization
Source: Nat Commun. 2024 Feb 23;15:1668. doi: 10.1038/s41467-024-45925-5 (PMC10891064; doi:10.1038/s41467-024-45925-5)
Supplement: Supplementary file 4 — Source Data [file 41467_2024_45925_MOESM4_ESM.zip › Source Data/Supplemental Figure 14.xlsx]

## Sheet: Supplemental Figure 14B
Sample	Plant height(cm)	Dry weight(g)	Nitrate N Concentration	N condition		Plant heigh (+N) statistical test				Plant heigh (-N) statistical test
Water-1	30.3	0.472	2.91093	+N		Treatment1	Treatment2	P-value		Treatment1	Treatment2	P-value
Water-2	30.1	0.443	2.5697	+N		SynCtrl	Water	0.401837		SynCtrl	Water	0.438974
Water-3	28	0.438	2.78675	+N		SynCom7	Water	0.211729		SynCom7	Water	0.00220072
Water-4	30.3	0.386	2.5697	+N		SynCom5	Water	0.0194403		SynCom5	Water	0.000869178
Water-5	38.9	0.338	2.91093	+N		SynCom7	SynCtrl	0.0432333		SynCom7	SynCtrl	0.0201333
Water-6	23.2	0.364	2.44215	+N		SynCom5	SynCtrl	0.00112814		SynCom5	SynCtrl	0.00757429
Water-7	23	0.267	2.04169	+N		SynCom5	SynCom7	0.211729		SynCom5	SynCom7	0.672295
Water-8	30.2	0.475	1.93194	+N
Water-9	30.4	0.498	1.29663	+N		Dry weight (+N) statistical test				Dry weight (-N) statistical test
Water-10	27.3	0.37	1.42172	+N		Treatment1	Treatment2	P-value		Treatment1	Treatment2	P-value
SynCtrl-1	28.6	0.376	1.42081	+N		SynCtrl	Water	0.180784		SynCtrl	Water	0.175255
SynCtrl-2	30.4	0.44	1.29417	+N		SynCom7	Water	0.0959186		SynCom7	Water	0.0171087
SynCtrl-3	28.4	0.372	2.04169	+N		SynCom5	Water	0.000128128		SynCom5	Water	0.00016982
SynCtrl-4	25.5	0.364	1.80438	+N		SynCom7	SynCtrl	0.00251864		SynCom7	SynCtrl	0.231618
SynCtrl-5	28.6	0.314	2.41422	+N		SynCom5	SynCtrl	6.47924e-07		SynCom5	SynCtrl	0.0176627
SynCtrl-6	27.1	0.362	2.18704	+N		SynCom5	SynCom7	0.0116318		SynCom5	SynCom7	0.185923
SynCtrl-7	29.4	0.451	1.79334	+N
SynCtrl-8	26.5	0.334	1.54928	+N		Nitrate concentration (+N) statistical test				Nitrate concentrationt (-N) statistical test
SynCtrl-9	35	0.441	1.66916	+N		Treatment1	Treatment2	P-value		Treatment1	Treatment2	P-value
SynCtrl-10	29.3	0.36	1.42172	+N		SynCtrl	Water	0.0140948		SynCtrl	Water	0.815343
SynCtrl-11	27.1	0.251	1.91751	+N		SynCom7	Water	0.346928		SynCom7	Water	0.000310067
SynCtrl-12	26.1	0.424	1.80438	+N		SynCom5	Water	2.93594e-05		SynCom5	Water	0.000769475
SynCom7-1	32.5	0.478	2.04169	+N		SynCom7	SynCtrl	0.000650147		SynCom7	SynCtrl	0.000231188
SynCom7-2	32.6	0.445	1.93194	+N		SynCom5	SynCtrl	2.03408e-09		SynCom5	SynCtrl	0.00041876
SynCom7-3	29.7	0.438	2.78675	+N		SynCom5	SynCom7	0.000324339		SynCom5	SynCom7	0.815343
SynCom7-4	28.5	0.404	2.44215	+N
SynCom7-5	31.6	0.451	2.29004	+N
SynCom7-6	30.9	0.447	1.93194	+N
SynCom7-7	29	0.52	2.78675	+N
SynCom7-8	30.6	0.432	2.05949	+N
SynCom7-9	29.4	0.374	3.53181	+N
SynCom7-10	28.2	0.43	3.20747	+N
SynCom7-11	32.1	0.436	2.41422	+N
SynCom7-12	35.3	0.472	2.3146	+N
SynCom5-1	32	0.516	2.66258	+N
SynCom5-2	35	0.456	2.44215	+N
SynCom5-3	35.2	0.416	3.78017	+N
SynCom5-4	34.1	0.536	3.59013	+N
SynCom5-5	31	0.511	3.40764	+N
SynCom5-6	32.7	0.509	3.33502	+N
SynCom5-7	32.6	0.496	3.53181	+N
SynCom5-8	30.6	0.515	3.59013	+N
SynCom5-9	29.3	0.469	3.40764	+N
SynCom5-10	36.3	0.583	3.20747	+N
SynCom5-11	29.7	0.505	2.91093	+N
SynCom5-12	32.58	0.503	2.82481	+N
Water-1	27.4	0.41	2.29004	-N
Water-2	28.9	0.392	2.18704	-N
Water-3	21.7	0.217	1.54498	-N
Water-4	30.2	0.43	1.29417	-N
Water-5	27	0.327	2.41422	-N
Water-6	30.3	0.372	2.3146	-N
Water-7	33.2	0.43	2.04169	-N
Water-8	30	0.46	1.80438	-N
Water-9	29.3	0.41	2.78675	-N
Water-10	31.2	0.443	2.69726	-N
Water-11	33.5	0.38	1.66916	-N
Water-12	28.3	0.39	1.54928	-N
SynCtrl-1	31.2	0.412	2.16587	-N
SynCtrl-2	34.2	0.409	2.05949	-N
SynCtrl-3	29.6	0.398	2.16587	-N
SynCtrl-4	32.5	0.396	2.05949	-N
SynCtrl-5	33	0.495	1.54498	-N
SynCtrl-6	27.4	0.495	1.42172	-N
SynCtrl-7	28.3	0.269	2.16587	-N
SynCtrl-8	29	0.499	2.18704	-N
SynCtrl-9	32.4	0.488	2.5384	-N
SynCtrl-10	31	0.48	2.44215	-N
SynCtrl-11	30.5	0.419	2.29004	-N
SynCtrl-12	31.5	0.405	1.67683	-N
SynCom7-1	30.9	0.492	2.78675	-N
SynCom7-2	29.7	0.462	2.44215	-N
SynCom7-3	36.3	0.499	2.78675	-N
SynCom7-4	33.3	0.411	2.5697	-N
SynCom7-5	33.7	0.476	2.66258	-N
SynCom7-6	32.9	0.43	2.44215	-N
SynCom7-7	32.5	0.438	3.28346	-N
SynCom7-8	31.6	0.422	2.82481	-N
SynCom7-9	37.7	0.581	4.6494	-N
SynCom7-10	32.8	0.446	4.35545	-N
SynCom7-11	41.6	0.44	3.40764	-N
SynCom7-12	34.6	0.441	3.20747	-N
SynCom5-1	33.2	0.542	2.91093	-N
SynCom5-2	36	0.564	2.69726	-N
SynCom5-3	32.5	0.483	2.78675	-N
SynCom5-4	33.1	0.441	2.82481	-N
SynCom5-5	34.6	0.501	2.5384	-N
SynCom5-6	33	0.415	2.3146	-N
SynCom5-7	33.8	0.495	3.15928	-N
SynCom5-8	34.6	0.483	2.95236	-N
SynCom5-9	35.7	0.589	3.40764	-N
SynCom5-10	33.5	0.577	3.07992	-N
SynCom5-11	32.4	0.43	2.78675	-N
SynCom5-12	32.1	0.501	2.3146	-N
