# Supplementary material for: Dynamic root microbiome sustains soybean productivity under unbalanced fertilization
Source: Nat Commun. 2024 Feb 23;15:1668. doi: 10.1038/s41467-024-45925-5 (PMC10891064; doi:10.1038/s41467-024-45925-5)
Supplement: Supplementary file 4 — Source Data [file 41467_2024_45925_MOESM4_ESM.zip › Source Data/Supplemental Figure 15.xlsx]

## Sheet: Supplemental Figure 15B
Treatment	Repeat1	Repeat2	Repeat3	mean_Concentration		Statistical test
SynCtrl	0.334	0.352	0.345	0.344		Control	Treatment	P-value	Symbol
SynCom7	0.494	0.516	0.521	0.51		SynCtrl	SynCom7	1.20838e-05	***
SynCom5	0.556	0.53	0.563	0.55		SynCtrl	SynCom5	3.47814e-06	***

## Sheet: Supplemental Figure 15C
Treatment	Repeat1	Repeat2	Repeat3	mean_Activity		Statistical test
SynCtrl	0.512369	0.315186	0.763664	0.508463		Control	Treatment	P-value	Symbol
SynCom7	1.63538	1.60907	1.34207	1.50983		SynCtrl	SynCom7	0.000527412	***
SynCom5	1.80812	1.69992	1.74915	1.75261		SynCtrl	SynCom5	0.000171413	***
