# Supplementary material for: Dynamic root microbiome sustains soybean productivity under unbalanced fertilization
Source: Nat Commun. 2024 Feb 23;15:1668. doi: 10.1038/s41467-024-45925-5 (PMC10891064; doi:10.1038/s41467-024-45925-5)
Supplement: Supplementary file 4 — Source Data [file 41467_2024_45925_MOESM4_ESM.zip › Source Data/Supplemental Figure 17.xlsx]

## Sheet: Supplemental Figure 17
Depth	BS-NK-1	BS-NK-2	BS-NK-3	BS-NK-4	BS-NK-5	BS-NK-6	BS-NK-7	BS-NK-8	BS-NK-9	BS-NP-1	BS-NP-2	BS-NP-3	BS-NP-4	BS-NP-5	BS-NP-6	BS-NP-7	BS-NP-8	BS-NP-9	BS-NPK-1	BS-NPK-2	BS-NPK-3	BS-NPK-4	BS-NPK-5	BS-NPK-6	BS-NPK-7	BS-NPK-8	BS-NPK-9	BS-PK-1	BS-PK-2	BS-PK-3	BS-PK-4	BS-PK-5	BS-PK-6	BS-PK-7	BS-PK-8	BS-PK-9	RS-1NK-1	RS-1NK-2	RS-1NK-3	RS-1NK-4	RS-1NK-5	RS-1NK-6	RS-1NK-7	RS-1NK-8	RS-1NK-9	RS-1NP-1	RS-1NP-2	RS-1NP-3	RS-1NP-4
1	0	0	0	0	0	0	0	0	0	0	0	0	0	0	0	0	0	0	0	0	0	0	0	0	0	0	0	0	0	0	0	0	0	0	0	0	0	0	0	0	0	0	0	0	0	0	0	0	0
4	2	2	2	1.95	2	2	2	2	2	2	2	2	2	2	2	2	2	2	2	1.95	2	2	2	2	2	1.95	2	2	2	2	2	2	1.95	2	1.95	2	2	1.9	2	2	1.83113	1.95	2	2	2	2	1.95	1.95	2
7	2.80735	2.80735	2.80735	2.80735	2.80735	2.77878	2.77878	2.77878	2.77878	2.80735	2.77878	2.80735	2.80735	2.80735	2.77878	2.77878	2.75021	2.80735	2.80735	2.77878	2.80735	2.80735	2.80735	2.80735	2.77878	2.80735	2.77878	2.80735	2.77878	2.77878	2.80735	2.80735	2.80735	2.80735	2.77878	2.80735	2.77878	2.77878	2.71086	2.68229	2.77878	2.69307	2.75021	2.72164	2.75021	2.77878	2.80735	2.6645	2.72164
10	3.32193	3.30193	3.23438	3.22193	3.30193	3.30193	3.28193	3.32193	3.23438	3.28193	3.30193	3.32193	3.32193	3.24193	3.30193	3.32193	3.32193	3.28193	3.28193	3.30193	3.32193	3.32193	3.30193	3.32193	3.32193	3.30193	3.26193	3.30193	3.32193	3.32193	3.30193	3.32193	3.30193	3.30193	3.32193	3.24193	3.26193	3.21438	3.28193	3.13438	3.14683	3.30193	3.21438	3.26193	3.30193	3.26193	3.28193	3.10683	3.24193
13	3.59275	3.6389	3.70044	3.59275	3.65429	3.66967	3.66967	3.68506	3.65429	3.68506	3.68506	3.68506	3.66967	3.64848	3.65429	3.6389	3.68506	3.70044	3.66967	3.68506	3.65429	3.65429	3.65429	3.68506	3.65429	3.68506	3.6389	3.66967	3.66967	3.65429	3.70044	3.60233	3.68506	3.65429	3.70044	3.6389	3.60233	3.46386	3.61771	3.6119	3.56198	3.66967	3.63309	3.64848	3.62352	3.48883	3.60813	3.45806	3.55994
16	3.9625	3.975	3.975	3.95	3.975	3.9875	3.975	3.95	3.975	3.9875	3.95	3.9375	3.975	3.95	3.9875	3.95	3.9375	3.975	3.9875	3.975	3.975	3.925	3.925	3.95778	3.9375	3.975	3.975	3.9875	3.975	3.9875	3.975	3.9625	4	3.9875	3.9625	3.9625	3.92028	3.74835	3.90778	3.84528	3.743	3.95	3.88278	3.9375	3.93278	3.89528	3.9125	3.82028	3.69607
19	4.20582	4.21635	4.22687	4.22687	4.19132	4.20582	4.20185	4.20185	4.21635	4.21635	4.18477	4.20582	4.1808	4.20582	4.20582	4.16372	4.21635	4.21635	4.20582	4.20582	4.1808	4.21635	4.17424	4.21635	4.18477	4.1953	4.2374	4.2374	4.1953	4.1953	4.21635	4.1953	4.20582	4.21635	4.2374	4.18477	4.07951	4.02356	4.03998	4.11625	4.10969	4.02151	4.01496	4.05448	4.10314	3.9328	4.15974	4.02098	4.00906
22	4.42307	4.40489	4.3867	4.44125	4.39236	4.39236	4.37418	4.39802	4.40145	4.40145	4.36852	4.38327	4.39236	4.41398	4.41398	4.3958	4.41398	4.41398	4.40489	4.40145	4.40489	4.44125	4.36509	4.43216	4.44125	4.42307	4.3958	4.43216	4.37761	4.3958	4.40489	4.36852	4.41398	4.3867	4.41398	4.44125	4.17475	4.30368	4.31621	4.24005	4.20368	4.23616	4.35034	4.36852	4.35257	4.17298	4.26343	4.14703	4.18682
25	4.54484	4.56386	4.61186	4.53684	4.59586	4.59586	4.61186	4.61186	4.56084	4.59586	4.58786	4.57986	4.57986	4.59586	4.60386	4.59586	4.57186	4.56884	4.59586	4.58786	4.62786	4.61986	4.51782	4.57186	4.61186	4.60386	4.57186	4.62786	4.60386	4.58786	4.56084	4.59586	4.60884	4.61986	4.58786	4.57186	4.44778	4.39676	4.58484	4.2509	4.51782	4.49382	4.40934	4.4908	4.55284	4.22926	4.45382	4.31032	4.34534
28	4.68593	4.76894	4.75466	4.74307	4.67609	4.70196	4.75021	4.73323	4.70021	4.74307	4.73593	4.7645	4.75735	4.71894	4.75021	4.74037	4.6707	4.72878	4.73593	4.70466	4.75735	4.75021	4.73593	4.69752	4.74307	4.74307	4.75021	4.77164	4.75021	4.73593	4.72878	4.75021	4.7645	4.75735	4.77164	4.79307	4.62923	4.56705	4.65196	4.49885	4.57829	4.59212	4.65641	4.61975	4.63907	4.54082	4.62209	4.53368	4.42903
31	4.84452	4.89613	4.87804	4.85742	4.90258	4.88725	4.86387	4.85499	4.8937	4.92194	4.90904	4.87678	4.92194	4.88725	4.90258	4.90258	4.80337	4.88968	4.87191	4.8937	4.90904	4.859	4.88079	4.87678	4.86789	4.88323	4.89613	4.87836	4.8937	4.93484	4.89613	4.87678	4.91549	4.85255	4.90904	4.86947	4.85012	4.5265	4.78686	4.6215	4.63762	4.75217	4.70168	4.80654	4.81786	4.71378	4.78804	4.59647	4.64078
34	4.96538	5.02276	4.99923	4.9676	5.02054	4.97936	4.98302	4.93818	4.97492	5.02642	4.99112	5.03452	5.02054	4.99701	5.0323	4.97936	4.97936	5.01832	4.94329	5.02864	5.04629	5.01099	4.98302	5.03452	5.00877	5.03452	4.99923	5.02276	5.05217	5.03008	5.03452	5.02276	4.99701	4.97714	5.0404	5.0404	4.87343	4.77817	4.8583	4.74873	4.78569	4.76311	4.79725	4.87607	4.93374	4.76323	4.9242	4.62404	4.79186
37	5.12837	5.12633	5.10471	5.08513	5.09726	5.13378	5.0939	5.08237	5.11144	5.13918	5.11348	5.14999	5.10471	5.13918	5.104	5.12429	5.09726	5.13306	5.11552	5.12633	5.08849	5.08645	5.09522	5.17702	5.08105	5.16621	5.09186	5.11012	5.11348	5.12093	5.13714	5.13378	5.14999	5.16621	5.13174	5.1297	4.87692	4.84014	4.90539	4.81107	4.83651	4.95475	4.97797	5.01448	4.99232	4.8395	5.02832	4.78041	4.79316
40	5.22193	5.22627	5.16627	5.22504	5.21004	5.21815	5.20627	5.20315	5.15315	5.26315	5.25504	5.19627	5.25315	5.25193	5.26504	5.23693	5.25315	5.25693	5.19315	5.22315	5.19004	5.24004	5.19004	5.24815	5.21004	5.24693	5.26193	5.21815	5.22815	5.27193	5.27193	5.25193	5.23504	5.21504	5.23004	5.21504	5.15602	5.03067	5.10598	4.98245	4.89378	5.11627	4.97746	5.06322	5.07648	5.02347	5.07731	4.92623	4.94028
43	5.28146	5.32218	5.31113	5.28611	5.31089	5.29542	5.33149	5.34544	5.32683	5.35185	5.31753	5.33263	5.31692	5.32973	5.31753	5.32973	5.30472	5.3565	5.32043	5.31753	5.33149	5.32394	5.31929	5.30823	5.29167	5.28901	5.34079	5.378	5.33614	5.3658	5.33324	5.35009	5.31753	5.3565	5.35939	5.35939	5.16425	5.11308	5.22129	5.09675	5.12045	5.10644	5.20734	5.21199	5.21108	5.05713	5.2733	5.12709	4.94461
46	5.37787	5.3882	5.43496	5.34801	5.42356	5.41864	5.42028	5.38279	5.37409	5.42733	5.40888	5.40289	5.44366	5.42299	5.44366	5.43931	5.40994	5.43226	5.3969	5.39526	5.42569	5.38386	5.39149	5.41323	5.38386	5.40231	5.3882	5.45071	5.43332	5.41052	5.43661	5.41323	5.42898	5.44366	5.42192	5.40289	5.30307	5.16062	5.17198	5.14874	5.08561	5.28085	5.16759	5.32162	5.30338	5.02953	5.31727	5.09187	5.13831
49	5.49888	5.48456	5.47285	5.48764	5.50805	5.48864	5.46977	5.47385	5.47948	5.49172	5.51213	5.48764	5.51213	5.50297	5.51521	5.50142	5.4851	5.4958	5.51929	5.45853	5.46569	5.46623	5.47231	5.51367	5.49988	5.47693	5.45499	5.52183	5.50142	5.53662	5.52437	5.54532	5.53	5.5494	5.529	5.48456	5.36684	5.19028	5.36157	5.25306	5.19425	5.26309	5.32782	5.32489	5.30856	4.99788	5.34617	5.18562	5.07671
52	5.586	5.56532	5.53455	5.52061	5.53404	5.54463	5.57156	5.54173	5.52376	5.57446	5.586	5.57976	5.56386	5.56677	5.60523	5.58455	5.57061	5.60283	5.55378	5.50661	5.5889	5.56916	5.53455	5.59899	5.56481	5.57301	5.56292	5.57831	5.60523	5.63506	5.59369	5.57301	5.62446	5.586	5.57446	5.55523	5.43339	5.25561	5.42715	5.3383	5.24005	5.46335	5.41595	5.44821	5.45641	5.21306	5.47992	5.27244	5.35019
55	5.63042	5.67542	5.62904	5.63542	5.68043	5.65068	5.62952	5.65999	5.60496	5.70225	5.6768	5.67179	5.64132	5.67769	5.66088	5.64771	5.58159	5.71954	5.57884	5.61813	5.67179	5.64043	5.6368	5.65361	5.61402	5.6427	5.65999	5.6768	5.67316	5.69635	5.64407	5.64633	5.65409	5.65861	5.69498	5.69587	5.52626	5.37582	5.4757	5.44252	5.40356	5.45088	5.39659	5.40416	5.5322	5.39771	5.51039	5.31193	5.19137
58	5.68103	5.72994	5.71354	5.63061	5.69415	5.75668	5.69975	5.68381	5.62128	5.73254	5.73768	5.73684	5.73209	5.7222	5.74848	5.6976	5.7019	5.74373	5.71055	5.74718	5.74633	5.70971	5.73339	5.75063	5.71914	5.73254	5.73339	5.73684	5.73768	5.7058	5.72779	5.73209	5.73124	5.72174	5.7235	5.71055	5.57704	5.42861	5.55173	5.45744	5.43412	5.53097	5.48897	5.53054	5.47035	5.31663	5.52148	5.43112	5.34418
61	5.79179	5.78932	5.77701	5.68601	5.78029	5.73971	5.75078	5.74298	5.80163	5.82211	5.77293	5.75653	5.85205	5.7934	5.79711	5.78932	5.74874	5.79136	5.78276	5.75567	5.79324	5.75078	5.76266	5.78604	5.78932	5.78136	5.81351	5.81555	5.82415	5.86065	5.82786	5.83974	5.80856	5.77948	5.7926	5.79136	5.56973	5.60342	5.62616	5.35716	5.45386	5.60402	5.56999	5.59859	5.6727	5.39978	5.58555	5.37357	5.39625
64	5.84528	5.8398	5.81152	5.82089	5.79917	5.84646	5.89334	5.85584	5.85507	5.87889	5.86209	5.83846	5.8566	5.84882	5.86639	5.86834	5.84646	5.8773	5.87382	5.8273	5.87341	5.86521	5.84021	5.87341	5.85466	5.81464	5.8441	5.84841	5.90625	5.85542	5.79799	5.86167	5.87771	5.88632	5.83119	5.86091	5.61842	5.516	5.73164	5.48939	5.46725	5.63866	5.61899	5.6356	5.73999	5.533	5.76668	5.53322	5.33014
67	5.88619	5.87797	5.89402	5.80931	5.8812	5.91306	5.93435	5.89143	5.89628	5.92241	5.93694	5.88096	5.94742	5.92427	5.94032	5.92241	5.91531	5.91605	5.90782	5.87797	5.90934	5.8974	5.89104	5.87161	5.89329	5.9021	5.85839	5.9504	5.93381	5.93024	5.92055	5.93846	5.92055	5.92838	5.96533	5.92466	5.7064	5.68307	5.71039	5.44955	5.5285	5.74867	5.63943	5.75053	5.79589	5.4587	5.74493	5.57827	5.57875
70	5.89011	5.92243	5.93424	5.90351	5.99926	5.98998	5.99926	5.97068	5.94281	6.00783	6.01354	5.95958	5.99068	5.94136	5.99926	5.93996	5.92599	5.9957	5.96281	5.90491	5.97462	5.94998	5.97424	6.04357	5.94946	5.91888	6.00998	5.9964	5.99803	6.00033	6.01926	5.97354	6.01284	5.99354	6.00643	5.94853	5.67016	5.65648	5.77806	5.67107	5.60471	5.73096	5.7071	5.74673	5.85063	5.50404	5.84667	5.52083	5.56322
73	5.99525	6.00554	5.99732	5.96341	5.98519	6.02404	5.98703	5.99768	5.9449	6.01789	6.0624	6.02198	6.02318	6.0165	6.03774	6.0518	5.97814	6.04426	6.01245	6.00554	6.04183	6.03567	5.95793	6.04632	6.01376	6.08261	6.03567	6.07269	6.03567	6.06788	6.03347	6.05382	6.03962	6.04767	6.04974	6.05351	5.7812	5.64858	5.84527	5.63146	5.72294	5.76662	5.79381	5.87449	5.88223	5.48982	5.84916	5.61279	5.58619
76	6.02669	6.01729	6.03588	6.01168	6.02686	6.06401	6.02272	6.05875	6.00443	6.10021	6.08722	6.11665	6.06039	6.0877	6.09331	6.06863	6.04624	6.06367	6.06794	6.04627	6.07519	6.07355	6.02384	6.10811	6.06764	6.07092	6.05115	6.12752	6.07881	6.09296	6.09395	6.07092	6.13869	6.10875	6.10875	6.04395	5.88578	5.76449	5.86782	5.69741	5.83428	5.79983	5.82982	5.86032	5.99579	5.68256	5.9047	5.63828	5.60546
79	6.05011	6.12083	6.07036	6.12432	6.12448	6.12776	6.09663	6.07302	6.07077	6.13726	6.10805	6.13411	6.12876	6.16545	6.17462	6.09518	6.13129	6.13664	6.11543	6.09485	6.16263	6.11133	6.04786	6.16387	6.08792	6.12652	6.16072	6.12626	6.18603	6.16702	6.16072	6.17242	6.14602	6.16483	6.11784	6.15881	5.91883	5.74553	5.89615	5.78219	5.84229	5.94575	5.879	5.89713	5.98226	5.71563	5.93563	5.67353	5.60135
82	6.12687	6.13496	6.11211	6.12639	6.13999	6.18282	6.21149	6.14986	6.13951	6.17294	6.19257	6.11236	6.20693	6.18433	6.21392	6.16482	6.14671	6.21928	6.18341	6.13095	6.22796	6.15079	6.08877	6.20753	6.1639	6.13511	6.18065	6.23528	6.2246	6.18861	6.17749	6.19745	6.19929	6.18466	6.20417	6.20661	5.98135	5.76241	5.94767	5.87647	5.82551	5.9361	5.89304	5.86861	6.02289	5.73737	5.94165	5.67565	5.72458
85	6.14284	6.222	6.18539	6.1499	6.22099	6.18315	6.19816	6.22759	6.19187	6.23287	6.237	6.19276	6.20344	6.2014	6.26701	6.20229	6.17636	6.23496	6.1855	6.20464	6.24788	6.2105	6.19905	6.23422	6.21494	6.16402	6.21316	6.23936	6.21069	6.27319	6.20541	6.2426	6.2723	6.23117	6.22805	6.21629	6.0847	5.85851	6.04437	5.84714	5.8968	5.98958	5.97832	5.98087	6.13156	5.73324	6.03824	5.79697	5.64371
88	6.21665	6.20596	6.23606	6.18777	6.32247	6.25883	6.23323	6.25171	6.18594	6.32019	6.28893	6.2659	6.25197	6.2624	6.30287	6.29176	6.25711	6.30287	6.23181	6.24443	6.28453	6.22372	6.18453	6.30969	6.2503	6.22391	6.26166	6.30883	6.30827	6.25827	6.25	6.22771	6.33383	6.29489	6.23397	6.25141	6.09387	5.84471	6.00617	5.86656	6.01237	6.08477	5.99609	5.98394	6.09748	5.77029	6.13544	5.82494	5.71721
91	6.29114	6.2947	6.23813	6.18067	6.26873	6.29344	6.25017	6.29374	6.16087	6.32509	6.33715	6.31834	6.33798	6.28685	6.33686	6.29896	6.26091	6.30389	6.28192	6.30087	6.2742	6.28714	6.2426	6.32919	6.29363	6.2995	6.29939	6.35693	6.36025	6.377	6.35776	6.3311	6.38223	6.34238	6.35888	6.32807	6.12145	5.82751	6.09243	5.89868	5.92256	6.03576	6.09996	6.05713	6.17742	5.77616	6.15964	5.88189	5.78479
94	6.26587	6.31237	6.32978	6.27763	6.34788	6.2943	6.3334	6.35001	6.28443	6.3242	6.37101	6.37771	6.34921	6.3415	6.36358	6.33724	6.32074	6.3572	6.34443	6.2447	6.33166	6.32381	6.30281	6.36864	6.34788	6.33455	6.33501	6.38807	6.36892	6.3753	6.38594	6.32344	6.39549	6.34708	6.39393	6.35336	6.09892	5.92786	6.12358	5.92858	6.03821	6.1611	6.03173	6.14992	6.16238	5.8171	6.18278	5.82048	5.93476
97	6.33875	6.35866	6.37654	6.34315	6.35102	6.38361	6.34757	6.33899	6.36468	6.39163	6.3161	6.37046	6.42874	6.39731	6.42089	6.39824	6.34909	6.39175	6.41353	6.34459	6.3996	6.33023	6.29569	6.37174	6.38773	6.36055	6.40606	6.43932	6.41214	6.42668	6.37448	6.42333	6.41586	6.39937	6.41792	6.41664	6.15778	6.01807	6.16763	5.98112	5.99556	6.10897	6.06732	6.15352	6.20822	5.93951	6.205	5.98771	5.85917
100	6.40043	6.41857	6.3959	6.35702	6.3579	6.45506	6.41145	6.37178	6.35249	6.40453	6.39919	6.38509	6.46155	6.41404	6.44831	6.44968	6.40551	6.4367	6.45745	6.35049	6.43755	6.38846	6.39519	6.4508	6.41782	6.44168	6.39729	6.50106	6.43555	6.4768	6.40431	6.42378	6.49306	6.46933	6.46106	6.41853	6.17133	6.03777	6.22794	6.06912	5.96639	6.18126	6.14318	6.15412	6.28404	5.9184	6.22876	5.94692	5.93144
103	6.39566	6.40989	6.40194	6.41668	6.41725	6.43499	6.44823	6.39732	6.40331	6.48547	6.49108	6.41292	6.48936	6.46679	6.50709	6.43572	6.44612	6.48076	6.43874	6.43265	6.52629	6.43562	6.40089	6.50321	6.43085	6.41799	6.44577	6.5337	6.48961	6.50588	6.5042	6.48914	6.52482	6.50709	6.47844	6.50321	6.28658	6.09933	6.14394	6.13082	6.08644	6.20472	6.19677	6.17996	6.3284	5.94927	6.25072	5.94964	6.02325
106	6.3927	6.47331	6.42889	6.4852	6.43742	6.50159	6.47569	6.44622	6.46799	6.51736	6.52021	6.44964	6.5569	6.48553	6.53283	6.50193	6.49791	6.49908	6.44152	6.39199	6.50877	6.44733	6.43279	6.48826	6.48705	6.46208	6.50394	6.53045	6.55451	6.54616	6.52411	6.54558	6.50867	6.54348	6.53769	6.4787	6.27863	6.10079	6.28973	6.17733	6.23452	6.24947	6.19452	6.21064	6.33791	6.03794	6.30231	5.91709	6.01825
109	6.45377	6.51767	6.46926	6.43587	6.50955	6.5094	6.49396	6.48268	6.46054	6.60003	6.5287	6.53117	6.56424	6.52756	6.60346	6.50054	6.50112	6.50931	6.49393	6.46664	6.55033	6.53484	6.49565	6.56781	6.48094	6.51902	6.55755	6.5741	6.5562	6.546	6.54519	6.53087	6.59131	6.56032	6.5436	6.55229	6.30529	6.05001	6.29736	6.16219	6.0762	6.3195	6.23707	6.33121	6.37773	6.08905	6.29909	6.06247	6.02336
112	6.53664	6.5497	6.48745	6.47336	6.55328	6.53521	6.6168	6.51811	6.48693	6.5822	6.61645	6.56275	6.61168	6.59549	6.56454	6.55831	6.4939	6.60419	6.5668	6.53681	6.55629	6.52815	6.50122	6.55439	6.50816	6.5406	6.62518	6.5766	6.60251	6.59291	6.59001	6.56042	6.62359	6.58407	6.5985	6.57784	6.3418	6.17835	6.30668	6.16465	6.08979	6.28129	6.29126	6.31174	6.39204	6.02929	6.3471	6.09469	6.13895
115	6.55073	6.54386	6.54229	6.48498	6.57913	6.55401	6.55891	6.54307	6.53476	6.63077	6.60351	6.57597	6.59091	6.60186	6.61055	6.54992	6.54147	6.65957	6.58934	6.55726	6.62024	6.56464	6.52467	6.57151	6.54903	6.58652	6.57813	6.63806	6.66863	6.64631	6.5785	6.60585	6.65406	6.59741	6.62544	6.60326	6.36048	6.14434	6.38903	6.14398	6.20162	6.31075	6.277	6.32535	6.39346	6.02479	6.36752	6.09018	6.02437
118	6.60947	6.58998	6.57423	6.52447	6.6011	6.60527	6.6078	6.53091	6.58265	6.65429	6.63609	6.68322	6.62983	6.65895	6.6599	6.63545	6.60157	6.64976	6.60294	6.60354	6.64667	6.64745	6.61925	6.64287	6.61425	6.60026	6.63289	6.66205	6.68811	6.69417	6.67794	6.62795	6.68789	6.63903	6.65423	6.6332	6.40214	6.24364	6.43681	6.22943	6.21202	6.3679	6.32193	6.37379	6.50826	6.0651	6.43953	6.08843	6.21927
121	6.58198	6.62636	6.61229	6.59802	6.64853	6.64992	6.62428	6.64233	6.55309	6.72197	6.6423	6.65517	6.65287	6.67083	6.72419	6.64626	6.62572	6.69062	6.62767	6.6304	6.67168	6.59618	6.61309	6.65382	6.64609	6.64845	6.67699	6.69241	6.72037	6.70975	6.66591	6.65639	6.68306	6.63618	6.70392	6.67048	6.4997	6.15573	6.35922	6.26387	6.24258	6.39429	6.39998	6.3716	6.48297	6.21066	6.44596	6.21528	6.11629
124	6.55599	6.68234	6.60578	6.57142	6.68126	6.69961	6.65312	6.64535	6.62626	6.69566	6.71442	6.69456	6.73771	6.70292	6.72502	6.67856	6.60139	6.70698	6.67986	6.66459	6.69882	6.6899	6.63205	6.71564	6.70191	6.67782	6.66925	6.7475	6.72581	6.71865	6.70553	6.69163	6.77693	6.70241	6.73086	6.7013	6.34628	6.23654	6.40988	6.21652	6.29829	6.41979	6.33532	6.3676	6.49909	6.15247	6.40864	6.19176	6.16002
127	6.67306	6.69578	6.66059	6.6372	6.72955	6.69147	6.70987	6.68006	6.65355	6.72922	6.72514	6.68615	6.74228	6.71184	6.7311	6.71636	6.68027	6.7398	6.6514	6.68352	6.74551	6.66403	6.60771	6.74326	6.68765	6.73347	6.72398	6.77042	6.7202	6.80055	6.7351	6.73879	6.8044	6.71294	6.7404	6.69529	6.5056	6.33339	6.44937	6.32649	6.3129	6.42085	6.34129	6.44181	6.51328	6.08711	6.45777	6.24015	6.23787
130	6.72343	6.69767	6.6804	6.65359	6.78185	6.7246	6.70434	6.67498	6.63768	6.75461	6.71693	6.74172	6.74944	6.73564	6.75249	6.77239	6.74576	6.75925	6.73072	6.71026	6.77088	6.69546	6.71528	6.73123	6.7567	6.7143	6.72027	6.80148	6.80923	6.76914	6.80213	6.7279	6.80972	6.7755	6.79242	6.7421	6.54932	6.30143	6.46373	6.37636	6.27353	6.48185	6.44483	6.46127	6.6334	6.24191	6.50479	6.12266	6.19604
133	6.70407	6.75357	6.75232	6.68521	6.76058	6.73999	6.75633	6.72318	6.68726	6.83005	6.74357	6.78737	6.79453	6.75925	6.81178	6.75703	6.71529	6.80259	6.73511	6.65913	6.76716	6.78245	6.73706	6.74659	6.78992	6.75577	6.8195	6.81679	6.82581	6.80659	6.75925	6.79741	6.82101	6.82101	6.80239	6.78087	6.56554	6.32425	6.54605	6.40037	6.41739	6.50164	6.51082	6.42837	6.5998	6.13693	6.53632	6.25917	6.21078
136	6.73783	6.78901	6.80145	6.71258	6.73555	6.80283	6.78115	6.72451	6.77792	6.83622	6.78279	6.76461	6.81361	6.80061	6.81616	6.78662	6.75924	6.83716	6.77625	6.74258	6.81637	6.76457	6.74889	6.81293	6.80027	6.79335	6.80138	6.86409	6.82805	6.8578	6.78199	6.8326	6.85794	6.82299	6.79449	6.78279	6.55532	6.32093	6.5306	6.37397	6.33015	6.48101	6.52917	6.46766	6.61234	6.19324	6.52556	6.2443	6.33254
139	6.81948	6.79377	6.7857	6.70688	6.79789	6.8166	6.74124	6.77013	6.76257	6.90811	6.7806	6.77782	6.80988	6.81645	6.86725	6.7855	6.74933	6.85878	6.80506	6.77226	6.85514	6.78504	6.72566	6.82785	6.79988	6.8613	6.85263	6.87529	6.84191	6.86133	6.87114	6.83519	6.89836	6.85781	6.81969	6.86907	6.57241	6.4535	6.54986	6.39517	6.42132	6.60388	6.53624	6.56086	6.67669	6.29298	6.60578	6.24966	6.36985
142	6.7966	6.83331	6.77284	6.7551	6.82262	6.82814	6.83327	6.80986	6.77272	6.87464	6.85116	6.84665	6.85144	6.86208	6.85463	6.8238	6.81456	6.89836	6.82957	6.77842	6.91007	6.81676	6.79671	6.90159	6.85557	6.88831	6.90653	6.91096	6.89785	6.91164	6.86407	6.87582	6.91808	6.90884	6.88411	6.88065	6.53022	6.39133	6.54028	6.43506	6.37803	6.5312	6.5015	6.58297	6.62778	6.30519	6.65407	6.27645	6.39798
145	6.78856	6.84983	6.75393	6.79189	6.85381	6.85903	6.82717	6.81559	6.82649	6.91862	6.85426	6.85682	6.88677	6.92156	6.9062	6.86681	6.80016	6.93259	6.85275	6.84663	6.87655	6.82034	6.83558	6.8825	6.86407	6.8524	6.92046	6.91407	6.92499	6.92056	6.90501	6.91126	6.97264	6.85521	6.85835	6.91683	6.64486	6.53438	6.62394	6.4417	6.4084	6.54211	6.59916	6.56491	6.71002	6.33783	6.6528	6.32733	6.3294
148	6.83882	6.87241	6.87813	6.76975	6.86453	6.88047	6.87678	6.8643	6.79766	6.96489	6.91984	6.87773	6.94774	6.8795	6.90717	6.85008	6.81547	6.91074	6.84431	6.78566	6.90277	6.88248	6.82772	6.91965	6.88404	6.90466	6.88519	6.93389	6.92736	6.95146	6.92216	6.92147	6.96777	6.95525	6.89173	6.94622	6.66301	6.37405	6.62575	6.46941	6.46425	6.63964	6.58693	6.53224	6.68519	6.3005	6.72371	6.36804	6.32404
151	6.86665	6.90754	6.86174	6.79052	6.85862	6.96263	6.86424	6.87086	6.85784	6.97485	6.94563	6.89571	6.99308	6.93964	6.9653	6.87534	6.85775	6.93442	6.84083	6.85502	6.92563	6.89677	6.90078	6.95793	6.9336	6.92644	6.92148	6.96939	7.00059	6.95562	6.94944	6.93857	7.00103	6.95438	6.97875	6.95023	6.66561	6.46336	6.65465	6.48723	6.47907	6.69138	6.61685	6.6536	6.7317	6.43654	6.66702	6.31164	6.32285
154	6.90102	6.94628	6.93156	6.85132	6.90417	6.88229	6.8908	6.84524	6.88024	6.98595	6.97237	6.91707	6.98406	6.94471	6.96128	6.95236	6.91974	6.98427	6.8942	6.86938	6.9572	6.91551	6.87167	7.01048	6.88032	6.92541	7.00245	7.01817	7.02574	7.01276	6.97192	6.96605	6.99701	6.98466	6.95023	6.98634	6.74458	6.42504	6.65141	6.5066	6.57442	6.64359	6.69761	6.59723	6.72273	6.40631	6.74746	6.44009	6.38369
157	6.89292	6.91048	6.9338	6.86939	6.92388	6.98956	6.9254	6.91387	6.88242	6.98724	6.96531	6.95201	6.95713	6.97515	6.98683	6.92392	6.89271	6.97456	6.91726	6.93404	6.96169	6.92319	6.90128	6.98689	6.95048	6.95964	7.03379	7.02387	7.01222	7.04843	6.97596	6.99671	7.02482	6.97847	6.99655	6.9528	6.75771	6.47211	6.65225	6.59496	6.43637	6.72238	6.56024	6.66217	6.75793	6.45045	6.81114	6.31247	6.45632
160	6.89781	6.94848	6.94333	6.92551	6.93516	6.99902	6.90514	6.94833	6.93403	7.01783	6.99205	6.98318	7.01461	7.00807	7.03506	6.99195	6.94809	7.02734	6.93502	6.87811	7.05585	6.95957	6.90994	7.04763	6.96778	6.97904	6.99807	7.02861	7.04399	7.05538	6.99307	7.00859	7.0689	6.99791	7.04855	7.02789	6.7397	6.49008	6.70216	6.54252	6.50296	6.65782	6.61975	6.69646	6.80859	6.44941	6.73815	6.45901	6.49135
163	6.93257	7.01374	6.92221	6.90796	6.97647	6.97692	6.95014	6.96616	6.91955	7.04806	7.02494	7.01856	7.02716	7.01786	7.03163	7.02967	6.96391	7.02715	6.98053	6.94254	7.03012	6.97599	6.99212	7.03071	6.99145	6.98753	7.03144	7.06262	7.04719	7.10058	7.03171	7.04444	7.08163	7.03353	7.05651	7.02569	6.69705	6.46826	6.67398	6.4923	6.53991	6.72851	6.77481	6.71475	6.82338	6.45355	6.80445	6.46609	6.54694
166	6.98995	7.0335	6.96721	6.94667	6.9891	7.02578	6.97964	6.95237	6.96087	7.06316	6.98235	7.02208	7.07931	7.03658	7.07888	7.069	6.96713	7.05001	7.06601	6.98869	7.05214	6.98323	7.02471	7.04403	7.00395	7.02609	7.10066	7.08083	7.08885	7.08387	7.08867	7.06253	7.11301	7.06811	7.07534	7.07228	6.79061	6.63373	6.741	6.61785	6.63564	6.807	6.7101	6.64616	6.83267	6.43736	6.84112	6.41405	6.52314
169	6.96773	7.03265	7.02193	6.94739	7.00613	7.03363	7.00021	6.97355	6.97535	7.09356	7.04053	7.02285	7.07541	7.04415	7.11085	6.99494	7.00527	7.08582	6.99166	6.96848	7.07945	7.00201	6.94856	7.08698	7.0508	7.05028	7.09837	7.11665	7.11721	7.09872	7.0839	7.06368	7.13327	7.072	7.08562	7.05867	6.82644	6.58724	6.82464	6.58495	6.51082	6.75323	6.68633	6.73736	6.80679	6.42707	6.85038	6.51655	6.53155
172	7.02181	7.05241	7.05398	6.98481	7.02837	7.02826	7.02124	7.01883	6.97625	7.11496	7.08795	7.07506	7.12473	7.06585	7.13127	7.05081	7.01474	7.1219	7.08414	6.98999	7.12209	7.03154	7.02559	7.11638	7.03764	7.10881	7.09217	7.13094	7.09761	7.13094	7.10972	7.075	7.15255	7.12074	7.0652	7.10507	6.70303	6.65138	6.876	6.54428	6.60829	6.77031	6.79322	6.82458	6.83086	6.44384	6.90759	6.48605	6.52312
175	6.98061	7.04725	7.07413	6.9954	7.07389	7.08291	7.06649	7.05354	7.02207	7.16486	7.08959	7.05873	7.11836	7.09259	7.14989	7.08784	7.03055	7.12737	7.08293	7.04143	7.11304	7.09791	7.08914	7.14003	7.05924	7.12857	7.12314	7.12581	7.13753	7.15933	7.13921	7.1117	7.16687	7.13691	7.10492	7.10537	6.88219	6.58159	6.77381	6.65033	6.59958	6.74142	6.73531	6.77234	6.93057	6.4739	6.89373	6.53181	6.60039
178	7.06421	7.06167	7.05093	7.02425	7.11433	7.1175	7.03978	7.05544	7.05027	7.13882	7.15452	7.06951	7.13527	7.07829	7.16137	7.09973	7.05574	7.16912	7.07942	7.05338	7.16751	7.073	7.0475	7.14541	7.11398	7.08603	7.16233	7.18494	7.15142	7.14536	7.16789	7.13523	7.20213	7.1528	7.14748	7.13168	6.82335	6.63437	6.8296	6.56235	6.58657	6.84794	6.78523	6.87208	6.92726	6.45072	6.88663	6.57999	6.5866
181	7.07469	7.08345	7.0592	7.03882	7.10276	7.11461	7.05828	7.06895	7.02052	7.18047	7.13869	7.14469	7.15241	7.12336	7.19906	7.12616	7.05109	7.18183	7.11139	7.05933	7.14354	7.10863	7.11346	7.16566	7.12313	7.10434	7.17728	7.16297	7.16448	7.19904	7.16861	7.14068	7.20661	7.197	7.155	7.19372	6.81138	6.62619	6.82719	6.7418	6.62144	6.80495	6.80784	6.78067	6.86247	6.54032	6.90512	6.53365	6.57393
184	7.03397	7.1191	7.09022	7.0524	7.12703	7.14569	7.10646	7.09945	7.0923	7.19234	7.18508	7.13536	7.19664	7.15868	7.1969	7.15294	7.06055	7.18774	7.11236	7.08753	7.20842	7.04621	7.03531	7.17572	7.11673	7.14655	7.14219	7.21148	7.25659	7.21032	7.17937	7.15313	7.20533	7.19053	7.13843	7.19302	6.90247	6.63395	6.89528	6.68793	6.68858	6.78732	6.81767	6.83455	6.93741	6.59228	6.88072	6.58347	6.67462
187	7.07544	7.14844	7.05995	7.06486	7.13961	7.15435	7.10941	7.11852	7.09196	7.17783	7.15718	7.15318	7.17716	7.1844	7.18781	7.12365	7.07984	7.24324	7.11302	7.1179	7.18964	7.15632	7.09961	7.17349	7.16372	7.13425	7.16883	7.24381	7.26989	7.23412	7.20388	7.20424	7.2526	7.17415	7.20026	7.20545	6.87847	6.74105	6.8786	6.74959	6.75684	6.83602	6.79422	6.83791	6.99587	6.65931	6.91639	6.52236	6.55222
190	7.10097	7.15055	7.11729	7.05961	7.13729	7.18295	7.13398	7.1288	7.10492	7.21782	7.22039	7.15055	7.23983	7.20816	7.23731	7.20702	7.10961	7.20702	7.14197	7.15157	7.20531	7.13924	7.07241	7.19964	7.18446	7.15098	7.19107	7.21739	7.24875	7.25161	7.20776	7.1961	7.26603	7.21339	7.19861	7.21313	6.91704	6.76261	6.89935	6.74888	6.695	6.89987	6.82648	6.74397	6.94056	6.51732	6.94733	6.61584	6.65137
193	7.13352	7.2068	7.17173	7.09155	7.18084	7.22029	7.12493	7.10429	7.07315	7.24124	7.21822	7.23444	7.23535	7.22265	7.25198	7.1728	7.14406	7.26939	7.15802	7.10551	7.23793	7.13725	7.11448	7.23606	7.17119	7.18084	7.2547	7.24036	7.28224	7.26179	7.21678	7.22981	7.28047	7.22072	7.1778	7.2496	6.9308	6.69567	6.93805	6.7794	6.7368	6.85756	6.84843	6.90011	6.9341	6.67156	6.94487	6.55785	6.67556
196	7.13929	7.17574	7.18438	7.08094	7.17342	7.19837	7.16306	7.17707	7.12315	7.26937	7.23967	7.22067	7.23612	7.21433	7.26753	7.21881	7.14797	7.25689	7.14739	7.16345	7.27946	7.20713	7.12974	7.25301	7.20236	7.23447	7.25052	7.26663	7.26696	7.27051	7.27165	7.22732	7.30149	7.26461	7.25367	7.22058	6.96245	6.75166	6.97942	6.72063	6.74988	6.97114	6.88744	6.8084	6.97842	6.63429	6.98163	6.72154	6.69133
199	7.16556	7.18485	7.21509	7.12672	7.19628	7.20841	7.18855	7.1124	7.16248	7.26553	7.225	7.17464	7.28793	7.19916	7.30229	7.23774	7.1437	7.26387	7.21893	7.19172	7.27362	7.24894	7.17528	7.27602	7.20846	7.23848	7.27943	7.31247	7.32567	7.27862	7.2725	7.26298	7.29875	7.24961	7.29196	7.23795	6.9823	6.77134	6.9725	6.74272	6.71268	6.92822	6.96912	6.94697	7.02734	6.61223	7.01852	6.55819	6.67471
202	7.20287	7.21708	7.20464	7.15631	7.21967	7.23536	7.21497	7.19295	7.18979	7.29892	7.27687	7.25777	7.28216	7.2555	7.30744	7.2628	7.13352	7.26902	7.20591	7.15604	7.28678	7.23037	7.17615	7.30684	7.24506	7.26966	7.22769	7.33925	7.32367	7.31112	7.29709	7.2791	7.34706	7.247	7.3007	7.28827	7.006	6.74234	7.01364	6.75587	6.79081	6.93118	6.89044	6.91556	7.11958	6.6723	7.02894	6.57112	6.59029
205	7.17338	7.19028	7.20359	7.14946	7.21696	7.25484	7.21786	7.17472	7.16273	7.33599	7.2393	7.27848	7.32105	7.28245	7.30794	7.30214	7.19579	7.32128	7.27182	7.23018	7.32963	7.26819	7.20286	7.2675	7.23022	7.23894	7.30287	7.31795	7.35948	7.36223	7.25792	7.31771	7.33045	7.29298	7.31035	7.28877	6.96501	6.81242	6.96424	6.82076	6.75748	6.96066	6.93487	6.97396	7.03963	6.6963	6.9875	6.72291	6.66979
208	7.22691	7.27016	7.20631	7.17395	7.25371	7.26673	7.25399	7.2492	7.18319	7.29549	7.30277	7.29081	7.34219	7.26637	7.27224	7.29945	7.23225	7.32443	7.24693	7.20836	7.33151	7.2157	7.21419	7.31847	7.29136	7.24504	7.33564	7.3238	7.36107	7.37216	7.34383	7.30918	7.34704	7.30516	7.35219	7.31157	6.98462	6.81204	6.96107	6.77807	6.84194	6.99227	6.95084	6.93247	7.0909	6.67881	7.00838	6.64394	6.74326
211	7.19679	7.29879	7.21152	7.16942	7.27424	7.27393	7.28215	7.23791	7.20214	7.37293	7.29304	7.31332	7.34112	7.29211	7.33709	7.28851	7.20868	7.33064	7.24397	7.18504	7.31663	7.25931	7.22464	7.33007	7.30821	7.26793	7.33098	7.38379	7.36432	7.37806	7.36437	7.32415	7.39374	7.32626	7.32263	7.31747	7.01909	6.83089	7.0034	6.80198	6.77277	7.01325	7.04767	6.96383	7.04727	6.67271	7.01361	6.77864	6.71292
214	7.20259	7.30644	7.27616	7.18369	7.31606	7.27839	7.29457	7.24658	7.26799	7.38089	7.34522	7.364	7.37633	7.30209	7.3481	7.26898	7.29293	7.34312	7.26418	7.19478	7.37022	7.29248	7.24507	7.36414	7.30112	7.30406	7.30742	7.36863	7.3877	7.34246	7.33005	7.36832	7.38415	7.34563	7.34167	7.34656	7.07408	6.80909	7.04911	6.82925	6.77261	7.03246	6.92645	6.99828	7.06636	6.64355	7.0994	6.65888	6.65204
217	7.25525	7.30211	7.2737	7.19663	7.31715	7.30906	7.26682	7.22547	7.22063	7.42523	7.34836	7.30858	7.36423	7.35382	7.37263	7.32435	7.21641	7.36649	7.30184	7.28878	7.37945	7.301	7.28391	7.36863	7.31408	7.34863	7.3486	7.39413	7.41412	7.44126	7.36282	7.30652	7.39314	7.36538	7.35463	7.37492	7.09024	6.79827	6.98974	6.81921	6.78453	6.97927	6.90653	7.04645	7.15942	6.74368	7.10008	6.76279	6.74055
220	7.23526	7.36587	7.30046	7.24307	7.31395	7.28431	7.3227	7.2846	7.25996	7.43782	7.33407	7.37285	7.39211	7.32841	7.37108	7.34987	7.28393	7.40458	7.31089	7.28615	7.4029	7.29935	7.26428	7.4088	7.3191	7.35028	7.36628	7.42262	7.40419	7.43026	7.37923	7.37567	7.47413	7.36996	7.4028	7.37199	7.09094	6.74605	7.01704	6.8247	6.86414	7.03734	7.03935	6.96691	7.13883	6.82292	7.0936	6.74048	6.80747
223	7.24824	7.32895	7.27742	7.23434	7.33527	7.3286	7.29819	7.31293	7.27082	7.41294	7.37646	7.37909	7.41458	7.33567	7.41315	7.34149	7.30525	7.39469	7.31342	7.30191	7.38775	7.30914	7.22259	7.40544	7.35165	7.32019	7.40277	7.41762	7.45381	7.46246	7.35407	7.37862	7.45408	7.39838	7.38691	7.38234	7.15872	6.79476	7.02425	6.92267	6.79583	7.03627	6.99509	6.98245	7.18368	6.73799	7.09392	6.79014	6.81186
226	7.24268	7.34435	7.3349	7.24028	7.32008	7.33652	7.34787	7.26048	7.24828	7.46165	7.39001	7.36588	7.46613	7.38328	7.43429	7.36441	7.30819	7.43964	7.29316	7.2863	7.38524	7.3509	7.2942	7.38542	7.36271	7.41961	7.37123	7.43043	7.45498	7.4568	7.39977	7.40737	7.44715	7.42156	7.43316	7.38749	7.0223	6.86068	7.03961	6.95103	6.85563	7.07403	7.0871	6.96471	7.14087	6.71543	7.15413	6.82011	6.8057
229	7.30845	7.38328	7.32919	7.26799	7.35379	7.33629	7.34843	7.32946	7.28439	7.44635	7.41444	7.38291	7.43131	7.3959	7.43017	7.37946	7.34292	7.44715	7.35203	7.33263	7.43167	7.38703	7.31561	7.42582	7.38166	7.3549	7.3855	7.44162	7.44319	7.46929	7.45442	7.42634	7.48918	7.41664	7.42023	7.40608	7.1264	6.88715	7.08984	6.91184	6.85823	7.09464	7.06211	7.06956	7.19469	6.75171	7.09849	6.81909	6.75021
232	7.30349	7.39092	7.33513	7.26294	7.35658	7.36862	7.34698	7.36633	7.24666	7.46508	7.45522	7.41872	7.41754	7.41023	7.42082	7.40897	7.35474	7.45509	7.35996	7.31248	7.4308	7.34677	7.3221	7.44349	7.36447	7.41801	7.45331	7.42146	7.49057	7.45194	7.43897	7.38034	7.4999	7.43993	7.4215	7.41905	7.1208	6.85696	7.15811	6.98079	6.97946	7.0997	7.00539	6.96296	7.18863	6.82136	7.09955	6.7935	6.79409
235	7.33374	7.35792	7.37066	7.29097	7.37884	7.38374	7.37596	7.36424	7.34322	7.49823	7.43297	7.41595	7.4366	7.41694	7.48774	7.38571	7.37013	7.48746	7.42421	7.36257	7.44427	7.34564	7.31176	7.47665	7.40022	7.39305	7.45668	7.507	7.47872	7.5147	7.42966	7.44393	7.5113	7.42978	7.42571	7.47903	7.12466	6.86298	7.07995	6.93557	6.94181	7.066	7.02425	7.03473	7.18183	6.77245	7.15621	6.7422	6.74238
238	7.35132	7.40721	7.37257	7.31571	7.34967	7.37749	7.37795	7.32308	7.35143	7.489	7.40796	7.42037	7.46881	7.42722	7.50967	7.41143	7.34304	7.47482	7.38815	7.39531	7.46904	7.38691	7.32756	7.45972	7.3888	7.3833	7.47466	7.48631	7.51778	7.51223	7.42229	7.44893	7.52165	7.43794	7.44201	7.44502	7.2001	6.93786	7.12187	6.91551	6.91964	7.08881	7.11005	7.03759	7.1545	6.72074	7.19358	6.69786	6.82008
241	7.36076	7.40416	7.44691	7.30832	7.40989	7.41462	7.39662	7.35486	7.38107	7.50951	7.47129	7.41197	7.48093	7.46011	7.46229	7.40708	7.37201	7.48574	7.39717	7.41331	7.46667	7.41302	7.34006	7.47476	7.43268	7.42078	7.45914	7.5402	7.5239	7.50524	7.47218	7.4623	7.53147	7.48209	7.48171	7.47729	7.11678	6.97518	7.08495	6.91332	6.93024	7.14302	7.0499	7.06846	7.26644	6.74113	7.16485	6.90759	6.87857
244	7.38522	7.38305	7.34919	7.29904	7.41808	7.40163	7.39389	7.33588	7.33679	7.55401	7.47383	7.45841	7.44007	7.4831	7.54225	7.43939	7.43446	7.5042	7.41038	7.38241	7.49613	7.40475	7.39725	7.5371	7.41741	7.45452	7.45193	7.55544	7.55109	7.55846	7.48933	7.50387	7.54614	7.49621	7.46856	7.45927	7.22162	7.0141	7.16571	6.94832	7.03165	7.09192	7.08249	7.07192	7.2177	6.83013	7.16902	6.79582	6.87985
247	7.36046	7.44389	7.40439	7.33276	7.39832	7.41995	7.39253	7.42489	7.39422	7.53646	7.45792	7.48218	7.52879	7.4529	7.49421	7.47043	7.40346	7.55305	7.40032	7.40596	7.51177	7.39084	7.38768	7.52155	7.49145	7.45483	7.50189	7.56857	7.539	7.54279	7.51074	7.51631	7.59186	7.48247	7.50027	7.5329	7.19569	7.02989	7.15776	7.01643	6.94613	7.20284	7.09071	7.05859	7.23763	6.87251	7.20468	6.78274	6.8859
250	7.37097	7.47093	7.4186	7.32578	7.42939	7.42905	7.4273	7.42346	7.40578	7.5387	7.50483	7.46181	7.53404	7.49865	7.5601	7.48402	7.40764	7.54429	7.44299	7.40603	7.51957	7.46407	7.36319	7.53599	7.44029	7.46081	7.51692	7.53654	7.52493	7.52721	7.52585	7.47501	7.60983	7.51821	7.537	7.53425	7.18737	7.00374	7.18521	6.94196	6.96894	7.12078	7.08571	7.11534	7.23573	6.84923	7.27185	6.83329	6.85273
253	7.44686	7.44157	7.42868	7.34235	7.45737	7.47863	7.44307	7.42766	7.39559	7.56259	7.52263	7.52944	7.55609	7.49247	7.57227	7.45737	7.41495	7.51967	7.47801	7.42105	7.57289	7.49206	7.39897	7.53313	7.44859	7.49512	7.53223	7.59917	7.5521	7.54894	7.51096	7.52673	7.61119	7.54617	7.53608	7.55812	7.2253	7.03378	7.19455	7.024	6.99977	7.15251	7.11126	7.13382	7.22923	6.88983	7.25505	6.87783	6.92514
256	7.41905	7.51292	7.4642	7.32482	7.4657	7.45993	7.4347	7.41616	7.42115	7.58233	7.53698	7.46043	7.54197	7.51936	7.58172	7.50244	7.43498	7.56737	7.41223	7.44832	7.51482	7.45401	7.4431	7.538	7.48291	7.49966	7.51564	7.58605	7.56304	7.58752	7.51621	7.54634	7.61677	7.55121	7.55792	7.53249	7.26067	6.95981	7.23418	6.92454	6.99588	7.19698	7.09219	7.16388	7.25929	6.86594	7.21923	6.90799	6.92784
259	7.42408	7.49262	7.46891	7.36363	7.47088	7.52696	7.45385	7.46015	7.40636	7.59103	7.51587	7.51081	7.58723	7.54038	7.55889	7.50407	7.415	7.55776	7.46339	7.42453	7.57699	7.48154	7.46763	7.55496	7.49522	7.52016	7.50998	7.59961	7.5771	7.61889	7.55378	7.58359	7.6048	7.54432	7.56327	7.55884	7.21309	6.98021	7.20907	7.01412	7.03646	7.17465	7.15258	7.16904	7.34133	6.93203	7.29774	6.88952	6.93146
262	7.4581	7.51872	7.46108	7.40882	7.51988	7.49042	7.49037	7.4263	7.43297	7.5928	7.56323	7.51699	7.56837	7.55086	7.58246	7.49317	7.44953	7.57042	7.47987	7.46491	7.58637	7.51368	7.46634	7.57028	7.52699	7.50094	7.5848	7.60821	7.60904	7.63252	7.5635	7.51551	7.65443	7.56472	7.55596	7.58556	7.2588	6.97144	7.25251	7.06967	7.03459	7.18948	7.19469	7.16264	7.30494	6.98757	7.32253	6.96299	6.84454
265	7.45995	7.53631	7.48123	7.37587	7.50922	7.539	7.47288	7.47268	7.44817	7.56404	7.54919	7.54832	7.57472	7.568	7.61227	7.55149	7.4625	7.5446	7.51961	7.50759	7.60788	7.48526	7.51553	7.61048	7.52253	7.56239	7.574	7.60224	7.63227	7.61629	7.61868	7.54458	7.64442	7.593	7.54187	7.5879	7.2836	6.93878	7.19155	6.97803	7.04023	7.17953	7.2328	7.1467	7.30058	6.99134	7.30725	6.92746	6.99084
268	7.45418	7.49751	7.49567	7.40191	7.50498	7.50026	7.50317	7.4809	7.46646	7.58974	7.52801	7.57508	7.58825	7.53337	7.61264	7.52973	7.45451	7.61752	7.52526	7.49731	7.6056	7.54605	7.49163	7.55513	7.55089	7.55497	7.58183	7.61971	7.60972	7.65693	7.60882	7.56335	7.67821	7.56636	7.53659	7.59711	7.32041	7.06356	7.25509	6.98408	7.04223	7.18725	7.19758	7.19306	7.38263	6.87907	7.34586	6.84595	6.96561
271	7.46232	7.55681	7.54105	7.41245	7.52646	7.54023	7.50868	7.50045	7.46344	7.63863	7.59023	7.58624	7.64521	7.59807	7.61232	7.55822	7.51429	7.63383	7.54626	7.50428	7.63047	7.5526	7.44315	7.63799	7.53376	7.52576	7.58062	7.65232	7.63587	7.6498	7.62931	7.58411	7.68591	7.62096	7.61673	7.56778	7.2392	7.0793	7.26454	7.04577	7.03061	7.21776	7.24345	7.1875	7.33281	6.98131	7.3072	6.79884	6.89782
274	7.4873	7.54536	7.49029	7.44469	7.52065	7.56323	7.50725	7.53248	7.46508	7.64058	7.62555	7.57874	7.60966	7.61397	7.67473	7.56279	7.5225	7.63302	7.53936	7.52886	7.60248	7.49631	7.49	7.61796	7.52838	7.57167	7.64266	7.65138	7.6889	7.65962	7.62957	7.61246	7.66327	7.60719	7.62047	7.63618	7.33957	6.98094	7.28378	7.05214	7.08779	7.2559	7.26861	7.18173	7.34611	6.91262	7.3442	6.99382	6.91708
277	7.50644	7.56318	7.52048	7.42791	7.56916	7.54847	7.50097	7.50835	7.51327	7.70447	7.59842	7.60406	7.63631	7.59505	7.66446	7.57433	7.50872	7.60686	7.52098	7.53486	7.64498	7.55363	7.47877	7.6451	7.60389	7.53278	7.62532	7.70426	7.67778	7.70427	7.6476	7.57461	7.70701	7.62675	7.6005	7.63556	7.26719	7.05712	7.22778	7.13044	7.09591	7.20853	7.22286	7.24623	7.4163	6.81536	7.35257	6.94499	7.02414
280	7.52923	7.55933	7.57246	7.46129	7.57225	7.58001	7.52409	7.53957	7.51388	7.62956	7.60998	7.60351	7.61899	7.59097	7.67724	7.5835	7.54364	7.6569	7.52581	7.53286	7.63337	7.57658	7.54323	7.67605	7.54673	7.57893	7.68171	7.69528	7.69688	7.71341	7.66803	7.66372	7.70953	7.65331	7.61298	7.64412	7.31649	7.09308	7.31055	7.05703	7.08179	7.26512	7.30256	7.2318	7.40523	6.99639	7.38031	6.99926	6.93544
283	7.46926	7.57779	7.53085	7.45754	7.58079	7.5831	7.57173	7.50704	7.5207	7.66688	7.63674	7.61209	7.66267	7.65876	7.6898	7.60195	7.50435	7.69098	7.5667	7.57656	7.65087	7.56966	7.57467	7.67899	7.61293	7.55507	7.6346	7.66282	7.69705	7.68709	7.67689	7.62531	7.69429	7.63794	7.65672	7.64345	7.35296	7.00795	7.27744	7.12403	7.08265	7.2341	7.2374	7.28774	7.46081	7.00658	7.40314	6.94525	6.95107
286	7.52755	7.60191	7.55958	7.49073	7.58568	7.58255	7.54247	7.5259	7.49108	7.71468	7.69125	7.64183	7.70587	7.61212	7.70504	7.60747	7.53573	7.68452	7.56511	7.55844	7.64402	7.54095	7.57504	7.68215	7.61979	7.60237	7.6713	7.6962	7.7066	7.70155	7.64888	7.6333	7.73713	7.65576	7.66051	7.64847	7.35574	7.04879	7.31371	7.1777	7.12776	7.24953	7.20185	7.24311	7.46113	7.01528	7.34714	6.97915	7.01889
289	7.54806	7.60524	7.62768	7.47821	7.59874	7.56678	7.59417	7.56945	7.54272	7.70852	7.66218	7.63908	7.67343	7.60069	7.69592	7.60343	7.53894	7.67502	7.60466	7.56738	7.71698	7.57698	7.58842	7.69457	7.62851	7.60101	7.65847	7.72364	7.75905	7.73488	7.68155	7.66818	7.77224	7.65239	7.67273	7.67645	7.3739	7.11199	7.25635	7.08017	7.17074	7.3022	7.26605	7.22847	7.39969	7.00856	7.38866	6.98937	7.044
292	7.57379	7.58939	7.61084	7.46826	7.56748	7.61559	7.5858	7.60179	7.55269	7.69297	7.63797	7.6656	7.68723	7.6184	7.71767	7.62975	7.57436	7.69406	7.65126	7.56044	7.67376	7.5669	7.57097	7.70193	7.63911	7.6372	7.70326	7.733	7.71336	7.77619	7.686	7.66546	7.72278	7.65816	7.67529	7.70091	7.42841	7.14978	7.23425	7.06025	7.15017	7.30233	7.24277	7.30295	7.3913	7.01396	7.37553	6.98577	7.00777
295	7.57059	7.6138	7.62197	7.48274	7.58864	7.5774	7.6122	7.59833	7.54238	7.79214	7.68706	7.63815	7.71022	7.69086	7.72096	7.63227	7.61115	7.69742	7.55322	7.58271	7.6882	7.61876	7.59782	7.71337	7.6171	7.66162	7.6835	7.7099	7.78451	7.72782	7.66872	7.704	7.78535	7.6818	7.7045	7.71379	7.34686	7.10144	7.34851	7.17125	7.08801	7.28699	7.29027	7.3205	7.47047	7.0386	7.38946	6.99042	7.10215
298	7.57968	7.64492	7.62069	7.5199	7.6258	7.64926	7.62815	7.55976	7.58336	7.70644	7.72484	7.6496	7.71054	7.65759	7.70569	7.65326	7.53676	7.70659	7.61178	7.57167	7.73999	7.63113	7.59456	7.72016	7.66153	7.68327	7.7017	7.75916	7.72837	7.76561	7.70018	7.66269	7.75595	7.75207	7.68129	7.6975	7.40092	7.1136	7.29037	7.19737	7.12368	7.38996	7.34191	7.28525	7.46121	7.02106	7.43739	7.00306	7.00451
301	7.55645	7.64172	7.63035	7.47286	7.6336	7.64788	7.60596	7.56724	7.56429	7.74898	7.66904	7.64036	7.71191	7.6916	7.76811	7.6508	7.56486	7.7298	7.63947	7.5614	7.71677	7.62952	7.61752	7.71009	7.65409	7.66137	7.71116	7.73795	7.77516	7.78154	7.68979	7.69851	7.82389	7.73086	7.7011	7.70298	7.35105	7.08237	7.29603	7.05959	7.13686	7.30986	7.35613	7.2332	7.47307	7.00936	7.38014	7.01611	7.10116
304	7.54277	7.67127	7.61984	7.52202	7.61865	7.61736	7.61318	7.57115	7.56648	7.78712	7.70052	7.70845	7.73858	7.70592	7.7107	7.65418	7.58955	7.73313	7.60802	7.63612	7.75954	7.66346	7.60571	7.74129	7.61602	7.70421	7.67063	7.77099	7.79085	7.75242	7.71075	7.70007	7.80917	7.71664	7.69988	7.7039	7.42995	7.1884	7.34902	7.19161	7.17051	7.35132	7.31522	7.33535	7.42446	6.99079	7.40619	7.07656	7.08646
307	7.55864	7.65792	7.65016	7.52185	7.63325	7.70769	7.65674	7.64017	7.59664	7.75378	7.70738	7.67648	7.7374	7.68958	7.77008	7.70747	7.60231	7.79514	7.67652	7.60749	7.72698	7.59524	7.61699	7.7349	7.67077	7.6931	7.73485	7.77461	7.76578	7.81669	7.72005	7.70797	7.80945	7.79086	7.74931	7.6993	7.48329	7.15968	7.37628	7.20381	7.16744	7.3643	7.33815	7.28898	7.42841	6.96666	7.43843	7.06409	7.03641
310	7.6188	7.68338	7.62415	7.56212	7.63973	7.66873	7.65303	7.66637	7.55447	7.80172	7.74112	7.71281	7.74589	7.69043	7.77795	7.6992	7.64013	7.75609	7.6026	7.63101	7.76592	7.68153	7.62221	7.78084	7.71776	7.67995	7.73726	7.78219	7.77947	7.82308	7.74827	7.72543	7.83812	7.7672	7.74435	7.74773	7.43203	7.14534	7.33427	7.12115	7.16432	7.40353	7.36598	7.33443	7.41833	7.05748	7.43558	7.08541	7.06662
313	7.59985	7.6466	7.63301	7.58534	7.67402	7.67501	7.62486	7.61081	7.56869	7.79623	7.73908	7.71772	7.76506	7.75979	7.80603	7.68723	7.63682	7.74576	7.68225	7.61687	7.77865	7.66256	7.5881	7.74778	7.66441	7.71884	7.72225	7.80038	7.80321	7.83005	7.75995	7.73292	7.82722	7.73483	7.7817	7.75198	7.42071	7.14255	7.37467	7.20231	7.19595	7.33637	7.32401	7.32816	7.49607	6.9901	7.44254	7.02351	7.15321
316	7.64488	7.69394	7.63779	7.53641	7.68538	7.72836	7.69936	7.63269	7.6051	7.77399	7.69658	7.7405	7.79785	7.73458	7.78634	7.68298	7.63334	7.79773	7.66235	7.70009	7.81081	7.65928	7.61575	7.76785	7.68391	7.71916	7.75528	7.80234	7.82018	7.84667	7.76761	7.73957	7.84542	7.77554	7.77556	7.81401	7.43023	7.10785	7.42532	7.07758	7.24521	7.42328	7.33205	7.35636	7.47838	7.09315	7.39511	7.05044	7.10851
319	7.64911	7.68333	7.7047	7.57407	7.68687	7.70877	7.65778	7.65778	7.61065	7.8271	7.7754	7.6948	7.77712	7.72121	7.81691	7.73778	7.60659	7.80022	7.66586	7.71872	7.79724	7.69869	7.61195	7.76265	7.71515	7.71554	7.75877	7.82454	7.88531	7.85694	7.78316	7.75149	7.86136	7.79307	7.77135	7.73345	7.48681	7.16168	7.36272	7.18918	7.19364	7.36484	7.32726	7.36854	7.5342	7.11942	7.4746	7.11021	7.06614
322	7.679	7.7114	7.70055	7.53965	7.71592	7.72336	7.65515	7.64668	7.63574	7.81383	7.77007	7.76898	7.80085	7.77363	7.77213	7.73017	7.64459	7.8037	7.70422	7.66267	7.77161	7.6843	7.63109	7.78739	7.72066	7.71488	7.77966	7.82446	7.80316	7.83974	7.80025	7.79997	7.88693	7.77764	7.77391	7.76444	7.48513	7.16646	7.3734	7.21626	7.20066	7.42222	7.33288	7.34406	7.54436	7.04735	7.47379	7.02116	7.13793
325	7.63046	7.68395	7.70712	7.55929	7.72722	7.72007	7.62356	7.66214	7.60572	7.82145	7.80957	7.74177	7.78686	7.76258	7.80619	7.72609	7.66931	7.81431	7.698	7.68025	7.81024	7.69981	7.69014	7.84064	7.69067	7.73863	7.79949	7.82726	7.8466	7.85523	7.81624	7.73635	7.89846	7.81156	7.75461	7.77827	7.51875	7.21268	7.43228	7.23505	7.21368	7.41729	7.38981	7.32016	7.55997	7.03125	7.47473	7.07846	7.14113
328	7.63152	7.683	7.68583	7.56666	7.73482	7.71838	7.71432	7.7065	7.64772	7.81114	7.79119	7.77898	7.82458	7.77493	7.81069	7.75651	7.67568	7.80246	7.73201	7.65181	7.82357	7.69027	7.66303	7.79233	7.70245	7.7294	7.78968	7.85092	7.88742	7.8513	7.83385	7.82911	7.87738	7.836	7.77985	7.8033	7.47109	7.24638	7.40553	7.2424	7.20908	7.37452	7.35501	7.39449	7.54401	7.06903	7.48133	7.07732	7.09072
331	7.70047	7.72313	7.7035	7.591	7.71725	7.74214	7.71813	7.64284	7.66657	7.81737	7.79108	7.73521	7.80826	7.76992	7.88004	7.76188	7.66176	7.77774	7.68519	7.71722	7.81937	7.68988	7.71313	7.82025	7.78156	7.75836	7.80986	7.86197	7.86947	7.86575	7.83977	7.81181	7.88891	7.78476	7.81269	7.80286	7.49421	7.18147	7.42738	7.23969	7.21579	7.4329	7.40541	7.34419	7.5591	7.06276	7.53306	7.06618	7.14807
334	7.6851	7.73424	7.7248	7.58	7.72825	7.7121	7.67187	7.6932	7.695	7.8756	7.81269	7.82949	7.84326	7.76387	7.88118	7.75021	7.70741	7.81771	7.74241	7.68556	7.79345	7.73651	7.70384	7.8123	7.73286	7.78561	7.79982	7.85191	7.87832	7.87161	7.81755	7.82775	7.9333	7.85243	7.79402	7.82338	7.47885	7.24636	7.41618	7.24021	7.26263	7.4207	7.33519	7.37142	7.61222	7.12904	7.51101	7.05352	7.17913
337	7.67431	7.772	7.73067	7.5804	7.72412	7.80237	7.71096	7.69334	7.68489	7.84723	7.81774	7.78016	7.83957	7.79762	7.84419	7.80159	7.67646	7.87765	7.75592	7.69045	7.83658	7.77408	7.70534	7.85606	7.75323	7.77299	7.80359	7.89595	7.89182	7.88408	7.85195	7.80321	7.92678	7.83598	7.84191	7.82831	7.516	7.29641	7.44307	7.33838	7.30831	7.45314	7.40759	7.45321	7.53172	7.17828	7.56353	7.02406	7.15082
340	7.65756	7.74672	7.7814	7.65503	7.72507	7.77081	7.73894	7.72505	7.67925	7.8655	7.83272	7.79451	7.83928	7.79453	7.87129	7.7941	7.72425	7.84393	7.68449	7.72063	7.85321	7.77925	7.70088	7.825	7.73234	7.76828	7.85245	7.88597	7.87888	7.90017	7.84943	7.83711	7.94367	7.8346	7.81205	7.82285	7.55654	7.2161	7.42809	7.20005	7.31233	7.44571	7.43535	7.45619	7.60154	7.08553	7.55361	7.13858	7.15864
343	7.7054	7.76028	7.7752	7.63231	7.75323	7.7675	7.73165	7.68732	7.67165	7.8685	7.85257	7.79744	7.80778	7.83797	7.85443	7.81947	7.73112	7.85538	7.77624	7.74687	7.85766	7.74133	7.69764	7.86123	7.72866	7.78748	7.84016	7.87788	7.90073	7.86644	7.87183	7.82141	7.95278	7.85998	7.8408	7.87343	7.47875	7.34726	7.50215	7.28415	7.22847	7.47333	7.45529	7.40174	7.6004	7.0549	7.59304	7.14759	7.16525
346	7.71507	7.78861	7.74221	7.63672	7.78469	7.76899	7.76162	7.70714	7.72101	7.89412	7.84119	7.84484	7.87454	7.84948	7.88334	7.80528	7.70137	7.83523	7.77089	7.74448	7.89724	7.74782	7.69223	7.86136	7.78763	7.80954	7.84327	7.89696	7.94183	7.90935	7.84286	7.82826	7.96789	7.87239	7.8529	7.88199	7.52017	7.25406	7.49147	7.29477	7.24907	7.46165	7.44177	7.42834	7.59279	7.10702	7.5273	7.17014	7.18719
349	7.68774	7.76394	7.7712	7.66235	7.75948	7.80874	7.76027	7.75654	7.72068	7.94655	7.82809	7.83472	7.90034	7.81819	7.88001	7.7999	7.76942	7.86195	7.80351	7.76421	7.86247	7.7671	7.70951	7.87023	7.81104	7.79902	7.86127	7.90857	7.9132	7.94999	7.87277	7.83669	7.9228	7.89488	7.87781	7.8313	7.54817	7.29211	7.49656	7.31628	7.25946	7.44944	7.49448	7.38824	7.60919	7.10325	7.55505	7.08668	7.14605
352	7.71993	7.78432	7.78439	7.67928	7.78423	7.81637	7.73751	7.75	7.72329	7.93184	7.82767	7.86941	7.89584	7.84689	7.86899	7.82869	7.77935	7.89312	7.78175	7.74901	7.94557	7.76531	7.74946	7.89747	7.80416	7.81992	7.86468	7.95126	7.92118	7.9197	7.87407	7.86592	7.98958	7.90265	7.89083	7.85918	7.54311	7.2919	7.51537	7.32601	7.29768	7.48931	7.4199	7.4771	7.57345	7.11682	7.54927	7.13377	7.20875
355	7.71123	7.77989	7.76352	7.62317	7.7923	7.81729	7.74337	7.76354	7.7028	7.89057	7.85373	7.85548	7.88167	7.87642	7.90435	7.83332	7.76401	7.90283	7.79462	7.76317	7.91997	7.80431	7.74165	7.8965	7.81788	7.82176	7.886	7.92456	7.93604	7.92969	7.86308	7.86117	7.94504	7.91424	7.85793	7.84594	7.59124	7.24188	7.55676	7.27861	7.26244	7.45881	7.43535	7.4077	7.62	7.20625	7.58963	7.16843	7.215
358	7.71097	7.79323	7.78493	7.70036	7.81823	7.78295	7.78516	7.74215	7.71147	7.91573	7.86184	7.84015	7.90919	7.83573	7.91632	7.83615	7.77946	7.8997	7.80373	7.7515	7.90906	7.80245	7.76328	7.88708	7.81328	7.85242	7.87021	7.95339	7.94339	7.9541	7.89726	7.86353	7.97234	7.90463	7.89305	7.89897	7.54847	7.19914	7.49211	7.2084	7.28386	7.44177	7.51257	7.47935	7.58899	7.11185	7.55699	7.17382	7.17732
361	7.71586	7.827	7.82854	7.68266	7.80673	7.82722	7.78772	7.75443	7.72399	7.9147	7.87555	7.85489	7.92917	7.86324	7.9468	7.83302	7.76579	7.91324	7.8165	7.80181	7.89672	7.81989	7.7549	7.92804	7.84435	7.89831	7.90331	7.96886	7.95245	7.96083	7.89675	7.89564	7.98938	7.8889	7.8826	7.89547	7.57176	7.27121	7.49568	7.30138	7.27746	7.53399	7.50571	7.49395	7.58245	7.18208	7.57909	7.2301	7.22131
364	7.7707	7.84343	7.77892	7.69319	7.81654	7.80909	7.78261	7.75094	7.74856	7.93798	7.87314	7.87219	7.90895	7.8885	7.89935	7.81901	7.79004	7.90231	7.81673	7.79765	7.90513	7.80476	7.7159	7.91435	7.81026	7.85088	7.94465	7.97028	7.94967	7.94343	7.95326	7.84296	8.03401	7.88518	7.91649	7.95605	7.58603	7.29376	7.50614	7.35045	7.37583	7.53707	7.46882	7.4956	7.67693	7.19459	7.60227	7.2086	7.23821
367	7.7787	7.85001	7.8523	7.71974	7.80672	7.82804	7.814	7.80854	7.76875	7.95788	7.90763	7.8512	7.91696	7.89378	7.93999	7.87186	7.79584	7.92176	7.78951	7.77536	7.93026	7.83236	7.79576	7.90452	7.80301	7.81707	7.93399	7.97268	7.94706	7.96889	7.92538	7.88672	8.01421	7.94159	7.93672	7.91068	7.5602	7.36855	7.5514	7.30064	7.36975	7.5423	7.44814	7.485	7.63898	7.21755	7.52715	7.2192	7.20805
370	7.76877	7.80039	7.84196	7.75667	7.81233	7.83227	7.83291	7.8057	7.74228	7.96209	7.92883	7.86676	7.94411	7.90416	7.95033	7.86881	7.79396	7.94644	7.82912	7.78211	7.93109	7.78511	7.78777	7.90362	7.8542	7.89511	7.88376	7.94291	7.96087	7.96152	7.88375	7.90561	8.02133	7.94178	7.87249	7.88219	7.57843	7.27277	7.54123	7.41365	7.31489	7.54791	7.46033	7.41929	7.65953	7.13571	7.59424	7.19207	7.23696
373	7.78423	7.84603	7.84085	7.70747	7.81508	7.84482	7.82494	7.80797	7.79201	7.97507	7.88404	7.85239	7.92997	7.87625	7.94605	7.90014	7.79977	7.97339	7.87457	7.84151	7.95395	7.80567	7.78095	7.92188	7.83787	7.89377	7.90382	7.96759	7.9907	7.97283	7.9544	7.91559	8.03003	7.92457	7.92286	7.94655	7.7152	7.29999	7.54542	7.33569	7.30441	7.46061	7.43984	7.56174	7.6035	7.15387	7.59775	7.1828	7.20013
376	7.76553	7.8473	7.79144	7.73177	7.84589	7.8748	7.84415	7.80564	7.77445	7.95707	7.90375	7.89185	7.93683	7.86737	7.96188	7.87882	7.7791	7.96809	7.82443	7.80427	7.95748	7.81783	7.78247	7.93769	7.87706	7.89685	7.95507	7.97249	7.99411	8.00077	7.94319	7.95077	8.03718	7.92015	7.90057	7.92353	7.61369	7.33864	7.50914	7.36987	7.33999	7.54203	7.47836	7.50902	7.7004	7.26915	7.60173	7.185	7.26401
379	7.83798	7.81784	7.86497	7.72695	7.86767	7.86597	7.83675	7.82327	7.808	7.98098	7.94157	7.89461	7.96805	7.91156	7.99835	7.89867	7.80427	7.97699	7.84692	7.84901	8.00532	7.85008	7.83841	7.96598	7.84126	7.91551	7.94812	8.01603	8.00538	7.98587	7.938	7.92685	8.00906	7.98245	7.91976	7.96087	7.62052	7.32606	7.59576	7.32405	7.30901	7.53228	7.52759	7.47545	7.70145	7.19758	7.58951	7.20874	7.26008
382	7.80475	7.87556	7.82447	7.77088	7.86555	7.87122	7.85461	7.82897	7.76978	7.99639	7.96146	7.93113	7.97281	7.95254	7.97884	7.89796	7.79435	7.94052	7.83109	7.83836	7.96022	7.85747	7.83383	7.98873	7.86361	7.86853	7.93162	8.03528	8.02031	7.99285	7.95197	7.92354	8.04844	7.95041	7.97043	7.92656	7.61432	7.31592	7.55305	7.38128	7.42153	7.55942	7.55529	7.51976	7.64422	7.27538	7.65959	7.19882	7.23784
385	7.80391	7.88172	7.87686	7.72171	7.85877	7.90586	7.85715	7.8027	7.82789	8.0061	7.96141	7.93634	7.96733	7.93604	7.97869	7.91353	7.85147	8.00037	7.86843	7.7985	7.95949	7.86508	7.82894	7.9805	7.88434	7.91804	7.95435	7.99286	8.00901	8.00483	7.91963	7.98781	8.03674	7.96256	7.9784	7.94464	7.66482	7.28173	7.61099	7.3069	7.30866	7.61147	7.58395	7.56835	7.71478	7.26525	7.63648	7.30836	7.20489
388	7.80272	7.91234	7.89211	7.75989	7.86617	7.86485	7.84716	7.81413	7.77702	8.01683	7.93772	7.91987	8.00125	7.9333	7.97304	7.94104	7.79426	7.97403	7.84282	7.78915	7.94783	7.8548	7.82939	8.01323	7.87805	7.93834	7.97732	8.00299	8.04459	8.01766	7.97141	7.95518	8.04744	7.97284	7.93965	7.98239	7.63142	7.39735	7.58975	7.37325	7.3779	7.57645	7.59075	7.46764	7.70847	7.23798	7.63193	7.24846	7.268
391	7.8074	7.88379	7.88008	7.7413	7.91444	7.85623	7.82089	7.87975	7.81356	8.03073	7.97151	7.93135	7.98281	7.93311	8.02119	7.9092	7.82269	7.97713	7.88926	7.85037	7.9851	7.9218	7.818	7.99619	7.91439	7.95628	7.9535	8.01303	8.00937	8.0526	8.02737	7.96539	8.07356	7.99513	7.97057	7.94233	7.58781	7.30059	7.58132	7.40851	7.39156	7.51953	7.5425	7.54914	7.7065	7.24546	7.6362	7.32507	7.25526
394	7.81379	7.90149	7.85021	7.79039	7.84109	7.90152	7.84152	7.82465	7.84637	8.0117	7.95065	7.93829	7.99471	7.91499	8.01945	7.90369	7.82612	7.97473	7.88288	7.87303	8.03698	7.8784	7.83824	7.95897	7.93605	7.90945	7.99611	8.03124	8.04273	8.05775	7.97577	8.00992	8.04819	7.99708	7.98254	7.98975	7.66164	7.37295	7.5595	7.39982	7.37505	7.59461	7.52439	7.512	7.73162	7.27321	7.6113	7.15923	7.32305
397	7.83532	7.93935	7.88713	7.74053	7.89904	7.92575	7.88126	7.84833	7.79589	8.06493	7.98265	8.0182	8.03437	7.95979	7.99928	7.93952	7.83798	7.98672	7.87146	7.87025	8.00787	7.86876	7.84421	7.98208	7.92705	7.91375	7.98834	8.02441	8.07624	8.06812	7.97987	7.99991	8.10115	8.00414	7.99624	7.99144	7.65155	7.38476	7.60595	7.41094	7.4304	7.51285	7.60823	7.58322	7.70965	7.28674	7.66158	7.21787	7.24291
400	7.85172	7.91018	7.87911	7.77528	7.88286	7.91791	7.87664	7.86882	7.80528	8.02099	7.98804	7.95228	8.03418	7.98362	8.01607	7.90866	7.84369	7.97327	7.91967	7.86227	8.02667	7.88378	7.86826	8.02137	7.93031	7.94966	8.00844	8.03179	8.05164	8.07355	8.02175	7.94907	8.09932	8.01251	7.96543	7.99598	7.70149	7.40905	7.59606	7.40413	7.48129	7.63	7.61091	7.57143	7.72518	7.23647	7.66556	7.18259	7.30127
403	7.84332	7.96004	7.93227	7.77641	7.87928	7.90585	7.86838	7.89193	7.80377	8.06657	8.00936	7.9748	8.02363	7.98153	8.06573	7.89024	7.85288	7.98589	7.8827	7.86635	8.01547	7.90485	7.86014	8.03338	7.90446	7.95977	8.00145	8.10383	8.06196	8.07823	8.0264	7.98638	8.11076	7.99954	7.99417	8.01581	7.65073	7.4289	7.67464	7.4306	7.39855	7.60322	7.59474	7.59555	7.71319	7.36331	7.68789	7.27824	7.29726
406	7.8448	7.95135	7.91175	7.77065	7.918	7.90401	7.9459	7.87981	7.83145	8.06603	8.01639	7.97327	8.0321	7.9704	8.00364	7.96409	7.87948	8.02989	7.93343	7.86695	8.0573	7.90886	7.88211	8.02427	7.92089	7.95614	8.0058	8.04543	8.06383	8.06451	7.98756	7.98132	8.08158	8.01849	8.00418	7.98337	7.68668	7.41482	7.63042	7.3816	7.42781	7.55214	7.58215	7.56149	7.72417	7.2788	7.68327	7.23685	7.3219
409	7.84067	7.95218	7.89627	7.79711	7.91218	7.91932	7.88945	7.90039	7.84293	8.08795	8.00475	7.98002	7.99991	8.01829	8.04779	7.93512	7.84314	8.05863	7.9343	7.87414	8.02704	7.95063	7.89395	8.03383	7.97164	7.94771	8.01194	8.06855	8.04134	8.10581	8.03379	8.01689	8.10976	8.02783	8.00222	8.03925	7.6962	7.37159	7.58436	7.43865	7.39425	7.55425	7.60104	7.60762	7.74242	7.26814	7.69444	7.33988	7.31574
412	7.86586	7.92436	7.90951	7.78574	7.9116	7.93792	7.92654	7.91028	7.87397	8.06353	8.03006	7.97525	8.0585	7.9938	8.05233	7.98632	7.86972	8.03341	7.91152	7.87838	8.06475	7.92346	7.87737	8.02924	7.93383	7.98734	8.01	8.06348	8.0936	8.10834	8.04272	7.99817	8.11735	8.02025	8.02001	8.02985	7.73823	7.41599	7.61638	7.38545	7.48495	7.57915	7.57998	7.5773	7.72377	7.2639	7.72834	7.29153	7.30182
415	7.86466	7.94568	7.91367	7.79322	7.92511	7.94151	7.91115	7.88069	7.85131	8.05797	7.98971	8.00454	8.07221	7.99652	8.04384	7.94778	7.91338	8.06174	7.90465	7.9208	8.08723	7.92206	7.87882	8.07037	7.94445	7.98729	8.02318	8.14091	8.09003	8.10336	8.05574	8.02494	8.10428	8.03546	8.03352	8.01555	7.70397	7.40616	7.6432	7.44634	7.34656	7.59834	7.6297	7.59138	7.792	7.30212	7.71382	7.15525	7.35303
418	7.86501	7.96346	7.93252	7.81845	7.92352	7.92692	7.95778	7.88715	7.89161	8.10266	8.03175	7.98277	8.06822	8.01583	8.10778	7.97552	7.89837	8.09937	7.91659	7.92769	8.06742	7.92816	7.90732	8.06995	8.00446	7.96795	8.02206	8.09395	8.09862	8.13573	8.04588	8.00912	8.12366	8.06114	8.02574	8.05879	7.6965	7.41721	7.6468	7.4655	7.41262	7.61253	7.60469	7.61468	7.79724	7.28715	7.68299	7.27759	7.39244
421	7.8822	7.9563	7.89991	7.8371	7.94179	7.97582	7.9333	7.889	7.86709	8.01738	7.98588	8.00041	8.00995	8.03353	8.06839	7.99057	7.91757	8.06997	7.97003	7.9279	8.06817	7.96321	7.90573	8.01541	7.98501	7.98184	8.07354	8.11348	8.09551	8.0992	8.02466	8.04755	8.15114	8.05823	8.05812	8.06316	7.7341	7.4576	7.64901	7.52591	7.39912	7.64381	7.61531	7.62653	7.75781	7.29085	7.74069	7.2642	7.32362
424	7.89833	7.97334	7.91463	7.77036	7.9427	7.90695	7.94755	7.89676	7.89629	8.08717	8.02988	8.01941	8.08113	8.02941	8.05346	7.98036	7.92636	8.05445	7.97412	7.93182	8.09873	7.94494	7.87665	8.03286	7.98652	8.03026	8.04093	8.11378	8.10033	8.12708	8.04398	8.03058	8.18527	8.05707	8.06417	8.06462	7.70396	7.43571	7.67904	7.48138	7.44105	7.64138	7.62718	7.62642	7.74417	7.31742	7.74957	7.2599	7.39985
427	7.87201	7.98266	7.98799	7.80221	7.96292	7.99135	7.92896	7.91839	7.85315	8.08326	8.0317	8.00359	8.08164	8.02641	8.10565	7.98115	7.92935	8.08526	7.95894	7.95559	8.10059	7.95369	7.94529	8.08339	7.94418	8.00067	8.06014	8.10816	8.12609	8.12451	8.0607	8.08181	8.12812	8.0567	8.03539	8.0463	7.71619	7.41785	7.59226	7.41067	7.41629	7.6191	7.60455	7.63491	7.75324	7.33368	7.73117	7.33063	7.4215
430	7.89138	7.97123	7.95256	7.81657	7.96955	7.99646	7.96635	7.89491	7.87931	8.08964	8.04653	8.01583	8.05377	8.01336	8.12367	8.05887	7.94854	8.08031	7.95414	7.94801	8.08816	7.95278	7.91945	8.09546	7.98894	7.98673	8.07471	8.14454	8.14596	8.13417	8.08364	8.08427	8.17026	8.10475	8.07098	8.0347	7.74225	7.47539	7.62064	7.45652	7.40193	7.65661	7.63629	7.59056	7.84444	7.31403	7.78377	7.40699	7.3889
433	7.883	7.98579	7.93966	7.84644	7.94392	7.97814	7.96322	7.94244	7.90859	8.13329	8.05901	7.99115	8.10003	8.02064	8.08816	8.01371	7.94108	8.11331	7.93934	7.99267	8.11629	7.9408	7.92982	8.07261	7.99385	8.00827	8.08754	8.14616	8.13339	8.15328	8.08426	8.08254	8.16448	8.09319	8.07401	8.03552	7.76102	7.38358	7.72182	7.51097	7.48112	7.6253	7.65022	7.63929	7.84488	7.30094	7.78185	7.25619	7.35377
436	7.87841	7.98538	7.97324	7.84946	7.96601	7.97493	7.96935	7.93933	7.84362	8.10948	8.04746	8.01543	8.07161	8.04167	8.10442	8.00789	7.92377	8.1108	7.95112	7.96061	8.08946	7.95939	7.95163	8.11032	8.00991	7.99019	8.05456	8.14595	8.16084	8.15331	8.05015	8.10052	8.17552	8.07571	8.07556	8.08914	7.72263	7.51046	7.67436	7.40552	7.41746	7.63901	7.62248	7.63566	7.79277	7.32269	7.70822	7.34742	7.38911
439	7.90518	8.01965	7.93246	7.8336	7.96365	8.00849	7.9698	7.96432	7.90605	8.08726	8.07304	8.08374	8.11047	8.01869	8.10921	8.04806	7.94235	8.11723	7.97654	7.96829	8.13544	7.98797	7.92239	8.09085	8.00596	8.02873	8.08173	8.13164	8.11014	8.18404	8.08413	8.07832	8.15993	8.09888	8.07771	8.06686	7.76166	7.40959	7.73712	7.52559	7.46995	7.67456	7.61396	7.65505	7.80351	7.32595	7.76345	7.29138	7.35799
442	7.89147	8.03863	7.97344	7.84625	7.95975	7.97595	8.01004	7.92609	7.90362	8.134	8.07101	8.07781	8.08769	8.08133	8.12125	8.04338	7.96702	8.11094	8.02504	7.93311	8.13998	7.96567	7.93564	8.10008	7.98197	8.01048	8.09701	8.1604	8.15551	8.13977	8.1098	8.11814	8.18184	8.11041	8.08935	8.08847	7.70786	7.43142	7.66218	7.49963	7.52444	7.69712	7.68969	7.61972	7.79708	7.29957	7.71451	7.35971	7.35833
445	7.96148	7.98492	7.97341	7.82975	7.95755	7.99636	7.95837	7.9549	7.94719	8.14832	8.09681	8.07064	8.09879	8.04629	8.12322	8.03896	7.94688	8.10633	8.03639	7.9621	8.13566	8.01832	7.93645	8.08833	8.05344	8.08694	8.09491	8.1733	8.14333	8.17044	8.09184	8.12205	8.20474	8.13074	8.10433	8.10753	7.71602	7.48675	7.70573	7.49727	7.4518	7.66761	7.66693	7.65781	7.8376	7.26616	7.78776	7.34276	7.29827
448	7.94458	8.05581	7.99845	7.83138	7.96915	7.98988	7.98917	7.97428	7.93596	8.12942	8.119	8.04399	8.14751	8.09516	8.1171	8.02258	7.95424	8.12333	8.01701	7.96931	8.13563	7.99472	7.98607	8.10024	8.02222	8.10086	8.0835	8.16958	8.14159	8.18313	8.11427	8.07052	8.1992	8.10645	8.134	8.09639	7.76128	7.47657	7.7212	7.53346	7.48805	7.67299	7.63518	7.63645	7.85907	7.32736	7.84056	7.30265	7.37567
451	7.93732	8.02978	7.97634	7.88743	8.0009	8.01104	7.95774	7.96843	7.93	8.1553	8.09455	8.06686	8.12761	8.06049	8.11536	8.04593	7.97155	8.12613	7.9926	7.95352	8.1448	8.00236	7.93943	8.13374	8.01296	8.03867	8.10328	8.17972	8.18972	8.16959	8.1114	8.0878	8.23253	8.13117	8.10346	8.0993	7.8024	7.49069	7.65616	7.5101	7.52824	7.70258	7.6859	7.72137	7.85347	7.3443	7.76517	7.32454	7.44057
454	7.92572	7.99549	8.02513	7.88439	8.021	8.0305	7.95976	7.92776	7.89778	8.15283	8.12002	8.08316	8.11044	8.09631	8.16435	8.06138	7.93818	8.14439	8.02765	8.01301	8.15025	7.99209	7.93943	8.11827	8.01492	8.07374	8.12273	8.13716	8.18777	8.17941	8.12049	8.11418	8.21514	8.11585	8.10832	8.08835	7.75196	7.44786	7.71235	7.4727	7.50429	7.70645	7.66425	7.67804	7.84477	7.37571	7.76547	7.32758	7.33357
457	7.95031	8.02585	7.99394	7.83013	7.98228	8.02035	7.99679	7.96568	7.95394	8.16121	8.10754	8.10147	8.13595	8.09075	8.17642	8.07897	7.98135	8.1619	8.0335	8.01194	8.17417	8.01063	7.94072	8.14779	8.02067	8.08095	8.11476	8.1962	8.16608	8.15146	8.13727	8.10426	8.21247	8.14678	8.10425	8.12354	7.82245	7.47104	7.71441	7.47254	7.50973	7.681	7.73914	7.66839	7.85643	7.42003	7.76783	7.38148	7.3763
460	7.97541	8.01908	8.03371	7.9402	8.03397	8.03593	8.00306	8.00656	7.94928	8.18368	8.09407	8.03835	8.14546	8.07545	8.18105	8.05812	8.00108	8.15358	7.99305	8.01887	8.18042	8.01944	7.96215	8.17326	8.06209	8.04699	8.11955	8.18099	8.19846	8.20532	8.13838	8.11177	8.22733	8.14914	8.12004	8.13653	7.79693	7.50392	7.75386	7.56691	7.47295	7.73269	7.67702	7.66764	7.80116	7.31963	7.80226	7.38542	7.47017
463	7.93819	8.03664	8.01504	7.86049	8.01443	8.02887	8.05564	8.00349	7.96207	8.17672	8.1231	8.11004	8.13028	8.13327	8.17289	8.08487	7.95879	8.16974	8.03	7.99526	8.18211	8.02687	7.97363	8.15092	8.03117	8.04993	8.14687	8.18764	8.19064	8.22171	8.13578	8.07519	8.25621	8.12818	8.12891	8.12913	7.81418	7.49426	7.70287	7.52648	7.55468	7.72193	7.71991	7.69742	7.81774	7.38338	7.79365	7.34854	7.4738
466	7.95592	8.05526	8.05072	7.90282	8.02875	8.00676	8.06135	7.95994	7.92409	8.19298	8.14312	8.07181	8.15289	8.09301	8.20176	8.06817	7.99862	8.17602	8.03186	8.0499	8.14597	8.01005	8.01085	8.13482	8.03526	8.04246	8.11006	8.20117	8.21908	8.18453	8.1418	8.13559	8.27201	8.11957	8.16655	8.15026	7.77824	7.49073	7.73982	7.45851	7.55543	7.67895	7.67223	7.67657	7.86632	7.39333	7.83433	7.41803	7.47128
469	7.98571	8.03509	7.98813	7.91552	8.016	8.03462	8.00235	7.99785	7.91443	8.16946	8.13409	8.09266	8.18015	8.12528	8.19676	8.07421	7.97404	8.17584	8.04745	8.02669	8.14172	8.03522	8.0321	8.15543	8.03552	8.0956	8.15799	8.19383	8.21938	8.22196	8.14154	8.13528	8.24891	8.17068	8.12355	8.14132	7.78046	7.52577	7.75159	7.53779	7.57341	7.73107	7.69174	7.6588	7.90478	7.34456	7.80101	7.35663	7.3834
472	7.94815	8.06851	8.05953	7.91041	8.0503	8.06724	8.06294	8.02638	7.95801	8.2021	8.14619	8.09654	8.18916	8.12824	8.18535	8.07363	7.98597	8.14234	8.0615	7.99594	8.19966	8.05308	8.00314	8.14831	8.03992	8.09891	8.16946	8.19906	8.21894	8.20041	8.14823	8.1439	8.2601	8.14015	8.15283	8.16432	7.82167	7.5153	7.75016	7.5332	7.5225	7.75051	7.75114	7.69276	7.85364	7.38329	7.86706	7.34332	7.47959
475	7.97124	8.05683	8.03239	7.93092	8.06388	8.07746	8.04305	7.99246	7.96361	8.18257	8.1479	8.09915	8.14963	8.13909	8.19195	8.08817	7.96902	8.16473	8.02337	8.02297	8.17224	8.0754	8.01872	8.18086	8.09659	8.10163	8.12186	8.2289	8.21685	8.22918	8.15777	8.13532	8.26894	8.13973	8.14775	8.15039	7.8326	7.49444	7.74609	7.56169	7.48147	7.73638	7.67631	7.66872	7.92323	7.41846	7.8826	7.36995	7.44906
478	7.98458	8.06061	8.01746	7.89701	8.02553	8.06695	8.06717	8.01327	7.99998	8.19694	8.14609	8.12516	8.1637	8.17187	8.16235	8.09074	8.01302	8.18612	8.0488	8.04448	8.19013	8.03755	7.99232	8.17511	8.11036	8.10595	8.1635	8.19626	8.21743	8.23721	8.1461	8.13909	8.24165	8.16112	8.14457	8.14123	7.83564	7.52316	7.76301	7.51215	7.51831	7.75124	7.69965	7.77111	7.88637	7.39801	7.8359	7.41657	7.43005
481	7.97553	8.06062	8.06329	7.92692	8.05654	8.05408	8.03715	8.07109	7.98605	8.20665	8.18114	8.11079	8.15796	8.13862	8.21277	8.13302	8.0227	8.20074	8.06801	8.01008	8.19656	8.04144	8.02685	8.19519	8.09833	8.08741	8.17481	8.23629	8.23557	8.27118	8.17825	8.12314	8.25747	8.15533	8.154	8.19416	7.82952	7.50881	7.78055	7.58793	7.49585	7.78781	7.69312	7.6918	7.92153	7.3904	7.86359	7.41089	7.48442
484	7.97874	8.0821	8.03125	7.9052	8.0541	8.07387	8.05215	8.01582	7.98117	8.23141	8.15955	8.0966	8.16898	8.16527	8.21412	8.1394	8.00284	8.2048	8.09116	8.07673	8.16786	8.04274	7.98037	8.19121	8.12099	8.14461	8.1789	8.22061	8.23978	8.24812	8.18633	8.13619	8.28764	8.2019	8.16538	8.15236	7.80816	7.54133	7.72611	7.59934	7.52712	7.70642	7.72272	7.73433	7.87401	7.41508	7.83177	7.37052	7.46905
487	8.02842	8.097	8.06536	7.9107	8.07149	8.08998	8.07334	7.98739	8.00727	8.2472	8.15328	8.11929	8.22013	8.10545	8.23042	8.12835	8.03232	8.17615	8.10474	8.02908	8.22676	8.0476	8.00999	8.1991	8.1174	8.11399	8.17301	8.24537	8.27967	8.24168	8.20684	8.15342	8.27293	8.15713	8.17376	8.14416	7.83519	7.58343	7.76809	7.54192	7.52284	7.7735	7.74818	7.68488	7.92549	7.37691	7.84881	7.38968	7.49707
490	8.0235	8.09084	8.04056	7.95771	8.06327	8.12172	8.07152	8.03732	8.00522	8.21729	8.16827	8.1363	8.20912	8.17922	8.26668	8.09247	8.03161	8.20236	8.08134	8.04653	8.23112	8.06712	8.02373	8.19614	8.103	8.11839	8.19339	8.26103	8.24934	8.27878	8.17802	8.20279	8.29397	8.19156	8.14785	8.20354	7.82357	7.55427	7.8092	7.58937	7.56297	7.74947	7.74713	7.71062	7.89728	7.43608	7.89566	7.40907	7.46405
493	8.01853	8.12136	8.08721	7.93341	8.07809	8.08536	8.08717	8.07048	7.99505	8.20596	8.18551	8.13076	8.18121	8.17916	8.21115	8.10174	8.02963	8.21606	8.06188	8.04123	8.24288	8.07787	8.05209	8.21448	8.08875	8.11481	8.21787	8.26561	8.25976	8.25447	8.19331	8.19349	8.29741	8.17818	8.18606	8.19233	7.83459	7.58911	7.78133	7.58663	7.56033	7.72105	7.7634	7.76232	7.8731	7.39814	7.90205	7.36501	7.4995
496	7.98414	8.06414	8.06831	7.96173	8.08956	8.07262	8.05776	8.04245	8.01825	8.24144	8.16154	8.15157	8.22299	8.18219	8.26048	8.13522	8.03386	8.192	8.11561	8.06507	8.24916	8.07991	8.04721	8.19525	8.09058	8.1545	8.1877	8.25293	8.24445	8.27002	8.20393	8.16482	8.27209	8.19144	8.17538	8.19143	7.83317	7.53175	7.77045	7.63663	7.61866	7.78652	7.77355	7.7829	7.89593	7.35854	7.85208	7.40179	7.47302
499	8.03691	8.10569	8.06319	7.96077	8.0671	8.08328	8.09659	8.07352	8.00024	8.25705	8.18143	8.14405	8.20815	8.17776	8.25695	8.13839	8.03157	8.21516	8.11181	8.07984	8.25064	8.0925	8.02454	8.23469	8.12394	8.13397	8.17975	8.23952	8.23199	8.28665	8.22282	8.19159	8.30419	8.18642	8.19752	8.17973	7.89221	7.57943	7.8189	7.59603	7.62432	7.77561	7.76051	7.77095	7.95019	7.37509	7.86556	7.44862	7.44421
502	8.0175	8.13142	8.09181	7.946	8.06333	8.13994	8.07622	8.05226	8.05435	8.22766	8.20106	8.19719	8.21902	8.18617	8.25983	8.15165	8.0349	8.21564	8.06907	8.06964	8.25878	8.08308	8.02634	8.23874	8.13901	8.13139	8.20969	8.24018	8.2894	8.25473	8.21385	8.17947	8.31603	8.21156	8.20945	8.22695	7.85778	7.52911	7.82971	7.5934	7.58427	7.74381	7.77261	7.754	7.92845	7.46199	7.87444	7.42123	7.53846
505	8.03697	8.12806	8.10783	7.96202	8.0886	8.11642	8.06902	8.07859	8.02975	8.28142	8.18394	8.1553	8.19789	8.14533	8.24692	8.1679	8.05352	8.24847	8.11464	8.06863	8.27871	8.06894	8.05236	8.23339	8.12978	8.17978	8.22535	8.2952	8.26966	8.28269	8.22198	8.19457	8.34739	8.20072	8.22337	8.20149	7.87252	7.59881	7.86301	7.58236	7.56967	7.76441	7.74584	7.7376	7.96445	7.44019	7.86032	7.38548	7.50235
508	8.04072	8.16567	8.09443	7.96754	8.09406	8.14331	8.08242	8.0671	8.03425	8.29074	8.19776	8.17063	8.2076	8.15348	8.2473	8.17191	8.06272	8.22976	8.09095	8.12191	8.27615	8.10598	8.04252	8.22385	8.10746	8.1598	8.23127	8.27442	8.30665	8.27165	8.22455	8.20715	8.3187	8.20788	8.23909	8.2221	7.8516	7.54726	7.80476	7.56144	7.6424	7.76584	7.7556	7.76409	7.8823	7.47745	7.89051	7.45354	7.52636
511	8.03485	8.15036	8.06036	7.9599	8.07897	8.11792	8.10479	8.08119	8.00369	8.27364	8.19763	8.17293	8.23121	8.20207	8.23329	8.16136	8.04495	8.25594	8.10294	8.08028	8.24433	8.06949	8.037	8.24452	8.14389	8.17122	8.22841	8.30726	8.28305	8.28524	8.24418	8.26062	8.35043	8.23819	8.22956	8.20473	7.86697	7.62757	7.74823	7.56969	7.58002	7.79727	7.7946	7.78834	7.95533	7.49695	7.90375	7.47509	7.50591
514	8.04702	8.13495	8.12606	7.96487	8.12486	8.15045	8.12116	8.10317	8.0371	8.27642	8.22933	8.15652	8.23267	8.17125	8.29227	8.16825	8.03785	8.27062	8.12163	8.11143	8.2459	8.12726	8.08948	8.25426	8.14559	8.13631	8.19164	8.28405	8.30069	8.2995	8.25329	8.20642	8.32258	8.24115	8.21989	8.2279	7.89855	7.6386	7.84019	7.6016	7.50608	7.78365	7.82478	7.73552	7.89557	7.45981	7.91292	7.45329	7.49089
517	8.07738	8.15471	8.10484	7.99084	8.09922	8.10115	8.10922	8.09513	8.03823	8.30098	8.19504	8.21205	8.26235	8.20464	8.28628	8.15887	8.07759	8.27116	8.14329	8.10956	8.26923	8.10309	8.06907	8.26492	8.14614	8.19264	8.27047	8.28458	8.32819	8.32656	8.25435	8.21407	8.33155	8.20836	8.2497	8.21818	7.89851	7.56302	7.84807	7.60587	7.61919	7.78999	7.74479	7.8058	7.94484	7.53581	7.92298	7.48194	7.43646
520	8.06457	8.13109	8.12677	7.98765	8.13036	8.1239	8.11489	8.08234	8.04716	8.25467	8.20015	8.17452	8.26714	8.1806	8.28381	8.15732	8.08404	8.27935	8.13942	8.10127	8.2919	8.1352	8.08902	8.2338	8.1666	8.19319	8.26238	8.30522	8.31024	8.28192	8.25912	8.22217	8.33586	8.22359	8.23279	8.21663	7.93369	7.54358	7.80925	7.60703	7.66993	7.7891	7.8151	7.77931	7.95056	7.4236	7.90333	7.49806	7.50381
523	8.07643	8.19556	8.105	7.97414	8.09036	8.13354	8.10274	8.09265	8.03504	8.32082	8.2402	8.18259	8.27067	8.19228	8.26795	8.1669	8.13548	8.25517	8.14821	8.10928	8.30662	8.13778	8.0614	8.29405	8.16847	8.19032	8.24663	8.284	8.29883	8.31027	8.24054	8.21463	8.3447	8.23179	8.25113	8.27544	7.87194	7.64417	7.81798	7.61541	7.59033	7.80164	7.81698	7.75819	7.9452	7.50426	7.92266	7.48074	7.54035
526	8.06942	8.12271	8.12156	7.97044	8.15131	8.13471	8.13941	8.04615	8.06086	8.26733	8.19104	8.19577	8.26544	8.24144	8.28912	8.17365	8.10149	8.27388	8.1435	8.0838	8.27114	8.14883	8.08652	8.27495	8.17479	8.19331	8.24005	8.3159	8.34435	8.33543	8.2621	8.24362	8.37596	8.27515	8.24609	8.23881	7.91104	7.63167	7.87151	7.61368	7.53154	7.83109	7.86485	7.76724	7.99511	7.45896	7.91067	7.42653	7.50603
529	8.06768	8.1412	8.15038	7.98221	8.15643	8.16184	8.11589	8.13885	8.06489	8.31469	8.24231	8.21724	8.25246	8.26647	8.2903	8.17538	8.09835	8.28261	8.11717	8.1154	8.2815	8.12967	8.05979	8.27409	8.17413	8.1685	8.26899	8.34196	8.33181	8.35057	8.24689	8.26436	8.35502	8.24265	8.24442	8.24075	7.91976	7.67198	7.82699	7.63437	7.61264	7.77909	7.84728	7.80209	7.91723	7.46485	7.90353	7.49621	7.55531
532	8.06283	8.18918	8.10038	7.99896	8.13692	8.15891	8.15697	8.07625	8.0698	8.30099	8.24188	8.21402	8.25517	8.2112	8.30861	8.19066	8.08005	8.27628	8.13896	8.15989	8.26522	8.15005	8.10661	8.2888	8.19044	8.18706	8.26614	8.32701	8.32745	8.32313	8.23677	8.2588	8.35804	8.24924	8.26205	8.25561	7.93243	7.66363	7.84496	7.64224	7.61607	7.906	7.85122	7.79289	7.96985	7.51971	7.91018	7.52272	7.55236
535	8.07371	8.19787	8.12181	8.00561	8.1367	8.17634	8.13525	8.11469	8.04785	8.32717	8.25298	8.2147	8.26513	8.22076	8.2936	8.19496	8.09627	8.31855	8.17406	8.15648	8.29386	8.1609	8.11483	8.28498	8.16343	8.20352	8.27089	8.27323	8.35919	8.36987	8.2738	8.24401	8.35617	8.27036	8.25942	8.26405	7.95799	7.61132	7.81491	7.64093	7.56396	7.82123	7.83778	7.79658	8.02795	7.47069	7.94679	7.49062	7.55383
538	8.10439	8.16907	8.15925	7.99212	8.16644	8.15643	8.13508	8.11305	8.05814	8.30216	8.22914	8.23571	8.31678	8.24139	8.29566	8.2196	8.09642	8.29508	8.1796	8.15442	8.28835	8.14676	8.09529	8.30703	8.20648	8.1963	8.26134	8.32726	8.37528	8.29839	8.28711	8.25233	8.37589	8.25228	8.26936	8.26175	7.95791	7.66673	7.86365	7.65027	7.66201	7.7793	7.85066	7.83237	8.00003	7.49102	7.91748	7.50796	7.55534
541	8.09735	8.21084	8.1515	8.01356	8.1529	8.16752	8.17018	8.09139	8.06683	8.30305	8.30819	8.2253	8.29373	8.21188	8.32167	8.21842	8.07469	8.3132	8.14999	8.1418	8.28409	8.18133	8.10457	8.28954	8.1791	8.21559	8.26565	8.35905	8.32874	8.37153	8.27905	8.26557	8.3909	8.28319	8.25799	8.26634	7.94418	7.67075	7.89811	7.67765	7.63029	7.88563	7.83129	7.78985	8.02834	7.47584	7.92429	7.45469	7.56732
544	8.06464	8.19622	8.16584	7.99961	8.17752	8.18143	8.16105	8.12142	8.10401	8.33171	8.27827	8.22204	8.27213	8.23413	8.35005	8.23639	8.11568	8.32839	8.1487	8.14986	8.31253	8.17744	8.09219	8.30089	8.17778	8.22037	8.25377	8.34657	8.34704	8.39953	8.28009	8.28594	8.36931	8.27295	8.2737	8.27849	7.92716	7.569	7.87723	7.63893	7.59905	7.85923	7.83748	7.81933	8.01962	7.49446	7.92221	7.52256	7.53077
547	8.10614	8.20533	8.15645	8.00761	8.14539	8.15949	8.12182	8.12487	8.06138	8.30496	8.2873	8.23329	8.30995	8.25905	8.32817	8.20434	8.10693	8.27664	8.15074	8.14868	8.31296	8.17991	8.10445	8.30031	8.18716	8.24263	8.25462	8.30302	8.37588	8.36762	8.26561	8.26645	8.38648	8.29924	8.3114	8.28362	7.93806	7.59743	7.91069	7.62143	7.64023	7.83629	7.86681	7.83396	7.93087	7.56879	7.94337	7.4481	7.59034
550	8.08524	8.18948	8.1567	8.01082	8.14064	8.17781	8.17602	8.13032	8.0856	8.30276	8.26986	8.27578	8.32037	8.22564	8.32468	8.21154	8.12612	8.3563	8.13677	8.12923	8.27602	8.16253	8.12469	8.33041	8.21026	8.21019	8.30388	8.34191	8.35246	8.37895	8.29205	8.28021	8.3787	8.28918	8.29758	8.27775	7.96659	7.64276	7.87784	7.63638	7.62815	7.87662	7.91307	7.79317	7.98532	7.50421	7.92273	7.4759	7.56693
553	8.11322	8.18278	8.20138	8.00374	8.18376	8.18223	8.15421	8.136	8.09638	8.31523	8.25621	8.23777	8.29732	8.26741	8.34306	8.2226	8.1247	8.32883	8.21208	8.14516	8.29942	8.17641	8.15283	8.2863	8.1964	8.22176	8.27984	8.35377	8.34869	8.36785	8.30486	8.25484	8.39094	8.28918	8.29391	8.27481	7.97313	7.66036	7.91386	7.69435	7.68118	7.87198	7.9518	7.80003	7.99325	7.54757	7.98914	7.52644	7.62306
556	8.1164	8.20659	8.17225	8.05597	8.17568	8.1962	8.19531	8.11307	8.08726	8.34288	8.29571	8.25984	8.33537	8.27191	8.32113	8.26643	8.12163	8.32457	8.17739	8.16662	8.31695	8.19315	8.15337	8.33637	8.20065	8.25966	8.28545	8.37354	8.36613	8.36581	8.32944	8.24588	8.41687	8.27457	8.27227	8.29804	7.89405	7.6286	7.90211	7.73291	7.64054	7.80353	7.88999	7.83774	8.03913	7.48669	7.98859	7.51786	7.48481
559	8.08225	8.20461	8.22272	8.02549	8.15596	8.2388	8.14767	8.12579	8.06113	8.33782	8.29872	8.28813	8.32944	8.26138	8.34563	8.21343	8.15496	8.31107	8.16008	8.15559	8.32853	8.16807	8.1068	8.34422	8.21874	8.21865	8.26476	8.36067	8.38425	8.37313	8.30063	8.28341	8.41898	8.3122	8.2911	8.29461	7.97826	7.63561	7.89439	7.65175	7.6672	7.90592	7.86138	7.83453	7.99252	7.50008	7.9705	7.48816	7.55409
562	8.15577	8.20528	8.1849	8.03456	8.18608	8.19333	8.1634	8.15054	8.07633	8.3334	8.30734	8.26646	8.32262	8.28048	8.36893	8.23226	8.13317	8.34866	8.19898	8.17164	8.33396	8.18599	8.1439	8.34054	8.23248	8.24351	8.26905	8.40103	8.40941	8.38715	8.30594	8.31977	8.40881	8.31149	8.29291	8.31017	7.98158	7.60262	7.87982	7.68677	7.69698	7.86203	7.91454	7.83546	8.04769	7.49318	7.99063	7.54834	7.53884
565	8.13005	8.17413	8.18393	8.0389	8.17496	8.21964	8.18818	8.14692	8.11394	8.34775	8.30459	8.26505	8.33007	8.26177	8.37	8.25101	8.12466	8.33697	8.1769	8.18346	8.34046	8.17619	8.11412	8.33284	8.22501	8.24779	8.327	8.39216	8.37816	8.39945	8.318	8.3024	8.41425	8.30564	8.30225	8.28471	7.97166	7.70443	7.90624	7.72475	7.67488	7.89706	7.85716	7.84392	8.04106	7.52303	7.99315	7.46824	7.56924
568	8.12528	8.20464	8.21928	8.03016	8.19154	8.19946	8.17516	8.14682	8.10452	8.37142	8.27575	8.29466	8.30175	8.28945	8.33767	8.25419	8.15492	8.35794	8.20614	8.18997	8.33212	8.21619	8.14838	8.32514	8.25536	8.26458	8.33484	8.33015	8.37995	8.39969	8.28968	8.30653	8.42428	8.33743	8.31467	8.32533	7.92433	7.64624	7.88724	7.70946	7.72378	7.90539	7.84776	7.78457	8.01715	7.57872	7.97331	7.51103	7.61165
571	8.102	8.21658	8.17318	8.02805	8.22448	8.20634	8.19134	8.17864	8.11088	8.38766	8.30364	8.24317	8.33739	8.27851	8.33995	8.26982	8.15847	8.35171	8.19464	8.17472	8.36181	8.21877	8.12212	8.32477	8.19828	8.26607	8.30726	8.38072	8.37616	8.42806	8.32553	8.31954	8.41779	8.30227	8.31815	8.2857	7.93818	7.68727	7.93301	7.68692	7.7275	7.84364	7.88839	7.81154	8.04187	7.5405	7.98512	7.52215	7.57546
574	8.14292	8.25262	8.22467	8.06291	8.20682	8.22809	8.16971	8.15138	8.09583	8.34297	8.32123	8.29588	8.33425	8.29827	8.37089	8.25643	8.14402	8.37232	8.23089	8.17189	8.37	8.21938	8.15971	8.35129	8.26342	8.23261	8.33078	8.42052	8.38932	8.41623	8.29237	8.28123	8.42332	8.3208	8.29642	8.2928	8.00584	7.66413	7.91076	7.66199	7.6901	7.89498	7.88468	7.82292	8.05311	7.51109	7.98683	7.50728	7.63099
577	8.15029	8.23624	8.22507	8.02394	8.21418	8.21676	8.19432	8.20084	8.12063	8.35958	8.33009	8.27711	8.3583	8.31001	8.34784	8.25491	8.14086	8.38719	8.21181	8.15914	8.37135	8.21346	8.17786	8.32824	8.22674	8.29541	8.33963	8.39992	8.38992	8.46162	8.30043	8.29566	8.44803	8.31928	8.29019	8.30442	8.0137	7.72349	7.93894	7.66814	7.7334	7.81556	7.85683	7.84787	8.05993	7.54726	7.97331	7.53987	7.58168
580	8.17199	8.2414	8.18664	8.07072	8.22184	8.21303	8.2096	8.18279	8.0754	8.39418	8.32628	8.31765	8.33607	8.26976	8.36365	8.25685	8.14718	8.35708	8.2228	8.16317	8.35544	8.20244	8.15741	8.36172	8.23011	8.3187	8.28344	8.41534	8.39711	8.42681	8.34111	8.28928	8.46887	8.34567	8.31674	8.32259	7.99756	7.67456	7.88334	7.74355	7.65126	7.86647	7.88791	7.81165	8.05418	7.50301	7.9905	7.51077	7.59185
583	8.13953	8.23711	8.24744	8.04053	8.20593	8.25681	8.20994	8.15063	8.11531	8.4227	8.32355	8.3128	8.33318	8.27212	8.36737	8.31062	8.1691	8.36317	8.23085	8.20365	8.36512	8.23684	8.14538	8.36723	8.23267	8.25793	8.33956	8.41368	8.40932	8.40484	8.33526	8.31066	8.45568	8.3518	8.3321	8.29351	8.01978	7.70359	7.91204	7.69186	7.72451	7.92033	7.9143	7.8643	8.04529	7.49651	7.96961	7.55658	7.61079
586	8.09871	8.27533	8.23701	8.05284	8.2042	8.26204	8.18346	8.18381	8.11856	8.38738	8.34257	8.27894	8.37313	8.31181	8.39687	8.30233	8.16771	8.37581	8.23149	8.19631	8.39253	8.21053	8.16102	8.38103	8.2583	8.26638	8.32669	8.40929	8.4074	8.43587	8.37356	8.32127	8.47727	8.3315	8.33373	8.32693	8.00401	7.69695	7.87954	7.70792	7.68371	7.89417	7.91091	7.89256	8.06815	7.55656	7.99901	7.51816	7.59426
589	8.11653	8.24361	8.21718	8.08769	8.22137	8.23959	8.23335	8.21237	8.14965	8.4005	8.34704	8.3355	8.38227	8.33375	8.38034	8.26688	8.15603	8.38451	8.21066	8.18542	8.37563	8.20895	8.17464	8.37463	8.24616	8.28115	8.36899	8.44063	8.42217	8.41789	8.35177	8.34126	8.44955	8.34697	8.34234	8.35158	7.99503	7.6822	7.88956	7.68456	7.7031	7.86531	7.91487	7.8239	8.09914	7.51853	8.03837	7.52921	7.60535
592	8.17464	8.24733	8.20427	8.05752	8.20492	8.23575	8.21903	8.21166	8.15654	8.40343	8.35463	8.2821	8.33185	8.28772	8.36971	8.2414	8.15674	8.34777	8.24068	8.21791	8.39578	8.22657	8.21261	8.38785	8.26606	8.25694	8.34459	8.41445	8.40231	8.46885	8.3752	8.3051	8.4754	8.3587	8.32634	8.34022	7.97315	7.70382	7.97293	7.74995	7.72926	7.93686	7.89863	7.85326	8.05603	7.57977	8.02223	7.58014	7.58355
595	8.17478	8.2624	8.23025	8.07332	8.23186	8.25158	8.22672	8.21273	8.12107	8.42431	8.37249	8.29593	8.38746	8.29685	8.42172	8.26118	8.15004	8.37194	8.24822	8.19963	8.4151	8.19912	8.19473	8.40984	8.26066	8.28528	8.35751	8.42318	8.44925	8.43755	8.35087	8.32388	8.44413	8.35171	8.38059	8.34046	7.95935	7.77363	7.94589	7.74059	7.76302	7.92038	7.8704	7.84542	8.09786	7.55446	8.04359	7.57311	7.64887
598	8.14408	8.26291	8.2358	8.07406	8.23533	8.2264	8.19171	8.20032	8.14035	8.41009	8.33908	8.30827	8.36906	8.34573	8.41017	8.31095	8.19754	8.37345	8.24017	8.25054	8.40007	8.26582	8.17748	8.38899	8.23161	8.29132	8.40773	8.45617	8.45038	8.42793	8.34814	8.32517	8.48056	8.37573	8.35931	8.3883	8.06127	7.71129	7.92816	7.76846	7.73871	7.92509	7.93068	7.90822	8.04253	7.60261	8.02384	7.52231	7.59416
601	8.18758	8.23849	8.21284	8.09448	8.23337	8.22769	8.24634	8.21008	8.15292	8.42256	8.38311	8.31667	8.39729	8.33505	8.40044	8.29227	8.21281	8.36144	8.2434	8.21354	8.37595	8.24092	8.20813	8.36646	8.27589	8.3389	8.36595	8.45331	8.44622	8.45848	8.38054	8.33233	8.47341	8.34538	8.34283	8.34749	8.0115	7.75566	7.94589	7.78074	7.70248	7.94885	7.92859	7.88062	8.08133	7.55741	8.05621	7.53565	7.58774
604	8.1472	8.28534	8.22456	8.06496	8.22983	8.2482	8.24663	8.23392	8.13765	8.40929	8.38733	8.33816	8.36731	8.3371	8.41698	8.26866	8.20457	8.40744	8.23582	8.19169	8.405	8.2381	8.17971	8.3503	8.25104	8.27112	8.3754	8.43441	8.4404	8.4506	8.37893	8.32115	8.46247	8.39478	8.3814	8.35698	8.06796	7.68006	7.94545	7.74914	7.74781	7.95254	7.91261	7.85389	8.1175	7.52295	8.104	7.5591	7.62837
607	8.13959	8.28959	8.22764	8.07574	8.2297	8.30869	8.23482	8.20512	8.18063	8.43383	8.3345	8.30956	8.37661	8.30475	8.4375	8.30216	8.18465	8.41122	8.22868	8.25427	8.37045	8.2427	8.21171	8.39272	8.26218	8.29954	8.39917	8.43936	8.45168	8.45025	8.38528	8.32381	8.49102	8.37735	8.37013	8.36713	8.03211	7.75467	7.98999	7.76925	7.7574	7.94289	7.93256	7.89114	8.07731	7.58354	8.0314	7.53978	7.6304
610	8.1684	8.26845	8.21704	8.09881	8.23328	8.28017	8.24957	8.22884	8.18005	8.39582	8.33967	8.3363	8.38942	8.33277	8.43225	8.34672	8.17075	8.4217	8.26894	8.23306	8.41004	8.25972	8.16722	8.39919	8.29364	8.31556	8.38919	8.41253	8.46627	8.45444	8.38543	8.35868	8.48619	8.36775	8.40638	8.37228	8.04911	7.7501	7.93125	7.69114	7.77217	7.95012	7.91051	7.90514	8.07671	7.59073	8.01449	7.54527	7.63873
613	8.17412	8.27547	8.25991	8.06768	8.24873	8.25995	8.27882	8.1969	8.16955	8.43116	8.36469	8.36383	8.39844	8.37135	8.4429	8.3172	8.21898	8.371	8.24488	8.2362	8.40668	8.28165	8.20922	8.39721	8.28027	8.31658	8.37676	8.43491	8.45883	8.45585	8.37794	8.33847	8.47311	8.35088	8.39615	8.35691	8.06495	7.68032	7.95678	7.78298	7.71897	7.93598	7.88299	7.94627	8.09353	7.58414	8.0856	7.56926	7.65173
616	8.19472	8.2994	8.26756	8.06587	8.26265	8.2913	8.27091	8.2434	8.16949	8.45307	8.38007	8.39172	8.40696	8.32835	8.39284	8.32234	8.20055	8.39846	8.27512	8.28072	8.40637	8.30321	8.20744	8.41649	8.27158	8.30208	8.36171	8.45412	8.47399	8.46545	8.38072	8.35061	8.51008	8.39278	8.40134	8.35003	8.02983	7.75656	7.97876	7.7733	7.70268	7.94946	7.94276	7.89463	8.10817	7.62766	8.02156	7.54837	7.65136
619	8.22534	8.29238	8.25133	8.11421	8.24898	8.27938	8.2241	8.21338	8.17587	8.3962	8.37811	8.33521	8.39944	8.35496	8.45362	8.31609	8.22851	8.4136	8.2955	8.20411	8.426	8.28535	8.1741	8.37579	8.29825	8.35254	8.37602	8.47472	8.47649	8.47794	8.3824	8.37607	8.52544	8.38826	8.3619	8.37352	8.02756	7.76984	7.96613	7.75039	7.74402	7.92503	7.95649	7.89765	8.10423	7.54376	8.03538	7.61084	7.59286
622	8.19261	8.28243	8.26528	8.1369	8.26027	8.28225	8.23432	8.25298	8.13229	8.45187	8.36266	8.35548	8.39672	8.34383	8.41379	8.33008	8.17312	8.38542	8.26073	8.24547	8.43123	8.26648	8.19034	8.40833	8.28576	8.33717	8.38495	8.46979	8.44912	8.49323	8.4165	8.36272	8.52892	8.40807	8.37714	8.37994	8.0825	7.72498	7.95205	7.73506	7.7715	7.96782	7.99079	7.96162	8.08954	7.65724	8.04415	7.64263	7.65447
625	8.20195	8.30648	8.28538	8.12907	8.24586	8.27828	8.26019	8.25256	8.17669	8.43328	8.36862	8.36127	8.39225	8.38723	8.47772	8.31754	8.19497	8.41947	8.25752	8.27001	8.44281	8.28588	8.23122	8.41357	8.29542	8.32349	8.38928	8.47585	8.49684	8.46405	8.41247	8.39444	8.52176	8.38908	8.39164	8.3969	8.11564	7.76086	8.00491	7.73954	7.82483	7.9187	7.92511	7.89128	8.11508	7.58733	8.07711	7.5552	7.67759
628	8.24226	8.24997	8.26607	8.07179	8.26576	8.28004	8.26135	8.237	8.17028	8.43456	8.39273	8.37167	8.40215	8.34544	8.44876	8.31618	8.20494	8.39288	8.28445	8.28349	8.45289	8.2376	8.22896	8.44425	8.30504	8.32234	8.41257	8.45308	8.50141	8.4981	8.42556	8.38172	8.51953	8.41172	8.37715	8.39202	8.01899	7.75072	8.00573	7.78789	7.73266	7.92144	7.94632	7.95208	8.18059	7.59385	8.05826	7.67222	7.71694
631	8.20805	8.30128	8.26322	8.12168	8.27108	8.26858	8.29838	8.23885	8.19428	8.49071	8.4174	8.40059	8.42225	8.37017	8.45712	8.33375	8.21825	8.43377	8.26603	8.25778	8.42691	8.26342	8.23863	8.40002	8.31407	8.35597	8.36586	8.49856	8.4844	8.50639	8.40312	8.38387	8.52953	8.40254	8.42797	8.38778	8.01632	7.74728	7.96917	7.76742	7.73446	7.97517	7.95837	7.93248	8.10172	7.62636	8.05765	7.57912	7.65195
634	8.22595	8.29938	8.29299	8.13036	8.28991	8.3156	8.28747	8.23044	8.19299	8.46719	8.38232	8.39404	8.42853	8.388	8.46337	8.34212	8.19028	8.44085	8.30483	8.27758	8.4454	8.25998	8.23922	8.4714	8.30847	8.32501	8.40927	8.47569	8.46834	8.4935	8.44054	8.40907	8.54526	8.41406	8.39425	8.42756	8.03835	7.70923	8.00413	7.80153	7.74254	8.01426	8.00101	7.94936	8.16106	7.56128	8.04111	7.60898	7.68979
637	8.17326	8.33287	8.28107	8.1055	8.31696	8.31839	8.26674	8.22117	8.20235	8.45439	8.43211	8.38018	8.41702	8.38736	8.46272	8.34497	8.23643	8.43812	8.28371	8.30388	8.46421	8.2616	8.22559	8.45055	8.33426	8.35164	8.37775	8.47601	8.52179	8.51907	8.40902	8.36995	8.53885	8.44154	8.40938	8.44089	8.06898	7.73874	7.92287	7.81509	7.73409	7.99888	7.92941	7.9563	8.11497	7.63393	8.08377	7.59667	7.64454
640	8.22142	8.33173	8.28585	8.11578	8.30044	8.32376	8.28266	8.2458	8.20382	8.43158	8.38972	8.35983	8.43495	8.39386	8.47496	8.3255	8.20795	8.42434	8.30173	8.26525	8.46726	8.27784	8.22048	8.42079	8.32249	8.32462	8.4399	8.46262	8.46866	8.49121	8.44975	8.42195	8.54347	8.38699	8.40089	8.41315	8.07475	7.7283	7.97994	7.78714	7.79498	7.9108	7.93869	7.91704	8.1617	7.62743	8.02291	7.56024	7.70019
643	8.23222	8.33895	8.31963	8.11494	8.25912	8.30124	8.30156	8.24738	8.19223	8.48355	8.40922	8.38455	8.43904	8.37541	8.48058	8.33174	8.22033	8.46859	8.28987	8.28497	8.43829	8.27606	8.24712	8.408	8.31781	8.38354	8.43004	8.46425	8.49694	8.54371	8.43747	8.4062	8.52598	8.45807	8.40566	8.41883	8.07119	7.7411	7.97676	7.74148	7.772	7.98787	7.98433	7.93161	8.07995	7.67738	8.03335	7.63692	7.61674
646	8.16932	8.32561	8.29819	8.14159	8.3422	8.31686	8.27492	8.25013	8.21831	8.49023	8.39762	8.3732	8.42303	8.39449	8.49865	8.35978	8.24022	8.45843	8.29597	8.25933	8.43266	8.30922	8.21714	8.45928	8.33441	8.3746	8.42735	8.5142	8.50748	8.49885	8.44261	8.40338	8.52877	8.42159	8.4	8.43185	8.0996	7.74971	7.99204	7.79805	7.75984	7.95082	7.98745	7.98341	8.15673	7.56864	8.07013	7.62097	7.62425
649	8.23282	8.3413	8.29339	8.1135	8.29864	8.32619	8.31484	8.23452	8.20767	8.4742	8.41774	8.41541	8.40851	8.41699	8.50008	8.38192	8.25031	8.44474	8.31987	8.29071	8.47119	8.27608	8.24444	8.4531	8.34131	8.36499	8.42211	8.48825	8.51922	8.52474	8.45632	8.39508	8.53694	8.41895	8.39494	8.40169	8.13842	7.75242	8.00018	7.79123	7.76729	8.01633	7.97055	7.96269	8.11081	7.63207	8.1085	7.55944	7.70024
652	8.24783	8.33623	8.29267	8.13915	8.28414	8.32096	8.31052	8.28719	8.19835	8.48389	8.39019	8.39408	8.43915	8.40075	8.49523	8.3514	8.22709	8.45424	8.33627	8.30004	8.4911	8.28768	8.26449	8.45866	8.33325	8.37466	8.41886	8.50379	8.49167	8.53002	8.42415	8.43667	8.57368	8.43579	8.41098	8.41382	8.07518	7.75395	8.02275	7.77631	7.69422	7.96679	8.01313	7.93967	8.151	7.65514	8.07045	7.60569	7.66167
655	8.24109	8.31981	8.30916	8.1398	8.30858	8.31884	8.30215	8.28085	8.21366	8.48252	8.43175	8.36657	8.45618	8.403	8.47102	8.35879	8.24859	8.43749	8.31443	8.24832	8.45586	8.27807	8.26058	8.44998	8.36279	8.38619	8.43404	8.51675	8.52081	8.54077	8.43137	8.43221	8.52952	8.40564	8.42504	8.40667	8.06303	7.74999	8.0136	7.76793	7.72493	7.98966	7.99996	7.96953	8.14733	7.60586	8.05364	7.62206	7.65876
658	8.23749	8.34342	8.29283	8.14155	8.3168	8.31653	8.28282	8.27451	8.23663	8.49626	8.44391	8.4063	8.42817	8.40928	8.49757	8.37	8.2353	8.4711	8.34356	8.31226	8.48461	8.28955	8.23947	8.46559	8.35689	8.40115	8.44845	8.53397	8.50613	8.52843	8.46506	8.44865	8.57121	8.43365	8.45669	8.42752	8.09321	7.75297	8.02969	7.74029	7.8416	7.995	7.93017	7.90784	8.18779	7.55901	8.08809	7.58343	7.63972
661	8.20831	8.35503	8.2831	8.13763	8.29137	8.34017	8.30129	8.27242	8.21149	8.49452	8.41996	8.42626	8.46511	8.395	8.48454	8.41104	8.25353	8.47612	8.34755	8.29151	8.5015	8.30769	8.24905	8.49003	8.34751	8.3767	8.43424	8.5052	8.5247	8.54411	8.4242	8.40403	8.57305	8.44337	8.44845	8.4436	8.1426	7.773	8.05519	7.75461	7.77444	8.0025	7.98799	7.98679	8.13967	7.65805	8.07758	7.63991	7.69982
664	8.2613	8.32605	8.2995	8.13874	8.291	8.33516	8.28689	8.28084	8.24763	8.51394	8.42106	8.3641	8.45589	8.37918	8.52393	8.39115	8.26568	8.44059	8.31533	8.29304	8.46668	8.31743	8.26277	8.50576	8.36561	8.38413	8.45089	8.54598	8.52309	8.53409	8.45961	8.43834	8.5631	8.42064	8.45135	8.43007	8.0965	7.78939	8.02826	7.76996	7.7892	8.00642	7.98073	7.91097	8.17981	7.68639	8.15146	7.59957	7.66137
667	8.24372	8.36427	8.31094	8.16628	8.33641	8.32364	8.31838	8.27904	8.21302	8.52395	8.41711	8.40931	8.47728	8.38554	8.48205	8.41602	8.26144	8.50362	8.33812	8.30569	8.48292	8.32955	8.23721	8.44459	8.36546	8.38363	8.45118	8.52571	8.50729	8.50471	8.42637	8.44131	8.57989	8.46182	8.43995	8.41502	8.08987	7.81545	8.01877	7.77974	7.78863	7.91463	7.98605	7.97779	8.16592	7.62819	8.08294	7.65111	7.63541
670	8.25481	8.38411	8.34698	8.15365	8.31505	8.36207	8.31693	8.29066	8.21708	8.4964	8.47838	8.39011	8.50905	8.40204	8.5148	8.36159	8.26462	8.49357	8.30978	8.32174	8.47243	8.29612	8.28243	8.47102	8.35295	8.39709	8.44251	8.5255	8.55435	8.54647	8.47623	8.4288	8.58978	8.46111	8.45534	8.45616	8.10361	7.85098	7.98571	7.80461	7.79665	8.04294	8.04258	7.97273	8.17397	7.61938	8.15366	7.632	7.67636
673	8.28125	8.3616	8.34274	8.14437	8.31609	8.36524	8.33167	8.27315	8.29073	8.50074	8.43791	8.43314	8.47271	8.42594	8.54582	8.3897	8.27459	8.47162	8.34132	8.33275	8.50224	8.32581	8.25746	8.47642	8.38633	8.41997	8.44195	8.5435	8.55738	8.53718	8.45717	8.45624	8.60526	8.45107	8.4453	8.39753	8.13017	7.79028	8.00282	7.78117	7.80405	8.01398	7.98363	7.95437	8.22977	7.63085	8.09883	7.67959	7.69946
676	8.26604	8.34514	8.29555	8.13516	8.36301	8.35334	8.32112	8.28552	8.235	8.51464	8.47808	8.45999	8.49394	8.41676	8.5076	8.43176	8.26327	8.48566	8.3386	8.34515	8.48534	8.31574	8.26915	8.50348	8.35541	8.38345	8.4635	8.51649	8.52516	8.55896	8.47055	8.44371	8.59649	8.44012	8.46404	8.42716	8.10145	7.83816	7.97891	7.7725	7.83255	8.00581	7.98391	7.99766	8.18775	7.66369	8.10962	7.64303	7.70555
679	8.23872	8.33569	8.30828	8.13174	8.32343	8.33513	8.34193	8.29557	8.25557	8.53984	8.45155	8.45427	8.47757	8.41129	8.52719	8.39418	8.25513	8.4839	8.34051	8.31235	8.51885	8.33834	8.26799	8.50675	8.40185	8.37954	8.45521	8.55609	8.56555	8.5476	8.4737	8.45626	8.57454	8.47526	8.44095	8.44052	8.14589	7.82786	8.05856	7.82968	7.83573	7.99142	7.98744	7.96681	8.18419	7.63939	8.15907	7.69123	7.78212
682	8.24727	8.35815	8.34798	8.16588	8.35801	8.3939	8.3429	8.30099	8.2328	8.51934	8.46554	8.42866	8.46375	8.45463	8.52261	8.42216	8.30989	8.48301	8.35514	8.34133	8.48749	8.33132	8.28992	8.50108	8.37384	8.38993	8.4655	8.56878	8.56038	8.53801	8.50946	8.44554	8.59375	8.48338	8.51207	8.44231	8.13327	7.79924	7.99015	7.92272	7.78136	8.04541	7.99992	8.02901	8.18981	7.66981	8.13127	7.60621	7.68599
685	8.25853	8.37374	8.33192	8.18516	8.34041	8.33454	8.35376	8.29782	8.26828	8.53152	8.46296	8.42575	8.50532	8.46087	8.52807	8.39149	8.28807	8.47484	8.3756	8.33284	8.50384	8.31064	8.28967	8.48081	8.3775	8.40438	8.48136	8.53889	8.55678	8.59142	8.46765	8.46853	8.59514	8.44211	8.45808	8.46092	8.16626	7.83816	8.04186	7.82121	7.79992	8.05014	7.98529	7.9918	8.17211	7.64861	8.12335	7.682	7.68328
688	8.31018	8.376	8.31362	8.16564	8.35843	8.34097	8.34828	8.24973	8.24306	8.5409	8.45357	8.45328	8.48276	8.41124	8.55427	8.41734	8.30653	8.50127	8.3209	8.30019	8.54131	8.36228	8.2907	8.5189	8.41124	8.39622	8.43873	8.55919	8.54768	8.57987	8.48435	8.48351	8.59224	8.45769	8.46892	8.46225	8.16096	7.82485	8.05209	7.83693	7.82256	8.00462	8.03699	8.00212	8.16451	7.63604	8.13516	7.67024	7.7248
691	8.31053	8.37963	8.36639	8.15554	8.36945	8.37514	8.32956	8.30421	8.25721	8.52964	8.45538	8.45349	8.49418	8.48206	8.51412	8.40996	8.28256	8.5148	8.34153	8.34609	8.51407	8.35419	8.29454	8.52637	8.37203	8.41677	8.47029	8.54323	8.54135	8.55567	8.46476	8.47692	8.59745	8.46667	8.45841	8.45509	8.16573	7.79522	8.07149	7.79384	7.81631	7.99766	8.0694	7.9888	8.19478	7.73236	8.14297	7.59046	7.78258
694	8.29919	8.38182	8.33969	8.17605	8.34682	8.37225	8.35025	8.30126	8.22983	8.54787	8.50921	8.44871	8.4852	8.4365	8.53681	8.43078	8.27809	8.50001	8.35257	8.33608	8.54332	8.3622	8.30584	8.49151	8.34637	8.38367	8.48883	8.57203	8.57759	8.58601	8.44171	8.4739	8.6102	8.47138	8.47779	8.44225	8.14071	7.81519	8.08484	7.83576	7.77531	8.04986	8.02158	7.98694	8.20873	7.69118	8.16166	7.6082	7.71432
697	8.27762	8.36905	8.35522	8.18346	8.33945	8.39863	8.34899	8.31336	8.27079	8.54263	8.45951	8.44327	8.50745	8.44002	8.55098	8.42322	8.30516	8.50374	8.38301	8.31739	8.49707	8.36197	8.2873	8.50084	8.36799	8.44677	8.46215	8.59042	8.57305	8.56102	8.48304	8.46901	8.60054	8.46179	8.48357	8.47089	8.13953	7.82609	8.07977	7.80266	7.84236	8.04188	8.0178	8.02943	8.2203	7.67403	8.1609	7.60397	7.72314
700	8.28037	8.39872	8.36369	8.17021	8.35721	8.33435	8.36197	8.33591	8.25632	8.54273	8.48244	8.43495	8.51693	8.4547	8.56458	8.42373	8.29322	8.503	8.35113	8.36422	8.52446	8.36097	8.29736	8.50991	8.39214	8.40999	8.46097	8.56296	8.56513	8.60908	8.49809	8.4648	8.60341	8.46926	8.47461	8.49908	8.1691	7.82849	8.08563	7.88196	7.83578	8.03869	8.01494	8.00626	8.15969	7.6967	8.14119	7.67678	7.77327
703	8.28026	8.41368	8.35874	8.1979	8.3802	8.37119	8.36264	8.31754	8.27236	8.55577	8.48206	8.44521	8.49732	8.43493	8.53737	8.41969	8.30089	8.51469	8.37852	8.35102	8.52549	8.35467	8.31556	8.50987	8.449	8.43232	8.47751	8.55087	8.58561	8.57709	8.50082	8.46019	8.62949	8.45515	8.50416	8.49338	8.15032	7.84	8.06039	7.79332	7.80229	8.05238	8.04196	8.03294	8.2057	7.65901	8.16854	7.67175	7.7405
706	8.31012	8.4035	8.36527	8.15388	8.37234	8.40297	8.35879	8.31224	8.27242	8.57275	8.48119	8.41163	8.47879	8.4725	8.56801	8.40909	8.28939	8.5412	8.35812	8.3557	8.52289	8.36812	8.32161	8.51245	8.38767	8.40304	8.47405	8.57978	8.57211	8.56525	8.47044	8.47763	8.63575	8.50172	8.48247	8.46401	8.15698	7.88291	8.0599	7.87654	7.85789	8.06787	8.03577	7.99741	8.1934	7.7074	8.15521	7.70817	7.77447
709	8.29761	8.38555	8.36198	8.21181	8.34931	8.39656	8.39645	8.32856	8.28092	8.58273	8.49997	8.46987	8.53719	8.44531	8.54328	8.3925	8.30078	8.52919	8.39685	8.32777	8.54619	8.34527	8.29176	8.50834	8.39662	8.43158	8.50812	8.57674	8.60652	8.57737	8.53698	8.48153	8.61486	8.50939	8.47736	8.50541	8.15802	7.83831	8.08463	7.83339	7.84421	8.04903	8.07966	7.98447	8.20809	7.70557	8.12223	7.65387	7.74558
712	8.28949	8.39148	8.37137	8.1826	8.34956	8.3864	8.37681	8.33548	8.26986	8.56463	8.49273	8.46375	8.50512	8.45	8.54771	8.44293	8.29351	8.54288	8.37978	8.34383	8.57723	8.40654	8.3101	8.51606	8.40966	8.43957	8.50281	8.59204	8.58732	8.58549	8.52161	8.47407	8.6213	8.49587	8.48188	8.47263	8.17702	7.81719	8.06929	7.83188	7.86814	8.07539	8.06015	8.01233	8.26074	7.71391	8.15933	7.66652	7.72858
715	8.32658	8.38905	8.36175	8.21562	8.35167	8.40795	8.37495	8.33031	8.28231	8.58392	8.50189	8.46928	8.53126	8.46261	8.56713	8.43062	8.3178	8.54612	8.36079	8.35586	8.5519	8.35749	8.30969	8.54945	8.42348	8.44641	8.50545	8.56261	8.55237	8.60898	8.53801	8.49742	8.62426	8.49637	8.51822	8.5063	8.17739	7.85946	8.09872	7.81639	7.83711	8.04841	8.0734	8.00013	8.27047	7.72628	8.15732	7.67106	7.70679
718	8.29725	8.41899	8.3935	8.1944	8.38039	8.42818	8.37825	8.34675	8.29251	8.54094	8.47091	8.48194	8.52512	8.48583	8.55606	8.4459	8.32933	8.52718	8.36745	8.33247	8.54408	8.36942	8.2686	8.51446	8.40213	8.45402	8.51028	8.588	8.58243	8.60396	8.52094	8.4866	8.62687	8.47494	8.49001	8.47406	8.22006	7.87661	8.09468	7.84514	7.84342	8.05463	8.07614	7.99092	8.22043	7.71705	8.1954	7.72091	7.74283
721	8.30954	8.40596	8.38455	8.17677	8.39167	8.40493	8.36989	8.34608	8.26538	8.58961	8.50693	8.46963	8.5429	8.48611	8.57116	8.43977	8.27951	8.55534	8.39225	8.36905	8.5638	8.37329	8.34252	8.53269	8.43875	8.44674	8.52662	8.58699	8.58156	8.60074	8.52446	8.49372	8.64847	8.49719	8.48025	8.47107	8.18776	7.81391	8.09682	7.86048	7.82109	8.0783	8.05176	8.03054	8.19832	7.70309	8.17119	7.69825	7.74304
724	8.30477	8.38777	8.38855	8.1979	8.38211	8.38765	8.37751	8.32735	8.28199	8.57477	8.5203	8.45016	8.50597	8.45667	8.56703	8.43374	8.32921	8.54568	8.37075	8.34045	8.5759	8.39221	8.34397	8.51479	8.42609	8.44712	8.52795	8.60957	8.59648	8.61584	8.49943	8.50877	8.66414	8.5401	8.51356	8.523	8.19539	7.79294	8.058	7.84545	7.88377	8.08204	8.07447	8.00446	8.22041	7.67886	8.18225	7.71388	7.80528
727	8.28977	8.40276	8.39291	8.22011	8.42051	8.39108	8.36062	8.34464	8.26226	8.54785	8.48296	8.49106	8.55333	8.47351	8.56377	8.42324	8.31359	8.53773	8.40187	8.36218	8.54263	8.38698	8.32557	8.53183	8.42484	8.45393	8.51915	8.59855	8.61808	8.60015	8.54655	8.51895	8.63358	8.52121	8.50997	8.50135	8.16041	7.86065	8.10508	7.86288	7.83166	8.08857	8.08032	8.01049	8.22718	7.6942	8.16656	7.71501	7.75389
730	8.30567	8.43053	8.40328	8.20225	8.34914	8.39498	8.37487	8.34456	8.26258	8.56207	8.51405	8.48863	8.53392	8.46005	8.6057	8.47243	8.35504	8.56283	8.40955	8.39858	8.57151	8.41172	8.3381	8.54583	8.42328	8.44842	8.53548	8.61289	8.6068	8.63099	8.50988	8.48908	8.68292	8.54121	8.4929	8.48364	8.14633	7.85474	8.11592	7.90212	7.84324	8.07699	8.12992	7.98342	8.24401	7.71677	8.16346	7.70821	7.72207
733	8.34522	8.44846	8.37192	8.20426	8.39878	8.42956	8.33261	8.35542	8.27883	8.576	8.49793	8.48012	8.54368	8.4789	8.5772	8.47894	8.317	8.53011	8.40909	8.3796	8.56982	8.39091	8.33245	8.55967	8.43636	8.44966	8.52868	8.59517	8.63084	8.59504	8.53165	8.51386	8.65838	8.54676	8.53536	8.49927	8.1694	7.88397	8.07298	7.85357	7.88264	8.07425	8.08159	7.97436	8.23211	7.74419	8.17785	7.72218	7.78998
736	8.30316	8.42272	8.39067	8.22485	8.41946	8.39734	8.37522	8.33649	8.30919	8.59561	8.52407	8.49703	8.52886	8.47923	8.60877	8.46651	8.32818	8.54928	8.39207	8.39177	8.58273	8.41304	8.33727	8.57336	8.41951	8.46254	8.55081	8.61415	8.64309	8.6087	8.55344	8.49106	8.65093	8.48427	8.5207	8.52734	8.13989	7.84829	8.12057	7.87583	7.86126	8.03852	8.12666	8.04978	8.23061	7.7263	8.19855	7.82883	7.70623
739	8.34041	8.44966	8.40359	8.17299	8.41218	8.42737	8.41027	8.34474	8.28665	8.60827	8.51014	8.50734	8.54505	8.49199	8.58196	8.43881	8.31757	8.56363	8.39743	8.36665	8.57445	8.39328	8.31816	8.54947	8.4162	8.47101	8.54668	8.62585	8.60479	8.62448	8.49381	8.52739	8.67493	8.53706	8.52556	8.48959	8.2232	7.90184	8.12696	7.87948	7.83789	8.10105	8.06276	8.06688	8.2869	7.72858	8.1318	7.73456	7.75526
742	8.33808	8.42449	8.38988	8.25185	8.42188	8.38334	8.39149	8.38409	8.30873	8.59624	8.54107	8.47625	8.55928	8.52226	8.60344	8.45896	8.34442	8.56307	8.37957	8.4115	8.58373	8.3895	8.35954	8.55346	8.43066	8.47696	8.53737	8.62296	8.63817	8.62408	8.52614	8.5219	8.64017	8.51684	8.52052	8.5273	8.21578	7.86439	8.11379	7.85986	7.89335	8.10367	8.1299	8.07963	8.30696	7.70102	8.19001	7.67408	7.77929
745	8.2736	8.47327	8.37676	8.20165	8.39481	8.40735	8.4171	8.3528	8.2928	8.6065	8.56123	8.52101	8.55422	8.50394	8.60617	8.47668	8.31964	8.54669	8.39749	8.37036	8.57757	8.36601	8.3452	8.59271	8.40173	8.47891	8.53202	8.62672	8.6249	8.62573	8.56251	8.52276	8.6688	8.55087	8.50339	8.53402	8.1523	7.88344	8.12196	7.88874	7.88847	8.14062	8.07092	8.05867	8.29125	7.70798	8.20072	7.73085	7.78808
748	8.33909	8.43809	8.39774	8.22005	8.40663	8.39801	8.38852	8.37213	8.29887	8.57451	8.53928	8.46864	8.59219	8.51197	8.61047	8.45621	8.34186	8.54027	8.41441	8.38598	8.59797	8.40074	8.33905	8.55593	8.43954	8.48385	8.54278	8.60977	8.62768	8.61882	8.51762	8.54048	8.65987	8.54442	8.54404	8.54778	8.19863	7.85309	8.08124	7.87836	7.89055	8.09048	8.10398	8.06917	8.2492	7.70548	8.18862	7.76557	7.82083
751	8.30408	8.41921	8.41358	8.22687	8.41118	8.45602	8.40503	8.3993	8.29551	8.62311	8.53859	8.51375	8.5478	8.49066	8.62619	8.47593	8.34529	8.56435	8.43466	8.37038	8.60786	8.4184	8.38715	8.57024	8.45023	8.48763	8.53194	8.60428	8.63285	8.63857	8.56607	8.50949	8.67968	8.5371	8.55901	8.53804	8.22354	7.8578	8.12775	7.89816	7.91442	8.10907	8.08555	8.07887	8.25341	7.7731	8.18662	7.65237	7.79612
754	8.3533	8.41982	8.43175	8.24862	8.41397	8.40572	8.42105	8.36015	8.30661	8.62186	8.55451	8.51855	8.59247	8.50919	8.56734	8.44032	8.34057	8.57186	8.39638	8.40534	8.578	8.38594	8.38838	8.56843	8.42261	8.47125	8.55188	8.60764	8.60028	8.63968	8.55331	8.54169	8.66501	8.54254	8.55514	8.53201	8.18883	7.90136	8.11881	7.91328	7.89106	8.07495	8.12083	8.01934	8.26666	7.73967	8.2346	7.74285	7.80172
757	8.35916	8.415	8.40841	8.21964	8.41154	8.41872	8.41181	8.35378	8.32314	8.61887	8.54475	8.53504	8.5848	8.48797	8.60919	8.48536	8.30469	8.57403	8.39854	8.42457	8.57914	8.39807	8.34414	8.586	8.47223	8.45758	8.54686	8.59588	8.69525	8.66174	8.55615	8.52773	8.66674	8.5514	8.5197	8.54502	8.18699	7.90732	8.10932	7.9032	7.86426	8.06199	8.11956	8.0492	8.24981	7.69649	8.21582	7.6902	7.81033
760	8.30775	8.4553	8.42145	8.2339	8.41137	8.49397	8.3797	8.36199	8.28379	8.61894	8.52688	8.52603	8.56	8.50068	8.62608	8.47442	8.32542	8.58732	8.43506	8.39415	8.56201	8.46306	8.31645	8.60915	8.43764	8.49999	8.51208	8.64471	8.61597	8.63013	8.54672	8.52252	8.69094	8.54589	8.57814	8.55833	8.22673	7.95083	8.12861	7.95378	7.83153	8.12036	8.10661	8.06805	8.28707	7.77618	8.21067	7.74167	7.8544
763	8.33898	8.4672	8.43606	8.23874	8.43042	8.45959	8.4044	8.36424	8.31296	8.6261	8.55245	8.481	8.53678	8.53313	8.61868	8.46759	8.34081	8.58111	8.44495	8.42568	8.6099	8.41484	8.39083	8.60123	8.44506	8.4818	8.55139	8.64771	8.63732	8.6609	8.57471	8.55278	8.69716	8.56379	8.55051	8.57388	8.20651	7.89812	8.12591	7.91367	7.87729	8.13413	8.09731	8.1173	8.26142	7.79926	8.25916	7.74497	7.76662
766	8.35094	8.46135	8.40332	8.24975	8.4249	8.47973	8.40589	8.37	8.29157	8.62603	8.54689	8.51081	8.60103	8.54187	8.61508	8.4771	8.33249	8.58374	8.40768	8.44968	8.64073	8.45333	8.39534	8.5632	8.46928	8.50292	8.57505	8.61659	8.64515	8.65873	8.54276	8.55252	8.70856	8.56963	8.53743	8.55428	8.19616	7.80511	8.10293	7.91521	7.8578	8.11539	8.1308	8.08173	8.2927	7.7587	8.18331	7.73155	7.77887
769	8.33567	8.48632	8.42264	8.26837	8.43206	8.48856	8.43608	8.36904	8.36895	8.6332	8.56345	8.51146	8.56563	8.52762	8.59292	8.50408	8.37368	8.59463	8.44633	8.41833	8.59102	8.43197	8.3552	8.61065	8.4471	8.49628	8.57064	8.65687	8.65601	8.67585	8.56275	8.56276	8.71229	8.57591	8.53662	8.54943	8.23637	7.91099	8.12238	7.94803	7.91505	8.09533	8.06084	8.06653	8.27726	7.76378	8.22517	7.72807	7.75523
772	8.34588	8.46089	8.44072	8.26221	8.42779	8.43382	8.41721	8.37316	8.32396	8.61662	8.55729	8.55372	8.57502	8.50641	8.62986	8.50008	8.39368	8.58178	8.43415	8.45229	8.61658	8.45144	8.37352	8.602	8.48745	8.51515	8.56544	8.64781	8.65423	8.64243	8.58913	8.55987	8.68906	8.54504	8.56813	8.54253	8.18165	7.89257	8.0905	7.88969	7.88427	8.11157	8.10924	8.07324	8.23772	7.82555	8.185	7.74926	7.75151
775	8.35832	8.45168	8.45344	8.27484	8.4551	8.44557	8.4286	8.35168	8.34867	8.60383	8.52961	8.50884	8.58679	8.50235	8.6558	8.5254	8.38661	8.61397	8.42978	8.42256	8.61613	8.40456	8.39256	8.57895	8.47459	8.4919	8.56179	8.64298	8.61722	8.66422	8.58463	8.55962	8.71257	8.5787	8.55702	8.53089	8.1816	7.91194	8.17687	7.91792	7.87694	8.14205	8.09897	8.07174	8.28273	7.78735	8.19117	7.77168	7.84876
778	8.37272	8.50479	8.37221	8.23166	8.43917	8.45778	8.42193	8.40573	8.34366	8.65097	8.58351	8.5168	8.56582	8.5566	8.64504	8.49136	8.41274	8.61956	8.42168	8.42742	8.623	8.44512	8.3738	8.62227	8.47687	8.48783	8.58088	8.63517	8.65761	8.65661	8.60393	8.56073	8.71697	8.54399	8.5332	8.55624	8.22558	7.92532	8.12538	7.97091	7.89167	8.18836	8.11407	8.10148	8.29997	7.76125	8.24521	7.7082	7.79369
781	8.34502	8.48312	8.44508	8.23112	8.46293	8.45092	8.43973	8.40506	8.31251	8.60545	8.59689	8.55021	8.58654	8.52429	8.63559	8.48591	8.34218	8.58957	8.44371	8.4439	8.621	8.44583	8.37081	8.62245	8.48861	8.50909	8.55874	8.6434	8.65189	8.6606	8.57301	8.54558	8.73397	8.59361	8.59596	8.57169	8.23444	7.87687	8.12834	7.93445	7.87638	8.13284	8.10656	8.09003	8.2819	7.69861	8.2517	7.763	7.78259
784	8.37711	8.4654	8.42671	8.26232	8.4447	8.42134	8.44708	8.39607	8.32094	8.64238	8.56575	8.51451	8.58894	8.54963	8.61446	8.50448	8.40141	8.60871	8.41818	8.44132	8.61948	8.43709	8.40771	8.6015	8.4699	8.48257	8.54421	8.64599	8.68702	8.66943	8.58151	8.5476	8.72338	8.56453	8.56176	8.54435	8.22712	7.90539	8.11839	7.93436	7.9291	8.10237	8.10857	8.05729	8.33125	7.74813	8.25951	7.72599	7.79521
787	8.37172	8.47331	8.42819	8.27037	8.44858	8.46856	8.42866	8.40273	8.30127	8.66482	8.57713	8.52712	8.60556	8.53072	8.64338	8.52794	8.39641	8.62314	8.47179	8.40873	8.63123	8.44943	8.38125	8.61016	8.48942	8.49482	8.56935	8.67694	8.68558	8.67319	8.5918	8.52712	8.70547	8.57061	8.59128	8.54234	8.2358	7.93337	8.13408	7.88791	7.88253	8.09683	8.14357	8.12099	8.28356	7.76621	8.25774	7.81401	7.88102
790	8.37204	8.45558	8.4638	8.26463	8.47767	8.50237	8.42863	8.4166	8.31829	8.63749	8.5405	8.53752	8.62269	8.5405	8.62177	8.50802	8.4103	8.61164	8.4652	8.39217	8.64085	8.42883	8.40614	8.5992	8.48312	8.5169	8.58791	8.65199	8.69134	8.66914	8.60731	8.58158	8.7305	8.58021	8.56852	8.56732	8.22265	7.92721	8.17085	7.96265	7.94672	8.14015	8.17498	8.12491	8.29619	7.76631	8.20632	7.7026	7.8174
793	8.35991	8.47412	8.45431	8.24215	8.46821	8.50058	8.45485	8.41099	8.33491	8.67185	8.57753	8.55256	8.58533	8.52388	8.62482	8.51847	8.3893	8.60709	8.44834	8.4597	8.63127	8.42975	8.39145	8.59766	8.47763	8.49852	8.59711	8.66683	8.67368	8.6912	8.59921	8.52891	8.72146	8.55539	8.56207	8.53993	8.25632	7.89885	8.166	7.9185	7.89488	8.13104	8.10084	8.12722	8.31139	7.74665	8.20527	7.72475	7.82343
796	8.3776	8.46776	8.46593	8.27453	8.42674	8.44296	8.45013	8.37423	8.3572	8.65421	8.57518	8.58287	8.62842	8.56221	8.64591	8.54381	8.40078	8.63468	8.4492	8.45531	8.63071	8.4576	8.37231	8.57351	8.49734	8.51492	8.60729	8.68732	8.6916	8.69653	8.61639	8.60469	8.72689	8.60433	8.57073	8.59677	8.25501	7.89255	8.12755	7.91429	7.96999	8.15278	8.14193	8.07379	8.32828	7.7133	8.23871	7.74382	7.79872
799	8.37749	8.47758	8.47075	8.28284	8.45363	8.46312	8.45573	8.39291	8.34413	8.66786	8.59553	8.54396	8.6141	8.54112	8.67067	8.54807	8.36931	8.61723	8.45732	8.44296	8.66502	8.45809	8.40363	8.58272	8.47812	8.51426	8.58167	8.64891	8.69724	8.702	8.59521	8.53644	8.70649	8.59178	8.6053	8.60899	8.2694	7.89869	8.13343	7.96075	7.95942	8.11353	8.10559	8.07563	8.29309	7.7949	8.22667	7.80565	7.78778
802	8.38546	8.51771	8.46858	8.24463	8.44324	8.46515	8.45388	8.39318	8.36084	8.6759	8.58168	8.57276	8.61581	8.5685	8.67291	8.54192	8.39889	8.61811	8.45575	8.44314	8.64624	8.4461	8.38426	8.62076	8.50095	8.50693	8.60054	8.66995	8.68309	8.70443	8.60578	8.57494	8.69617	8.58174	8.56927	8.5825	8.25898	7.91704	8.19544	7.87694	7.96109	8.18222	8.1775	8.09687	8.34338	7.78842	8.25752	7.7934	7.8382
805	8.37601	8.48762	8.46461	8.2666	8.47227	8.47292	8.46389	8.39512	8.34666	8.68872	8.56613	8.52796	8.6208	8.5601	8.67758	8.53661	8.37098	8.63312	8.47478	8.42034	8.67233	8.45265	8.39068	8.63326	8.48011	8.52656	8.5948	8.67525	8.6878	8.70178	8.61665	8.56563	8.74004	8.60721	8.60939	8.62297	8.24377	7.93196	8.14586	7.92739	7.90455	8.17159	8.18878	8.1129	8.32899	7.75686	8.27024	7.77908	7.8011
808	8.38116	8.50582	8.45709	8.26817	8.46353	8.47593	8.45353	8.41749	8.36882	8.63102	8.59327	8.53333	8.62126	8.55202	8.64886	8.54278	8.38935	8.63228	8.47626	8.43063	8.66482	8.45179	8.43954	8.61123	8.4882	8.52739	8.62031	8.66967	8.67732	8.70007	8.58604	8.59086	8.74466	8.60185	8.60234	8.58403	8.23725	7.93277	8.19686	7.97207	7.90804	8.15563	8.16914	8.08444	8.30867	7.79204	8.24873	7.72911	7.83998
811	8.35907	8.49905	8.45783	8.24461	8.43479	8.4701	8.46329	8.41259	8.32996	8.65001	8.61188	8.54546	8.59764	8.57915	8.63985	8.53412	8.40561	8.62151	8.46767	8.42907	8.64896	8.48653	8.41814	8.63707	8.47887	8.55164	8.60187	8.69995	8.72592	8.71717	8.6027	8.5713	8.74266	8.64764	8.58137	8.58552	8.24637	7.93896	8.18608	7.947	7.93241	8.12299	8.13929	8.12792	8.27862	7.8078	8.27082	7.83341	7.84784
814	8.38491	8.48803	8.4266	8.29517	8.48555	8.48992	8.46962	8.43194	8.35248	8.68875	8.58968	8.59225	8.62382	8.56947	8.68276	8.56367	8.41266	8.63347	8.45895	8.46887	8.66876	8.43247	8.39266	8.6443	8.5034	8.50947	8.59732	8.70053	8.67563	8.70439	8.62219	8.56336	8.75823	8.58821	8.5899	8.57649	8.2517	7.83551	8.17918	7.95911	7.95898	8.17843	8.16497	8.10129	8.2949	7.81662	8.31309	7.78251	7.83304
817	8.40406	8.52446	8.44273	8.25907	8.47514	8.47557	8.49687	8.42309	8.35802	8.6901	8.59228	8.58614	8.6319	8.57874	8.67093	8.55302	8.37181	8.64758	8.49134	8.47518	8.67152	8.47142	8.39442	8.652	8.51643	8.54228	8.60998	8.70059	8.70678	8.7227	8.61889	8.57611	8.77543	8.57491	8.62838	8.59997	8.2379	7.87135	8.16986	7.96402	7.96892	8.1376	8.2117	8.12655	8.36517	7.76205	8.25112	7.8186	7.83097
820	8.38373	8.52719	8.46904	8.28774	8.46465	8.49417	8.46852	8.42768	8.36746	8.67172	8.59846	8.55992	8.63826	8.56036	8.69055	8.54437	8.40554	8.62653	8.47432	8.45656	8.64972	8.46844	8.42124	8.65368	8.4983	8.55332	8.6168	8.68451	8.70761	8.72316	8.60454	8.61177	8.75898	8.61168	8.60095	8.58983	8.27484	7.95215	8.20312	7.92243	7.9499	8.14359	8.11942	8.12612	8.31094	7.833	8.26964	7.73813	7.85808
823	8.41393	8.51283	8.45449	8.27702	8.47536	8.47874	8.46826	8.42507	8.36136	8.67092	8.5875	8.58848	8.66288	8.53568	8.66982	8.52371	8.41267	8.64218	8.4818	8.42208	8.66931	8.47277	8.40917	8.65352	8.50223	8.53311	8.59675	8.69783	8.73137	8.74074	8.64139	8.58899	8.76385	8.59543	8.62755	8.60401	8.29408	7.96321	8.1988	7.96926	7.97426	8.15612	8.1709	8.11279	8.33159	7.81807	8.31717	7.76872	7.87699
826	8.37911	8.5325	8.49727	8.28588	8.47078	8.54243	8.45785	8.4544	8.37273	8.67024	8.59605	8.54648	8.63748	8.61192	8.65695	8.53227	8.44658	8.66095	8.47565	8.46522	8.65364	8.45567	8.40595	8.63573	8.5242	8.54827	8.59712	8.66248	8.68209	8.73613	8.60602	8.62712	8.76494	8.60781	8.61305	8.58808	8.33045	7.95473	8.1555	7.93332	7.93475	8.18729	8.16624	8.14937	8.32587	7.81357	8.24869	7.72129	7.81735
829	8.3784	8.52417	8.48629	8.29351	8.47335	8.5237	8.47809	8.44397	8.37765	8.64674	8.63255	8.56661	8.65513	8.54687	8.65601	8.55144	8.41589	8.6348	8.49731	8.51367	8.6499	8.42581	8.4147	8.68605	8.47114	8.54594	8.6065	8.68952	8.74033	8.71809	8.62623	8.60195	8.77691	8.61506	8.6415	8.60674	8.28625	7.92905	8.18585	7.96058	7.97827	8.17987	8.21653	8.09963	8.34429	7.77328	8.27347	7.76192	7.87008
832	8.38439	8.51014	8.46602	8.2656	8.49163	8.48383	8.46856	8.46559	8.36717	8.68328	8.61744	8.57304	8.65986	8.58545	8.65092	8.56621	8.40813	8.65178	8.4524	8.43786	8.66931	8.47659	8.41517	8.66202	8.53877	8.54702	8.61206	8.7208	8.72214	8.71158	8.618	8.60726	8.76559	8.59358	8.61395	8.62243	8.29997	7.96457	8.16137	8.0016	7.90146	8.15238	8.1782	8.15031	8.31507	7.83353	8.22821	7.78638	7.89564
835	8.3895	8.51557	8.46589	8.29367	8.48754	8.53499	8.48425	8.4604	8.35914	8.68411	8.61925	8.60454	8.64394	8.59011	8.71578	8.53624	8.41378	8.6669	8.47368	8.48698	8.68908	8.46278	8.39222	8.64963	8.5046	8.55551	8.65674	8.71728	8.7302	8.73113	8.6554	8.59254	8.76028	8.6198	8.60103	8.59806	8.27866	7.91821	8.17247	7.9881	7.98794	8.20638	8.16229	8.15466	8.33267	7.8086	8.29227	7.72084	7.84104
838	8.42175	8.51826	8.49056	8.29214	8.47757	8.50275	8.49261	8.42815	8.37115	8.69252	8.61129	8.57388	8.65104	8.60485	8.68118	8.54555	8.42831	8.66337	8.47709	8.47998	8.69661	8.51455	8.43085	8.66761	8.50499	8.53387	8.64735	8.72197	8.70595	8.75482	8.59942	8.60464	8.76344	8.6306	8.61933	8.62178	8.32289	7.95582	8.18195	8.0113	7.96467	8.19612	8.13261	8.15425	8.3346	7.74872	8.27824	7.75672	7.89421
841	8.43255	8.52837	8.49053	8.27428	8.49983	8.51878	8.46657	8.45326	8.39989	8.70707	8.61374	8.60891	8.63509	8.60582	8.69754	8.57141	8.42649	8.66955	8.45644	8.4583	8.69183	8.47726	8.44612	8.65069	8.52487	8.55989	8.63414	8.72675	8.73178	8.75029	8.6558	8.6181	8.77605	8.6315	8.61752	8.612	8.28529	7.95979	8.23485	7.96784	7.9215	8.18303	8.15917	8.11543	8.34318	7.78044	8.27972	7.83054	7.82108
844	8.39444	8.53776	8.49094	8.27954	8.51292	8.50966	8.4788	8.45073	8.39223	8.68288	8.62041	8.57642	8.63411	8.60115	8.71056	8.54827	8.47004	8.65842	8.47682	8.49743	8.67157	8.45565	8.42822	8.66462	8.52695	8.57564	8.60415	8.70825	8.70827	8.73009	8.63241	8.59617	8.76785	8.66466	8.62588	8.6167	8.25369	7.93065	8.21644	8.0022	7.98936	8.20852	8.13773	8.12228	8.35096	7.80112	8.31561	7.82464	7.89555
847	8.41794	8.51893	8.50446	8.31303	8.49963	8.51493	8.47335	8.43599	8.39083	8.71366	8.62717	8.58189	8.66919	8.59647	8.70204	8.58567	8.40622	8.68283	8.48455	8.48658	8.6572	8.48674	8.43828	8.68418	8.51895	8.5518	8.62342	8.73966	8.72212	8.7313	8.64038	8.58706	8.75928	8.59813	8.6439	8.59137	8.3086	7.98676	8.20955	8.027	8.02384	8.17109	8.21691	8.14796	8.34001	7.82594	8.32174	7.75265	7.86234
850	8.43323	8.555	8.52314	8.30593	8.48442	8.54152	8.48745	8.45998	8.37121	8.67791	8.64178	8.62455	8.66723	8.60828	8.71935	8.57494	8.41604	8.67089	8.51229	8.48739	8.69175	8.48402	8.41673	8.66796	8.53426	8.56292	8.60615	8.72944	8.71652	8.72507	8.65328	8.61568	8.78128	8.63086	8.62241	8.63067	8.27636	7.97607	8.22891	8.03396	7.95023	8.17585	8.22661	8.09922	8.37342	7.83418	8.29418	7.7796	7.88737
853	8.43813	8.54009	8.48115	8.2986	8.48512	8.54404	8.49869	8.45777	8.40135	8.69304	8.6434	8.58375	8.64794	8.58973	8.69678	8.55351	8.42834	8.66601	8.5291	8.45861	8.66455	8.4851	8.4052	8.68138	8.50754	8.58529	8.6784	8.71623	8.74592	8.73859	8.65261	8.62118	8.79426	8.66034	8.6209	8.62278	8.25168	7.96737	8.19424	7.95346	7.95624	8.17528	8.1689	8.14198	8.35915	7.79045	8.34619	7.78645	7.89056
856	8.42677	8.52831	8.52497	8.31033	8.48993	8.53959	8.46193	8.46914	8.37247	8.70873	8.61979	8.60326	8.63872	8.59316	8.68749	8.55623	8.42473	8.6872	8.48247	8.48102	8.68502	8.50286	8.43418	8.68945	8.53359	8.56501	8.6367	8.73368	8.74579	8.74025	8.65519	8.61113	8.78676	8.65325	8.62035	8.61143	8.31816	7.9346	8.18343	7.96036	7.97929	8.16583	8.18159	8.16052	8.35381	7.79351	8.28633	7.77133	7.9044
859	8.37006	8.53161	8.51234	8.30041	8.50457	8.49983	8.48769	8.45717	8.3844	8.7402	8.63722	8.59023	8.67053	8.60864	8.68473	8.58484	8.43569	8.65075	8.50971	8.48749	8.65375	8.48776	8.41267	8.6998	8.53284	8.56893	8.64384	8.7339	8.73257	8.73663	8.65698	8.65151	8.77304	8.64562	8.64468	8.63159	8.29146	7.97396	8.22428	7.98647	7.96067	8.21223	8.19549	8.14011	8.38916	7.87136	8.27829	7.8309	7.88172
862	8.44039	8.55021	8.50214	8.29076	8.50093	8.53579	8.48375	8.44697	8.39461	8.72986	8.63929	8.59332	8.65483	8.61428	8.70917	8.56794	8.42373	8.69191	8.50058	8.48075	8.67911	8.48068	8.45294	8.66842	8.52884	8.5725	8.63582	8.72057	8.75499	8.77429	8.68952	8.6235	8.78843	8.62875	8.63441	8.62357	8.28696	7.9568	8.1947	7.98942	7.94032	8.23611	8.15757	8.16105	8.35397	7.82649	8.28194	7.8083	7.82625
865	8.45125	8.57828	8.52312	8.32892	8.53761	8.52286	8.49939	8.47613	8.40027	8.72358	8.62487	8.61462	8.67905	8.63945	8.71819	8.56633	8.43485	8.67345	8.4992	8.47299	8.6742	8.49165	8.46455	8.64888	8.56813	8.55401	8.62957	8.73045	8.74272	8.75669	8.6757	8.63536	8.79178	8.66196	8.6469	8.61911	8.30302	7.98462	8.24717	7.98244	7.97989	8.17893	8.16092	8.1793	8.37246	7.85596	8.30121	7.83918	7.88304
868	8.4404	8.55181	8.52331	8.31901	8.50368	8.55521	8.49346	8.46594	8.41738	8.74634	8.60725	8.61805	8.67711	8.62345	8.72468	8.55491	8.4585	8.63929	8.50503	8.52998	8.69438	8.52352	8.47907	8.6709	8.57137	8.5295	8.64108	8.71723	8.75346	8.77043	8.64734	8.63495	8.78511	8.6718	8.65066	8.6497	8.35354	7.969	8.23424	8.00647	7.97622	8.23667	8.16499	8.16172	8.38041	7.88915	8.34168	7.76976	7.88792
871	8.46586	8.54699	8.50168	8.30426	8.51577	8.51205	8.49545	8.45392	8.40172	8.72998	8.64655	8.61964	8.68379	8.60634	8.70594	8.59178	8.44157	8.67805	8.50918	8.47833	8.68978	8.48971	8.45678	8.65739	8.55407	8.58473	8.68358	8.72793	8.72127	8.76039	8.65646	8.66004	8.81305	8.66382	8.63678	8.61993	8.30448	7.95964	8.22812	8.01034	8.02146	8.19615	8.15781	8.11985	8.36938	7.85624	8.34732	7.78527	7.85065
874	8.41405	8.5558	8.50959	8.31177	8.52413	8.52045	8.52598	8.45075	8.37573	8.72478	8.60832	8.61898	8.68085	8.62327	8.72033	8.58705	8.4549	8.66274	8.54227	8.47971	8.74627	8.51645	8.42204	8.67466	8.55693	8.6228	8.66476	8.75304	8.74596	8.76245	8.65234	8.64411	8.81977	8.65793	8.65942	8.64195	8.36632	8.0065	8.26202	7.99761	8.02675	8.18269	8.18756	8.13799	8.41075	7.91565	8.29207	7.82125	7.86574
877	8.40421	8.55703	8.506	8.28522	8.54697	8.54553	8.48147	8.47726	8.40387	8.72503	8.63436	8.63031	8.65697	8.59515	8.72176	8.58249	8.46586	8.68246	8.50542	8.49781	8.70093	8.5074	8.46048	8.69795	8.55892	8.5978	8.66055	8.72259	8.74067	8.76419	8.67975	8.63045	8.8016	8.65411	8.66053	8.59248	8.3057	7.95469	8.2386	7.97373	8.01677	8.23048	8.18389	8.19302	8.42101	7.81627	8.31771	7.83941	7.88725
880	8.45706	8.57388	8.54431	8.33829	8.49744	8.56721	8.50497	8.45873	8.40066	8.70516	8.65477	8.61471	8.6843	8.61856	8.70393	8.59193	8.45497	8.69051	8.48129	8.50925	8.69191	8.50238	8.44568	8.70367	8.56474	8.60837	8.64301	8.75853	8.77941	8.75451	8.67515	8.61952	8.80974	8.64838	8.65226	8.65265	8.31227	7.98976	8.23338	8.01658	7.9938	8.21263	8.22981	8.16804	8.37396	7.83914	8.32173	7.75472	7.91422
883	8.42913	8.53838	8.53006	8.32885	8.50528	8.58491	8.5009	8.465	8.41381	8.73575	8.641	8.61095	8.67403	8.62928	8.7247	8.5828	8.44807	8.66851	8.48859	8.52126	8.71908	8.51479	8.47017	8.70419	8.5533	8.58857	8.66884	8.76075	8.80484	8.7635	8.65857	8.63289	8.80089	8.65841	8.64972	8.64701	8.32958	7.96057	8.26912	7.98462	7.94976	8.18549	8.21013	8.19023	8.36083	7.88129	8.28975	7.80075	7.91688
886	8.43953	8.57902	8.52639	8.31531	8.56469	8.53675	8.52907	8.48232	8.40795	8.7524	8.68595	8.63492	8.65137	8.63236	8.69584	8.60735	8.43729	8.69614	8.5317	8.53477	8.70726	8.48978	8.45873	8.69017	8.57618	8.6093	8.68499	8.75734	8.81552	8.77594	8.68443	8.6593	8.82648	8.6712	8.66795	8.64356	8.31514	7.98082	8.22878	7.99297	7.94617	8.20068	8.2163	8.17387	8.37509	7.87308	8.32542	7.7655	7.89989
889	8.44818	8.56479	8.5471	8.30457	8.5055	8.53433	8.50268	8.49094	8.45108	8.74878	8.6275	8.62578	8.68453	8.63768	8.73316	8.6173	8.49729	8.71203	8.53202	8.52383	8.70075	8.49439	8.45955	8.68937	8.56	8.61468	8.6843	8.74839	8.75908	8.79187	8.64741	8.66374	8.82171	8.69939	8.66933	8.65064	8.32081	8.0251	8.25384	8.03491	8.03454	8.25543	8.23816	8.20533	8.37778	7.83727	8.33594	7.82873	7.91098
892	8.47293	8.55429	8.5283	8.32448	8.5243	8.54324	8.53526	8.50094	8.44403	8.71964	8.65268	8.62541	8.68751	8.61651	8.73746	8.57205	8.46517	8.69889	8.54116	8.517	8.72061	8.54385	8.4681	8.6918	8.57848	8.59309	8.66458	8.76782	8.76628	8.76204	8.65915	8.677	8.81402	8.67733	8.66963	8.66152	8.38247	7.99129	8.21833	8.0141	8.01466	8.21187	8.23958	8.1867	8.35552	7.86406	8.32112	7.7909	7.86114
895	8.43601	8.5697	8.53715	8.33271	8.51677	8.56484	8.51021	8.46633	8.42922	8.73954	8.66811	8.64276	8.70706	8.62416	8.75658	8.6227	8.44644	8.69554	8.53926	8.57662	8.73838	8.51895	8.45564	8.69572	8.60027	8.6125	8.71061	8.76416	8.75316	8.78089	8.69	8.64487	8.80286	8.65614	8.6622	8.63492	8.38512	7.99277	8.22408	8.03584	7.98483	8.24545	8.24095	8.17015	8.38385	7.82399	8.31381	7.8284	7.91264
898	8.48526	8.56688	8.52789	8.31913	8.52158	8.5679	8.52207	8.50666	8.38704	8.74898	8.64498	8.62944	8.6817	8.647	8.74001	8.59611	8.47016	8.71967	8.53416	8.52197	8.75548	8.54064	8.45386	8.72892	8.56652	8.60157	8.68631	8.76334	8.79339	8.77922	8.67832	8.65214	8.80365	8.67645	8.64911	8.6706	8.35674	7.99227	8.26901	8.04413	7.99558	8.26854	8.21348	8.1937	8.37158	7.84463	8.35122	7.84443	7.92446
901	8.48512	8.5788	8.56207	8.3186	8.54121	8.55685	8.51677	8.47538	8.40438	8.72144	8.63436	8.66618	8.7069	8.63617	8.73488	8.60267	8.47326	8.68388	8.54883	8.52566	8.74881	8.51406	8.49163	8.70994	8.54969	8.61076	8.68292	8.76677	8.77142	8.78622	8.66836	8.64371	8.80614	8.70823	8.66001	8.64623	8.32661	7.97532	8.26727	7.99464	8.01245	8.23777	8.2281	8.17492	8.40501	7.79029	8.3528	7.84883	7.92109
904	8.45025	8.5821	8.55712	8.33498	8.51302	8.57492	8.56018	8.48986	8.41451	8.79713	8.67065	8.64456	8.67502	8.62347	8.72291	8.62577	8.45972	8.70205	8.52805	8.50758	8.75063	8.53125	8.46315	8.69412	8.56521	8.59711	8.67618	8.7977	8.78812	8.75198	8.72136	8.69021	8.83204	8.67846	8.66098	8.67813	8.38614	8.04015	8.24928	8.04515	8.05364	8.26615	8.19575	8.16648	8.38539	7.83655	8.34435	7.89161	7.90613
907	8.4227	8.54263	8.52853	8.3248	8.56293	8.58099	8.5576	8.50641	8.44595	8.78129	8.69007	8.63477	8.68217	8.64947	8.73033	8.60649	8.47104	8.71855	8.53937	8.53589	8.75084	8.50118	8.4744	8.73372	8.58223	8.60784	8.70573	8.75927	8.77659	8.76291	8.6761	8.68041	8.8068	8.69151	8.69823	8.64314	8.35762	8.015	8.25655	8.04249	8.02278	8.23859	8.25882	8.15528	8.39456	7.90868	8.33318	7.80704	7.94784
910	8.46141	8.58753	8.53999	8.36957	8.55775	8.57974	8.52911	8.47358	8.42693	8.76585	8.67113	8.65213	8.69094	8.6537	8.73041	8.61183	8.47336	8.7165	8.57072	8.50978	8.73824	8.52821	8.47709	8.72638	8.56878	8.62051	8.69848	8.74039	8.79103	8.7972	8.70401	8.66842	8.81786	8.66181	8.68888	8.69683	8.37683	8.00284	8.26102	8.0277	8.06421	8.23283	8.18493	8.14597	8.4362	7.80849	8.35994	7.86	7.8979
913	8.46853	8.58501	8.56833	8.3542	8.51508	8.54375	8.51054	8.4628	8.43177	8.7469	8.66753	8.66838	8.71394	8.62929	8.78698	8.60786	8.46417	8.72565	8.5549	8.50287	8.72835	8.54356	8.46965	8.74662	8.59106	8.6201	8.69354	8.76053	8.77657	8.80218	8.6963	8.66812	8.81736	8.67519	8.67319	8.63112	8.35744	8.05663	8.2705	8.00571	8.02196	8.25456	8.24274	8.15816	8.39213	7.88514	8.37115	7.87223	7.90159
916	8.46609	8.59274	8.53102	8.35465	8.51943	8.58627	8.54552	8.50015	8.43442	8.73461	8.67668	8.67033	8.69964	8.66237	8.74256	8.64729	8.48386	8.71634	8.56968	8.5517	8.76065	8.55241	8.46172	8.71496	8.59266	8.62362	8.69902	8.7553	8.79047	8.79196	8.65929	8.675	8.82324	8.68689	8.6755	8.70468	8.36677	7.97847	8.26137	8.08752	7.97258	8.24197	8.22747	8.21798	8.42088	7.90338	8.35693	7.78146	7.89475
919	8.45382	8.58527	8.54822	8.32687	8.52975	8.57728	8.54915	8.4901	8.4427	8.76466	8.67146	8.6638	8.71329	8.64115	8.76236	8.61949	8.48827	8.7584	8.55893	8.53584	8.71815	8.54061	8.49308	8.70742	8.59685	8.63937	8.69897	8.7696	8.78033	8.81053	8.67248	8.65023	8.82983	8.68731	8.70623	8.68656	8.35712	8.00616	8.3052	8.04152	8.01857	8.23803	8.23606	8.23055	8.41608	7.82456	8.33029	7.85973	7.90929
922	8.49716	8.59055	8.56404	8.36029	8.53643	8.58554	8.54613	8.47639	8.45262	8.81256	8.66893	8.66262	8.69599	8.65706	8.76902	8.60972	8.47874	8.70099	8.53759	8.53136	8.7624	8.51821	8.48624	8.70406	8.60052	8.63985	8.70876	8.80769	8.77872	8.80338	8.71187	8.66147	8.86554	8.69909	8.71484	8.6761	8.342	8.06789	8.2913	8.03626	8.01612	8.22071	8.24501	8.22926	8.40201	7.85831	8.35407	7.81398	7.88195
925	8.45237	8.58498	8.5456	8.35777	8.54258	8.59589	8.55346	8.4933	8.44645	8.77331	8.68717	8.65955	8.68745	8.64972	8.73065	8.61964	8.46483	8.71933	8.52674	8.57338	8.73102	8.55795	8.5133	8.74591	8.57502	8.62326	8.69592	8.76468	8.8089	8.79679	8.69993	8.66272	8.84904	8.69732	8.69663	8.69128	8.38281	8.00045	8.27928	8.11005	8.01736	8.24899	8.19968	8.1854	8.39853	7.85226	8.35695	7.83569	7.94451
928	8.47348	8.57375	8.56441	8.32286	8.53219	8.58679	8.54183	8.493	8.45625	8.77226	8.70109	8.6715	8.72201	8.6719	8.74641	8.62057	8.49846	8.74013	8.51143	8.54353	8.72919	8.56265	8.48315	8.74094	8.59076	8.63398	8.6974	8.76094	8.81323	8.80051	8.70355	8.65271	8.88056	8.68369	8.69299	8.68105	8.38488	7.962	8.27279	8.02292	8.0053	8.27045	8.24447	8.21029	8.45073	7.88867	8.36372	7.8455	7.89999
931	8.48824	8.5973	8.56625	8.36191	8.55354	8.61313	8.55403	8.47704	8.44936	8.77337	8.68657	8.66447	8.71162	8.65696	8.76315	8.63726	8.48491	8.72856	8.57109	8.5296	8.72281	8.54479	8.5018	8.74543	8.58779	8.62034	8.72663	8.76089	8.84879	8.82086	8.70695	8.68864	8.83082	8.69104	8.69769	8.68575	8.37964	7.99513	8.22943	7.99618	7.99715	8.2261	8.24591	8.2151	8.39547	7.85174	8.42284	7.91256	7.93431
934	8.44392	8.59689	8.56322	8.36337	8.55593	8.57967	8.52742	8.50476	8.453	8.8051	8.7166	8.675	8.72636	8.68582	8.77557	8.6352	8.48941	8.74753	8.55263	8.53387	8.75813	8.58977	8.49224	8.76753	8.61714	8.66284	8.72576	8.79283	8.81649	8.81835	8.73618	8.68212	8.84795	8.67789	8.72159	8.66744	8.3927	7.97374	8.25535	8.04108	8.05689	8.27266	8.20877	8.22216	8.46416	7.85416	8.33739	7.83931	7.89635
937	8.49099	8.6199	8.56747	8.35991	8.56329	8.56285	8.53931	8.52759	8.43352	8.76881	8.69796	8.64115	8.68336	8.68465	8.79665	8.63038	8.46454	8.75463	8.57221	8.56159	8.75112	8.56351	8.4867	8.74399	8.61748	8.64799	8.73275	8.78786	8.81641	8.80489	8.68543	8.67508	8.85277	8.70294	8.70354	8.70334	8.4311	8.02462	8.26887	8.08053	8.01759	8.24884	8.27012	8.22224	8.44386	7.8765	8.36595	7.86338	7.97123
940	8.49305	8.57513	8.59924	8.33054	8.55293	8.59412	8.51778	8.48481	8.46724	8.75612	8.68618	8.70014	8.73913	8.69217	8.74648	8.62488	8.48283	8.7357	8.56233	8.55931	8.7597	8.55897	8.51874	8.71983	8.59986	8.65285	8.72882	8.78565	8.84153	8.8117	8.69436	8.69615	8.87124	8.68006	8.70331	8.68432	8.3666	8.01323	8.24183	8.01974	8.02249	8.28268	8.25318	8.20064	8.42978	7.86887	8.36936	7.85627	7.92703
943	8.49643	8.59818	8.55198	8.35122	8.57156	8.57635	8.56541	8.53837	8.46409	8.79596	8.70792	8.68283	8.71211	8.64239	8.7711	8.61668	8.51532	8.7225	8.57424	8.549	8.78799	8.55308	8.50147	8.77959	8.56995	8.63943	8.70014	8.81156	8.81823	8.79771	8.69968	8.67103	8.86603	8.70312	8.70294	8.68951	8.35226	7.98786	8.25339	8.04367	8.02998	8.25856	8.24162	8.27673	8.43538	7.85035	8.36225	7.8516	7.95662
946	8.48174	8.60934	8.58501	8.3299	8.55623	8.59199	8.5196	8.55684	8.45969	8.78424	8.70617	8.68865	8.69976	8.65643	8.75909	8.67842	8.48441	8.75372	8.56365	8.54143	8.7822	8.58618	8.49498	8.74776	8.60658	8.64162	8.72791	8.79043	8.81804	8.81078	8.74155	8.67221	8.8565	8.70769	8.69764	8.70208	8.41109	8.0436	8.26616	8.07705	8.05724	8.26786	8.21719	8.20314	8.39311	7.84724	8.37352	7.87514	7.92005
949	8.49389	8.62121	8.56167	8.4225	8.54983	8.62522	8.55205	8.53477	8.45273	8.78428	8.73245	8.67976	8.72973	8.67038	8.77762	8.62788	8.52296	8.73368	8.54509	8.56703	8.77374	8.57147	8.50377	8.78795	8.61056	8.65413	8.74021	8.79928	8.82268	8.80449	8.7361	8.68291	8.88467	8.70859	8.74254	8.70918	8.37781	8.01332	8.2824	8.06832	8.03217	8.24887	8.2649	8.21479	8.40451	7.87858	8.38112	7.92997	7.93904
952	8.49066	8.58557	8.58084	8.34012	8.58522	8.59021	8.5327	8.55173	8.4342	8.766	8.71293	8.70826	8.76388	8.71963	8.81223	8.64407	8.51091	8.73436	8.57298	8.57665	8.7728	8.55363	8.51609	8.76768	8.61317	8.65824	8.7274	8.80309	8.84415	8.80609	8.752	8.67672	8.8754	8.70034	8.71323	8.7224	8.37968	8.01794	8.27506	8.07335	8.02795	8.29921	8.2633	8.20055	8.42612	7.89815	8.38939	7.88379	8.01292
955	8.50961	8.62468	8.58333	8.35774	8.5689	8.57678	8.57715	8.51835	8.45293	8.80633	8.69503	8.68808	8.74889	8.66954	8.79875	8.64484	8.47854	8.72199	8.57292	8.54874	8.72304	8.56238	8.52281	8.74481	8.61017	8.62328	8.74648	8.80872	8.8252	8.82792	8.71379	8.69507	8.83712	8.71912	8.73363	8.70309	8.4083	7.99204	8.30696	8.04989	8.08711	8.26304	8.22504	8.24916	8.42615	7.88429	8.37021	7.8526	7.91584
958	8.50173	8.59756	8.564	8.37768	8.59442	8.61884	8.57655	8.51455	8.46789	8.78224	8.73539	8.70068	8.74991	8.69825	8.78328	8.63672	8.49862	8.74356	8.58237	8.57706	8.7677	8.57643	8.49607	8.7641	8.61106	8.66489	8.73004	8.81539	8.82409	8.82972	8.73846	8.70701	8.85466	8.68325	8.71443	8.70606	8.36974	8.08252	8.25031	8.03568	8.09043	8.25619	8.24146	8.28554	8.43759	7.86791	8.40105	7.89433	7.97638
961	8.48268	8.62292	8.59719	8.37813	8.57244	8.6305	8.5494	8.53918	8.47824	8.79333	8.71237	8.69329	8.75139	8.69447	8.8046	8.64208	8.4905	8.7522	8.57313	8.57885	8.77589	8.57543	8.5203	8.71411	8.59067	8.64278	8.70482	8.81746	8.8582	8.81975	8.75263	8.68953	8.87771	8.74218	8.70271	8.71076	8.39911	8.03492	8.2601	8.05722	8.07719	8.28284	8.25695	8.24633	8.46923	7.90445	8.4205	7.88893	7.91631
964	8.48386	8.60783	8.58377	8.34775	8.59737	8.59185	8.59172	8.53233	8.4748	8.80547	8.7039	8.69104	8.7445	8.66853	8.79774	8.6722	8.48734	8.76776	8.57846	8.55594	8.77364	8.56099	8.50131	8.77315	8.61497	8.69169	8.70901	8.82561	8.83916	8.83835	8.72591	8.71976	8.90648	8.73126	8.72039	8.71284	8.37794	8.02294	8.2682	8.08702	8.03609	8.26049	8.26854	8.24817	8.44562	7.89713	8.39106	7.8898	7.96431
967	8.49259	8.60937	8.60853	8.40817	8.60532	8.60799	8.57168	8.54483	8.43191	8.82627	8.74339	8.67564	8.77407	8.71176	8.79434	8.64849	8.50937	8.74074	8.5867	8.55814	8.7706	8.56891	8.50238	8.7568	8.66025	8.65487	8.74459	8.80824	8.8397	8.83711	8.71184	8.67745	8.86234	8.71847	8.72532	8.74325	8.38641	8.04088	8.29005	8.06581	8.05961	8.28265	8.28296	8.19841	8.46808	7.9219	8.44267	7.91865	8.00527
970	8.52083	8.60859	8.57748	8.37866	8.58564	8.62218	8.58843	8.54794	8.48339	8.78875	8.7253	8.70757	8.74763	8.70239	8.79862	8.65175	8.52019	8.78106	8.56501	8.55689	8.78779	8.591	8.539	8.76012	8.63895	8.64658	8.73852	8.81162	8.83181	8.81239	8.73322	8.72306	8.87257	8.72204	8.72936	8.70794	8.39997	8.05598	8.28953	8.03328	8.0958	8.30071	8.25308	8.18963	8.42453	7.87603	8.4196	7.85247	7.99811
973	8.5258	8.64949	8.58732	8.37156	8.57284	8.61839	8.58344	8.55365	8.47833	8.81192	8.76438	8.69585	8.72362	8.69269	8.79991	8.67222	8.53339	8.78009	8.58677	8.56723	8.80309	8.57986	8.5019	8.78065	8.60699	8.63872	8.67315	8.83854	8.81544	8.85772	8.74658	8.73323	8.92005	8.71917	8.75308	8.71572	8.36383	8.03377	8.34695	8.03002	8.07196	8.28417	8.28782	8.23287	8.42574	7.91622	8.37964	7.88969	7.91836
976	8.48864	8.62051	8.5879	8.39754	8.62609	8.61229	8.56244	8.54471	8.45218	8.79608	8.74244	8.68899	8.77763	8.7217	8.80106	8.65152	8.52591	8.76317	8.59553	8.56632	8.82301	8.58806	8.50338	8.78326	8.65084	8.68179	8.72223	8.85484	8.82774	8.86555	8.7464	8.69792	8.90279	8.71886	8.73893	8.73136	8.39567	8.10532	8.27637	8.03344	8.07646	8.26269	8.29874	8.28849	8.45889	7.91352	8.44988	7.90962	7.95721
979	8.50451	8.60835	8.58469	8.3565	8.60943	8.60538	8.59659	8.50736	8.47901	8.78398	8.74254	8.72374	8.77388	8.72833	8.81232	8.66621	8.54018	8.76165	8.5884	8.56184	8.7819	8.58333	8.54364	8.76373	8.64096	8.66291	8.75565	8.80329	8.84436	8.86139	8.75399	8.70528	8.85388	8.73791	8.76478	8.7512	8.41478	8.06199	8.32114	8.11779	8.05645	8.32913	8.23179	8.25858	8.47055	7.93722	8.38928	7.84106	7.96971
982	8.53162	8.64404	8.57801	8.38227	8.59361	8.61921	8.59469	8.5688	8.48475	8.80183	8.70307	8.68733	8.73773	8.69896	8.8148	8.68713	8.5266	8.778	8.58928	8.59128	8.83378	8.61252	8.52295	8.77164	8.61363	8.66996	8.75628	8.82404	8.88108	8.85334	8.74449	8.71445	8.89567	8.73797	8.70148	8.7142	8.40849	8.03986	8.31485	8.0973	8.07707	8.27979	8.27467	8.24479	8.43034	7.88855	8.39499	7.8387	7.95267
985	8.49483	8.6676	8.61575	8.37035	8.60684	8.59968	8.60306	8.54734	8.48092	8.8157	8.74562	8.69024	8.74298	8.70152	8.79831	8.6723	8.49921	8.77906	8.5829	8.59188	8.80652	8.58405	8.51463	8.75632	8.64684	8.66023	8.77353	8.84944	8.86543	8.83813	8.73346	8.73345	8.88781	8.72679	8.73969	8.72265	8.40406	8.08387	8.33356	8.07247	8.05277	8.32753	8.28387	8.25746	8.45798	7.8837	8.37547	7.84159	7.95866
988	8.51205	8.62047	8.62115	8.37862	8.58704	8.61928	8.55674	8.54663	8.47406	8.79935	8.74124	8.70358	8.77741	8.69921	8.82314	8.69506	8.52213	8.75263	8.60847	8.56903	8.79667	8.57797	8.54673	8.80226	8.61281	8.67717	8.72775	8.80696	8.83762	8.84504	8.75274	8.70286	8.89715	8.73301	8.73337	8.68242	8.41282	8.02349	8.31553	8.06901	8.07454	8.30413	8.27571	8.2608	8.44518	7.84289	8.38755	7.83046	7.9185
991	8.52601	8.63463	8.6164	8.39205	8.58804	8.63646	8.58436	8.51955	8.48497	8.84984	8.73446	8.70984	8.75333	8.68595	8.79716	8.66463	8.51308	8.78085	8.56912	8.59721	8.78947	8.56896	8.52021	8.76365	8.63786	8.68989	8.74666	8.85036	8.88832	8.88503	8.73395	8.69065	8.90993	8.75723	8.74475	8.72521	8.42288	8.06812	8.26057	8.12865	8.01857	8.29905	8.30614	8.22339	8.44833	7.96259	8.42423	7.90495	7.9774
994	8.52874	8.62186	8.61706	8.39148	8.59473	8.61621	8.57967	8.52401	8.47221	8.79866	8.75315	8.69768	8.74522	8.7017	8.82862	8.67759	8.52366	8.78049	8.59509	8.60953	8.79078	8.58244	8.50948	8.77558	8.64934	8.68477	8.75838	8.85358	8.82106	8.86275	8.75986	8.6882	8.89303	8.73063	8.72694	8.72101	8.41007	8.03534	8.36851	8.09992	8.07633	8.31292	8.33316	8.23555	8.46638	7.92118	8.38449	7.91218	7.98086
997	8.518	8.63335	8.60561	8.38443	8.61762	8.61544	8.59886	8.55412	8.46835	8.82165	8.73121	8.70958	8.74619	8.71744	8.82914	8.67904	8.51187	8.79225	8.59455	8.60512	8.81079	8.61118	8.53262	8.82112	8.64351	8.69399	8.73699	8.83585	8.85638	8.85992	8.76745	8.70965	8.88551	8.75568	8.74121	8.71802	8.391	8.07522	8.29435	8.08641	8.08991	8.31029	8.30758	8.23571	8.43007	7.93093	8.43861	7.89481	7.98749
1000	8.5204	8.65225	8.61196	8.40777	8.6113	8.63132	8.56913	8.55088	8.48037	8.81752	8.75191	8.70326	8.78617	8.71596	8.80774	8.69297	8.52756	8.77856	8.61468	8.57818	8.81091	8.61513	8.52861	8.80864	8.63068	8.68104	8.74597	8.83194	8.86072	8.86757	8.76034	8.72859	8.9103	8.75044	8.76241	8.70998	8.40769	8.07742	8.34915	8.0718	8.12248	8.31398	8.29215	8.26085	8.46963	7.95551	8.42758	7.8841	7.96849
1003	8.51132	8.64413	8.60398	8.39866	8.60459	8.61159	8.59773	8.51404	8.50691	8.83482	8.73355	8.69562	8.75402	8.71133	8.81175	8.67654	8.54969	8.77343	8.60766	8.62153	8.79225	8.59312	8.54069	8.7986	8.63622	8.6743	8.76197	8.85593	8.86609	8.86093	8.75032	8.7432	8.90019	8.72554	8.76094	8.72941	8.44209	8.11021	8.32146	8.06373	8.07665	8.32298	8.25771	8.26703	8.4776	7.93212	8.41813	7.96918	7.99344
1006	8.54181	8.64477	8.63587	8.40792	8.62543	8.6064	8.62968	8.58208	8.49838	8.85384	8.7244	8.69956	8.78121	8.70965	8.80906	8.68866	8.52424	8.7557	8.60773	8.57557	8.81079	8.61814	8.49406	8.78364	8.65052	8.72166	8.75332	8.845	8.86094	8.88403	8.75165	8.71528	8.91072	8.74216	8.78315	8.75615	8.40614	8.06505	8.30632	8.09672	8.09731	8.29033	8.28097	8.26947	8.50849	7.92488	8.36496	7.89915	7.96527
1009	8.50796	8.63132	8.618	8.39585	8.56928	8.64833	8.5954	8.55038	8.47108	8.84149	8.76348	8.74178	8.78704	8.74117	8.83679	8.69129	8.53762	8.77957	8.63786	8.59202	8.82083	8.59859	8.55992	8.77869	8.64361	8.70687	8.75939	8.86407	8.87029	8.87539	8.76113	8.71685	8.92139	8.74926	8.75791	8.73842	8.40924	8.08284	8.36502	8.09134	8.06943	8.32309	8.28724	8.25599	8.44948	7.91548	8.40761	7.91384	8.01977
1012	8.54351	8.6739	8.62728	8.39903	8.63214	8.65045	8.57117	8.53093	8.4871	8.82469	8.7526	8.72256	8.7998	8.7045	8.83948	8.69211	8.55143	8.7914	8.60394	8.59142	8.8172	8.58662	8.51599	8.8077	8.64048	8.71373	8.79254	8.84605	8.8607	8.874	8.77523	8.72935	8.92819	8.7606	8.76813	8.71742	8.45442	8.08025	8.357	8.12419	8.09654	8.30327	8.30875	8.23784	8.47669	7.9087	8.41005	7.8837	7.98267
1015	8.50741	8.65648	8.60026	8.40642	8.62725	8.64686	8.62553	8.52552	8.48794	8.8802	8.74632	8.70694	8.76948	8.71667	8.83341	8.68857	8.54016	8.79132	8.65394	8.62478	8.80051	8.60754	8.56146	8.81562	8.65867	8.67876	8.75093	8.86453	8.86962	8.8882	8.78541	8.74338	8.9381	8.76193	8.74598	8.72859	8.44064	8.06768	8.35765	8.05152	8.09227	8.31874	8.23796	8.27106	8.49791	7.92635	8.42178	7.92015	7.96958
1018	8.56332	8.66493	8.61529	8.42236	8.60249	8.62506	8.59727	8.57979	8.52155	8.83772	8.77153	8.699	8.76534	8.75907	8.82719	8.69193	8.54136	8.79596	8.61196	8.60965	8.83484	8.61482	8.56515	8.8123	8.66515	8.71764	8.76985	8.87604	8.86583	8.8619	8.75255	8.75547	8.94086	8.76454	8.73327	8.76116	8.43558	8.07273	8.33357	8.11424	8.0573	8.28233	8.28574	8.27408	8.48897	7.94012	8.41638	7.85874	7.97427
1021	8.54136	8.65601	8.61065	8.41859	8.60351	8.6343	8.61153	8.58985	8.49164	8.835	8.78149	8.71766	8.79905	8.70008	8.83323	8.70816	8.54562	8.7946	8.60879	8.5679	8.81919	8.62278	8.57576	8.79198	8.66234	8.68575	8.76403	8.88098	8.87024	8.85437	8.78859	8.78314	8.93472	8.77721	8.77813	8.74268	8.40281	8.09683	8.34588	8.10324	8.09276	8.31226	8.28986	8.24657	8.45952	7.90571	8.46215	7.96057	7.97834
1024	8.51968	8.66636	8.63179	8.40622	8.63651	8.66097	8.61334	8.57709	8.47034	8.83753	8.79677	8.71771	8.76082	8.74191	8.83526	8.7099	8.54027	8.81446	8.62723	8.62178	8.82435	8.59104	8.55831	8.81069	8.66511	8.68729	8.76872	8.84634	8.87487	8.85783	8.77586	8.75108	8.89278	8.76192	8.76255	8.77192	8.41541	8.0781	8.33024	8.11573	8.05766	8.32707	8.30447	8.28126	8.47815	7.92181	8.45165	7.92507	7.97381
1027	8.53464	8.64717	8.64262	8.43079	8.61334	8.64206	8.59755	8.54418	8.51329	8.84608	8.75376	8.71873	8.80767	8.73609	8.84598	8.68287	8.55887	8.78405	8.63348	8.60362	8.84162	8.63678	8.54632	8.79202	8.6672	8.71042	8.78485	8.88913	8.88057	8.88603	8.77007	8.72807	8.93049	8.79682	8.77386	8.75607	8.41829	8.10279	8.34056	8.10628	8.05677	8.30812	8.34574	8.26663	8.48295	7.93513	8.42915	7.92255	8.00002
1030	8.52202	8.6728	8.62214	8.39486	8.6135	8.65723	8.6164	8.59522	8.47707	8.86203	8.77247	8.72698	8.78656	8.73824	8.82775	8.71461	8.56446	8.79583	8.62696	8.58006	8.83684	8.62312	8.57846	8.80475	8.6777	8.70858	8.75988	8.86128	8.86138	8.88674	8.78354	8.74457	8.92559	8.74122	8.77625	8.7566	8.43752	8.00876	8.31648	8.11911	8.10545	8.26006	8.33453	8.28366	8.47184	7.95679	8.41708	7.86317	8.03581
1033	8.55753	8.6746	8.63139	8.37259	8.62403	8.65048	8.62076	8.5716	8.5185	8.8411	8.79694	8.74516	8.79774	8.72052	8.84806	8.72556	8.55565	8.79782	8.60405	8.59803	8.83109	8.62885	8.57716	8.79418	8.66985	8.70344	8.80195	8.86478	8.88493	8.88479	8.79173	8.74859	8.94271	8.73018	8.77796	8.73713	8.43743	8.06367	8.38097	8.13241	8.10914	8.37317	8.34066	8.27097	8.47881	7.9553	8.40789	7.92436	8.04058
1036	8.55786	8.6839	8.63289	8.41927	8.60302	8.66391	8.62145	8.58803	8.48798	8.86774	8.76326	8.7427	8.80217	8.73518	8.82813	8.67955	8.53658	8.8042	8.63105	8.61754	8.85767	8.62696	8.56515	8.82389	8.65895	8.69217	8.77916	8.8717	8.8675	8.87278	8.77021	8.75458	8.92287	8.77306	8.77168	8.77545	8.40619	8.0996	8.34996	8.10896	8.09885	8.3298	8.29096	8.2665	8.50243	7.90931	8.43883	7.92549	8.0351
1039	8.53011	8.69422	8.6374	8.39485	8.60323	8.67263	8.64295	8.58506	8.53057	8.84478	8.77058	8.73257	8.78363	8.7423	8.82776	8.69477	8.53403	8.81469	8.61487	8.58697	8.83784	8.61367	8.58565	8.80386	8.67385	8.74382	8.79142	8.86221	8.90192	8.89925	8.7967	8.75793	8.92308	8.77336	8.75491	8.76432	8.41957	8.12981	8.3311	8.1171	8.12885	8.32499	8.30666	8.24595	8.51489	7.92238	8.43656	7.94488	7.97164
1042	8.52644	8.66375	8.6351	8.42461	8.62065	8.64587	8.63318	8.59521	8.53079	8.86586	8.76639	8.72326	8.81688	8.69851	8.84739	8.70575	8.5501	8.83567	8.6265	8.62258	8.86321	8.63233	8.55015	8.80155	8.68548	8.71129	8.82081	8.89667	8.90354	8.90719	8.81281	8.76135	8.93316	8.76535	8.77094	8.74731	8.43584	8.06591	8.34515	8.14347	8.08198	8.31903	8.27434	8.29401	8.5039	7.93295	8.43657	7.91668	7.99542
1045	8.53857	8.62665	8.65082	8.43624	8.62305	8.66139	8.6245	8.57818	8.51034	8.87177	8.77739	8.73362	8.79936	8.74848	8.87552	8.72145	8.57343	8.80606	8.64454	8.6021	8.85479	8.61078	8.55419	8.80415	8.66097	8.70579	8.79336	8.87154	8.87163	8.90823	8.78141	8.78382	8.92182	8.81542	8.74994	8.75781	8.43796	8.17283	8.35659	8.08513	8.11762	8.33804	8.28352	8.27481	8.51243	7.90952	8.44591	7.91024	8.0343
1048	8.54448	8.67195	8.63165	8.39979	8.63663	8.66682	8.61286	8.5834	8.51988	8.85006	8.78194	8.75886	8.80482	8.76458	8.83666	8.73759	8.54597	8.8096	8.6027	8.62926	8.8177	8.60685	8.57152	8.8313	8.68149	8.72871	8.78979	8.87513	8.89451	8.89358	8.79816	8.74985	8.94179	8.78833	8.76563	8.761	8.48527	8.05396	8.31947	8.14985	8.09898	8.31155	8.33041	8.27461	8.49189	7.88986	8.44573	7.92793	8.04488
1051	8.55316	8.71899	8.67336	8.44506	8.63569	8.64668	8.62615	8.58929	8.4844	8.86563	8.77728	8.73066	8.84503	8.73176	8.87677	8.7303	8.53117	8.80634	8.63069	8.65173	8.88316	8.60726	8.55155	8.82972	8.71703	8.7391	8.80072	8.88151	8.90002	8.87106	8.77466	8.75893	8.95391	8.80594	8.76903	8.75688	8.46871	8.0897	8.32351	8.09807	8.12089	8.30482	8.38233	8.24558	8.49837	7.95521	8.40076	7.94949	8.02179
1054	8.56939	8.67665	8.64068	8.40257	8.64998	8.67393	8.63794	8.57328	8.52079	8.87064	8.79064	8.76115	8.79547	8.75186	8.84596	8.72129	8.53874	8.80839	8.62255	8.58974	8.84822	8.62896	8.58894	8.81561	8.69512	8.71228	8.79943	8.87431	8.91145	8.87694	8.79189	8.7498	8.95839	8.77431	8.78995	8.78001	8.42869	8.04032	8.33399	8.14248	8.13688	8.35165	8.31922	8.27602	8.51101	7.96635	8.46702	7.91046	8.04267
1057	8.52965	8.66365	8.63485	8.42405	8.64067	8.65011	8.63828	8.57465	8.53253	8.88184	8.77002	8.75065	8.81925	8.72077	8.86395	8.71659	8.58239	8.82566	8.64292	8.6168	8.84371	8.62409	8.57355	8.84209	8.65597	8.71123	8.82143	8.8783	8.89281	8.91878	8.81831	8.76079	8.91685	8.81674	8.78364	8.80138	8.48872	8.0917	8.34698	8.09342	8.10373	8.31448	8.36782	8.29924	8.49037	7.9556	8.47128	7.94153	8.0607
1060	8.56014	8.6623	8.67618	8.42668	8.65207	8.65221	8.64453	8.60781	8.49567	8.88368	8.7783	8.78494	8.8074	8.75398	8.82642	8.72677	8.5376	8.81687	8.62679	8.65305	8.85437	8.62241	8.55625	8.85896	8.6914	8.70407	8.80712	8.89741	8.88941	8.91452	8.7869	8.76547	8.9517	8.78702	8.79073	8.75221	8.45906	8.07813	8.32945	8.14193	8.12197	8.294	8.32551	8.28527	8.49152	7.9399	8.4525	7.94196	8.03622
1063	8.54849	8.68307	8.6325	8.39398	8.63637	8.65261	8.66716	8.58114	8.54372	8.87365	8.81005	8.77845	8.82009	8.77608	8.86988	8.73467	8.57923	8.84558	8.64387	8.64645	8.83157	8.62048	8.6181	8.83959	8.69451	8.72312	8.80697	8.87443	8.90647	8.92341	8.78433	8.77081	8.94844	8.7996	8.79145	8.77355	8.45218	8.08895	8.35311	8.10801	8.1054	8.2917	8.29039	8.27533	8.51221	7.94428	8.46608	7.96176	8.00262
1066	8.52434	8.69854	8.65616	8.41869	8.64962	8.6898	8.62747	8.60205	8.52227	8.86192	8.78576	8.7613	8.79143	8.75749	8.85309	8.72886	8.56818	8.83439	8.65159	8.62631	8.85475	8.62767	8.58027	8.82743	8.67272	8.72547	8.80865	8.88639	8.91918	8.91263	8.80472	8.74081	8.95934	8.79449	8.80119	8.77295	8.47388	8.10874	8.37317	8.14583	8.12147	8.34352	8.33525	8.31847	8.51042	7.95713	8.45168	7.91729	7.98138
1069	8.5576	8.68209	8.66592	8.40172	8.63676	8.67742	8.63621	8.62043	8.53109	8.87329	8.77475	8.74078	8.82102	8.78848	8.85265	8.73693	8.57836	8.83585	8.64881	8.65081	8.86869	8.63473	8.55185	8.8186	8.69467	8.7224	8.83229	8.88853	8.9014	8.91031	8.81849	8.75525	8.93776	8.78227	8.81139	8.77916	8.48417	8.1077	8.33736	8.1639	8.1101	8.35297	8.32925	8.27838	8.49421	7.9707	8.4643	7.9607	8.03354
1072	8.54675	8.67135	8.65358	8.46167	8.66122	8.65591	8.63848	8.62164	8.53361	8.84349	8.79615	8.75625	8.81913	8.74466	8.8517	8.70113	8.55797	8.84701	8.6313	8.63851	8.87204	8.6255	8.58091	8.85214	8.70237	8.74592	8.81316	8.89921	8.91189	8.92464	8.81804	8.76188	8.95866	8.78742	8.77625	8.78922	8.45843	8.10934	8.37888	8.11075	8.1075	8.33543	8.34455	8.29981	8.51297	7.92084	8.496	7.9917	8.04141
1075	8.52492	8.65141	8.68688	8.43741	8.66767	8.64901	8.6598	8.58519	8.52662	8.87809	8.79513	8.77281	8.78421	8.76712	8.84543	8.73841	8.56101	8.83684	8.64407	8.6258	8.86972	8.65719	8.59549	8.85205	8.70786	8.6906	8.82234	8.87026	8.90861	8.92289	8.81248	8.76145	8.95037	8.77658	8.7868	8.78698	8.48954	8.13867	8.38793	8.13023	8.13003	8.34151	8.36655	8.31786	8.50494	7.92588	8.51023	7.94561	8.04781
1078	8.59894	8.70769	8.66157	8.45577	8.65669	8.68905	8.65849	8.62164	8.55717	8.88758	8.81268	8.79333	8.80186	8.76994	8.87463	8.75362	8.5697	8.84465	8.65524	8.6592	8.87756	8.64699	8.59504	8.85807	8.6981	8.72964	8.81628	8.90083	8.90589	8.91316	8.81442	8.77064	8.96437	8.80937	8.79434	8.76064	8.48848	8.12591	8.36607	8.13329	8.12391	8.34965	8.34676	8.27352	8.51246	7.95344	8.47408	7.97672	8.05009
1081	8.56803	8.74472	8.68915	8.43634	8.63592	8.66734	8.64009	8.59306	8.53034	8.89876	8.79891	8.77539	8.82901	8.77744	8.8808	8.71947	8.55658	8.80689	8.61964	8.64038	8.88989	8.64023	8.56813	8.86146	8.69398	8.74882	8.80106	8.89925	8.91537	8.91376	8.817	8.777	8.98414	8.78432	8.79404	8.79062	8.44622	8.11867	8.36446	8.11758	8.12019	8.34884	8.37279	8.28646	8.53277	7.9718	8.45207	7.94632	8.01767
1084	8.56862	8.69522	8.67098	8.41851	8.63733	8.66524	8.65737	8.64052	8.5314	8.88509	8.83598	8.74955	8.80445	8.76111	8.88913	8.75578	8.58154	8.84154	8.65573	8.62486	8.86282	8.64052	8.57342	8.85685	8.70974	8.73405	8.85632	8.91344	8.93914	8.91517	8.8011	8.77265	8.98891	8.8128	8.80804	8.80037	8.4597	8.0594	8.36125	8.1531	8.13121	8.34037	8.34735	8.32	8.53527	7.99185	8.47836	7.94441	8.04249
1087	8.54721	8.70967	8.68791	8.43848	8.66646	8.67034	8.6669	8.57179	8.51683	8.8837	8.81021	8.75674	8.81912	8.76496	8.90251	8.76673	8.61314	8.86273	8.63838	8.64861	8.83846	8.65632	8.60119	8.8543	8.67867	8.72791	8.7945	8.89989	8.92601	8.94703	8.81815	8.80446	8.96522	8.81431	8.81206	8.79802	8.4771	8.12552	8.36736	8.15797	8.09724	8.36757	8.33746	8.28059	8.52252	7.97053	8.46874	7.94169	8.03832
1090	8.57578	8.68828	8.66639	8.41239	8.64089	8.69856	8.6704	8.60228	8.54619	8.90094	8.79666	8.77373	8.82308	8.74361	8.89817	8.73119	8.58345	8.86365	8.6634	8.63642	8.88632	8.65142	8.58359	8.82951	8.72954	8.72979	8.82892	8.90965	8.9202	8.94106	8.82762	8.78226	8.97327	8.81498	8.8106	8.78048	8.46832	8.09171	8.37751	8.16229	8.10501	8.3171	8.36658	8.31449	8.55632	7.9429	8.4541	7.95422	8.04073
1093	8.5833	8.6959	8.69874	8.4421	8.66299	8.67077	8.65644	8.64127	8.51714	8.90932	8.79539	8.80584	8.83333	8.74933	8.8767	8.73628	8.56861	8.83819	8.62917	8.66879	8.84691	8.63874	8.57625	8.85544	8.70699	8.73805	8.8208	8.91296	8.93479	8.91549	8.79918	8.7937	8.99226	8.79129	8.80041	8.78379	8.46361	8.10874	8.34766	8.15257	8.15201	8.35374	8.32308	8.31466	8.53222	8.0006	8.43072	7.96647	8.08408
1096	8.60033	8.69421	8.6933	8.46613	8.66135	8.67892	8.67259	8.60273	8.53748	8.88257	8.80776	8.76374	8.82224	8.78495	8.85654	8.73613	8.55517	8.85205	8.66624	8.60946	8.88676	8.63148	8.60618	8.84602	8.71665	8.75287	8.84918	8.89905	8.90764	8.93701	8.82013	8.81514	8.99942	8.80713	8.826	8.80384	8.50557	8.136	8.38234	8.11357	8.10188	8.37756	8.34322	8.30265	8.54317	8.02153	8.53091	7.94212	8.01299
1099	8.5884	8.69785	8.72642	8.43732	8.70588	8.68051	8.66035	8.58203	8.53478	8.88177	8.81695	8.76404	8.83219	8.72027	8.87076	8.72876	8.56919	8.83482	8.63289	8.65974	8.88331	8.63575	8.56101	8.86842	8.73103	8.75002	8.82653	8.90998	8.93605	8.94014	8.83028	8.76777	8.97644	8.82555	8.79495	8.79688	8.49647	8.12435	8.34295	8.19648	8.12055	8.37132	8.37342	8.26743	8.4987	7.98292	8.4782	7.94036	8.06346
1102	8.56767	8.71451	8.65467	8.43054	8.67394	8.70076	8.63366	8.6118	8.55352	8.9018	8.81435	8.77617	8.83864	8.74237	8.87681	8.76532	8.56908	8.87026	8.67945	8.65928	8.88205	8.65707	8.58889	8.89605	8.70945	8.74834	8.82601	8.91936	8.91772	8.92552	8.83834	8.7507	8.93602	8.8199	8.7891	8.81111	8.51079	8.11719	8.3945	8.15237	8.11327	8.37675	8.31881	8.33179	8.55029	7.98732	8.4393	7.94053	8.03013
1105	8.60057	8.71631	8.64901	8.45249	8.6349	8.67079	8.67584	8.63153	8.5413	8.88206	8.78181	8.79624	8.84441	8.78492	8.87913	8.73443	8.59272	8.84564	8.64385	8.65461	8.90794	8.6548	8.62017	8.83577	8.69138	8.72893	8.82801	8.90368	8.92692	8.93452	8.82365	8.79253	8.98059	8.79671	8.80788	8.81669	8.49955	8.05936	8.37863	8.16494	8.15371	8.31632	8.36691	8.31818	8.55215	7.97181	8.46169	8.0005	8.0074
1108	8.55682	8.70958	8.68242	8.44485	8.67981	8.68128	8.64472	8.59749	8.55367	8.907	8.81234	8.81086	8.84211	8.78737	8.89393	8.74241	8.57735	8.86099	8.68038	8.6635	8.91003	8.65102	8.59821	8.85788	8.68451	8.73714	8.81798	8.93597	8.92144	8.95386	8.81823	8.79357	8.9808	8.82827	8.82329	8.80294	8.49276	8.14226	8.3942	8.14672	8.14269	8.37032	8.3591	8.34757	8.51955	7.98388	8.47586	7.95052	8.06702
1111	8.60085	8.71525	8.70227	8.46497	8.65304	8.6823	8.64427	8.62289	8.55291	8.88726	8.82335	8.76811	8.848	8.78969	8.90649	8.72409	8.5669	8.86094	8.65311	8.64219	8.88462	8.66185	8.59994	8.87383	8.71386	8.79543	8.8358	8.90098	8.91511	8.93936	8.80612	8.79143	8.97131	8.81852	8.80399	8.8206	8.52842	8.14267	8.37797	8.15528	8.14604	8.36714	8.36446	8.31179	8.49291	7.98972	8.47456	7.90727	8.05589
1114	8.59505	8.69647	8.66596	8.4419	8.68185	8.69748	8.66261	8.64522	8.54783	8.91537	8.80169	8.78612	8.82023	8.75418	8.90773	8.74532	8.58809	8.86624	8.69098	8.67231	8.90009	8.64103	8.57728	8.84196	8.69418	8.75512	8.83274	8.9103	8.94807	8.92504	8.82911	8.77822	8.97241	8.81559	8.79616	8.79612	8.51432	8.0798	8.40892	8.18736	8.16659	8.39167	8.40653	8.31434	8.54135	7.996	8.51352	7.9884	8.05475
1117	8.60098	8.73419	8.68165	8.44894	8.69119	8.6824	8.67811	8.64557	8.53345	8.90243	8.81588	8.77584	8.82223	8.78143	8.89754	8.77793	8.60867	8.85227	8.66668	8.66727	8.90859	8.66789	8.6402	8.84619	8.73773	8.79595	8.85468	8.93602	8.91135	8.94989	8.82883	8.8175	8.96497	8.82706	8.83411	8.80775	8.47648	8.12098	8.38886	8.12803	8.12338	8.33401	8.39066	8.30133	8.53532	7.98043	8.47177	7.94903	8.03825
1120	8.59388	8.69409	8.6989	8.4284	8.69179	8.68462	8.69779	8.64511	8.53613	8.91273	8.85264	8.79904	8.83637	8.797	8.91516	8.75534	8.60008	8.84975	8.68469	8.66269	8.88277	8.67398	8.62454	8.84923	8.71205	8.76267	8.83699	8.92744	8.93596	8.9463	8.81312	8.80239	8.97453	8.84117	8.82821	8.81562	8.48127	8.16703	8.37013	8.16073	8.1999	8.34767	8.37261	8.29858	8.54066	8.03553	8.51455	7.93414	8.02935
1123	8.57882	8.71627	8.69064	8.46759	8.68537	8.69413	8.66094	8.65591	8.57496	8.90393	8.80016	8.77361	8.85572	8.78249	8.8931	8.75915	8.59349	8.85697	8.66704	8.65926	8.88038	8.67296	8.62108	8.88038	8.72115	8.75846	8.84536	8.92045	8.94916	8.92319	8.83388	8.80265	8.98863	8.80902	8.82332	8.78203	8.50112	8.15786	8.38817	8.23596	8.19663	8.34303	8.32817	8.31088	8.51849	7.96907	8.49827	7.94882	8.02177
1126	8.58536	8.70242	8.68195	8.45432	8.64654	8.69829	8.6509	8.62726	8.55911	8.90903	8.83111	8.84155	8.85255	8.81509	8.89807	8.75352	8.60236	8.87084	8.6836	8.63093	8.90623	8.67256	8.59782	8.8696	8.74044	8.76216	8.84127	8.93347	8.95222	8.95472	8.82706	8.78922	8.99707	8.82256	8.83365	8.82939	8.492	8.0882	8.4094	8.12725	8.10144	8.36746	8.39515	8.35286	8.52207	8.00112	8.46682	7.95158	8.07164
1129	8.5946	8.71389	8.68737	8.44493	8.66513	8.71294	8.66061	8.60192	8.54447	8.92048	8.81879	8.80504	8.83005	8.8032	8.92557	8.77222	8.58603	8.86638	8.66001	8.68217	8.9047	8.6649	8.61904	8.88279	8.72155	8.76202	8.82785	8.93291	8.94128	8.92561	8.81721	8.80811	8.99973	8.84169	8.84644	8.82172	8.47708	8.16927	8.40755	8.11837	8.15096	8.363	8.37158	8.3101	8.54484	7.98212	8.51469	7.92616	8.04046
1132	8.59199	8.70469	8.68908	8.47063	8.67878	8.69327	8.67627	8.62359	8.53903	8.91388	8.83649	8.82257	8.84502	8.75847	8.90622	8.7491	8.5978	8.88532	8.69872	8.64236	8.88099	8.6858	8.61405	8.86992	8.7244	8.79158	8.83465	8.91926	8.95608	8.96252	8.85845	8.81763	9.00593	8.83834	8.83243	8.79957	8.50237	8.12597	8.41349	8.18483	8.1937	8.38459	8.32683	8.36432	8.54312	7.9785	8.52508	7.97422	8.06473
1135	8.61086	8.70568	8.72332	8.45673	8.6798	8.69359	8.67935	8.62759	8.55838	8.93625	8.83429	8.78032	8.84669	8.80049	8.88843	8.77694	8.60111	8.87062	8.68248	8.68228	8.90865	8.67695	8.64121	8.87447	8.72543	8.75037	8.86275	8.92843	8.96615	8.94713	8.82821	8.81367	9.00699	8.84321	8.83675	8.82641	8.49187	8.16237	8.40756	8.18212	8.1976	8.38914	8.35225	8.36655	8.5013	8.02272	8.51194	8.00173	8.09964
1138	8.62301	8.69755	8.68809	8.48286	8.69885	8.73216	8.65533	8.6265	8.57102	8.90791	8.83848	8.82047	8.84399	8.77343	8.90167	8.78866	8.61226	8.87294	8.69976	8.69342	8.89843	8.69038	8.61811	8.87517	8.73599	8.75481	8.86306	8.9425	8.9627	8.9497	8.83591	8.8077	9.02313	8.8305	8.8186	8.8182	8.49913	8.15165	8.41071	8.13404	8.12996	8.36088	8.41914	8.3148	8.49691	8.03377	8.52874	8.02273	8.09215
1141	8.61053	8.71367	8.67013	8.45835	8.69757	8.69705	8.64785	8.62499	8.58788	8.93068	8.83236	8.78348	8.87707	8.7947	8.90852	8.78575	8.62369	8.85695	8.66643	8.69164	8.88836	8.66727	8.63596	8.86006	8.7468	8.7769	8.87394	8.933	8.95515	8.94104	8.83286	8.8181	9.00545	8.83464	8.83012	8.83173	8.48622	8.13174	8.4108	8.15365	8.09992	8.38203	8.34829	8.34457	8.55649	8.02484	8.5092	7.98678	8.05167
1144	8.62524	8.72568	8.70963	8.48167	8.68239	8.6981	8.67509	8.63241	8.5504	8.914	8.83387	8.78973	8.85139	8.79649	8.94517	8.79253	8.61173	8.89121	8.67528	8.70487	8.88407	8.67297	8.6078	8.88486	8.73979	8.7641	8.84903	8.93065	8.95956	8.9797	8.86125	8.80193	8.98619	8.84581	8.83322	8.80496	8.52394	8.1398	8.38739	8.17868	8.18309	8.40948	8.39333	8.34821	8.58218	8.00393	8.49984	7.95227	8.06721
1147	8.60025	8.72216	8.69732	8.4528	8.67904	8.71114	8.68844	8.63048	8.57212	8.92028	8.85521	8.81025	8.87432	8.78593	8.91462	8.78293	8.59646	8.88258	8.70006	8.71002	8.91056	8.64228	8.61195	8.87754	8.71098	8.77602	8.87265	8.9572	8.98217	8.96286	8.85383	8.79185	8.98734	8.82039	8.84594	8.85468	8.50736	8.17762	8.39787	8.19877	8.15096	8.41351	8.3949	8.35625	8.55598	7.97981	8.49466	7.98624	8.02597
1150	8.60787	8.72347	8.6922	8.44405	8.70019	8.71165	8.6827	8.6312	8.57235	8.9388	8.84657	8.77912	8.85142	8.79455	8.92957	8.74675	8.60364	8.88073	8.68542	8.69678	8.90886	8.68888	8.60432	8.89004	8.72994	8.78924	8.83304	8.93069	8.95898	8.9651	8.82956	8.81889	9.01568	8.85126	8.86747	8.81622	8.51879	8.13962	8.4241	8.18921	8.20055	8.40211	8.38286	8.33919	8.57408	7.98976	8.46628	7.99142	8.11096
1153	8.61024	8.72213	8.67113	8.45947	8.68001	8.70699	8.68736	8.65383	8.58142	8.92203	8.83264	8.78695	8.84754	8.81966	8.89326	8.75806	8.60524	8.90256	8.68764	8.66644	8.92864	8.66419	8.6113	8.9043	8.72183	8.76118	8.84001	8.93465	8.9559	8.9895	8.86897	8.8199	9.00012	8.8336	8.82163	8.8207	8.50748	8.17682	8.40921	8.16202	8.19261	8.38093	8.36581	8.33501	8.55644	7.97321	8.49726	7.99014	8.06637
1156	8.6124	8.73077	8.70029	8.47343	8.7128	8.71839	8.68732	8.61856	8.55491	8.91893	8.87223	8.80591	8.87785	8.82453	8.90923	8.77135	8.58229	8.88392	8.68628	8.69947	8.88714	8.68323	8.61267	8.89088	8.7554	8.77608	8.84023	8.95365	8.9867	8.96562	8.85513	8.8097	9.01529	8.81339	8.82831	8.82454	8.51159	8.18381	8.39968	8.19937	8.18727	8.43252	8.39063	8.36659	8.57816	8.00595	8.51809	7.95954	8.05407
1159	8.59815	8.73477	8.68764	8.46637	8.70355	8.70316	8.70042	8.67087	8.58036	8.91534	8.85281	8.8192	8.87726	8.81796	8.91993	8.77763	8.59452	8.84977	8.71388	8.69765	8.90786	8.68203	8.60511	8.89017	8.72905	8.77685	8.86902	8.94656	8.95632	9.00138	8.83763	8.81538	9.01067	8.84436	8.83537	8.81784	8.51928	8.15968	8.41892	8.19316	8.1805	8.40554	8.4181	8.35331	8.56959	7.96836	8.51429	7.9916	8.07975
1162	8.59578	8.71702	8.69657	8.46883	8.71922	8.72171	8.68843	8.62255	8.5713	8.90633	8.86105	8.86198	8.87274	8.78607	8.92284	8.77428	8.59709	8.89357	8.70167	8.68056	8.91161	8.67273	8.62715	8.89255	8.75672	8.78309	8.83672	8.94339	8.97766	8.97178	8.85802	8.81801	9.02054	8.84047	8.85319	8.81388	8.49757	8.12661	8.39341	8.21965	8.16938	8.35263	8.39133	8.32674	8.57133	8.05827	8.48688	7.97392	8.07626
1165	8.60762	8.72479	8.71066	8.46406	8.71649	8.72128	8.7011	8.6462	8.57435	8.95116	8.87005	8.80799	8.8701	8.80719	8.92548	8.77359	8.6028	8.88212	8.69153	8.69851	8.8958	8.68571	8.61616	8.88736	8.74152	8.78333	8.86607	8.91816	8.99428	9.01418	8.84041	8.81277	9.0187	8.85515	8.83923	8.85108	8.52523	8.15979	8.39849	8.14372	8.15563	8.34105	8.44072	8.37203	8.56606	8.02459	8.496	7.94123	8.07555
1168	8.59919	8.75619	8.71828	8.47811	8.71261	8.75632	8.69163	8.65068	8.59325	8.93063	8.83781	8.81259	8.88812	8.7872	8.9355	8.78009	8.59734	8.90191	8.7183	8.67527	8.9432	8.72024	8.6431	8.91803	8.74101	8.75717	8.87361	8.97056	8.97602	8.97138	8.8877	8.82765	9.00801	8.85905	8.85866	8.82867	8.53942	8.15272	8.42749	8.23312	8.14689	8.33529	8.40144	8.36469	8.55838	7.96527	8.48985	8.00539	8.08651
1171	8.58056	8.75229	8.72121	8.44999	8.74772	8.68505	8.70627	8.64959	8.58499	8.90691	8.84113	8.84422	8.87949	8.80054	8.90117	8.81174	8.60031	8.88315	8.67281	8.7043	8.93236	8.69678	8.59769	8.88377	8.74931	8.76091	8.88816	8.9519	8.97094	8.9763	8.86474	8.83139	9.0269	8.85699	8.83905	8.8202	8.52665	8.15243	8.44588	8.21735	8.17202	8.39199	8.42282	8.33391	8.61109	8.03541	8.50144	7.97182	8.07225
1174	8.61353	8.73473	8.6867	8.46228	8.70643	8.71419	8.67829	8.64366	8.59449	8.95099	8.85454	8.84166	8.86156	8.83478	8.91627	8.7862	8.62207	8.89519	8.70633	8.7041	8.92619	8.68472	8.63444	8.89968	8.73807	8.79169	8.87949	8.96133	8.97335	8.98978	8.86634	8.83267	9.00569	8.84465	8.8752	8.83583	8.56232	8.14531	8.4534	8.17135	8.16099	8.391	8.45152	8.32423	8.61485	8.01984	8.5107	8.02706	8.11308
1177	8.61551	8.72626	8.6613	8.46853	8.6902	8.73412	8.65889	8.67327	8.57118	8.94239	8.85479	8.82542	8.88481	8.80327	8.91733	8.77517	8.61119	8.91311	8.72233	8.70561	8.92273	8.69833	8.61349	8.89933	8.76618	8.79054	8.8907	8.95073	8.96466	8.96391	8.88518	8.84816	9.03319	8.85155	8.87449	8.83982	8.52343	8.16205	8.42674	8.19917	8.20383	8.43273	8.39761	8.33553	8.63853	8.04344	8.5228	8.0503	8.10732
1180	8.64329	8.77802	8.731	8.49854	8.66584	8.70928	8.70387	8.62732	8.57518	8.94727	8.86068	8.83629	8.86535	8.83909	8.92675	8.78275	8.6299	8.89767	8.70778	8.71224	8.92463	8.68267	8.63522	8.92873	8.74948	8.75284	8.87577	8.94997	8.93429	8.97486	8.88735	8.83459	8.9977	8.8521	8.8439	8.83716	8.53944	8.16357	8.42216	8.19509	8.16959	8.39252	8.40767	8.3579	8.61851	8.01146	8.56683	7.99221	8.06249
1183	8.63399	8.73484	8.71716	8.48922	8.70647	8.70715	8.71287	8.66444	8.55035	8.92853	8.86499	8.80809	8.8688	8.8148	8.91683	8.80506	8.60673	8.87896	8.71021	8.69516	8.9182	8.68658	8.62779	8.89373	8.73477	8.78114	8.86404	8.97022	8.93104	8.99934	8.86235	8.83592	9.0413	8.86037	8.85979	8.82341	8.54474	8.15255	8.41977	8.18911	8.18378	8.43589	8.41322	8.38124	8.57321	8.02161	8.49599	7.99552	8.09812
1186	8.62713	8.76951	8.74931	8.47482	8.70453	8.72784	8.72683	8.64744	8.57023	8.95594	8.85401	8.82427	8.88459	8.82901	8.9326	8.79149	8.65416	8.92222	8.72631	8.72157	8.92853	8.67191	8.64459	8.91593	8.74833	8.83582	8.8797	8.95629	8.97393	8.98751	8.89406	8.82471	9.02004	8.87912	8.85882	8.85551	8.52657	8.21362	8.43817	8.14272	8.21032	8.40649	8.39853	8.35476	8.5784	8.03022	8.5776	8.01628	8.06432
1189	8.62392	8.74084	8.69332	8.50306	8.70877	8.70666	8.70595	8.66698	8.57088	8.96048	8.86835	8.82671	8.90288	8.83636	8.9303	8.77279	8.60575	8.89924	8.67285	8.71279	8.95805	8.6874	8.63835	8.90095	8.77014	8.76259	8.8788	8.95143	8.98243	8.97379	8.88401	8.81527	9.0011	8.85392	8.85926	8.85835	8.53435	8.2104	8.41928	8.20132	8.15753	8.40096	8.38164	8.36983	8.57345	8.03139	8.49493	7.97631	8.07123
1192	8.6105	8.75564	8.73785	8.50395	8.7196	8.75071	8.70653	8.67932	8.57334	8.9641	8.86937	8.81268	8.87942	8.83735	8.9326	8.78673	8.62254	8.90911	8.69646	8.68585	8.95046	8.6905	8.64341	8.91609	8.75737	8.78389	8.90412	8.94726	8.98304	8.99671	8.88111	8.83871	9.0671	8.87042	8.84305	8.83974	8.55424	8.21085	8.42498	8.17902	8.17473	8.4334	8.42063	8.35992	8.5914	7.99907	8.49138	8.01628	8.06414
1195	8.64498	8.75597	8.72829	8.46228	8.75537	8.73249	8.69106	8.68645	8.57288	8.95361	8.86689	8.84503	8.93122	8.82853	8.96832	8.78938	8.62214	8.90492	8.71895	8.70129	8.91414	8.7106	8.67381	8.91264	8.74688	8.80009	8.90247	8.96375	9.00842	8.99339	8.88327	8.86193	9.00374	8.84548	8.84612	8.83827	8.52297	8.14643	8.42262	8.22143	8.18527	8.38738	8.41431	8.38433	8.61873	8.04598	8.55352	7.99409	8.04847
1198	8.63745	8.74089	8.74043	8.51264	8.70471	8.72973	8.73391	8.6499	8.57628	8.95337	8.88737	8.85511	8.88029	8.82719	8.95492	8.80686	8.62184	8.90794	8.70278	8.67192	8.93404	8.69682	8.66307	8.91315	8.74156	8.80002	8.90945	8.96218	9.00939	8.99148	8.88127	8.82915	9.04028	8.87453	8.86826	8.87141	8.54404	8.2284	8.43251	8.23285	8.21457	8.41111	8.38859	8.40722	8.58215	8.0575	8.54214	8.00262	8.1025
1201	8.64741	8.73228	8.7327	8.49292	8.70637	8.75519	8.70606	8.66665	8.59613	8.95556	8.87923	8.85364	8.88257	8.82902	8.95102	8.79381	8.64045	8.88784	8.72006	8.70041	8.94465	8.70746	8.63319	8.89156	8.77672	8.7894	8.89131	8.99395	8.9978	9.00126	8.85461	8.84605	9.0284	8.87335	8.85565	8.84567	8.55708	8.20432	8.44542	8.22598	8.20285	8.39673	8.38829	8.36516	8.59101	8.06296	8.5546	8.02581	8.11582
1204	8.64571	8.76805	8.74144	8.51367	8.70084	8.74432	8.70369	8.63964	8.59147	8.94656	8.84992	8.82793	8.90522	8.83588	8.95698	8.80021	8.63795	8.90885	8.71183	8.71487	8.93683	8.70143	8.63035	8.92378	8.73769	8.80187	8.86991	8.96987	8.9729	8.99436	8.86082	8.83536	9.03255	8.87023	8.86042	8.86791	8.52824	8.17559	8.42939	8.18292	8.21442	8.42217	8.41413	8.37145	8.57928	8.03396	8.565	8.00071	8.07642
1207	8.64383	8.73572	8.72837	8.4967	8.7207	8.74737	8.71743	8.68264	8.59415	8.96204	8.87182	8.85248	8.88893	8.83313	8.96581	8.79372	8.62898	8.90866	8.69251	8.75173	8.95373	8.70947	8.65672	8.91885	8.737	8.79054	8.8907	8.95205	9.02354	9.02218	8.88428	8.86344	9.01302	8.84594	8.83571	8.86534	8.5436	8.15966	8.44002	8.21667	8.19937	8.4462	8.40923	8.3767	8.61277	8.05335	8.54885	7.9736	8.07266
1210	8.62329	8.78368	8.74104	8.50099	8.70499	8.73068	8.71925	8.68779	8.56941	8.95438	8.90365	8.84234	8.89266	8.85221	8.94336	8.79263	8.65767	8.92403	8.71359	8.70809	8.95489	8.71448	8.65355	8.91774	8.76921	8.76894	8.90678	8.98958	8.9903	9.01233	8.88045	8.84771	9.05972	8.87939	8.90176	8.85649	8.61325	8.19318	8.47149	8.17759	8.20651	8.43176	8.38812	8.36148	8.58738	8.0734	8.51449	7.98318	8.09925
1213	8.658	8.80682	8.70933	8.47306	8.71594	8.73635	8.73429	8.68328	8.60227	8.94084	8.85286	8.85818	8.90312	8.83956	8.96706	8.80145	8.63275	8.90635	8.70834	8.70773	8.9286	8.73697	8.62117	8.91726	8.8001	8.80754	8.88837	8.98029	9.01587	9.00362	8.89995	8.87318	9.06145	8.86539	8.87122	8.85218	8.5414	8.17013	8.40458	8.19353	8.18354	8.4669	8.43867	8.38213	8.61442	8.0285	8.56889	8.02739	8.07284
1216	8.64779	8.76218	8.77127	8.48394	8.71857	8.7383	8.72777	8.67005	8.58072	8.97599	8.88337	8.84547	8.89838	8.84944	8.94463	8.80884	8.65031	8.91126	8.74797	8.70361	8.93522	8.73739	8.6583	8.93366	8.76155	8.83076	8.88465	8.96875	9.00005	8.9886	8.87569	8.84808	9.02707	8.85356	8.87556	8.86256	8.56996	8.18926	8.45696	8.22081	8.22042	8.42336	8.46865	8.40711	8.58395	8.03093	8.52777	8.00765	8.11339
1219	8.61887	8.74205	8.74241	8.50804	8.74499	8.74754	8.68587	8.6963	8.58204	8.98869	8.91044	8.86997	8.90525	8.87038	8.94155	8.82118	8.64605	8.89675	8.71525	8.72778	8.95853	8.70002	8.6499	8.93676	8.7689	8.81433	8.88364	9.0049	9.00445	8.97666	8.90796	8.83768	9.0313	8.8991	8.8737	8.85775	8.56522	8.17547	8.44455	8.19782	8.17193	8.39203	8.4202	8.38907	8.59106	8.04168	8.53584	8.01424	8.09897
1222	8.62856	8.77206	8.71353	8.49791	8.78109	8.76232	8.70352	8.66871	8.6018	8.98358	8.88424	8.87312	8.89636	8.85947	8.94012	8.81601	8.61761	8.93652	8.72052	8.69441	8.931	8.73474	8.65969	8.91775	8.77913	8.84542	8.91272	8.98558	8.97547	9.00761	8.88379	8.86067	9.05849	8.86272	8.87872	8.86893	8.57925	8.20287	8.41265	8.25701	8.17407	8.40714	8.43187	8.40544	8.59863	8.01047	8.55293	7.97739	8.12427
1225	8.66398	8.79428	8.74365	8.50862	8.74568	8.73926	8.70624	8.67145	8.61642	8.95526	8.88944	8.84882	8.90705	8.82285	8.95622	8.82306	8.65452	8.91393	8.71273	8.7221	8.93872	8.72001	8.67129	8.95112	8.76144	8.80993	8.89104	8.96577	9.00377	9.01742	8.90195	8.87256	9.06042	8.86791	8.86906	8.85285	8.50267	8.19829	8.44781	8.2058	8.21916	8.40656	8.44761	8.39661	8.59332	8.03765	8.52499	7.99952	8.09519
1228	8.66989	8.77864	8.7473	8.52454	8.71194	8.78603	8.72258	8.67857	8.61242	8.96894	8.87663	8.8622	8.91785	8.84208	8.94481	8.81706	8.65406	8.9081	8.70973	8.70497	8.9687	8.70915	8.63626	8.92834	8.7964	8.81389	8.89259	8.99775	8.97834	9.00637	8.90019	8.85601	9.03733	8.88488	8.86784	8.87027	8.57409	8.25591	8.45568	8.23987	8.18023	8.4091	8.37801	8.39437	8.59176	8.07676	8.56196	8.00158	8.08166
1231	8.66097	8.78691	8.7529	8.48089	8.75302	8.75838	8.71879	8.66374	8.59433	8.95686	8.8893	8.87071	8.91726	8.85216	8.97391	8.8311	8.63071	8.89791	8.74039	8.72254	8.94169	8.71346	8.66257	8.95892	8.78794	8.82618	8.89952	8.98442	9.01192	9.00925	8.9477	8.8827	9.03353	8.87452	8.86128	8.86036	8.5409	8.1484	8.43641	8.28272	8.22605	8.41359	8.42929	8.34108	8.61268	8.0256	8.54388	8.05249	8.08884
1234	8.65212	8.80124	8.73629	8.50138	8.73385	8.75408	8.71687	8.72562	8.6102	8.95618	8.90148	8.83604	8.9078	8.83477	8.97114	8.80159	8.65037	8.90056	8.69776	8.72695	8.95676	8.71177	8.67982	8.93168	8.75318	8.80252	8.91114	8.96516	9.01777	9.02239	8.89578	8.84737	9.08729	8.89145	8.9004	8.8556	8.56247	8.19849	8.45045	8.21153	8.20168	8.41816	8.42369	8.40563	8.59919	8.02233	8.60311	7.9917	8.1381
1237	8.64188	8.76522	8.73922	8.52286	8.7146	8.71825	8.73312	8.6792	8.62494	8.9805	8.88909	8.84691	8.89137	8.84083	8.95728	8.8018	8.62843	8.92318	8.7368	8.73687	8.97619	8.73077	8.67949	8.90162	8.7751	8.86424	8.89868	8.99035	9.00305	8.9985	8.90013	8.85716	9.06488	8.88982	8.89183	8.86145	8.53802	8.232	8.49059	8.26668	8.17257	8.45293	8.48958	8.36272	8.62466	8.0162	8.55707	8.07887	8.11975
1240	8.65998	8.80177	8.74707	8.50273	8.73875	8.76676	8.73334	8.68196	8.61376	8.99912	8.90165	8.87089	8.87997	8.86469	8.99376	8.81896	8.64669	8.92957	8.72419	8.70695	8.97716	8.72675	8.6497	8.92439	8.78878	8.78615	8.90468	8.9871	9.00217	9.00654	8.90629	8.86968	9.09253	8.89577	8.89267	8.86461	8.58817	8.18428	8.44215	8.23321	8.20532	8.49217	8.41576	8.35038	8.63226	8.06745	8.53109	8.0223	8.11286
1243	8.6712	8.78646	8.76259	8.52418	8.737	8.75269	8.72935	8.68943	8.59259	8.9986	8.91752	8.8699	8.91986	8.84313	8.96435	8.79287	8.66486	8.91473	8.73489	8.75624	8.95925	8.72465	8.6874	8.95832	8.76027	8.82385	8.89472	9.00518	9.02475	9.01312	8.89471	8.8655	9.06753	8.893	8.88175	8.87504	8.53044	8.23104	8.49616	8.24495	8.17808	8.43615	8.44264	8.39058	8.61157	8.05234	8.572	8.05092	8.09059
1246	8.6555	8.78228	8.7638	8.51996	8.75783	8.77382	8.72325	8.7098	8.65148	8.96239	8.87065	8.84174	8.92992	8.87073	8.9628	8.82404	8.64462	8.90798	8.72388	8.71719	8.95284	8.71506	8.64519	8.93242	8.7882	8.83639	8.92015	9.02292	9.01402	9.04513	8.8898	8.84775	9.08522	8.86949	8.88415	8.88897	8.55267	8.23123	8.46496	8.23488	8.21094	8.42778	8.43764	8.40276	8.61388	8.10129	8.56359	8.02589	8.10095
1249	8.63745	8.77509	8.74765	8.49085	8.73218	8.76127	8.75368	8.68721	8.62141	8.99013	8.88164	8.89614	8.90686	8.87307	8.98183	8.81252	8.65932	8.93519	8.71726	8.75125	8.98315	8.73498	8.66641	8.95056	8.81997	8.83826	8.92685	9.00816	9.00771	9.00554	8.91123	8.85788	9.07221	8.89797	8.87651	8.89081	8.53471	8.2077	8.47615	8.20702	8.2154	8.4436	8.42233	8.35255	8.61242	8.01929	8.53171	8.06465	8.11166
1252	8.63222	8.79188	8.755	8.51461	8.75457	8.75105	8.75701	8.70603	8.63933	8.97363	8.88334	8.84747	8.92115	8.88014	8.98829	8.81775	8.63019	8.90048	8.74433	8.75426	8.9445	8.74167	8.65958	8.95859	8.7773	8.86253	8.93057	8.9897	9.01474	9.01347	8.90523	8.88256	9.07387	8.90669	8.90345	8.87609	8.54222	8.23674	8.46466	8.21058	8.23301	8.44958	8.43375	8.40233	8.60429	8.05411	8.56228	8.02597	8.18428
1255	8.66631	8.77576	8.76304	8.50218	8.74732	8.75358	8.72783	8.69781	8.61038	8.98108	8.91728	8.85598	8.92676	8.87035	8.9733	8.82649	8.67513	8.98351	8.74265	8.69817	8.96446	8.73367	8.64158	8.93458	8.78984	8.8311	8.92483	9.00815	9.01439	9.02279	8.91263	8.88277	9.08807	8.90306	8.90425	8.88462	8.57192	8.22296	8.44032	8.22309	8.22822	8.48298	8.45849	8.3708	8.62685	8.01657	8.55932	8.0199	8.09501
1258	8.6862	8.79283	8.77276	8.51315	8.71631	8.78467	8.73577	8.70172	8.62519	8.99374	8.88347	8.86905	8.92803	8.87421	8.99012	8.81598	8.67161	8.92447	8.72146	8.74312	8.99671	8.74004	8.66845	8.94643	8.79677	8.84004	8.88958	9.00767	9.0041	9.00476	8.8926	8.88259	9.07153	8.89263	8.89602	8.8796	8.54174	8.17226	8.46915	8.24836	8.22071	8.46587	8.41567	8.39474	8.59312	8.06719	8.56528	8.02735	8.12208
1261	8.65761	8.79107	8.74839	8.49848	8.73661	8.79979	8.72147	8.697	8.59775	8.95065	8.90185	8.86118	8.9282	8.85812	8.97065	8.83639	8.65343	8.92864	8.75454	8.7274	8.9541	8.72031	8.67767	8.95321	8.79566	8.84496	8.88995	9.01075	9.0283	9.04822	8.93424	8.85568	9.06971	8.89572	8.86976	8.89098	8.55136	8.19222	8.46088	8.23458	8.24481	8.4568	8.42825	8.44159	8.62607	8.07913	8.56387	8.01604	8.16813
1264	8.66591	8.80789	8.75367	8.49999	8.75191	8.75828	8.73494	8.67874	8.6186	8.98287	8.88148	8.87807	8.92896	8.88623	8.96959	8.81238	8.67354	8.95288	8.75348	8.7244	8.98137	8.7346	8.65888	8.94015	8.8031	8.81617	8.91051	9.01582	9.03858	9.02459	8.87962	8.86203	9.06639	8.89322	8.89466	8.8854	8.54567	8.20599	8.50881	8.25378	8.20603	8.46837	8.46657	8.44368	8.63659	8.07383	8.58816	8.01253	8.11938
1267	8.65757	8.79557	8.74167	8.48107	8.75783	8.77846	8.71127	8.70801	8.60647	8.98613	8.91975	8.89789	8.92277	8.88283	8.9758	8.84013	8.65153	8.94016	8.72646	8.74091	8.99181	8.74507	8.66364	8.9575	8.79013	8.82665	8.93842	9.02148	9.03507	9.01241	8.92436	8.85676	9.09194	8.90556	8.90773	8.87257	8.57172	8.21207	8.50691	8.24123	8.19203	8.46678	8.42309	8.3955	8.6276	8.06725	8.55827	8.07112	8.15355
1270	8.67353	8.78449	8.77933	8.50134	8.7673	8.79444	8.7407	8.69787	8.62266	8.98293	8.89685	8.88169	8.9288	8.86062	8.98613	8.8336	8.65486	8.93062	8.74383	8.72641	8.95527	8.72508	8.6284	8.9434	8.79077	8.84665	8.92238	9.01802	9.03854	9.04587	8.90426	8.88038	9.06944	8.90171	8.89768	8.91362	8.55194	8.18482	8.47849	8.24147	8.2006	8.4463	8.4939	8.40127	8.6423	8.03937	8.58684	8.0572	8.12779
1273	8.65427	8.79825	8.76668	8.51503	8.74347	8.78184	8.74953	8.68299	8.62279	9.00776	8.85979	8.85982	8.93432	8.87671	8.97099	8.84381	8.656	8.96336	8.73931	8.71296	8.96104	8.72536	8.65556	8.93526	8.78779	8.83659	8.9246	9.03142	9.04445	9.01178	8.94475	8.8696	9.06345	8.89531	8.89981	8.8735	8.60196	8.19883	8.48925	8.29766	8.27287	8.46415	8.46503	8.40756	8.63822	8.03661	8.59883	8.05452	8.09189
1276	8.66543	8.8134	8.74202	8.52591	8.74926	8.77696	8.74151	8.66962	8.63085	9.01644	8.88562	8.87147	8.93781	8.85238	8.99798	8.85034	8.66772	8.93707	8.73978	8.73532	8.98149	8.74147	8.67584	8.93731	8.81548	8.83443	8.92516	8.99509	9.02054	9.01659	8.9101	8.90912	9.07084	8.8867	8.90241	8.89969	8.55521	8.17084	8.48642	8.25315	8.20575	8.44756	8.448	8.4204	8.63697	8.08203	8.58031	8.02297	8.12692
1279	8.65238	8.79267	8.77797	8.52847	8.77318	8.76489	8.74164	8.70545	8.63859	8.99791	8.89767	8.90045	8.9232	8.86953	8.95714	8.85767	8.67457	8.97209	8.74404	8.76499	8.99114	8.74003	8.66584	8.95654	8.77926	8.8505	8.93672	9.01236	9.02032	9.02783	8.91552	8.89386	9.08982	8.90394	8.90166	8.88654	8.61276	8.15394	8.4613	8.21914	8.19095	8.47269	8.46476	8.40293	8.67541	8.11608	8.56888	8.04004	8.1024
1282	8.68874	8.78647	8.74117	8.52474	8.73651	8.76878	8.73766	8.70643	8.61189	8.97486	8.90581	8.88682	8.91013	8.90257	9.00031	8.83674	8.67467	8.96102	8.74257	8.73314	8.97066	8.72286	8.67396	8.94812	8.80816	8.84231	8.9063	9.00109	9.02176	9.02593	8.92165	8.87659	9.06694	8.88137	8.91864	8.89566	8.58697	8.21998	8.47569	8.22789	8.21743	8.46537	8.42143	8.41681	8.6299	8.05711	8.62082	8.06473	8.12483
1285	8.68067	8.81441	8.76799	8.52042	8.76101	8.77146	8.75045	8.71155	8.63118	8.98841	8.92582	8.87424	8.94087	8.87676	8.99376	8.85115	8.66758	8.94672	8.72166	8.73806	8.98491	8.74106	8.68492	8.93292	8.81196	8.8356	8.9486	9.04463	9.02695	9.03945	8.93362	8.86207	9.08957	8.89359	8.90366	8.90634	8.56622	8.20279	8.4701	8.26454	8.26163	8.4578	8.43081	8.40484	8.64061	8.07231	8.55207	8.06019	8.18066
1288	8.70916	8.80098	8.7651	8.51235	8.76069	8.76476	8.72703	8.67401	8.61927	9.01554	8.91681	8.90056	8.91354	8.88913	9.00427	8.84497	8.68538	8.96048	8.75003	8.74251	8.9719	8.7518	8.6916	8.95066	8.82266	8.86451	8.91814	9.02857	9.03192	9.06072	8.93364	8.89173	9.07772	8.89428	8.91746	8.86624	8.60823	8.21216	8.48337	8.23412	8.21112	8.49593	8.4403	8.42699	8.66721	8.0696	8.57165	8.05834	8.10454
1291	8.66476	8.80452	8.76979	8.54902	8.76842	8.79749	8.76397	8.70111	8.62009	9.0132	8.8979	8.88567	8.94844	8.88832	8.99492	8.83427	8.66803	8.94261	8.75543	8.74146	9.01011	8.76179	8.67549	8.95855	8.79674	8.84464	8.91106	9.02861	9.03148	9.06005	8.9023	8.90379	9.1117	8.91781	8.89302	8.87907	8.54468	8.20832	8.45947	8.29426	8.20164	8.4279	8.47856	8.41815	8.61906	8.0786	8.56927	8.03766	8.18986
1294	8.67276	8.77923	8.77812	8.52308	8.74339	8.77307	8.75574	8.69957	8.63936	9.00397	8.89644	8.87567	8.92657	8.8638	9.00838	8.85732	8.66689	8.95447	8.76784	8.72231	8.99165	8.71913	8.67975	8.96308	8.79707	8.84085	8.93996	9.03283	9.05765	9.03579	8.92957	8.90215	9.10233	8.89231	8.91558	8.90206	8.59669	8.25027	8.48139	8.30912	8.23944	8.43623	8.44281	8.40249	8.63229	8.09593	8.5687	8.06656	8.19106
1297	8.69763	8.80467	8.76768	8.5234	8.75921	8.77153	8.75876	8.71637	8.63666	9.01297	8.91721	8.87443	8.93368	8.89046	8.98135	8.84078	8.67128	8.96378	8.72752	8.75298	8.97318	8.75418	8.70511	8.98036	8.80461	8.86698	8.93352	9.03418	9.046	9.07089	8.91624	8.88342	9.07273	8.90187	8.92448	8.8812	8.57013	8.20072	8.47596	8.23888	8.21126	8.48154	8.47064	8.41268	8.65256	8.04103	8.58181	8.03331	8.12675
1300	8.68874	8.83715	8.76363	8.5237	8.754	8.79144	8.76953	8.69662	8.63625	9.04067	8.91459	8.87724	8.93227	8.86478	8.96536	8.82605	8.67532	8.95393	8.75622	8.72516	8.99802	8.73031	8.70833	8.94804	8.83041	8.84285	8.92629	9.03075	9.05875	9.04328	8.93256	8.90242	9.07958	8.89454	8.92103	8.91941	8.60553	8.25739	8.49926	8.26109	8.23752	8.44154	8.47027	8.38543	8.64053	8.04332	8.56044	8.03022	8.11476
1303	8.66239	8.81614	8.75763	8.52355	8.7835	8.78439	8.75486	8.73854	8.63218	9.03786	8.92468	8.88995	8.93409	8.86301	8.99234	8.86838	8.68369	8.95922	8.77353	8.7845	8.98281	8.75398	8.70386	8.96645	8.81711	8.84946	8.90093	9.01902	9.04772	9.0441	8.91605	8.91972	9.07196	8.92273	8.91396	8.89456	8.63045	8.23024	8.4803	8.26728	8.25592	8.49499	8.44215	8.39392	8.62866	8.08312	8.58789	8.06802	8.13019
1306	8.69079	8.80986	8.7787	8.54472	8.77635	8.77198	8.78414	8.7587	8.66159	9.00555	8.94637	8.88236	8.92034	8.88308	9.00801	8.8444	8.67578	8.95551	8.73178	8.77761	8.97641	8.74575	8.68048	8.96887	8.82158	8.87908	8.96278	9.03891	9.04379	9.03783	8.94389	8.89278	9.08024	8.91774	8.91277	8.89674	8.60764	8.2529	8.48252	8.23112	8.21945	8.47548	8.458	8.40062	8.63037	8.07524	8.59315	8.04089	8.14739
1309	8.68016	8.82557	8.7654	8.52732	8.77132	8.80603	8.75412	8.72273	8.61159	9.00886	8.91582	8.87612	8.92431	8.90376	9.02568	8.85778	8.68743	8.97614	8.77963	8.75419	8.99138	8.74136	8.68233	8.96922	8.8114	8.84376	8.94052	9.02226	9.05342	9.03442	8.94196	8.88947	9.08806	8.91251	8.92439	8.91781	8.59801	8.24471	8.51584	8.25719	8.26865	8.48852	8.44984	8.3988	8.62844	8.09261	8.59539	8.03331	8.11709
1312	8.67109	8.78854	8.76377	8.51699	8.76206	8.79116	8.75591	8.71322	8.62668	9.04143	8.94424	8.91031	8.94914	8.86196	9.0056	8.88131	8.69387	8.98937	8.76638	8.74343	8.98439	8.77767	8.71919	8.96319	8.80956	8.82139	8.94994	9.01486	9.04807	9.03862	8.92046	8.88284	9.10689	8.93539	8.90016	8.90334	8.62789	8.23548	8.47169	8.22023	8.23583	8.49598	8.45001	8.46204	8.66924	8.10063	8.57142	8.03194	8.12662
1315	8.67015	8.81232	8.77623	8.52379	8.76611	8.7806	8.76791	8.72266	8.63157	9.00742	8.91211	8.90417	8.9537	8.88977	8.98941	8.83597	8.66722	8.97962	8.76098	8.75977	9.01428	8.73627	8.68027	8.97464	8.8133	8.86333	8.95042	9.03356	9.0532	9.04435	8.93121	8.91807	9.12514	8.91902	8.90644	8.91562	8.62705	8.23874	8.50728	8.2699	8.25137	8.47256	8.51155	8.40149	8.6737	8.12285	8.58152	8.0363	8.09602
1318	8.71033	8.82527	8.81171	8.52615	8.75222	8.79713	8.79301	8.71257	8.63869	9.03487	8.90525	8.9003	8.91726	8.91994	8.98554	8.87942	8.6534	8.95879	8.77119	8.74608	9.00559	8.76068	8.69312	8.9653	8.82566	8.81869	8.95612	9.01435	9.05996	9.06845	8.94915	8.92822	9.0849	8.94068	8.93177	8.89932	8.59224	8.22849	8.50814	8.26024	8.20252	8.48758	8.46252	8.45125	8.64172	8.10338	8.59799	8.0728	8.165
1321	8.67974	8.82017	8.78412	8.52004	8.76996	8.80204	8.74024	8.70924	8.63933	9.02858	8.94317	8.88344	8.94869	8.8842	9.00009	8.85104	8.68739	8.95408	8.78716	8.78153	8.99776	8.74911	8.67331	8.99051	8.82587	8.87344	8.94783	9.0346	9.06425	9.07388	8.94121	8.89279	9.06204	8.92416	8.90814	8.89886	8.59527	8.24462	8.48145	8.24473	8.21919	8.48252	8.44748	8.4139	8.66531	8.05594	8.58237	8.08112	8.18438
1324	8.69401	8.82876	8.78111	8.52482	8.76764	8.80311	8.77672	8.70969	8.6301	9.04234	8.91204	8.87134	8.94873	8.86644	9.03105	8.84903	8.66841	8.97761	8.75171	8.7812	9.02014	8.76966	8.68496	9.01335	8.81932	8.85104	8.9367	9.03124	9.04213	9.04972	8.94411	8.91351	9.11555	8.93735	8.89796	8.89027	8.58574	8.27199	8.4985	8.27059	8.25277	8.48937	8.50248	8.39061	8.67637	8.07521	8.60291	8.07209	8.15549
1327	8.68403	8.83461	8.78637	8.55934	8.79939	8.80574	8.76738	8.73162	8.61472	8.99813	8.95606	8.86541	8.93996	8.88232	9.03078	8.86062	8.72522	8.98385	8.74568	8.76464	9.02603	8.76172	8.70541	8.97256	8.7963	8.85437	8.95586	9.05108	9.02965	9.08841	8.94621	8.93333	9.08514	8.91659	8.90841	8.93337	8.56991	8.23306	8.50901	8.25485	8.27635	8.45317	8.49841	8.44451	8.64463	8.10379	8.60083	8.08103	8.15467
1330	8.70237	8.80657	8.7818	8.51835	8.76718	8.77699	8.78651	8.74656	8.60876	9.01212	8.92865	8.91409	8.94144	8.88126	8.99089	8.85491	8.67605	8.97432	8.74703	8.78771	9.0222	8.76103	8.69867	8.9707	8.81927	8.86069	8.92226	9.05604	9.05151	9.07183	8.95513	8.90279	9.10314	8.92259	8.91877	8.89142	8.62368	8.24681	8.49337	8.24573	8.28667	8.45828	8.5132	8.39867	8.64968	8.03785	8.60268	8.04572	8.15475
1333	8.65674	8.82229	8.76172	8.52428	8.7805	8.80625	8.76136	8.74069	8.66589	9.02442	8.93732	8.90081	8.95302	8.87909	9.01624	8.87044	8.70302	8.98839	8.76477	8.76712	9.01986	8.78028	8.68234	8.98818	8.81953	8.86724	8.95957	9.04623	9.06727	9.061	8.94568	8.92395	9.09798	8.91755	8.94558	8.91792	8.62784	8.25825	8.52865	8.27474	8.24472	8.43973	8.4586	8.47545	8.66265	8.07028	8.59275	8.07275	8.16443
1336	8.68064	8.82451	8.79901	8.53874	8.77848	8.81813	8.7653	8.74046	8.65349	9.03829	8.95488	8.90183	8.93949	8.89591	8.9949	8.85592	8.6859	8.99568	8.79899	8.75713	8.99429	8.77948	8.68373	8.99287	8.81021	8.84982	8.96871	9.05266	9.0783	9.0745	8.95443	8.93149	9.10342	8.94834	8.95384	8.91409	8.61984	8.26852	8.49537	8.25049	8.22565	8.47459	8.47366	8.47447	8.67207	8.12927	8.61605	8.0694	8.16114
1339	8.69768	8.81976	8.79395	8.52947	8.7846	8.80027	8.77501	8.72431	8.63867	9.02935	8.93479	8.88534	8.94873	8.89805	9.01973	8.85806	8.71052	8.94019	8.75115	8.7906	9.01962	8.777	8.71037	8.97316	8.81845	8.86955	8.95592	9.0699	9.05402	9.04629	8.95215	8.90603	9.09173	8.91947	8.91522	8.92803	8.61707	8.21235	8.49135	8.27387	8.32345	8.4713	8.48695	8.45179	8.65693	8.11334	8.59715	8.09378	8.16697
1342	8.69351	8.82073	8.77842	8.54251	8.78862	8.82178	8.75963	8.71578	8.64582	9.0421	8.96723	8.91471	8.95717	8.91447	8.99201	8.8591	8.71701	8.9813	8.76922	8.77296	9.00028	8.75195	8.67781	9.02142	8.8423	8.87279	8.96835	9.04993	9.08616	9.06755	8.95738	8.8745	9.1192	8.96997	8.92849	8.91992	8.63347	8.30053	8.54659	8.25724	8.27076	8.49342	8.51267	8.41292	8.65927	8.1477	8.62824	8.0704	8.15331
1345	8.68494	8.79739	8.80707	8.55817	8.80696	8.80539	8.78225	8.72837	8.66499	9.046	8.9368	8.89769	8.96121	8.89671	9.01999	8.8894	8.71199	8.96248	8.80079	8.77623	9.0128	8.76552	8.69608	9.00783	8.8275	8.86722	8.96347	9.04095	9.08936	9.09465	8.94721	8.88404	9.136	8.95143	8.94587	8.92122	8.64339	8.23957	8.52415	8.32535	8.26534	8.48729	8.50426	8.41499	8.67223	8.1438	8.63396	8.03592	8.18917
1348	8.69485	8.8046	8.79495	8.54062	8.78709	8.82004	8.78556	8.71457	8.64486	9.02792	8.95049	8.91566	8.96452	8.92588	9.007	8.85308	8.68861	9.00415	8.77935	8.79248	9.00513	8.76726	8.70302	8.98696	8.84103	8.87929	8.94427	9.05734	9.06062	9.05763	8.93421	8.93187	9.10566	8.93096	8.93752	8.92349	8.60966	8.26068	8.49271	8.27046	8.24397	8.49282	8.48097	8.4224	8.68202	8.08758	8.65823	8.06865	8.18341
1351	8.687	8.80664	8.8199	8.57188	8.74595	8.81498	8.76957	8.73972	8.62846	9.03534	8.9382	8.94469	8.98158	8.88402	8.99956	8.87437	8.70187	8.97614	8.78332	8.7776	9.01436	8.7976	8.69875	9.00249	8.84672	8.85982	8.96482	9.04437	9.06131	9.08873	8.97687	8.90167	9.11553	8.9336	8.94196	8.91962	8.62413	8.2543	8.50238	8.25666	8.28018	8.4658	8.48481	8.41292	8.70612	8.04367	8.62175	8.0887	8.16833
1354	8.69855	8.82135	8.78773	8.52185	8.79498	8.80978	8.77346	8.713	8.64953	9.04694	8.97053	8.90362	8.9685	8.90849	9.00884	8.87081	8.69909	8.96678	8.7645	8.78287	9.03192	8.75248	8.71632	8.98171	8.82133	8.87959	8.94846	9.05565	9.07993	9.05219	8.94679	8.8988	9.1099	8.96565	8.92546	8.91549	8.61402	8.25369	8.51549	8.26844	8.2152	8.51494	8.47701	8.45576	8.69175	8.10322	8.59718	8.03205	8.15987
1357	8.70869	8.81298	8.80481	8.54234	8.81345	8.78066	8.79411	8.72802	8.64148	9.03517	8.94726	8.96246	8.94297	8.91698	9.01578	8.86534	8.67613	8.959	8.76403	8.78199	9.00669	8.77862	8.70678	9.00986	8.82004	8.88165	8.95277	9.06953	9.04987	9.0916	8.94466	8.92788	9.14105	8.9378	8.93419	8.92864	8.64384	8.26753	8.54273	8.25916	8.25575	8.50011	8.49498	8.46052	8.64734	8.07377	8.63597	8.06243	8.17278
1360	8.70426	8.84523	8.77057	8.54023	8.76856	8.798	8.76327	8.7222	8.64969	9.0424	8.95242	8.89694	8.96713	8.90625	9.0172	8.86274	8.68728	8.97854	8.79946	8.78164	9.02305	8.74701	8.70038	9.022	8.84115	8.87083	8.94601	9.04112	9.09267	9.07341	8.96422	8.90386	9.13304	8.95525	8.94882	8.9477	8.61738	8.22982	8.51919	8.27911	8.2705	8.48943	8.46661	8.39099	8.68279	8.08183	8.61638	8.05146	8.18703
1363	8.7115	8.8523	8.79878	8.53632	8.7951	8.8099	8.77969	8.72862	8.64037	9.03022	8.94639	8.90106	9.00496	8.92083	9.01048	8.86249	8.70784	8.99702	8.79617	8.77898	9.04675	8.7683	8.70276	9.00833	8.82286	8.88114	8.96984	9.05207	9.08776	9.05732	8.97282	8.91679	9.13076	8.94064	8.93847	8.94153	8.63879	8.26026	8.5451	8.27473	8.29907	8.51805	8.5028	8.43549	8.68759	8.09788	8.59184	8.05596	8.1914
1366	8.6918	8.83424	8.77443	8.55951	8.81055	8.8068	8.79638	8.73336	8.65072	9.05171	8.9635	8.92129	8.9767	8.90525	9.03736	8.90585	8.69683	8.999	8.76729	8.79501	9.04069	8.77915	8.72273	8.97771	8.81741	8.8599	8.99173	9.06004	9.09224	9.06341	8.97989	8.91663	9.12815	8.92806	8.9376	8.93486	8.65007	8.27877	8.50108	8.30949	8.31119	8.50916	8.49424	8.42913	8.67903	8.10663	8.61096	8.08484	8.12891
1369	8.70872	8.82538	8.81051	8.53963	8.77777	8.8385	8.78495	8.705	8.67709	9.05626	8.98913	8.90983	8.97132	8.94319	9.03285	8.89939	8.66971	8.99567	8.79366	8.81051	9.02208	8.79964	8.70909	8.99702	8.84558	8.84941	8.97575	9.07104	9.0662	9.08184	8.97442	8.91603	9.13003	8.95019	8.92556	8.90404	8.63821	8.2936	8.55041	8.28309	8.23838	8.5259	8.52334	8.4846	8.63305	8.10206	8.63536	8.05959	8.13307
1372	8.70762	8.82516	8.80704	8.53359	8.77118	8.82768	8.76588	8.72947	8.65923	9.04423	8.94976	8.90835	8.97653	8.8971	9.01039	8.88052	8.68115	8.99179	8.79461	8.774	9.05523	8.78063	8.71104	9.03297	8.82333	8.86453	8.98673	9.06256	9.06605	9.07168	8.98205	8.91946	9.13521	8.94636	8.93806	8.92668	8.61533	8.24464	8.53556	8.2643	8.27555	8.50059	8.48307	8.44174	8.67011	8.14465	8.55423	8.09561	8.16213
1375	8.72619	8.78152	8.81337	8.54694	8.76726	8.8036	8.78948	8.72126	8.66451	9.05422	8.94465	8.9352	8.96594	8.9074	9.03238	8.88186	8.71421	9.00198	8.78748	8.79555	9.02603	8.77582	8.70295	9.00076	8.8311	8.8682	8.96141	9.05292	9.09073	9.0904	8.94544	8.9488	9.11887	8.93875	8.97276	8.93343	8.6448	8.25962	8.50843	8.27035	8.23457	8.47545	8.47899	8.4426	8.6373	8.08747	8.63389	8.06859	8.20123
1378	8.71344	8.83828	8.80305	8.52951	8.79625	8.81161	8.77795	8.74015	8.67318	9.04851	8.9433	8.89536	8.97516	8.91219	9.0327	8.90601	8.69974	8.98874	8.7599	8.77932	9.03542	8.77657	8.7059	8.98918	8.85091	8.91437	8.93801	9.03907	9.07373	9.09429	8.96357	8.94002	9.14274	8.95721	8.95803	8.931	8.62435	8.25578	8.50617	8.26403	8.2883	8.49013	8.4652	8.45475	8.66777	8.08077	8.61525	8.04236	8.17076
1381	8.70957	8.83735	8.83133	8.55253	8.79112	8.83673	8.78097	8.72406	8.68965	9.04885	8.94804	8.95476	8.96152	8.91909	9.03839	8.89607	8.71157	8.995	8.78748	8.78608	9.04524	8.77341	8.69546	9.00463	8.84122	8.89301	8.95896	9.06872	9.10441	9.10368	8.97232	8.93672	9.1285	8.964	8.9731	8.93981	8.6289	8.25426	8.52273	8.28132	8.27792	8.47376	8.49061	8.45053	8.66186	8.10042	8.61722	8.09339	8.18249
1384	8.72986	8.84363	8.79653	8.572	8.7757	8.81275	8.78366	8.74459	8.65079	9.04363	8.95873	8.93046	8.98681	8.89708	9.05126	8.888	8.70748	8.98496	8.7816	8.77358	9.04752	8.786	8.71196	9.0228	8.84778	8.86594	8.98735	9.06103	9.10322	9.06738	8.97258	8.91553	9.12655	8.95648	8.94378	8.91663	8.62018	8.25596	8.54733	8.2992	8.29451	8.51736	8.48195	8.44688	8.71137	8.11806	8.65125	8.09394	8.13158
1387	8.70577	8.83545	8.83088	8.56886	8.79981	8.80268	8.78805	8.75124	8.66479	9.06562	8.97854	8.93708	8.9731	8.91148	9.02121	8.88685	8.72785	9.01465	8.78765	8.80244	9.03076	8.76531	8.71303	9.02114	8.88302	8.86327	8.96858	9.06613	9.08474	9.07508	8.98986	8.90654	9.14133	8.94103	8.95371	8.91574	8.64177	8.26761	8.53594	8.27747	8.27366	8.47716	8.5319	8.46949	8.66933	8.09012	8.62076	8.10689	8.16067
1390	8.71081	8.83238	8.78649	8.58144	8.78003	8.81688	8.77705	8.73952	8.63904	9.02904	9.00356	8.9275	8.99291	8.90613	9.0384	8.89974	8.69249	9.03566	8.79002	8.81614	9.02879	8.7777	8.73972	9.005	8.83344	8.88799	8.99191	9.06877	9.12187	9.10816	8.96796	8.95065	9.11337	8.95551	8.9654	8.93987	8.63498	8.25684	8.51548	8.3083	8.25353	8.47419	8.52108	8.49494	8.69048	8.07814	8.66594	8.10439	8.22618
1393	8.71515	8.8582	8.81373	8.54717	8.81006	8.80788	8.78224	8.74803	8.67135	9.05414	8.94859	8.92772	8.96958	8.92114	9.07117	8.88681	8.71328	8.97902	8.81244	8.81131	9.01801	8.78263	8.72103	9.00507	8.84572	8.88288	8.96772	9.08333	9.08292	9.10378	8.9914	8.94693	9.14632	8.97512	8.96501	8.93642	8.65358	8.25311	8.53355	8.30601	8.25773	8.47393	8.48204	8.43125	8.67727	8.14833	8.62453	8.12793	8.18207
1396	8.71424	8.85176	8.80976	8.53988	8.79618	8.83297	8.79149	8.76574	8.68594	9.05879	8.94675	8.9226	8.97686	8.92148	9.05883	8.88238	8.70203	9.00822	8.78807	8.76934	9.0444	8.77449	8.73005	9.012	8.85143	8.89496	8.99788	9.06988	9.08836	9.09994	8.96987	8.92698	9.15134	8.96522	8.94154	8.93673	8.61535	8.23957	8.54281	8.27417	8.27946	8.51735	8.50106	8.45856	8.7034	8.09777	8.62688	8.08855	8.20554
1399	8.71321	8.85016	8.84946	8.54335	8.79784	8.81677	8.77062	8.74402	8.6766	9.0585	8.98057	8.96327	8.97029	8.95107	9.06104	8.85598	8.73273	8.98757	8.79115	8.79124	9.03688	8.80521	8.71169	9.01787	8.85684	8.88122	9.00615	9.09324	9.10286	9.10335	8.968	8.93107	9.14614	8.96262	8.93784	8.93894	8.6287	8.23506	8.52443	8.31069	8.26386	8.49011	8.53426	8.45546	8.69042	8.13415	8.6243	8.10834	8.16183
1402	8.70986	8.83477	8.82185	8.55835	8.79472	8.80737	8.80232	8.72897	8.67133	9.04047	8.94789	8.92869	8.98684	8.92058	9.05544	8.87723	8.71172	9.02073	8.80732	8.79749	9.01507	8.77499	8.72202	9.00332	8.84851	8.89843	8.98066	9.07178	9.0839	9.09393	8.98083	8.92425	9.14802	8.94906	8.98495	8.9482	8.62524	8.21621	8.52323	8.31893	8.27702	8.49243	8.4832	8.47293	8.66229	8.10973	8.60874	8.1343	8.14222
1405	8.71695	8.85266	8.80448	8.56929	8.80787	8.81879	8.79667	8.74894	8.67917	9.05294	8.94699	8.92288	8.98266	8.93609	9.0364	8.88495	8.70735	9.00864	8.76726	8.77705	9.07044	8.7983	8.72858	8.99553	8.85291	8.88401	8.96476	9.08411	9.08305	9.09523	8.97713	8.94162	9.15794	8.97991	8.94935	8.95623	8.66656	8.2683	8.54005	8.31309	8.33754	8.48566	8.48371	8.46682	8.69118	8.12879	8.64619	8.08631	8.18275
1408	8.69591	8.84763	8.80881	8.55325	8.77579	8.84151	8.78298	8.74794	8.68016	9.07841	9.00366	8.9361	8.97709	8.92573	9.03466	8.88631	8.72039	8.99559	8.79916	8.808	9.08705	8.80545	8.76	9.00209	8.85379	8.88617	8.9989	9.07659	9.12846	9.09153	8.95198	8.93493	9.15591	8.96732	8.94792	8.95004	8.66655	8.2496	8.53392	8.28565	8.28696	8.51441	8.56075	8.44579	8.6824	8.14326	8.64919	8.10489	8.23776
1411	8.72097	8.82228	8.80934	8.54352	8.79612	8.83539	8.7909	8.74844	8.66108	9.06893	8.97612	8.95339	8.99283	8.93776	9.05422	8.90512	8.72288	9.00552	8.79804	8.78236	9.01661	8.80094	8.7223	9.03085	8.84692	8.88859	8.98147	9.07081	9.09766	9.12023	8.98514	8.96485	9.13642	8.96521	8.98305	8.95436	8.62359	8.25518	8.52635	8.30779	8.27957	8.52176	8.52591	8.48346	8.70101	8.1229	8.64984	8.09184	8.22358
1414	8.71127	8.85197	8.82332	8.56968	8.79351	8.82716	8.80885	8.76737	8.6625	9.05317	8.96925	8.92401	9.00344	8.94228	9.04897	8.90211	8.70776	8.99633	8.8101	8.81599	9.06522	8.77031	8.72123	9.03422	8.86101	8.8743	8.99493	9.08067	9.11232	9.1154	8.9689	8.92061	9.13479	8.97258	8.95898	8.93007	8.65714	8.24971	8.53041	8.33146	8.28834	8.5432	8.53758	8.44234	8.73141	8.11673	8.6699	8.16316	8.21293
1417	8.73337	8.86722	8.84683	8.55423	8.81318	8.84616	8.7911	8.74498	8.69567	9.06399	8.95031	8.92596	9.00863	8.93401	9.05371	8.85947	8.71143	8.99031	8.80609	8.8163	9.04834	8.78602	8.73236	9.04528	8.84084	8.90071	9.00192	9.10289	9.09395	9.12271	8.97419	8.9342	9.16454	8.96962	8.95885	8.94181	8.63834	8.31652	8.52813	8.28066	8.27886	8.51096	8.51108	8.43579	8.70221	8.15478	8.59597	8.04489	8.19236
1420	8.72663	8.85088	8.8445	8.56363	8.79865	8.83368	8.82212	8.77286	8.65804	9.07517	9.00214	8.95713	8.98397	8.92768	9.04442	8.88538	8.70201	9.01382	8.81018	8.80008	9.05764	8.78212	8.72714	9.0326	8.8676	8.89389	8.97717	9.07537	9.0897	9.11904	8.9512	8.93608	9.14109	8.94372	8.96618	8.95423	8.63385	8.29421	8.56474	8.34581	8.34177	8.50475	8.51172	8.4417	8.72943	8.12526	8.64323	8.12012	8.18197
1423	8.7231	8.83788	8.83289	8.57061	8.78386	8.84292	8.82356	8.76606	8.63161	9.08995	8.99736	8.94392	9.00563	8.9273	9.05392	8.90605	8.7042	9.01207	8.82009	8.7822	9.05941	8.77256	8.74917	9.01041	8.8579	8.89537	9.00404	9.07377	9.1334	9.09017	8.98419	8.91099	9.16133	8.97425	8.94759	8.96881	8.62705	8.28788	8.55193	8.30466	8.28394	8.50322	8.51987	8.46931	8.72389	8.11254	8.61435	8.09048	8.21287
1426	8.71651	8.85423	8.82608	8.5704	8.80744	8.80934	8.81163	8.75041	8.69815	9.06715	8.98414	8.94086	9.00948	8.9236	9.09406	8.89869	8.72201	9.02511	8.80127	8.80658	9.04215	8.78369	8.733	9.00691	8.87068	8.91821	8.97874	9.06516	9.09298	9.11961	8.9991	8.92932	9.15845	8.96131	8.95963	8.95749	8.64825	8.27238	8.5472	8.29564	8.3427	8.52541	8.53515	8.50784	8.68919	8.10484	8.63651	8.09395	8.20909
1429	8.73195	8.85591	8.84262	8.54266	8.81191	8.82551	8.80898	8.75049	8.67627	9.10293	8.97551	8.93111	8.99853	8.94567	9.04889	8.89566	8.73582	9.00532	8.79719	8.80158	9.04932	8.77469	8.72635	9.03613	8.87839	8.92739	8.99123	9.09265	9.09719	9.13138	8.96425	8.94422	9.15066	8.95937	8.96626	8.96271	8.66113	8.30462	8.52286	8.30135	8.34322	8.51132	8.51894	8.48928	8.70742	8.1363	8.59964	8.06505	8.2174
1432	8.7124	8.89587	8.82189	8.58518	8.81658	8.82356	8.81472	8.71406	8.69432	9.08375	8.96363	8.93652	9.00301	8.94852	9.06187	8.90218	8.70547	9.02656	8.79936	8.80782	9.05635	8.78575	8.76141	9.02841	8.86486	8.89974	8.99003	9.07979	9.12981	9.09981	8.94721	8.95953	9.15505	8.95077	8.9771	8.95047	8.64578	8.28437	8.51531	8.29337	8.2781	8.562	8.49979	8.45839	8.69298	8.14669	8.65664	8.08408	8.16465
1435	8.71838	8.85113	8.84652	8.55102	8.81166	8.85688	8.81926	8.78186	8.6704	9.06659	8.99397	8.9668	8.98923	8.94413	9.05039	8.91795	8.71694	9.03022	8.81306	8.81935	9.06786	8.79085	8.74462	9.00539	8.84899	8.90054	9.00521	9.08684	9.09961	9.1132	8.98085	8.96636	9.14727	8.95756	8.99556	8.95638	8.61991	8.31288	8.52843	8.35316	8.28912	8.5507	8.54845	8.49557	8.70855	8.12487	8.6439	8.10423	8.20005
1438	8.73022	8.84619	8.83548	8.57865	8.81199	8.85969	8.8145	8.75507	8.67734	9.0847	8.97687	8.94665	8.99949	8.95624	9.05658	8.89324	8.71259	9.01756	8.79122	8.828	9.06948	8.77725	8.71209	9.01062	8.85511	8.91562	9.00146	9.10036	9.12067	9.12376	8.98755	8.918	9.14581	8.96149	8.95816	8.95645	8.68155	8.24091	8.57614	8.27978	8.27952	8.52182	8.4972	8.46608	8.70986	8.12825	8.60638	8.08999	8.14104
1441	8.7564	8.85823	8.83609	8.57711	8.84215	8.83935	8.78541	8.74777	8.67071	9.07941	8.98305	8.94139	8.98632	8.93894	9.06463	8.90325	8.71031	9.00302	8.78209	8.82541	9.05145	8.80716	8.76263	9.01569	8.87934	8.90178	9.00707	9.09468	9.08771	9.11696	8.99203	8.96154	9.15146	8.96199	9.00149	8.96475	8.6537	8.29706	8.55918	8.34901	8.27595	8.50769	8.4977	8.51749	8.68161	8.12749	8.62207	8.11153	8.22992
1444	8.74098	8.86725	8.84764	8.57867	8.82279	8.83385	8.80398	8.76845	8.6682	9.07137	8.97362	8.95136	9.00482	8.95962	9.05211	8.93295	8.7175	9.01804	8.80327	8.81553	9.04814	8.8024	8.75933	9.04756	8.86417	8.9233	9.01973	9.112	9.06365	9.11259	8.99991	8.95157	9.15796	8.96401	8.965	8.9182	8.65729	8.27557	8.5291	8.29272	8.28624	8.5464	8.47845	8.45988	8.68987	8.10695	8.651	8.06132	8.2082
1447	8.74025	8.82141	8.83743	8.58015	8.78707	8.83808	8.8017	8.77389	8.6703	9.07187	9.00437	8.95141	8.996	8.94965	9.08409	8.91697	8.72977	9.00174	8.79107	8.81639	9.05537	8.81679	8.73469	9.04554	8.86866	8.91398	8.96643	9.09959	9.09201	9.09712	9.00223	8.9446	9.16461	8.97029	8.96919	8.97712	8.64255	8.29127	8.56204	8.32061	8.28467	8.53024	8.54672	8.46833	8.70687	8.13152	8.65368	8.09008	8.1747
1450	8.70521	8.85311	8.81975	8.588	8.80287	8.8368	8.82107	8.79575	8.70374	9.09327	9.01646	8.95167	8.98535	8.9214	9.05531	8.88836	8.74872	9.03263	8.81935	8.7958	9.06668	8.81545	8.74214	9.03796	8.86191	8.91055	9.01487	9.08693	9.1035	9.13891	9.02999	8.9383	9.1666	8.99608	8.96341	8.95345	8.67671	8.2827	8.54013	8.29109	8.33208	8.53786	8.51206	8.49541	8.71234	8.15397	8.67874	8.0711	8.21356
1453	8.7111	8.8638	8.8348	8.5755	8.82335	8.83671	8.83702	8.76495	8.68538	9.06402	8.98781	8.9318	8.99441	8.95031	9.09254	8.9077	8.70389	9.0504	8.83051	8.82457	9.08709	8.80559	8.75476	9.01494	8.8707	8.89139	9.00392	9.10073	9.12326	9.11658	8.99078	8.97674	9.18323	9.00675	8.97605	8.96087	8.69204	8.29613	8.57958	8.30128	8.34253	8.55494	8.55506	8.44777	8.72367	8.16718	8.6446	8.1366	8.1697
1456	8.76194	8.85693	8.85234	8.57123	8.83058	8.84636	8.79542	8.76078	8.67869	9.11381	9.00885	8.93928	9.00926	8.93195	9.08089	8.9338	8.73303	9.02189	8.81379	8.81803	9.05307	8.81284	8.7571	9.0339	8.89509	8.90522	9.00737	9.08069	9.1261	9.10957	8.99101	8.97211	9.16787	8.95871	8.98333	8.96435	8.64225	8.33356	8.54044	8.37372	8.33955	8.55549	8.53467	8.45812	8.67604	8.13045	8.70146	8.09397	8.22248
1459	8.74574	8.86291	8.81775	8.57245	8.8319	8.83308	8.8386	8.75025	8.6797	9.06911	9.00345	8.96509	9.00012	8.94648	9.06283	8.90586	8.73078	9.03093	8.79487	8.81352	9.08616	8.80357	8.75202	9.04706	8.87851	8.90655	9.00695	9.09675	9.10007	9.13012	9.02316	8.97373	9.19209	8.97684	9.00956	8.94915	8.64221	8.26822	8.53369	8.30221	8.33722	8.5524	8.55561	8.48173	8.72066	8.17411	8.66619	8.11876	8.2399
1462	8.73209	8.8595	8.86514	8.58115	8.81097	8.8547	8.81943	8.76112	8.66572	9.08527	8.99167	8.9752	8.99734	8.92625	9.07305	8.92082	8.74657	9.01535	8.80376	8.81372	9.06476	8.78536	8.72898	9.03435	8.88071	8.90021	9.00877	9.09915	9.11849	9.1286	9.0215	8.95694	9.18578	9.00268	9.00884	8.96003	8.67688	8.28845	8.6134	8.30962	8.29878	8.52833	8.5279	8.45076	8.72547	8.14027	8.65517	8.09575	8.19418
1465	8.771	8.88253	8.85662	8.57189	8.81518	8.86334	8.80553	8.77696	8.69946	9.09226	8.99697	8.98094	9.01354	8.96359	9.07938	8.9143	8.71775	9.03958	8.8097	8.82423	9.09019	8.81926	8.73882	9.05101	8.88727	8.90731	9.00484	9.09325	9.11646	9.131	8.98036	8.9764	9.17499	8.95003	8.97925	8.96972	8.67803	8.33123	8.55938	8.34204	8.32295	8.51667	8.54199	8.51898	8.68331	8.13557	8.64425	8.11307	8.21685
1468	8.73077	8.86577	8.84744	8.5932	8.83134	8.81512	8.81806	8.79584	8.70522	9.10899	9.01518	8.96605	8.99388	8.96909	9.08397	8.911	8.70414	9.04017	8.81805	8.81998	9.06302	8.8155	8.75696	9.04046	8.86203	8.90825	9.0327	9.09649	9.09703	9.16846	8.99644	8.9644	9.16967	9.00858	8.9839	8.97071	8.68515	8.2899	8.5783	8.29997	8.31622	8.53218	8.51662	8.45825	8.74216	8.14117	8.69029	8.11232	8.19346
1471	8.71943	8.87297	8.84163	8.59387	8.83004	8.85023	8.81137	8.76459	8.6638	9.11523	9.00935	8.95164	9.03683	8.93122	9.09139	8.93786	8.74407	9.01065	8.83337	8.80225	9.07429	8.82923	8.74677	9.03669	8.87639	8.90963	9.00309	9.10709	9.09814	9.12302	8.99086	8.96265	9.16689	8.98452	8.97877	8.98361	8.67224	8.25474	8.58132	8.33321	8.30759	8.54938	8.53602	8.47874	8.71168	8.16715	8.65783	8.10221	8.19238
1474	8.74136	8.86403	8.85939	8.58876	8.83881	8.83668	8.83036	8.77997	8.70588	9.07154	8.98312	8.97902	8.99805	8.94466	9.04382	8.92146	8.70788	9.04726	8.82388	8.83576	9.06924	8.83869	8.73105	9.03584	8.87545	8.94451	9.02477	9.11579	9.12155	9.14147	8.9887	8.96899	9.1869	8.97077	8.99198	8.95756	8.69772	8.2867	8.54489	8.30783	8.3361	8.50077	8.52218	8.50091	8.72539	8.10728	8.67869	8.09763	8.2364
1477	8.74537	8.88203	8.81562	8.56433	8.83523	8.85122	8.80745	8.76634	8.67778	9.08144	8.9919	8.93336	9.00252	8.96966	9.05225	8.95042	8.74006	9.00276	8.81882	8.81957	9.08433	8.82456	8.76886	9.03566	8.86501	8.94437	9.00373	9.09851	9.10389	9.14782	9.01472	8.96005	9.16594	8.98464	8.98836	8.99185	8.71709	8.29301	8.53368	8.31625	8.33365	8.54033	8.52733	8.50414	8.72778	8.12757	8.66027	8.11695	8.24219
1480	8.75708	8.90766	8.86593	8.58857	8.80735	8.85766	8.82511	8.78742	8.70117	9.07795	9.00266	8.98549	9.03342	8.97943	9.09332	8.91637	8.72741	9.04535	8.83987	8.81444	9.07015	8.84252	8.78166	9.04943	8.87459	8.93141	9.01578	9.08587	9.14517	9.14603	9.0283	8.96119	9.18457	8.97361	8.97403	8.97334	8.69469	8.30281	8.58317	8.3397	8.32565	8.57856	8.51518	8.48069	8.72568	8.13251	8.68488	8.14732	8.21372
1483	8.74508	8.85795	8.8289	8.58056	8.8518	8.8483	8.80053	8.78189	8.67965	9.10418	9.01851	8.98313	9.0097	8.95798	9.09332	8.92478	8.75195	9.0269	8.84664	8.81117	9.08765	8.811	8.7579	9.04774	8.86986	8.93912	9.03863	9.11905	9.12706	9.10639	9.0187	8.99166	9.18673	8.99452	8.98821	8.96671	8.65757	8.26202	8.57133	8.33891	8.31656	8.5184	8.53061	8.50088	8.7089	8.15852	8.70366	8.14231	8.20754
1486	8.73351	8.87521	8.87673	8.56244	8.82764	8.837	8.82026	8.79867	8.69569	9.08058	9.00334	8.98739	9.02803	8.99667	9.09811	8.91875	8.73678	9.03524	8.81132	8.8447	9.10507	8.80518	8.7458	9.06404	8.87258	8.91905	9.04724	9.10699	9.14668	9.12316	8.99744	8.96238	9.16833	8.98097	8.99844	8.97904	8.68824	8.30046	8.57342	8.31192	8.32746	8.54805	8.52877	8.46246	8.74573	8.16046	8.65282	8.14079	8.17936
1489	8.75774	8.8828	8.85803	8.5538	8.82335	8.86355	8.80827	8.79053	8.69141	9.11377	9.00032	8.9932	9.01407	8.96256	9.08914	8.93899	8.7411	9.02932	8.84381	8.8116	9.08894	8.81652	8.77405	9.06205	8.89578	8.92233	9.02286	9.09923	9.1208	9.13007	8.98275	8.96002	9.17074	8.99243	9.01674	8.98369	8.66775	8.32843	8.5584	8.33822	8.32538	8.53577	8.53963	8.5265	8.70869	8.18857	8.67728	8.1165	8.2409
1492	8.72537	8.88385	8.86756	8.5792	8.83202	8.86839	8.8239	8.79617	8.69462	9.09674	9.00676	8.97875	9.02294	8.95556	9.09138	8.937	8.75871	9.04429	8.83782	8.81928	9.09203	8.79551	8.76119	9.04539	8.88521	8.94198	9.02518	9.11568	9.12935	9.10753	9.00175	8.98234	9.17884	9.00757	8.97066	8.97477	8.678	8.35231	8.55238	8.31515	8.31241	8.59862	8.53744	8.45336	8.70989	8.15683	8.6836	8.10136	8.21728
1495	8.7488	8.89911	8.85148	8.60694	8.82243	8.84274	8.85012	8.76363	8.68433	9.09612	8.98989	8.9925	9.02691	8.98204	9.08143	8.94391	8.71071	9.04298	8.84517	8.81768	9.08035	8.79226	8.76465	9.06458	8.88354	8.91398	9.00381	9.10277	9.11913	9.12725	8.99842	8.94731	9.19617	9.01136	8.9736	8.9782	8.67463	8.29447	8.58169	8.34132	8.29924	8.54838	8.53899	8.52733	8.71937	8.10574	8.67006	8.10377	8.22932
1498	8.73434	8.89063	8.84055	8.60703	8.85413	8.84574	8.85416	8.8011	8.68327	9.08323	9.01028	8.98481	9.02022	8.99201	9.09541	8.92869	8.72703	9.03883	8.81695	8.83469	9.08596	8.82796	8.78725	9.04876	8.88052	8.91097	9.00447	9.12596	9.11494	9.14882	9.0002	8.98271	9.17397	8.98883	8.99995	8.96394	8.68299	8.27744	8.56708	8.31974	8.31599	8.57618	8.573	8.46624	8.71839	8.14876	8.71027	8.1073	8.23358
1502	8.76715	8.87106	8.84398	8.59845	8.84451	8.86816	8.82281	8.80051	8.67101	9.08608	9.02286	8.97978	9.01732	8.95575	9.08882	8.92511	8.73146	9.03846	8.80881	8.85025	9.0876	8.8307	8.76419	9.03524	8.89643	8.9231	9.04133	9.1082	9.12888	9.13399	9.0153	8.98465	9.17667	8.9985	8.99443	8.97932	8.67909	8.28362	8.58931	8.33519	8.33187	8.5421	8.56149	8.48725	8.74938	8.1373	8.70928	8.09917	8.23929
1505	8.74273	8.88403	8.86892	8.57407	8.83063	8.86198	8.84071	8.77889	8.68404	9.10956	9.02321	8.99848	9.02064	8.97345	9.10863	8.92805	8.74571	9.04392	8.85321	8.82764	9.09057	8.81883	8.75162	9.04437	8.87718	8.93076	9.0279	9.10311	9.15029	9.16641	9.01035	8.96829	9.18584	8.98354	8.9767	8.96201	8.68434	8.3101	8.56145	8.31579	8.40408	8.54971	8.56809	8.47226	8.73623	8.18606	8.66624	8.11436	8.20937
1508	8.766	8.88419	8.86906	8.60029	8.82804	8.86508	8.85289	8.80623	8.73866	9.12032	9.0296	8.974	9.00842	8.96659	9.0853	8.92055	8.78168	9.03834	8.83078	8.84543	9.1008	8.8212	8.76969	9.05068	8.89312	8.95486	9.03492	9.12374	9.14056	9.1546	9.01811	8.97103	9.18087	9.01218	8.97399	8.9656	8.67503	8.28474	8.55855	8.33738	8.2638	8.57904	8.58021	8.50885	8.74619	8.14414	8.67602	8.1348	8.22398
1511	8.79001	8.88799	8.8612	8.60471	8.82	8.87445	8.82905	8.79451	8.72939	9.0919	9.01149	8.98354	9.02261	8.98321	9.08687	8.92957	8.75921	9.05132	8.82182	8.83296	9.08616	8.83673	8.75111	9.06375	8.89735	8.95057	9.01796	9.10138	9.14149	9.12745	9.0113	8.98388	9.17336	8.98898	8.99508	8.99342	8.70733	8.31369	8.54865	8.31807	8.28269	8.53999	8.5735	8.51609	8.73348	8.18153	8.69766	8.13387	8.18074
1514	8.76775	8.90303	8.84886	8.59601	8.83229	8.87209	8.83921	8.82793	8.68717	9.11531	9.0454	8.97026	9.03779	8.97905	9.07871	8.93256	8.74248	9.04571	8.82442	8.84479	9.09218	8.82442	8.77617	9.04936	8.90054	8.95378	9.0425	9.12448	9.14788	9.12356	9.00711	8.97088	9.17964	9.01004	9.0096	8.99479	8.68924	8.284	8.60303	8.37464	8.30781	8.5439	8.59062	8.51289	8.71261	8.13022	8.7005	8.14641	8.23003
1517	8.74352	8.88767	8.86029	8.60393	8.83109	8.88174	8.84885	8.78229	8.69764	9.12387	9.03273	8.98437	9.03508	8.9541	9.10443	8.91142	8.75499	9.04467	8.82472	8.85058	9.10694	8.83535	8.77461	9.0409	8.8963	8.9384	9.04162	9.10899	9.1365	9.15088	9.00623	8.96444	9.18745	8.99882	9.00044	8.97964	8.70732	8.30318	8.59569	8.30972	8.31633	8.54489	8.53923	8.48496	8.73217	8.16132	8.67173	8.15103	8.24633
1520	8.76031	8.8599	8.86224	8.59468	8.83985	8.85901	8.85631	8.78737	8.68759	9.09823	9.00411	8.98841	9.0433	8.99437	9.12933	8.96639	8.74167	9.04413	8.8312	8.83573	9.10136	8.83169	8.74813	9.04573	8.88821	8.9475	9.04787	9.12292	9.13098	9.15921	9.01336	8.98346	9.19861	9.01332	8.98547	9.0049	8.65458	8.30486	8.5625	8.316	8.3577	8.55251	8.53289	8.51905	8.75016	8.12661	8.68594	8.11333	8.22297
1523	8.79065	8.9043	8.87392	8.58983	8.88433	8.88957	8.85711	8.82436	8.69913	9.11644	8.99279	8.98272	9.03774	8.96533	9.0849	8.96279	8.74673	9.04655	8.84469	8.84449	9.11218	8.83756	8.76312	9.06068	8.8628	8.90417	9.04329	9.10596	9.13777	9.15551	9.00369	8.97552	9.19371	8.98891	8.99429	8.97372	8.72091	8.27232	8.56477	8.38099	8.31787	8.57453	8.57265	8.5165	8.74943	8.16145	8.71792	8.14325	8.26023
1526	8.7607	8.90344	8.84004	8.61091	8.83656	8.88136	8.81732	8.80476	8.7396	9.11255	9.02611	9.00139	9.03602	8.95961	9.08828	8.9213	8.75221	9.05623	8.85201	8.85094	9.09323	8.83961	8.78097	9.06968	8.87736	8.94948	9.03833	9.16124	9.13252	9.15302	9.02982	9.00513	9.18573	8.98345	9.02751	8.9754	8.69669	8.33363	8.61779	8.33558	8.31473	8.55869	8.54157	8.48388	8.75766	8.14033	8.70032	8.14692	8.23034
1529	8.75638	8.89685	8.8549	8.58173	8.83925	8.87398	8.8596	8.81098	8.69827	9.10708	9.00979	8.97245	9.0569	8.97179	9.08625	8.93926	8.74605	9.05014	8.82163	8.85514	9.09579	8.83143	8.75683	9.07289	8.91378	8.95578	9.04484	9.11793	9.14507	9.17843	9.01826	8.99598	9.21027	8.96639	9.01256	8.98056	8.6633	8.30279	8.57265	8.29999	8.32805	8.5604	8.57182	8.48302	8.74927	8.17031	8.6753	8.11073	8.22579
1532	8.741	8.89926	8.87531	8.59461	8.84876	8.8772	8.84312	8.79798	8.69444	9.11227	9.02347	8.99642	9.0208	8.9918	9.10004	8.92193	8.75196	9.03911	8.82456	8.84098	9.11955	8.82348	8.76929	9.08624	8.90754	8.94702	9.03427	9.13569	9.14766	9.14831	9.03957	8.9837	9.18895	9.02433	9.00723	9.00137	8.72009	8.31844	8.58735	8.34824	8.31809	8.54475	8.55882	8.51549	8.71927	8.1702	8.66506	8.13923	8.27872
1535	8.76676	8.87241	8.8694	8.59768	8.84525	8.86448	8.83053	8.80693	8.68803	9.13193	9.00204	8.9815	9.04123	8.96499	9.11447	8.93767	8.75515	9.05872	8.82206	8.84581	9.10805	8.82461	8.75091	9.07151	8.8942	8.9379	9.04464	9.12144	9.15152	9.14888	9.0288	8.9762	9.20458	8.99973	9.00524	8.96456	8.67816	8.2948	8.57849	8.31844	8.34244	8.57314	8.58723	8.50758	8.7348	8.17862	8.70935	8.12134	8.23107
1538	8.76181	8.9251	8.86431	8.60567	8.85257	8.86783	8.82746	8.79841	8.72947	9.1145	9.02509	8.99263	9.05285	8.98439	9.08642	8.97337	8.76347	9.03345	8.84655	8.84545	9.09342	8.82471	8.77103	9.07069	8.91363	8.94487	9.04855	9.15465	9.13485	9.14855	9.02599	8.97985	9.19299	9.02313	9.01693	8.97718	8.71189	8.28967	8.63681	8.34077	8.37881	8.57198	8.56822	8.46888	8.76565	8.19372	8.66457	8.15778	8.23994
1541	8.78347	8.88517	8.87139	8.59549	8.85121	8.86511	8.84675	8.7921	8.71262	9.12059	9.02027	9.007	9.02918	8.97049	9.08868	8.93665	8.75518	9.06647	8.85417	8.86326	9.10607	8.83839	8.74877	9.07008	8.8881	8.95209	9.02778	9.14578	9.13442	9.16119	9.01866	8.99907	9.20554	9.01383	8.98924	8.99426	8.70083	8.28069	8.59481	8.31081	8.36157	8.56354	8.57529	8.51759	8.7316	8.15659	8.67535	8.13599	8.2165
1544	8.77302	8.90707	8.86804	8.60089	8.84354	8.87321	8.84701	8.81401	8.7081	9.12197	9.01085	8.9842	9.05388	9.00418	9.11773	8.94833	8.76219	9.05719	8.85623	8.85863	9.09985	8.84206	8.77789	9.07608	8.89787	8.94163	9.04656	9.12215	9.16343	9.16106	9.01958	8.99355	9.19722	9.00382	8.99758	8.98035	8.71859	8.34996	8.58518	8.36658	8.29963	8.57046	8.59481	8.52641	8.7703	8.15796	8.68242	8.09365	8.22453
1547	8.77157	8.89531	8.87665	8.59423	8.86475	8.87453	8.83929	8.81154	8.68761	9.12466	8.99279	8.99427	9.02026	8.95886	9.11508	8.94295	8.75681	9.06498	8.84789	8.85702	9.09474	8.85736	8.76663	9.08211	8.8826	8.94526	9.05003	9.14805	9.14358	9.12415	9.04114	9.00372	9.20454	9.01671	9.01371	9.00265	8.71085	8.34899	8.57824	8.33845	8.34683	8.55739	8.58816	8.5223	8.7672	8.13668	8.68761	8.11597	8.23363
1550	8.75214	8.90897	8.86788	8.60713	8.84799	8.86889	8.8566	8.81774	8.70444	9.09323	9.01911	9.01021	9.04766	8.98477	9.09993	8.92845	8.74589	9.05659	8.82171	8.88561	9.11024	8.82213	8.77865	9.07765	8.89146	8.95257	9.02622	9.13621	9.14355	9.16322	9.02586	9.00099	9.21331	9.00972	9.0102	9.00993	8.69767	8.32417	8.61484	8.39257	8.31838	8.5512	8.55714	8.49065	8.77398	8.14109	8.68512	8.17818	8.21137
1553	8.76902	8.91264	8.87455	8.58215	8.83963	8.86457	8.84104	8.8135	8.71893	9.11382	9.03525	8.97579	9.03539	8.98295	9.09764	8.95736	8.75677	9.06544	8.8378	8.86063	9.10188	8.83709	8.76944	9.08195	8.88232	8.96156	9.06729	9.14014	9.15481	9.1481	9.01447	8.99609	9.20881	9.01371	9.02446	8.97758	8.66563	8.3168	8.59829	8.3685	8.33027	8.57093	8.5824	8.517	8.74208	8.14959	8.70441	8.12711	8.27022
1556	8.75151	8.90874	8.85851	8.60951	8.86977	8.89367	8.854	8.80296	8.70159	9.12637	9.03447	8.98806	9.04315	8.99645	9.11545	8.9437	8.77938	9.08412	8.83967	8.8671	9.11433	8.85304	8.75611	9.04215	8.8895	8.96861	9.04762	9.14641	9.16414	9.17713	9.01669	8.97444	9.21956	9.03627	9.02528	8.98415	8.68083	8.32955	8.59576	8.37328	8.33575	8.57248	8.57491	8.50148	8.76149	8.1584	8.72184	8.11465	8.28111
1559	8.79151	8.88033	8.86776	8.56707	8.83269	8.88166	8.85478	8.81468	8.7309	9.10956	9.06426	8.97275	9.04543	9.01012	9.12277	8.9435	8.77178	9.06123	8.86939	8.83152	9.09517	8.86491	8.78305	9.07396	8.92687	8.95921	9.04675	9.14845	9.16377	9.15466	9.02069	8.98169	9.2056	9.02353	9.01447	9.01497	8.742	8.31142	8.57152	8.34793	8.34533	8.57328	8.58003	8.52996	8.74204	8.17976	8.69037	8.13947	8.26151
1562	8.755	8.91903	8.87098	8.59659	8.89485	8.87769	8.87816	8.81649	8.72329	9.10544	9.00497	8.99142	9.04802	9.01337	9.11085	8.94061	8.76482	9.03747	8.82917	8.83526	9.11547	8.83786	8.7656	9.05942	8.89415	8.96218	9.04741	9.13096	9.16814	9.16977	9.0305	8.98157	9.22325	9.03236	9.02942	8.99166	8.72897	8.33186	8.61025	8.34987	8.31613	8.57181	8.59055	8.52586	8.75959	8.18913	8.68164	8.14885	8.20033
1565	8.75998	8.90323	8.87656	8.62886	8.85128	8.86691	8.87381	8.83835	8.70931	9.10561	9.00936	8.99151	9.02691	8.98603	9.13003	8.97541	8.76084	9.08083	8.84138	8.87284	9.13258	8.8481	8.77552	9.09167	8.90227	8.95958	9.06159	9.14322	9.14575	9.15626	9.02768	9.00752	9.20962	9.02905	9.01168	9.02358	8.70794	8.30991	8.62383	8.36807	8.35499	8.57596	8.58083	8.50727	8.7576	8.20214	8.67854	8.1213	8.22877
1568	8.78228	8.92455	8.87895	8.62265	8.85381	8.89245	8.86457	8.81162	8.74012	9.13575	9.02298	8.99861	9.06258	8.96224	9.14048	8.91725	8.77047	9.06049	8.85436	8.86751	9.09394	8.83458	8.77154	9.06733	8.90693	8.9726	9.04214	9.15795	9.17066	9.16781	9.0294	8.96976	9.21403	9.01799	9.04139	9.00716	8.71255	8.34927	8.61328	8.3712	8.37552	8.57722	8.60841	8.53428	8.7861	8.20018	8.70064	8.14035	8.27777
1571	8.77512	8.90678	8.8835	8.61299	8.87484	8.8772	8.85122	8.80685	8.71963	9.13855	9.04048	9.0127	9.0732	8.98222	9.13052	8.97062	8.77381	9.08817	8.8389	8.82956	9.16249	8.84465	8.78625	9.07509	8.91009	8.96345	9.05786	9.12953	9.15843	9.15754	9.05983	8.99768	9.228	9.00914	9.04174	8.9985	8.67426	8.37294	8.63059	8.3418	8.34465	8.59063	8.58333	8.53454	8.77445	8.13879	8.72033	8.16854	8.31875
1574	8.75656	8.91478	8.90432	8.58971	8.86142	8.89096	8.8505	8.82806	8.71782	9.14205	9.02193	9.01896	9.03137	9.00503	9.11162	8.9447	8.7682	9.06022	8.8704	8.8398	9.11514	8.82911	8.79271	9.06718	8.89394	8.96218	9.03058	9.13482	9.15308	9.15623	9.02764	8.99273	9.22126	9.03973	9.03608	9.02175	8.74467	8.35921	8.5967	8.38675	8.32531	8.60757	8.58177	8.51759	8.74372	8.16976	8.69593	8.20137	8.22581
1577	8.77642	8.91256	8.89182	8.62115	8.87282	8.88294	8.85169	8.78441	8.71677	9.15182	9.05688	8.98427	9.05938	8.98006	9.11454	8.95078	8.7699	9.07186	8.85205	8.84787	9.12646	8.85679	8.7887	9.08496	8.93089	8.95328	9.03288	9.14572	9.16611	9.18436	9.05651	8.98277	9.20267	9.0139	9.02866	9.01091	8.7227	8.33289	8.5842	8.36929	8.34365	8.59329	8.55448	8.51349	8.76689	8.19945	8.71985	8.16181	8.22297
1580	8.75903	8.91353	8.86342	8.62975	8.86887	8.85605	8.86775	8.79822	8.7034	9.14311	9.04277	8.99719	9.0216	8.98544	9.10469	8.93974	8.76366	9.06455	8.87824	8.86316	9.14759	8.83028	8.76233	9.11577	8.91674	8.93588	9.0414	9.15495	9.14975	9.17934	9.03237	8.99233	9.21717	9.0188	9.03099	9.01935	8.69701	8.32922	8.56881	8.36824	8.38065	8.55452	8.57329	8.53788	8.74206	8.18266	8.6889	8.17699	8.2596
1583	8.76434	8.92553	8.86524	8.60543	8.87757	8.88865	8.8431	8.80359	8.71567	9.11731	9.03417	9.01069	9.03004	8.99661	9.11293	8.97044	8.77666	9.07131	8.82681	8.86535	9.11334	8.83876	8.79142	9.09166	8.90255	8.94848	9.08313	9.17457	9.19665	9.16672	9.04358	9.00448	9.23279	9.03874	9.02526	9.02479	8.68269	8.37199	8.59773	8.39532	8.35288	8.5597	8.60268	8.52453	8.80667	8.19122	8.7227	8.12776	8.24887
1586	8.78162	8.93171	8.86031	8.5829	8.84263	8.88928	8.87	8.80743	8.71967	9.14221	9.04861	8.9902	9.05821	8.98885	9.12937	8.94427	8.7727	9.05374	8.88325	8.85243	9.13731	8.85894	8.78999	9.06834	8.91783	8.95378	9.01321	9.13312	9.1669	9.17029	9.03903	8.98917	9.20503	9.00766	9.02214	9.01697	8.71206	8.35147	8.59144	8.38404	8.34148	8.59363	8.6197	8.52358	8.73913	8.17177	8.70202	8.16903	8.23674
1589	8.77983	8.91501	8.876	8.61425	8.86962	8.88509	8.83076	8.79245	8.72162	9.12052	9.05933	9.01357	9.04944	9.00662	9.13096	8.96609	8.76137	9.08227	8.87496	8.8762	9.12487	8.86065	8.79626	9.08113	8.90344	8.95164	9.0749	9.13319	9.16328	9.19014	9.02496	8.99416	9.21476	9.03511	9.03073	9.00105	8.73311	8.3189	8.61601	8.34932	8.37143	8.58038	8.56459	8.50072	8.78004	8.20728	8.70966	8.13385	8.28337
1592	8.78706	8.90972	8.87748	8.59802	8.88106	8.88001	8.86352	8.83672	8.72664	9.12401	9.05465	8.98013	9.07432	8.99432	9.1141	8.95497	8.78909	9.05838	8.85944	8.8657	9.13893	8.81753	8.79027	9.10484	8.943	8.97003	9.05652	9.14303	9.17381	9.19866	9.04726	9.0033	9.21024	9.03581	9.02593	9.00548	8.72316	8.3546	8.62334	8.36541	8.34988	8.58726	8.56417	8.51621	8.78032	8.21089	8.72347	8.16349	8.27067
1595	8.77142	8.91296	8.86672	8.62113	8.86588	8.87597	8.86334	8.80995	8.71792	9.13686	9.03773	8.99531	9.04384	8.98432	9.11919	8.948	8.79261	9.10551	8.84497	8.85763	9.11674	8.86269	8.79013	9.10059	8.93783	8.97729	9.08787	9.13902	9.17862	9.17115	9.0596	9.0159	9.21547	9.02621	9.03792	9.00137	8.74475	8.32848	8.62334	8.36104	8.37728	8.58914	8.59167	8.50435	8.75421	8.19497	8.70439	8.16518	8.27133
1598	8.79796	8.90675	8.91852	8.61315	8.88355	8.92158	8.8203	8.82977	8.71969	9.14093	9.03374	9.01469	9.05079	8.98014	9.10821	8.98015	8.77049	9.06652	8.8668	8.86001	9.13993	8.85288	8.80762	9.07976	8.91928	8.9476	9.0574	9.17158	9.1772	9.1839	9.03279	9.01723	9.2412	9.04789	9.01061	8.99692	8.72863	8.38457	8.60598	8.37282	8.35608	8.57129	8.5642	8.52577	8.76756	8.14827	8.72444	8.17342	8.25977
1601	8.78585	8.90037	8.88243	8.63924	8.88032	8.91702	8.85761	8.80386	8.73275	9.12997	9.03891	9.01965	9.07472	8.9948	9.14136	8.98334	8.79437	9.06089	8.88598	8.87662	9.11268	8.85019	8.77528	9.09167	8.94937	8.94537	9.07372	9.13017	9.17409	9.16269	9.03031	9.01046	9.22032	9.04177	9.01636	9.00839	8.72691	8.33893	8.59815	8.3512	8.34207	8.59727	8.60946	8.55715	8.78511	8.22348	8.74581	8.19291	8.27918
1604	8.78504	8.94514	8.87723	8.59826	8.86273	8.89682	8.83869	8.78943	8.72382	9.16613	9.07841	9.02405	9.05561	9.00114	9.13473	8.94829	8.80013	9.08343	8.87854	8.88494	9.13637	8.86132	8.77333	9.09208	8.91301	8.96725	9.0425	9.15444	9.15642	9.17526	9.03282	9.01039	9.21619	9.04308	9.04576	9.04288	8.71306	8.34385	8.5902	8.407	8.37437	8.58367	8.58762	8.54154	8.78533	8.18864	8.68469	8.15855	8.20635
1607	8.79408	8.93445	8.88363	8.6116	8.88639	8.88371	8.88495	8.81418	8.74445	9.15278	9.02361	9.00081	9.07023	8.99491	9.11635	8.97596	8.78984	9.08822	8.86917	8.88026	9.15587	8.85521	8.7824	9.10169	8.90469	8.9849	9.06716	9.16237	9.16439	9.1694	9.05136	9.00731	9.22086	9.03605	9.03996	9.02704	8.73654	8.3079	8.62974	8.36679	8.34435	8.59043	8.58426	8.5269	8.78082	8.22005	8.72672	8.14558	8.20417
1610	8.77598	8.91223	8.90491	8.63541	8.88648	8.88956	8.8277	8.83397	8.71773	9.15233	9.06126	9.04157	9.06953	8.99387	9.14576	8.95114	8.76506	9.05553	8.86499	8.88618	9.1426	8.85004	8.7984	9.1182	8.92084	8.98226	9.05839	9.18269	9.19503	9.16493	9.0511	9.00799	9.24701	9.01361	9.04436	9.00345	8.6972	8.31415	8.62519	8.387	8.35416	8.60257	8.61524	8.50627	8.77562	8.20011	8.73122	8.11067	8.24088
1613	8.77821	8.94176	8.89621	8.61131	8.87991	8.88195	8.86536	8.80959	8.73418	9.13492	9.02957	9.00705	9.07662	8.9999	9.14156	8.94508	8.77036	9.09557	8.86505	8.8831	9.11704	8.85396	8.78378	9.10516	8.93579	8.94282	9.06627	9.1431	9.18678	9.18067	9.05869	8.98529	9.22425	9.04562	9.02375	9.01674	8.75379	8.32281	8.62304	8.38012	8.3535	8.58988	8.61606	8.54559	8.79054	8.19906	8.67389	8.15826	8.2563
1616	8.80224	8.91194	8.87591	8.6192	8.88732	8.9102	8.87222	8.81582	8.74569	9.14136	9.04921	9.02143	9.07627	9.00666	9.12599	8.98966	8.78428	9.09111	8.86085	8.86243	9.16384	8.85198	8.78946	9.09586	8.95163	8.98662	9.05643	9.15663	9.15843	9.1857	9.05873	8.9863	9.24355	9.02995	9.04034	9.00731	8.71622	8.3619	8.61772	8.41603	8.35873	8.58567	8.60362	8.54065	8.77156	8.23585	8.74298	8.15036	8.2676
1619	8.79784	8.91219	8.88639	8.61616	8.88469	8.89181	8.87547	8.82424	8.7426	9.14041	9.06559	9.01846	9.07206	9.00708	9.13777	8.9874	8.79288	9.07628	8.8631	8.85775	9.11162	8.86741	8.80278	9.12188	8.9114	8.96154	9.06292	9.13883	9.18411	9.20274	9.05184	9.02975	9.21121	9.03927	9.03706	9.02382	8.72966	8.34839	8.60308	8.41203	8.3933	8.58398	8.59473	8.53751	8.79212	8.20409	8.7071	8.16506	8.29424
1622	8.81732	8.92134	8.88642	8.61661	8.88697	8.89823	8.87485	8.81804	8.73837	9.17634	9.05872	9.00539	9.06614	8.99983	9.14474	8.96151	8.77188	9.10702	8.87412	8.86148	9.1441	8.86498	8.79674	9.1052	8.9193	8.95542	9.03603	9.16295	9.19294	9.19553	9.03296	9.00387	9.26069	9.04086	9.05013	9.02022	8.72248	8.37554	8.61638	8.33966	8.37094	8.56953	8.60246	8.55842	8.76293	8.17328	8.73834	8.17093	8.2339
1625	8.80156	8.93638	8.8632	8.62883	8.8786	8.92985	8.90656	8.83207	8.73886	9.14543	9.0583	9.01812	9.07384	8.98207	9.12449	8.97499	8.78443	9.09259	8.88112	8.8789	9.13695	8.86298	8.77738	9.09777	8.91872	8.98793	9.07968	9.16943	9.16812	9.18874	9.05284	9.02851	9.25289	9.01346	9.04447	9.01238	8.74975	8.3424	8.61439	8.37143	8.37215	8.58788	8.5935	8.53794	8.78543	8.18735	8.71283	8.19046	8.27876
1628	8.82304	8.94278	8.89651	8.61923	8.86948	8.90989	8.8813	8.83829	8.71988	9.13621	9.06366	9.02975	9.06714	9.04448	9.13415	8.96658	8.76888	9.08392	8.86423	8.88335	9.1375	8.87292	8.77826	9.08585	8.92229	8.97308	9.08022	9.17048	9.20844	9.19679	9.07528	9.01243	9.24672	9.04844	9.04213	9.03546	8.73522	8.36631	8.61672	8.36967	8.37521	8.57272	8.59393	8.55301	8.76149	8.22345	8.73881	8.15709	8.26217
1631	8.78294	8.94941	8.9053	8.62647	8.88213	8.92835	8.87866	8.83725	8.73325	9.16284	9.07638	9.02337	9.07385	8.98695	9.13489	8.95657	8.7838	9.09771	8.87197	8.9064	9.14803	8.86295	8.79219	9.09631	8.91638	8.96403	9.07954	9.155	9.19572	9.19183	9.06092	9.01544	9.23343	9.0444	9.05195	9.01613	8.73506	8.3807	8.62324	8.3987	8.38214	8.59693	8.60044	8.53834	8.7709	8.18366	8.7666	8.16602	8.21106
1634	8.76533	8.91702	8.88237	8.62742	8.90368	8.89055	8.90439	8.81672	8.70816	9.13973	9.05129	9.03144	9.07239	9.00276	9.1228	8.98094	8.77283	9.06425	8.87796	8.885	9.14351	8.87105	8.80342	9.10558	8.94476	8.96997	9.09706	9.16917	9.196	9.19321	9.06445	9.01648	9.2242	9.04859	9.05508	9.02771	8.70695	8.35607	8.65453	8.38597	8.34849	8.58812	8.58453	8.52796	8.78547	8.19346	8.73972	8.16738	8.27917
1637	8.8062	8.94022	8.91148	8.61164	8.88883	8.89588	8.88785	8.82251	8.73973	9.15913	9.0564	9.02273	9.07407	9.02902	9.1289	8.96299	8.7845	9.10498	8.86351	8.89324	9.13682	8.86523	8.78882	9.10431	8.94307	8.96368	9.05613	9.16369	9.1819	9.18623	9.03995	8.99555	9.23494	9.04182	9.04825	9.02849	8.75649	8.34938	8.62628	8.42363	8.38455	8.63111	8.59797	8.56406	8.81534	8.22253	8.74156	8.19469	8.25756
1640	8.7989	8.91435	8.90195	8.61445	8.87635	8.91484	8.89071	8.83625	8.71345	9.14973	9.08111	9.03204	9.0793	9.01979	9.12931	8.97907	8.79841	9.10104	8.8723	8.88681	9.13349	8.86462	8.8002	9.07929	8.92707	8.99748	9.06245	9.15853	9.19665	9.20317	9.07745	8.99291	9.25573	9.02025	9.07111	9.02229	8.76223	8.34319	8.62261	8.38962	8.3531	8.60732	8.58711	8.52851	8.80664	8.20932	8.72993	8.14007	8.21607
1643	8.79938	8.95734	8.89659	8.63199	8.88625	8.89883	8.87885	8.83704	8.71697	9.16297	9.05876	9.01518	9.07569	9.02719	9.13464	8.96657	8.77222	9.09863	8.8762	8.89156	9.154	8.86669	8.82162	9.11827	8.94757	9.00124	9.09027	9.16929	9.18235	9.19513	9.04642	8.99285	9.2491	9.04679	9.06466	9.01931	8.73997	8.37095	8.59772	8.38901	8.34223	8.57799	8.60529	8.54673	8.80205	8.21851	8.72491	8.16782	8.26439
1646	8.79747	8.94144	8.92057	8.63386	8.8794	8.90503	8.86601	8.85052	8.75033	9.13006	9.07768	9.02964	9.06695	9.01248	9.15723	8.99342	8.79488	9.10177	8.85963	8.90895	9.15143	8.87833	8.82319	9.11447	8.94072	9.02401	9.09871	9.17294	9.19251	9.21157	9.05441	9.02587	9.26639	9.05014	9.04651	9.01616	8.71286	8.34687	8.65576	8.3831	8.36213	8.60914	8.59611	8.56208	8.77146	8.20499	8.74124	8.179	8.2469
1649	8.76821	8.94078	8.90375	8.60439	8.88884	8.92442	8.88395	8.8416	8.74174	9.15155	9.0729	9.04023	9.0816	9.01632	9.1493	8.95745	8.78782	9.08526	8.89654	8.91595	9.16648	8.89122	8.80773	9.09344	8.96662	8.97171	9.09271	9.1714	9.1799	9.22639	9.04636	9.02636	9.25062	9.061	9.05707	9.03947	8.76306	8.37659	8.65337	8.38351	8.36695	8.61245	8.59671	8.55392	8.77491	8.19202	8.75556	8.18527	8.26288
1652	8.81902	8.9316	8.92434	8.63187	8.88282	8.90531	8.86907	8.81639	8.78019	9.14615	9.07503	9.02497	9.08641	9.03439	9.15756	8.98448	8.78823	9.09364	8.87663	8.88918	9.16554	8.86935	8.82405	9.11077	8.93802	9.01777	9.07249	9.17453	9.1946	9.20127	9.06751	9.01729	9.23494	9.07578	9.05044	9.02456	8.74876	8.39856	8.60674	8.37009	8.38161	8.61801	8.59959	8.56947	8.7767	8.22892	8.74212	8.16051	8.27289
1655	8.81352	8.9398	8.92875	8.61706	8.90297	8.91771	8.89856	8.86799	8.75407	9.15202	9.0556	9.03506	9.07832	9.00297	9.1448	8.98767	8.78098	9.10137	8.87842	8.87227	9.16177	8.85563	8.80045	9.10862	8.93495	8.97889	9.08915	9.18906	9.18628	9.18087	9.0803	9.02734	9.23504	9.0694	9.0412	9.04488	8.70469	8.35991	8.62676	8.40935	8.35079	8.60274	8.60013	8.56914	8.81895	8.17438	8.76939	8.14226	8.2993
1658	8.80353	8.92381	8.88687	8.61254	8.92527	8.91974	8.90627	8.82452	8.77312	9.14632	9.05665	9.02039	9.07589	9.01842	9.13424	8.99348	8.78231	9.09718	8.86819	8.90168	9.14763	8.87808	8.80302	9.12918	8.93997	8.98039	9.07949	9.17585	9.19499	9.207	9.06934	9.03322	9.23007	9.04027	9.02038	9.04564	8.76216	8.38713	8.6269	8.41447	8.36455	8.59972	8.58533	8.5672	8.77431	8.21058	8.70533	8.19899	8.25646
1661	8.77758	8.92179	8.93162	8.62868	8.86788	8.89223	8.88792	8.84266	8.74946	9.14775	9.05131	9.04198	9.08392	9.01722	9.14527	8.99196	8.77741	9.10458	8.87813	8.89205	9.17474	8.85911	8.82473	9.12424	8.9284	8.96119	9.07263	9.1821	9.16591	9.19362	9.06363	9.03537	9.24454	9.06534	9.0644	9.03785	8.75185	8.39144	8.63003	8.38336	8.38845	8.57781	8.5855	8.55669	8.81197	8.22202	8.73834	8.19605	8.29806
1664	8.80705	8.93499	8.93221	8.62984	8.89496	8.90919	8.90722	8.84417	8.74927	9.17951	9.06699	9.03525	9.06956	9.02678	9.12936	8.97296	8.78645	9.10972	8.89744	8.86383	9.12356	8.85634	8.80782	9.11671	8.95911	9.00597	9.09556	9.1669	9.21335	9.21339	9.04782	9.02637	9.26697	9.04495	9.06742	9.03067	8.75542	8.37746	8.61446	8.38034	8.38519	8.60592	8.61927	8.55174	8.80586	8.19791	8.72421	8.17796	8.28647
1667	8.77751	8.92488	8.91796	8.64261	8.88254	8.92259	8.89256	8.81748	8.73511	9.16894	9.07707	9.06239	9.08076	9.02315	9.14214	8.98923	8.78652	9.09395	8.88928	8.87522	9.14741	8.88293	8.83234	9.12818	8.94189	8.99856	9.08889	9.16367	9.20926	9.21503	9.08431	9.01676	9.26392	9.04289	9.06277	9.0352	8.74238	8.38584	8.658	8.38063	8.37788	8.61098	8.61485	8.5719	8.8271	8.19213	8.71229	8.13373	8.27855
1670	8.78403	8.95259	8.90355	8.64502	8.89077	8.90921	8.87674	8.84468	8.74415	9.15716	9.05814	9.036	9.07297	9.0269	9.15931	8.99247	8.77568	9.09864	8.88098	8.90618	9.15006	8.87962	8.80242	9.11588	8.91865	8.99682	9.06284	9.16553	9.2104	9.18716	9.0735	9.05283	9.2331	9.0389	9.06496	9.04699	8.76691	8.37457	8.62835	8.36882	8.36681	8.64558	8.62602	8.54782	8.78248	8.17592	8.73631	8.1745	8.27948
1673	8.80004	8.92799	8.91348	8.6505	8.87176	8.92397	8.90806	8.84398	8.75053	9.18101	9.08105	9.07035	9.08204	9.02218	9.1535	9.00156	8.77775	9.11728	8.87474	8.88516	9.15916	8.874	8.79598	9.12397	8.94368	8.98279	9.09401	9.16467	9.19207	9.20786	9.05969	9.02095	9.24577	9.0411	9.04937	9.03315	8.74236	8.38898	8.627	8.41262	8.37391	8.59958	8.62403	8.59832	8.81858	8.24814	8.74464	8.17214	8.26442
1676	8.80375	8.95457	8.91832	8.63915	8.89235	8.92579	8.89572	8.81819	8.75156	9.14833	9.05939	9.03607	9.07797	9.02503	9.14667	8.97572	8.80776	9.07994	8.87629	8.88172	9.15337	8.85201	8.81191	9.13042	8.94841	8.97787	9.10322	9.1847	9.20143	9.21993	9.06248	9.00987	9.25717	9.0669	9.06741	9.03839	8.7679	8.39295	8.65158	8.40392	8.38446	8.62957	8.62432	8.54216	8.84223	8.23019	8.75494	8.15492	8.27233
1679	8.81441	8.94545	8.90738	8.62799	8.90184	8.94874	8.88563	8.82926	8.7468	9.17281	9.09807	9.05841	9.07718	9.03747	9.1145	8.99354	8.79236	9.10891	8.8966	8.90537	9.13983	8.8829	8.80217	9.14205	8.93301	9.01162	9.08483	9.18105	9.21196	9.21796	9.08026	9.03461	9.26246	9.04828	9.08264	9.05472	8.74355	8.37106	8.62831	8.38227	8.3776	8.63161	8.5961	8.56847	8.83184	8.21253	8.75919	8.1531	8.28279
1682	8.79908	8.9517	8.92733	8.63077	8.88394	8.94127	8.88053	8.84489	8.76666	9.17697	9.06303	9.02476	9.08726	9.04871	9.16152	8.97281	8.80263	9.11818	8.86636	8.914	9.16639	8.8894	8.81429	9.12646	8.93273	8.98436	9.10861	9.19026	9.19991	9.19454	9.07711	9.02712	9.25216	9.05847	9.05214	9.04813	8.75586	8.41895	8.65751	8.3849	8.41272	8.58627	8.6191	8.5868	8.79982	8.22342	8.74837	8.17721	8.29062
1685	8.77905	8.92915	8.91847	8.62759	8.91706	8.96028	8.89444	8.81913	8.75427	9.17154	9.07341	9.04112	9.07491	9.01189	9.15193	8.97736	8.78241	9.0988	8.88372	8.89491	9.16404	8.87564	8.80339	9.10607	8.93315	8.9959	9.07263	9.18175	9.21607	9.20792	9.08093	9.02758	9.24913	9.06108	9.07115	9.02358	8.75911	8.38495	8.63523	8.37559	8.39115	8.61493	8.65549	8.5672	8.80104	8.25877	8.73581	8.1796	8.28031
1688	8.81109	8.95632	8.91908	8.63875	8.89449	8.91498	8.8732	8.85157	8.74414	9.15603	9.07952	9.04232	9.08951	9.03427	9.18341	8.97882	8.78987	9.12919	8.87716	8.89768	9.16745	8.88068	8.83878	9.1416	8.93331	8.99275	9.10712	9.17631	9.22857	9.22532	9.06973	9.03939	9.24463	9.04833	9.07362	9.03174	8.74982	8.38126	8.62373	8.39543	8.36438	8.66469	8.59671	8.57332	8.81503	8.21591	8.72256	8.19814	8.32361
1691	8.83185	8.95257	8.91691	8.64993	8.91271	8.92693	8.90932	8.83501	8.75615	9.18578	9.08715	9.04021	9.08075	9.02748	9.14355	9.01322	8.79825	9.11486	8.88825	8.9004	9.15219	8.87899	8.82665	9.11044	8.9377	8.98018	9.10501	9.18791	9.20176	9.21348	9.07785	9.03128	9.26789	9.07585	9.07152	9.03379	8.74476	8.34296	8.61932	8.3784	8.3828	8.60747	8.59852	8.53667	8.77609	8.21764	8.7318	8.18335	8.27041
1694	8.8143	8.95292	8.92402	8.6338	8.89327	8.94169	8.89552	8.8313	8.756	9.17111	9.08538	9.03102	9.09388	9.03207	9.15862	9.0075	8.80992	9.13981	8.86112	8.90849	9.14935	8.8815	8.81779	9.14482	8.95616	8.97662	9.08901	9.20128	9.19644	9.23927	9.0723	9.03585	9.26722	9.05163	9.08423	9.05187	8.74617	8.39273	8.63326	8.43588	8.3899	8.6097	8.63812	8.55811	8.79276	8.22708	8.742	8.17914	8.34367
1697	8.79451	8.95201	8.92749	8.63717	8.90744	8.91349	8.88088	8.83999	8.75471	9.17214	9.08452	9.06134	9.09898	9.02451	9.12968	9.00875	8.81667	9.10921	8.9177	8.88422	9.15719	8.86038	8.84472	9.09459	8.9659	8.996	9.10785	9.18807	9.22401	9.21156	9.06419	9.06062	9.26935	9.06166	9.03546	9.03464	8.77761	8.37327	8.63871	8.4076	8.39638	8.64131	8.62263	8.54433	8.81968	8.2155	8.7275	8.18572	8.29006
1700	8.82228	8.95064	8.92196	8.63645	8.90677	8.91692	8.89701	8.82844	8.75572	9.17047	9.07263	9.05835	9.09665	9.04879	9.15576	8.99273	8.79119	9.12883	8.90393	8.90249	9.16649	8.89888	8.80809	9.12318	8.94486	8.98457	9.10183	9.18231	9.21039	9.22389	9.06686	9.05209	9.27608	9.05521	9.07257	9.04762	8.72701	8.37629	8.65358	8.42477	8.39305	8.60752	8.61657	8.57395	8.79951	8.22687	8.73433	8.18197	8.24691
1703	8.79245	8.93504	8.93108	8.63484	8.88756	8.90589	8.89861	8.85301	8.73955	9.20637	9.09538	9.06077	9.08473	9.04223	9.17903	9.01471	8.81766	9.11536	8.88668	8.91913	9.15497	8.90318	8.7991	9.13459	8.94051	8.99983	9.12131	9.2061	9.21523	9.21577	9.07916	9.03208	9.24411	9.06289	9.08167	9.04805	8.79448	8.41263	8.66737	8.42073	8.37121	8.60712	8.55771	8.56656	8.83202	8.22701	8.73224	8.18202	8.31182
1706	8.82274	8.954	8.9401	8.63444	8.92222	8.93383	8.88871	8.82081	8.75632	9.15198	9.09648	9.0338	9.09308	9.0431	9.14442	8.99988	8.81778	9.09472	8.8944	8.91644	9.15581	8.89237	8.83638	9.13493	8.94455	9.00173	9.10406	9.20673	9.21937	9.23392	9.07629	9.03058	9.23991	9.06736	9.06143	9.04686	8.77558	8.38911	8.66561	8.45072	8.3373	8.60011	8.63175	8.55784	8.77698	8.22553	8.77932	8.18682	8.29303
1709	8.79501	8.98236	8.917	8.63471	8.89579	8.93348	8.90205	8.85654	8.74781	9.17168	9.07894	9.06663	9.09158	9.04124	9.16995	8.99564	8.78894	9.11617	8.90154	8.89241	9.18545	8.89185	8.82535	9.12384	8.95925	8.98342	9.09554	9.20022	9.22638	9.24151	9.06981	9.02735	9.27424	9.07499	9.06963	9.04915	8.78088	8.39254	8.67029	8.39098	8.36835	8.64327	8.62555	8.5732	8.79283	8.22187	8.7524	8.16602	8.2868
1712	8.79519	8.9369	8.93189	8.63827	8.92887	8.91527	8.93121	8.8499	8.77338	9.15719	9.09961	9.06228	9.10018	9.02874	9.14949	9.0178	8.79075	9.11077	8.89942	8.9154	9.1774	8.88436	8.82096	9.14856	8.93264	9.01304	9.09208	9.18772	9.20853	9.23128	9.11189	9.05982	9.28406	9.07146	9.09266	9.01724	8.77584	8.37335	8.65729	8.38881	8.38329	8.62852	8.65024	8.5313	8.80331	8.21379	8.75336	8.16647	8.30485
1715	8.8398	8.93086	8.94276	8.63031	8.91984	8.93841	8.9233	8.84259	8.75704	9.20045	9.10392	9.02935	9.09558	9.04966	9.16763	8.98073	8.79081	9.0941	8.9032	8.90497	9.16407	8.86552	8.8118	9.11272	8.9568	9.01201	9.11178	9.18345	9.21218	9.2384	9.08869	9.05347	9.27674	9.08746	9.08386	9.04873	8.77225	8.42767	8.60878	8.4247	8.40927	8.63839	8.60481	8.58481	8.79722	8.18504	8.74778	8.21224	8.33868
1718	8.79379	8.94332	8.94689	8.65868	8.92329	8.94329	8.89731	8.84742	8.77422	9.17614	9.09042	9.04055	9.1043	9.03764	9.16844	9.0036	8.81825	9.10489	8.89969	8.92123	9.16545	8.89577	8.83366	9.11951	8.95986	9.01289	9.10471	9.18947	9.20089	9.23745	9.09025	9.05333	9.27336	9.04098	9.07133	9.05572	8.77649	8.3415	8.7234	8.40284	8.40471	8.62304	8.65733	8.55293	8.81829	8.20661	8.71735	8.17621	8.28744
1721	8.82881	8.96676	8.92351	8.66756	8.91666	8.93622	8.90073	8.8286	8.75083	9.17866	9.08124	9.04696	9.07856	9.04451	9.18227	9.00558	8.79664	9.11455	8.90601	8.91173	9.1601	8.87237	8.81375	9.15102	8.95171	8.99229	9.11398	9.20853	9.21559	9.22408	9.07773	9.03029	9.26616	9.07281	9.0647	9.06391	8.76838	8.37702	8.63365	8.40982	8.40611	8.61733	8.61077	8.56849	8.80016	8.20554	8.77317	8.19738	8.27927
1724	8.80277	8.9453	8.94565	8.61817	8.8986	8.9281	8.89343	8.83554	8.77192	9.19285	9.08267	9.04994	9.09876	9.08195	9.16511	9.03056	8.81087	9.13316	8.87531	8.92052	9.17333	8.88654	8.81957	9.11195	8.95741	9.00261	9.11669	9.18669	9.2145	9.21293	9.10905	9.08034	9.27327	9.05186	9.07615	9.04925	8.73302	8.39354	8.66856	8.39703	8.4015	8.58075	8.63463	8.57105	8.79554	8.19487	8.77515	8.18333	8.32945
1727	8.79564	8.97015	8.95038	8.66236	8.91331	8.92799	8.90966	8.83955	8.76554	9.18131	9.10596	9.03986	9.10441	9.03231	9.15613	9.00211	8.80965	9.12676	8.90054	8.91842	9.16527	8.89437	8.83624	9.16688	8.95062	9.01326	9.09096	9.20786	9.22426	9.2232	9.09123	9.05366	9.27518	9.04571	9.07573	9.02151	8.76108	8.36694	8.63726	8.43196	8.37271	8.61358	8.63903	8.57107	8.81481	8.22588	8.77327	8.22524	8.27604
1730	8.80784	8.9565	8.94199	8.64705	8.91743	8.94104	8.90491	8.86551	8.7546	9.19061	9.11698	9.05983	9.08345	9.05591	9.18388	9.00771	8.82206	9.12172	8.9015	8.91865	9.17704	8.88473	8.81135	9.13432	8.94278	9.02506	9.11152	9.19437	9.21023	9.22082	9.08631	9.05892	9.28129	9.06222	9.06785	9.05901	8.78033	8.36502	8.65477	8.40929	8.4199	8.61183	8.65355	8.58627	8.82116	8.2532	8.7761	8.24464	8.3106
1733	8.8467	8.95419	8.93998	8.62086	8.91914	8.92789	8.90713	8.85935	8.78417	9.18946	9.10242	9.05343	9.09417	9.06034	9.16866	9.01236	8.81451	9.12863	8.91324	8.89873	9.15358	8.89801	8.82788	9.14475	8.96325	9.01193	9.09787	9.19672	9.21315	9.22988	9.0967	9.04854	9.2729	9.04899	9.08573	9.05544	8.77166	8.3783	8.65476	8.42233	8.40773	8.6509	8.62414	8.54402	8.84865	8.22849	8.75683	8.15865	8.29415
1736	8.81313	8.97167	8.94657	8.6484	8.90532	8.89621	8.91848	8.84674	8.75518	9.19086	9.08888	9.04623	9.11069	9.03028	9.16567	8.9818	8.81443	9.13784	8.89661	8.90037	9.18976	8.90402	8.83733	9.14873	8.94026	8.99004	9.1054	9.19658	9.21314	9.22743	9.10624	9.0415	9.26272	9.07949	9.05216	9.0642	8.78001	8.37701	8.65343	8.4051	8.39453	8.65547	8.64278	8.57927	8.79576	8.21509	8.73792	8.22014	8.29979
1739	8.82968	8.96705	8.92704	8.65137	8.91851	8.92521	8.90818	8.88507	8.76856	9.19669	9.10464	9.05235	9.0978	9.0467	9.1657	9.00474	8.81223	9.13161	8.91367	8.94916	9.17284	8.89981	8.8206	9.1583	8.957	9.00151	9.10024	9.20162	9.22792	9.21396	9.08793	9.05348	9.28611	9.0646	9.09789	9.07916	8.75875	8.39611	8.68433	8.42829	8.35818	8.63163	8.63242	8.58979	8.82466	8.22463	8.78348	8.18963	8.31465
1742	8.82939	8.96262	8.92399	8.64016	8.91293	8.92791	8.90859	8.86907	8.76311	9.20727	9.09465	9.06999	9.09339	9.05972	9.17276	9.02839	8.81078	9.11885	8.91601	8.91893	9.16094	8.88739	8.8283	9.13999	8.95389	9.01277	9.11891	9.21272	9.23582	9.22765	9.09855	9.04276	9.26727	9.0848	9.09368	9.05376	8.78733	8.38393	8.66349	8.45033	8.40729	8.63393	8.64822	8.58785	8.82014	8.22847	8.75584	8.21095	8.29498
1745	8.82314	8.95131	8.92181	8.64262	8.91882	8.94336	8.91861	8.85093	8.79347	9.1828	9.10025	9.08075	9.11246	9.0615	9.1814	8.9883	8.81183	9.15035	8.89227	8.93007	9.19181	8.89767	8.82774	9.14903	8.98141	9.01629	9.11354	9.19267	9.22331	9.25776	9.08951	9.06605	9.28969	9.09874	9.06388	9.07494	8.77801	8.37188	8.67791	8.41283	8.39559	8.66129	8.6682	8.59303	8.84363	8.24931	8.71985	8.21337	8.34027
1748	8.79809	8.97381	8.93064	8.6641	8.91578	8.95291	8.91312	8.85401	8.7714	9.19711	9.09788	9.09097	9.10611	9.06105	9.17505	9.01989	8.81282	9.13383	8.92697	8.90091	9.18229	8.90142	8.80013	9.15095	8.97087	9.01465	9.11823	9.21302	9.20323	9.24763	9.10936	9.04128	9.28663	9.09622	9.10993	9.04911	8.77347	8.40144	8.6774	8.4099	8.35666	8.6403	8.63495	8.57463	8.81418	8.2565	8.80818	8.17768	8.31942
1751	8.82528	8.97714	8.96921	8.65168	8.89214	8.9362	8.91314	8.89631	8.76724	9.17266	9.10197	9.05052	9.11169	9.06232	9.16807	9.02088	8.82646	9.12794	8.90347	8.88181	9.16908	8.88828	8.83706	9.15163	8.95379	9.02013	9.1103	9.22147	9.24431	9.23754	9.09062	9.05682	9.29563	9.06999	9.06903	9.05795	8.75178	8.39438	8.66184	8.43264	8.43999	8.5935	8.64277	8.59661	8.84887	8.25666	8.77796	8.23947	8.31763
1754	8.8084	8.94511	8.95797	8.67843	8.90994	8.92909	8.92041	8.84391	8.74895	9.18584	9.12145	9.07291	9.11696	9.04902	9.18226	9.01162	8.84607	9.14179	8.9341	8.91576	9.17201	8.90453	8.83546	9.1379	8.97079	9.00399	9.10383	9.2034	9.2267	9.22223	9.10138	9.05618	9.30385	9.07502	9.08896	9.06048	8.76526	8.43015	8.65177	8.4347	8.41671	8.61468	8.65888	8.59089	8.80457	8.24376	8.78224	8.19387	8.29381
1757	8.84085	8.95015	8.94742	8.65131	8.90054	8.93553	8.89499	8.86904	8.75905	9.19041	9.07403	9.05905	9.1369	9.05721	9.16301	8.99844	8.83071	9.11845	8.89869	8.87661	9.18298	8.91554	8.82089	9.12537	8.95251	9.01257	9.10827	9.20063	9.22255	9.22442	9.08342	9.05315	9.26134	9.09689	9.11346	9.0639	8.79146	8.39162	8.69729	8.42672	8.38819	8.63365	8.6515	8.59669	8.83323	8.2553	8.75621	8.21693	8.29517
1760	8.80116	8.9852	8.93701	8.66724	8.92692	8.9222	8.92925	8.83004	8.77242	9.19734	9.10743	9.05768	9.12042	9.0738	9.18771	9.02126	8.81998	9.14211	8.88424	8.93323	9.16766	8.9018	8.83133	9.15781	8.95744	9.03109	9.12993	9.22488	9.2133	9.2543	9.08519	9.08164	9.27888	9.07425	9.08789	9.06434	8.79166	8.39676	8.6481	8.44396	8.41268	8.64896	8.63279	8.57763	8.84982	8.26014	8.73332	8.21456	8.30933
1763	8.83504	8.98442	8.92361	8.64636	8.96361	8.95201	8.92624	8.84398	8.78257	9.19048	9.09886	9.06566	9.09686	9.06176	9.17161	9.02144	8.81378	9.13378	8.90753	8.9266	9.17791	8.89023	8.83608	9.15127	8.94015	9.04243	9.11465	9.19254	9.23458	9.24897	9.09957	9.03571	9.26921	9.07443	9.07366	9.06826	8.79643	8.38743	8.66894	8.39546	8.42341	8.63386	8.64004	8.58887	8.81456	8.23034	8.7849	8.17869	8.29922
1766	8.83184	8.97561	8.93039	8.65339	8.92289	8.9411	8.92359	8.88186	8.76331	9.20885	9.09299	9.05626	9.11316	9.05173	9.19645	9.01056	8.8137	9.11575	8.91144	8.93217	9.19217	8.89886	8.81826	9.15725	8.9656	9.00903	9.13101	9.2077	9.22973	9.23074	9.10294	9.06794	9.27525	9.07752	9.10024	9.0812	8.80611	8.40353	8.65125	8.45302	8.36269	8.62911	8.66486	8.57886	8.82177	8.23118	8.75174	8.20109	8.30413
1769	8.81694	8.94538	8.95941	8.6451	8.9437	8.93383	8.91139	8.88895	8.78337	9.20687	9.09506	9.08164	9.1199	9.03673	9.17509	9.00756	8.82569	9.1291	8.92706	8.90612	9.21947	8.90353	8.84314	9.14102	8.96232	8.9997	9.11521	9.19285	9.24759	9.23606	9.11203	9.07473	9.29478	9.08187	9.07439	9.07582	8.79309	8.38159	8.66808	8.43517	8.37875	8.66428	8.61674	8.56282	8.8188	8.2494	8.79059	8.21064	8.27725
1772	8.84906	8.98561	8.9603	8.64876	8.91956	8.92641	8.91461	8.866	8.76682	9.19343	9.079	9.0763	9.10099	9.05827	9.18614	9.02554	8.83262	9.16417	8.89588	8.92148	9.18596	8.87719	8.85028	9.11941	8.97171	9.014	9.10791	9.22283	9.22532	9.2484	9.08759	9.04539	9.29267	9.05967	9.08359	9.05741	8.77355	8.43132	8.66922	8.44166	8.41636	8.64163	8.63247	8.61674	8.8416	8.25296	8.78522	8.15467	8.28502
1775	8.83432	8.96651	8.96721	8.63329	8.93671	8.92968	8.90241	8.84477	8.76642	9.22626	9.11388	9.07021	9.1012	9.0531	9.19579	9.00681	8.83922	9.14886	8.91656	8.92096	9.17904	8.8906	8.84156	9.15766	8.97429	9.02614	9.13355	9.19722	9.21793	9.2511	9.10329	9.04123	9.28609	9.07931	9.08688	9.07445	8.7625	8.41207	8.65932	8.41151	8.42131	8.65827	8.6464	8.58809	8.82171	8.23023	8.77121	8.2025	8.31473
1778	8.81798	8.96496	8.97221	8.66684	8.91764	8.93968	8.9032	8.89825	8.78101	9.21978	9.08681	9.07927	9.11974	9.04956	9.19369	9.03086	8.82363	9.12818	8.92442	8.93991	9.18456	8.88656	8.84033	9.17094	8.97207	9.01747	9.10898	9.2173	9.24563	9.24828	9.10807	9.04359	9.27809	9.0799	9.09881	9.06442	8.78097	8.42109	8.6897	8.40203	8.40487	8.63241	8.64559	8.58798	8.82676	8.26994	8.80715	8.20201	8.31052
1781	8.83106	8.96303	8.95919	8.67112	8.9226	8.91729	8.90778	8.87987	8.75036	9.2182	9.10964	9.0739	9.10304	9.04776	9.22703	9.01351	8.81178	9.14774	8.91593	8.90819	9.17729	8.89816	8.80905	9.14424	8.96643	9.0323	9.1275	9.19079	9.22433	9.22651	9.11289	9.07162	9.2854	9.07156	9.07357	9.04796	8.76456	8.36036	8.6807	8.41474	8.39657	8.63445	8.64171	8.58809	8.85607	8.22073	8.77281	8.23251	8.31901
1784	8.85243	8.98603	8.95454	8.66645	8.90102	8.96704	8.9086	8.85405	8.78989	9.19581	9.11422	9.06497	9.09522	9.07902	9.16623	9.01312	8.81964	9.11349	8.90983	8.92058	9.19191	8.8854	8.82287	9.13896	8.96232	9.0248	9.1268	9.21498	9.25499	9.25932	9.10709	9.05379	9.30676	9.07328	9.0796	9.05098	8.76763	8.41574	8.65259	8.43621	8.41814	8.64552	8.68021	8.58212	8.83841	8.24327	8.79328	8.21002	8.27454
1787	8.80765	8.93928	8.95812	8.63375	8.91556	8.96681	8.91719	8.86917	8.79318	9.18994	9.1133	9.07453	9.12255	9.06368	9.18379	9.02785	8.81917	9.14764	8.8967	8.92199	9.19283	8.90572	8.85093	9.15495	8.98622	9.0015	9.13484	9.21524	9.22882	9.2337	9.09479	9.06513	9.3032	9.09735	9.08287	9.06967	8.7863	8.4013	8.6385	8.40482	8.41382	8.61137	8.64887	8.58253	8.8219	8.26115	8.77366	8.26516	8.3045
1790	8.84749	8.97822	8.95381	8.65626	8.90577	8.94808	8.90707	8.89118	8.77609	9.20857	9.11617	9.10431	9.12231	9.05733	9.17084	9.00805	8.83218	9.11096	8.91715	8.93876	9.17699	8.8754	8.83394	9.16486	8.96708	9.01872	9.12011	9.20763	9.22898	9.23368	9.0857	9.05691	9.29234	9.05813	9.1073	9.09062	8.78153	8.45023	8.67466	8.4179	8.42453	8.65884	8.66827	8.58403	8.86392	8.21269	8.77694	8.17659	8.29392
1793	8.8217	8.9922	8.94681	8.65377	8.95875	8.95126	8.93833	8.87429	8.74954	9.2001	9.10311	9.07943	9.12213	9.06723	9.19462	9.02592	8.82636	9.13598	8.92579	8.92869	9.16627	8.92121	8.81942	9.15389	8.96354	9.03614	9.11721	9.22505	9.24865	9.2209	9.1095	9.04891	9.2872	9.08348	9.09423	9.0785	8.79694	8.3865	8.70173	8.42218	8.42577	8.67998	8.65429	8.59645	8.83996	8.2266	8.73666	8.23187	8.28535
1796	8.8304	8.98082	8.96585	8.67898	8.93125	8.94986	8.90751	8.85318	8.77617	9.20185	9.1269	9.08753	9.11035	9.06608	9.17854	9.01917	8.81917	9.15229	8.90815	8.93703	9.19089	8.88808	8.85287	9.14446	8.97949	9.041	9.12997	9.20661	9.26899	9.27046	9.12568	9.07418	9.29933	9.0961	9.1029	9.0761	8.78063	8.3941	8.70846	8.42929	8.4029	8.65113	8.63659	8.5996	8.81895	8.26177	8.79063	8.21683	8.31311
1799	8.83392	8.9808	8.95039	8.63963	8.92968	8.9349	8.94209	8.86218	8.79578	9.20881	9.11816	9.07608	9.11946	9.0649	9.19976	9.04147	8.8046	9.14538	8.90089	8.92087	9.1951	8.91587	8.83427	9.1517	8.98531	9.01962	9.13584	9.22642	9.2761	9.24641	9.11786	9.04983	9.30961	9.1002	9.08351	9.0922	8.81093	8.4412	8.62102	8.44187	8.40291	8.64357	8.64062	8.55839	8.85238	8.27517	8.78488	8.2272	8.36187
1802	8.83716	8.98975	8.95936	8.64321	8.90977	8.96504	8.92102	8.89239	8.77521	9.22811	9.1249	9.0709	9.12107	9.07846	9.22475	9.02482	8.85221	9.13967	8.92052	8.94478	9.18537	8.89835	8.8248	9.17129	8.97873	9.03196	9.13033	9.22566	9.24193	9.25785	9.11982	9.06636	9.30576	9.07977	9.07775	9.06027	8.7943	8.43626	8.67302	8.43604	8.43792	8.65713	8.68074	8.55655	8.84437	8.23925	8.76337	8.20847	8.31669
1805	8.84138	8.967	8.95432	8.67264	8.94141	8.96008	8.90914	8.8927	8.79255	9.19859	9.10035	9.09164	9.12163	9.04446	9.17515	9.03358	8.81562	9.16172	8.93851	8.94775	9.18395	8.91425	8.83328	9.16718	8.97606	9.03151	9.14612	9.22682	9.23384	9.24145	9.08868	9.07101	9.30503	9.09946	9.1074	9.075	8.81238	8.39012	8.69912	8.4481	8.42951	8.64329	8.66172	8.58265	8.82875	8.25685	8.71856	8.22388	8.3181
1808	8.82084	8.96355	8.94786	8.64852	8.94078	8.98001	8.93889	8.86126	8.76424	9.22219	9.13498	9.08215	9.1401	9.06832	9.19551	9.00822	8.81043	9.15925	8.92929	8.93426	9.19571	8.90506	8.85384	9.16521	8.98372	9.01368	9.13869	9.23365	9.22158	9.25208	9.09571	9.0847	9.31361	9.0828	9.11239	9.05028	8.79761	8.43931	8.69455	8.45331	8.38556	8.65683	8.65836	8.61207	8.83519	8.23752	8.76304	8.25036	8.33854
1811	8.83735	8.97857	8.96171	8.67621	8.91845	8.93251	8.91987	8.88653	8.768	9.20926	9.10708	9.07797	9.12829	9.06875	9.18652	9.02235	8.81272	9.154	8.9215	8.93409	9.21546	8.88487	8.85134	9.17106	8.99122	9.04624	9.14347	9.24721	9.24727	9.25048	9.12993	9.07998	9.29723	9.1014	9.08748	9.07223	8.79909	8.46151	8.69436	8.40988	8.42859	8.64617	8.65969	8.59108	8.83475	8.22204	8.79646	8.1587	8.33417
1814	8.83931	8.96315	8.94065	8.66515	8.93902	8.95765	8.93531	8.89537	8.7717	9.22694	9.1013	9.09529	9.11995	9.06631	9.183	9.01148	8.81559	9.1362	8.92463	8.92456	9.2027	8.89454	8.82657	9.17088	8.99254	9.0292	9.11451	9.21093	9.25081	9.2526	9.09451	9.07131	9.29561	9.10425	9.11984	9.0818	8.7966	8.43444	8.68422	8.4566	8.42858	8.67927	8.64196	8.58687	8.80579	8.20972	8.79635	8.19742	8.34317
1817	8.83053	8.99349	8.96681	8.68241	8.94227	8.96873	8.92108	8.8709	8.7639	9.20594	9.13869	9.10595	9.12051	9.08582	9.207	9.02938	8.83644	9.13446	8.91948	8.9282	9.18852	8.9074	8.84955	9.16421	8.96417	9.03371	9.13457	9.2188	9.24017	9.25837	9.09701	9.05879	9.29415	9.09435	9.08698	9.09301	8.7885	8.42984	8.68865	8.46026	8.41422	8.63123	8.68345	8.58419	8.82997	8.23889	8.77238	8.23026	8.3192
1820	8.83481	8.97656	8.95293	8.65038	8.90618	8.96918	8.92897	8.8683	8.78924	9.20132	9.10981	9.0903	9.13714	9.07504	9.19776	9.02251	8.85172	9.12323	8.91317	8.9302	9.18963	8.91091	8.84118	9.15647	8.9888	9.0283	9.12997	9.24346	9.23375	9.24894	9.10873	9.05771	9.30784	9.06815	9.09474	9.0679	8.77779	8.42275	8.66176	8.41545	8.42426	8.65715	8.67819	8.62308	8.82735	8.24358	8.77291	8.19543	8.29356
1823	8.84444	8.98094	8.92893	8.68368	8.94478	8.95407	8.92716	8.88565	8.79249	9.19745	9.12065	9.07764	9.11659	9.08555	9.19066	9.02239	8.83789	9.16192	8.92675	8.92157	9.21833	8.905	8.84545	9.16011	8.98481	9.05385	9.11689	9.24137	9.27061	9.25637	9.10931	9.08624	9.32195	9.10732	9.09797	9.06084	8.76089	8.37877	8.6771	8.44852	8.42711	8.66178	8.65543	8.57754	8.8153	8.23211	8.80588	8.20934	8.31557
1826	8.86246	9.00398	8.96461	8.64596	8.93762	8.97474	8.92883	8.8713	8.77112	9.21516	9.1149	9.10502	9.11832	9.07178	9.19426	9.02933	8.83445	9.13963	8.9221	8.9286	9.19086	8.88599	8.84455	9.16614	8.98949	9.02102	9.09686	9.23318	9.24222	9.27082	9.12847	9.06995	9.31499	9.11523	9.11197	9.0812	8.81891	8.43596	8.70015	8.43407	8.46451	8.66254	8.64792	8.57641	8.83832	8.30044	8.79215	8.23967	8.35894
1829	8.85493	8.99632	8.96452	8.68113	8.93894	8.94539	8.9599	8.86412	8.78532	9.23246	9.11164	9.09441	9.12768	9.0531	9.18559	9.01958	8.82679	9.14669	8.92268	8.95793	9.21296	8.92126	8.85603	9.16119	8.97742	9.00633	9.1331	9.22989	9.25325	9.24861	9.11268	9.07357	9.29793	9.09631	9.10469	9.06665	8.79335	8.46406	8.67853	8.40906	8.43717	8.66897	8.63827	8.59944	8.83302	8.26767	8.76022	8.22878	8.36072
1832	8.84418	8.95726	8.98625	8.67488	8.91615	8.96577	8.91742	8.8958	8.79833	9.21555	9.12728	9.09706	9.11347	9.06236	9.21599	9.04417	8.83058	9.13921	8.94374	8.94515	9.21447	8.89694	8.86366	9.15916	9.00112	9.05063	9.13334	9.20699	9.25788	9.26786	9.12342	9.07595	9.29162	9.0969	9.1204	9.08767	8.80252	8.39803	8.67139	8.42159	8.44419	8.659	8.67092	8.56586	8.8253	8.25527	8.78652	8.21658	8.31587
1835	8.83964	8.99765	8.99779	8.68669	8.92891	8.96907	8.94048	8.89297	8.76584	9.23142	9.12543	9.09665	9.14421	9.07603	9.196	9.04516	8.84221	9.15107	8.89927	8.95027	9.19685	8.91639	8.82432	9.17563	8.98057	9.03456	9.13575	9.22761	9.27005	9.25498	9.09994	9.07154	9.28794	9.10688	9.10225	9.08799	8.79354	8.43032	8.695	8.42841	8.41842	8.66845	8.66434	8.61756	8.84274	8.21357	8.80364	8.22402	8.36323
1838	8.82022	8.9954	8.97505	8.67294	8.92548	8.97783	8.92005	8.87808	8.78823	9.21422	9.10829	9.09444	9.13193	9.07722	9.1819	9.01412	8.82437	9.15395	8.93488	8.92486	9.19845	8.91661	8.85654	9.19006	8.98162	9.03749	9.14741	9.21775	9.25776	9.28112	9.10363	9.07326	9.29789	9.10035	9.11743	9.07599	8.81595	8.4073	8.68124	8.44777	8.36784	8.66868	8.67006	8.59183	8.87737	8.24574	8.81749	8.20388	8.3291
1841	8.8589	8.99276	8.97741	8.68036	8.93958	8.96451	8.93195	8.87659	8.78213	9.21131	9.13371	9.08392	9.11194	9.05572	9.20766	9.05178	8.82132	9.14842	8.91961	8.92361	9.21476	8.91961	8.83199	9.16413	8.95525	9.04044	9.12565	9.2378	9.28127	9.25583	9.08447	9.0789	9.3191	9.09719	9.10802	9.07238	8.79602	8.38824	8.64843	8.43723	8.46177	8.65562	8.69137	8.61754	8.83307	8.2345	8.77627	8.24328	8.34996
1844	8.84655	9.00087	8.95238	8.67	8.92287	8.95898	8.91651	8.87011	8.7888	9.21824	9.11466	9.08854	9.13934	9.06357	9.20647	9.01476	8.82961	9.16027	8.92789	8.95531	9.21069	8.90771	8.83178	9.18538	8.97986	9.05209	9.14028	9.27462	9.26001	9.26929	9.12923	9.07259	9.31222	9.11472	9.10245	9.10984	8.81992	8.38371	8.68483	8.44802	8.4416	8.67387	8.66975	8.58696	8.87041	8.25467	8.77751	8.20199	8.30773
1847	8.85925	8.99105	8.97311	8.65573	8.93815	8.96198	8.95102	8.89005	8.79429	9.25042	9.13852	9.06132	9.1138	9.06095	9.20891	9.01452	8.8296	9.16548	8.93433	8.96307	9.19376	8.92427	8.85575	9.16691	8.97979	9.04504	9.15087	9.24929	9.25219	9.26096	9.14227	9.07558	9.31471	9.11652	9.09906	9.09158	8.80895	8.41629	8.65905	8.4253	8.42121	8.67084	8.67575	8.60434	8.86996	8.24872	8.78131	8.20939	8.31877
1850	8.86116	9.02582	8.96741	8.68148	8.92883	8.96989	8.94325	8.89163	8.79331	9.22651	9.15579	9.08046	9.15049	9.08145	9.19976	9.0429	8.84654	9.13608	8.91978	8.93267	9.19535	8.91825	8.86088	9.1404	8.9843	9.05675	9.13549	9.21729	9.25177	9.28178	9.12217	9.07066	9.31544	9.09536	9.11003	9.0866	8.80216	8.4416	8.68609	8.43415	8.41772	8.65337	8.69779	8.58873	8.87542	8.27546	8.77278	8.24262	8.34146
1853	8.83751	9.00906	8.95608	8.65978	8.94541	8.98462	8.94411	8.88197	8.75971	9.23553	9.12146	9.11221	9.14343	9.07696	9.20966	9.01827	8.85045	9.17223	8.9325	8.92595	9.21415	8.91038	8.86618	9.20168	8.99953	9.0401	9.141	9.26108	9.24136	9.25642	9.10728	9.08471	9.31079	9.10562	9.12332	9.10251	8.82256	8.45193	8.68905	8.46987	8.43579	8.69232	8.66378	8.59285	8.84273	8.20463	8.81532	8.23899	8.33956
1856	8.84288	8.97984	8.95807	8.67604	8.93739	8.97055	8.94595	8.88843	8.79073	9.21728	9.11252	9.08614	9.14358	9.07562	9.2053	9.04241	8.84154	9.16895	8.93711	8.95817	9.20642	8.91603	8.87916	9.19396	8.97764	9.02668	9.1421	9.24274	9.27232	9.27431	9.12708	9.08327	9.3171	9.11083	9.09312	9.08972	8.82644	8.43437	8.66917	8.45482	8.44073	8.65327	8.63647	8.59741	8.85235	8.2413	8.80276	8.18537	8.34765
1859	8.85159	8.98232	8.9793	8.67724	8.95564	8.98686	8.93982	8.88479	8.79442	9.221	9.13746	9.11953	9.15203	9.05854	9.22763	9.0494	8.84508	9.14782	8.95364	8.94816	9.20769	8.9174	8.83534	9.16895	9.00123	9.04115	9.14468	9.23683	9.25459	9.28115	9.11045	9.08862	9.30931	9.09417	9.1106	9.1049	8.78978	8.40946	8.7075	8.44251	8.44152	8.66414	8.68659	8.66202	8.85901	8.25268	8.79032	8.21382	8.38988
1862	8.82193	8.97729	8.97909	8.67864	8.9357	8.97956	8.94251	8.88687	8.77718	9.21874	9.12106	9.1076	9.12942	9.07829	9.21507	9.04764	8.84049	9.16002	8.92167	8.94438	9.23072	8.92128	8.84677	9.17852	9.01378	9.04571	9.12731	9.22518	9.25768	9.26736	9.14005	9.08801	9.30711	9.10805	9.1075	9.07617	8.82149	8.41454	8.6662	8.44044	8.41269	8.7155	8.6842	8.61472	8.83081	8.26424	8.83092	8.1943	8.33848
1865	8.81973	8.98793	8.95286	8.70342	8.94147	8.96095	8.95591	8.90175	8.79347	9.23219	9.12765	9.07845	9.11778	9.07843	9.19365	9.04122	8.85127	9.16629	8.92814	8.9585	9.20397	8.91394	8.85448	9.16385	8.99958	9.05529	9.13698	9.2431	9.28272	9.24352	9.13806	9.10336	9.32411	9.12072	9.11289	9.1147	8.83568	8.44534	8.66382	8.48542	8.45257	8.69099	8.69692	8.62584	8.86963	8.29072	8.80347	8.23885	8.34129
1868	8.87448	9.02079	8.97193	8.66588	8.97014	8.96416	8.94654	8.90161	8.79643	9.22219	9.13551	9.10515	9.15617	9.0961	9.20579	9.0507	8.82445	9.16564	8.93876	8.93811	9.19965	8.94767	8.8601	9.18491	8.98506	9.04286	9.14386	9.23941	9.27105	9.27677	9.12995	9.09732	9.30567	9.09633	9.12919	9.09353	8.82518	8.43734	8.69845	8.45723	8.44719	8.66305	8.65982	8.6059	8.84955	8.25712	8.82448	8.29967	8.3498
1871	8.84266	9.00982	8.98382	8.67286	8.94052	8.96052	8.92843	8.89347	8.79399	9.22173	9.11568	9.10033	9.15115	9.06599	9.20868	9.04894	8.83198	9.14803	8.96459	8.91905	9.20763	8.93044	8.85743	9.19774	8.99338	9.0425	9.1405	9.23901	9.2827	9.26316	9.13705	9.07092	9.31829	9.12477	9.11752	9.10284	8.8173	8.41792	8.69234	8.45385	8.44336	8.67263	8.68829	8.61324	8.85947	8.27007	8.79629	8.23608	8.34812
1874	8.8752	9.00425	8.96605	8.67725	8.92958	8.96624	8.91755	8.88132	8.79904	9.22654	9.11588	9.08114	9.16014	9.08311	9.22777	9.03652	8.85526	9.14759	8.93983	8.95523	9.2316	8.91466	8.86551	9.16694	9.00171	9.03042	9.15757	9.24811	9.26937	9.26541	9.13309	9.09069	9.30381	9.10931	9.11142	9.11273	8.81085	8.42816	8.73089	8.43417	8.41744	8.6798	8.67739	8.59545	8.84996	8.26674	8.80126	8.23517	8.33754
1877	8.84861	9.0202	8.98004	8.65712	8.95188	8.9664	8.93008	8.87044	8.78747	9.25163	9.13223	9.10775	9.13495	9.08861	9.21057	9.03042	8.84037	9.15476	8.92085	8.9635	9.22711	8.90891	8.88263	9.15581	8.97996	9.05789	9.14656	9.25029	9.2647	9.25309	9.12271	9.11639	9.33011	9.12749	9.11052	9.0714	8.79492	8.40736	8.68652	8.45685	8.44346	8.70618	8.68514	8.63814	8.84746	8.28749	8.78584	8.22731	8.33781
1880	8.8552	8.98808	8.99901	8.66002	8.96976	8.97547	8.96898	8.88425	8.79759	9.24513	9.14662	9.08644	9.15516	9.06956	9.23563	9.04821	8.84088	9.14327	8.95137	8.96277	9.2122	8.91531	8.87521	9.17862	8.99898	9.02639	9.16083	9.21578	9.26988	9.28698	9.13459	9.08724	9.30546	9.12604	9.10929	9.09279	8.8246	8.43635	8.70274	8.46177	8.48041	8.71379	8.65933	8.62704	8.85016	8.25341	8.78627	8.24726	8.33563
1883	8.86704	8.99346	8.98191	8.69878	8.95056	8.96993	8.94655	8.87576	8.79525	9.2373	9.15011	9.0947	9.12769	9.08098	9.21822	9.03375	8.84673	9.15345	8.91508	8.95018	9.23127	8.93025	8.86733	9.18449	8.98626	9.03844	9.15531	9.25194	9.25104	9.26971	9.12197	9.11511	9.31591	9.11759	9.12083	9.09443	8.81247	8.42164	8.70977	8.45826	8.42635	8.65973	8.67893	8.61367	8.8812	8.2757	8.80016	8.21591	8.31352
1886	8.86427	9.02829	8.95256	8.6768	8.95526	9.0007	8.95181	8.89476	8.82216	9.22905	9.141	9.10085	9.13785	9.09046	9.20692	9.04349	8.86648	9.16808	8.93286	8.98769	9.20484	8.93728	8.85955	9.18821	9.02169	9.04622	9.15988	9.24564	9.27203	9.28284	9.13418	9.09177	9.31542	9.10521	9.11991	9.10974	8.83451	8.42861	8.71658	8.4678	8.48092	8.66859	8.70156	8.63882	8.86086	8.25925	8.79785	8.21305	8.34277
1889	8.85373	9.00345	8.97724	8.66306	8.96296	8.99223	8.95484	8.8932	8.78999	9.22096	9.14447	9.09241	9.15182	9.08116	9.21176	9.04758	8.84432	9.16268	8.94091	8.95516	9.21905	8.92124	8.89484	9.17964	8.982	9.04855	9.14193	9.25632	9.25913	9.28874	9.12939	9.07725	9.33177	9.12696	9.11037	9.08418	8.81375	8.45669	8.72902	8.46684	8.43696	8.68909	8.67771	8.59308	8.8339	8.25833	8.79519	8.24506	8.36713
1892	8.84899	9.01045	8.98778	8.68193	8.95298	8.97435	8.93677	8.87533	8.78205	9.25076	9.11985	9.12649	9.13756	9.06416	9.22663	9.05694	8.83822	9.16696	8.93495	8.95703	9.23745	8.9297	8.86311	9.17817	9.02566	9.02359	9.16745	9.22212	9.29421	9.2702	9.12679	9.0718	9.33781	9.14192	9.10341	9.10185	8.79088	8.43092	8.66051	8.46285	8.43766	8.68516	8.68827	8.60213	8.86506	8.24105	8.82796	8.29242	8.35835
1895	8.8598	9.00681	8.9709	8.66206	8.94227	8.97134	8.96506	8.9129	8.79413	9.23476	9.14899	9.10189	9.1523	9.08952	9.20584	9.05898	8.86138	9.15204	8.93413	8.94212	9.22173	8.92859	8.87703	9.20195	9.01658	9.04986	9.14494	9.25835	9.27312	9.27787	9.13295	9.09522	9.32989	9.11933	9.10517	9.09719	8.82973	8.39617	8.68404	8.46741	8.42666	8.67065	8.66173	8.62604	8.86168	8.25678	8.78408	8.21394	8.36353
1898	8.88014	9.01097	9.00937	8.69133	8.95068	8.95371	8.97442	8.8942	8.80203	9.25599	9.13929	9.09045	9.14155	9.08003	9.20605	9.05205	8.84641	9.16841	8.90877	8.98003	9.24465	8.93557	8.8675	9.19074	8.99564	9.04207	9.16778	9.25396	9.27143	9.28228	9.12767	9.10349	9.33073	9.1121	9.13664	9.09473	8.81132	8.46889	8.7369	8.48801	8.45036	8.71644	8.67173	8.61771	8.86159	8.25625	8.78735	8.24212	8.34618
1901	8.8671	9.00112	8.98001	8.70626	8.93938	8.97763	8.95855	8.91141	8.80526	9.22891	9.14789	9.11145	9.15082	9.09731	9.19599	9.04058	8.84975	9.15891	8.96199	8.9513	9.23353	8.93471	8.88676	9.18118	8.99531	9.04914	9.15657	9.24644	9.27606	9.27067	9.13847	9.10527	9.32723	9.13535	9.13575	9.07793	8.83529	8.46477	8.71674	8.45712	8.42163	8.69856	8.68821	8.60045	8.86788	8.29481	8.80436	8.23349	8.32414
1904	8.86245	8.98733	8.98156	8.67479	8.9412	8.98592	8.95131	8.88118	8.79494	9.2195	9.13432	9.10386	9.14105	9.08481	9.23141	9.06157	8.8466	9.17871	8.95451	8.9363	9.22697	8.93791	8.84801	9.17104	9.00349	9.04793	9.15155	9.24717	9.25478	9.2848	9.15019	9.0947	9.32338	9.10231	9.13697	9.10696	8.79759	8.43055	8.71209	8.48193	8.47119	8.69007	8.69959	8.62566	8.85476	8.26878	8.78125	8.27846	8.32977
1907	8.84255	8.99782	8.96675	8.6892	8.93957	8.96809	8.97716	8.90258	8.80886	9.2361	9.15301	9.10314	9.15296	9.0844	9.20701	9.04575	8.8498	9.17259	8.92736	8.94996	9.22318	8.92892	8.86553	9.20257	8.99159	9.06707	9.19938	9.25586	9.26844	9.24626	9.11292	9.09351	9.31099	9.11261	9.12089	9.10322	8.8363	8.45269	8.7309	8.48496	8.43793	8.68618	8.68084	8.64603	8.85654	8.30439	8.83316	8.22344	8.35708
1910	8.85952	9.00136	8.95872	8.69479	8.94811	8.98195	8.94838	8.88082	8.79296	9.21335	9.14327	9.09957	9.14498	9.08238	9.2289	9.04123	8.8528	9.1834	8.9335	8.96091	9.24213	8.93066	8.86998	9.19784	9.01545	9.06772	9.14742	9.25256	9.27616	9.29352	9.15043	9.09523	9.34095	9.11918	9.13928	9.09906	8.84853	8.42428	8.70519	8.47454	8.44065	8.6807	8.68199	8.62732	8.84257	8.28418	8.81095	8.22869	8.34101
1913	8.88217	9.00268	8.98554	8.69891	8.97992	8.97165	8.95621	8.88055	8.81076	9.22635	9.15331	9.10306	9.14298	9.09644	9.23106	9.07573	8.83589	9.19525	8.93792	8.9453	9.23304	8.93501	8.881	9.20086	9.00015	9.04189	9.16621	9.2363	9.27059	9.29587	9.1191	9.09291	9.32892	9.10428	9.1339	9.11855	8.78683	8.44934	8.73849	8.45188	8.44016	8.66501	8.67382	8.66225	8.88997	8.26966	8.78693	8.26602	8.32727
1916	8.87195	8.99838	8.98448	8.68201	8.96356	8.97467	8.93332	8.89878	8.8024	9.24792	9.12743	9.12087	9.13675	9.09031	9.20497	9.05719	8.88157	9.16544	8.93715	8.95075	9.24232	8.93898	8.87485	9.1903	8.99989	9.08722	9.15841	9.26006	9.28484	9.27064	9.14377	9.09773	9.33097	9.11755	9.11396	9.10474	8.80395	8.43517	8.70334	8.4535	8.46961	8.66289	8.68865	8.64765	8.87491	8.24863	8.83502	8.22085	8.35763
1919	8.86393	8.99589	8.99467	8.69403	8.94171	8.97899	8.9556	8.86548	8.80749	9.23734	9.13863	9.12719	9.13882	9.09721	9.20339	9.04338	8.86114	9.17463	8.95629	8.9719	9.22071	8.94487	8.86579	9.19012	9.00018	9.06046	9.17603	9.24339	9.28818	9.30199	9.14749	9.09599	9.33236	9.11126	9.127	9.11171	8.82188	8.43496	8.71472	8.48045	8.45383	8.68626	8.68323	8.62126	8.88593	8.2506	8.81009	8.26314	8.37197
1922	8.87204	9.0098	8.98456	8.684	8.96047	8.97213	8.95599	8.91076	8.79181	9.24794	9.13372	9.12503	9.15364	9.1077	9.21321	9.0724	8.86041	9.17633	8.94624	8.93385	9.22706	8.94637	8.87031	9.16844	8.99026	9.06878	9.15892	9.2557	9.28156	9.27516	9.14381	9.09293	9.33431	9.13261	9.14962	9.13222	8.83021	8.44388	8.69013	8.48837	8.42649	8.69449	8.67304	8.62787	8.85082	8.31457	8.83868	8.23367	8.35669
1925	8.89709	9.02306	8.977	8.67048	8.95247	8.97758	8.9884	8.90615	8.81559	9.25162	9.12229	9.10774	9.1618	9.1102	9.22531	9.06604	8.83687	9.14783	8.92136	8.96175	9.23922	8.93308	8.89062	9.17485	9.00909	9.05637	9.14645	9.25872	9.28642	9.31775	9.15309	9.0922	9.30759	9.12079	9.11567	9.11051	8.86511	8.47193	8.73295	8.49361	8.41901	8.66399	8.67388	8.60201	8.86666	8.30203	8.8426	8.23502	8.38902
1928	8.87094	9.02063	8.99362	8.67831	8.96103	8.98484	8.94832	8.89326	8.77794	9.23992	9.14817	9.12096	9.14725	9.10807	9.2145	9.07466	8.8655	9.181	8.94607	8.97088	9.23088	8.96004	8.85883	9.21568	9.00984	9.04565	9.1706	9.26714	9.29335	9.28841	9.13675	9.10472	9.3678	9.11274	9.12027	9.1106	8.82649	8.42747	8.75929	8.48146	8.43421	8.68246	8.68868	8.6242	8.86664	8.23973	8.7755	8.22283	8.37695
1931	8.8698	9.00893	8.97977	8.67613	8.95844	8.97762	8.94558	8.91045	8.81865	9.23381	9.13956	9.09812	9.14316	9.09867	9.21588	9.07431	8.85164	9.1659	8.93083	8.99136	9.23143	8.94075	8.88257	9.18929	9.00641	9.05464	9.17249	9.26552	9.27498	9.31124	9.11819	9.09475	9.33149	9.13014	9.13456	9.12091	8.83736	8.46506	8.71775	8.47646	8.4352	8.68124	8.70107	8.63553	8.90055	8.31578	8.80903	8.23253	8.34324
1934	8.86139	8.99609	8.98914	8.70086	8.95516	8.99315	8.95074	8.90206	8.78897	9.27641	9.14881	9.11529	9.16364	9.10939	9.23744	9.05972	8.88156	9.17219	8.93456	8.95497	9.23827	8.96784	8.85139	9.21582	9.01749	9.05872	9.1463	9.24478	9.2903	9.27265	9.152	9.10454	9.3408	9.11664	9.1295	9.11659	8.81951	8.4801	8.73731	8.41512	8.45393	8.67836	8.70297	8.62969	8.86384	8.28779	8.83835	8.21191	8.37176
1937	8.85997	9.00594	8.96104	8.68521	8.95028	8.97948	8.96255	8.89519	8.79191	9.24783	9.12431	9.10632	9.15511	9.08454	9.23051	9.04703	8.88389	9.18053	8.95498	8.94774	9.24013	8.9503	8.87125	9.20918	9.01549	9.05881	9.15847	9.25797	9.2801	9.29151	9.15436	9.10357	9.33191	9.13517	9.12196	9.08509	8.81483	8.41686	8.72464	8.4776	8.43317	8.70001	8.71461	8.62993	8.86379	8.28494	8.8418	8.2389	8.35896
1940	8.86071	9.02766	9.0091	8.69341	8.9852	8.95279	8.97349	8.89747	8.8074	9.24576	9.13814	9.1213	9.16199	9.10173	9.22484	9.05454	8.8444	9.1869	8.93803	8.94766	9.22931	8.95478	8.89866	9.20531	9.01362	9.07494	9.18641	9.25586	9.2826	9.2683	9.1399	9.10905	9.33728	9.12995	9.13793	9.09857	8.83905	8.46551	8.73955	8.5021	8.46138	8.68645	8.69504	8.63377	8.87909	8.27936	8.83134	8.25688	8.3531
1943	8.88661	9.00267	8.98437	8.67238	8.96888	8.9734	8.95116	8.91638	8.80889	9.24402	9.15946	9.10118	9.15611	9.10583	9.23842	9.04681	8.85214	9.18587	8.94047	8.95016	9.2434	8.9505	8.8754	9.21448	9.00591	9.08116	9.16644	9.25434	9.29509	9.2894	9.15546	9.11847	9.34794	9.1259	9.14212	9.1001	8.8305	8.42908	8.6791	8.45431	8.46684	8.68672	8.68105	8.6063	8.89526	8.31301	8.83031	8.25193	8.3743
1946	8.86823	9.01756	8.96983	8.67767	8.96145	8.98172	8.97391	8.89612	8.81957	9.22958	9.16535	9.09338	9.14794	9.11933	9.2304	9.04623	8.86374	9.18549	8.94867	8.94655	9.23407	8.94753	8.85854	9.18767	9.0103	9.06493	9.171	9.2429	9.29668	9.30456	9.13767	9.10605	9.36152	9.13632	9.13086	9.13939	8.83385	8.43742	8.72434	8.46509	8.48225	8.71396	8.66842	8.64206	8.84968	8.30782	8.79747	8.22792	8.35917
1949	8.86838	9.00608	8.99062	8.68019	8.97204	8.98152	8.97247	8.89524	8.81054	9.23896	9.15719	9.11395	9.15899	9.1113	9.25028	9.06382	8.84818	9.17404	8.95932	8.95517	9.24314	8.93463	8.87941	9.21552	8.99999	9.05524	9.17627	9.27143	9.27935	9.28048	9.15286	9.10955	9.35215	9.12469	9.14686	9.12064	8.83948	8.44275	8.74321	8.4742	8.43017	8.73042	8.67365	8.66502	8.8681	8.2942	8.84074	8.26965	8.39173
1952	8.8748	9.01519	8.97216	8.6812	8.96577	8.97962	8.97693	8.91701	8.80984	9.25437	9.17051	9.13548	9.17037	9.10466	9.22646	9.05525	8.85286	9.17469	8.97762	8.95917	9.23262	8.93143	8.87542	9.20951	9.00418	9.08159	9.16509	9.26425	9.30424	9.29825	9.15202	9.10564	9.34289	9.11282	9.13272	9.12007	8.83429	8.48154	8.71012	8.48222	8.50095	8.70814	8.66549	8.64101	8.8692	8.29022	8.84244	8.23726	8.36891
1955	8.87544	9.03326	8.99019	8.67914	8.96073	9.00106	8.95481	8.90512	8.80233	9.25206	9.1749	9.1117	9.17068	9.12388	9.23538	9.06248	8.845	9.20721	8.98475	8.95512	9.2354	8.92695	8.87454	9.19305	9.01935	9.07364	9.16684	9.26296	9.29468	9.27709	9.15841	9.09001	9.35107	9.13318	9.13787	9.12781	8.83324	8.43555	8.72715	8.48066	8.51194	8.67784	8.70563	8.60529	8.88782	8.28909	8.82118	8.25798	8.40351
1958	8.89585	9.01583	8.98882	8.68099	8.95374	9.00434	8.96723	8.92677	8.82001	9.25308	9.16338	9.09498	9.17963	9.07937	9.23796	9.0496	8.85011	9.17966	8.96006	8.98942	9.23233	8.94288	8.86973	9.2033	9.01801	9.09818	9.18656	9.27225	9.28494	9.29341	9.13857	9.10198	9.34586	9.13058	9.12329	9.11864	8.87802	8.48856	8.68131	8.49352	8.46874	8.71321	8.72051	8.6255	8.88627	8.31248	8.81635	8.26046	8.34442
1961	8.88657	9.02188	8.98946	8.69802	8.94387	9.00627	8.96659	8.89973	8.81433	9.25086	9.16863	9.10664	9.16325	9.09115	9.23674	9.0566	8.84237	9.17761	8.96669	8.95712	9.2512	8.96262	8.88711	9.22095	9.00944	9.05683	9.16125	9.27535	9.277	9.31464	9.13501	9.10862	9.33072	9.14544	9.1333	9.12094	8.86679	8.44327	8.70859	8.4783	8.46348	8.70249	8.68085	8.64625	8.8753	8.25516	8.81639	8.25724	8.37872
1964	8.86436	9.01508	9.00115	8.71329	8.98083	8.98634	8.97456	8.91082	8.80657	9.26514	9.15002	9.1044	9.18487	9.1051	9.23712	9.05103	8.87363	9.1713	8.95308	8.95667	9.24929	8.92772	8.87954	9.20637	9.00125	9.06211	9.1636	9.25491	9.32821	9.31418	9.12532	9.09283	9.33896	9.12751	9.14416	9.1324	8.84052	8.42394	8.70852	8.48409	8.4804	8.6835	8.68619	8.64429	8.89788	8.29981	8.8186	8.24641	8.39724
1967	8.86103	9.05327	8.98557	8.67489	8.94494	8.9879	8.95468	8.9106	8.81474	9.24522	9.1698	9.12929	9.15206	9.09467	9.23663	9.05351	8.88199	9.18805	8.9399	8.96203	9.23019	8.94751	8.87643	9.21755	9.03431	9.05529	9.20533	9.26578	9.31773	9.2909	9.15686	9.13046	9.36462	9.14614	9.12693	9.10438	8.84201	8.46088	8.74231	8.46427	8.44589	8.71484	8.67803	8.63871	8.89301	8.30047	8.83299	8.26013	8.39544
1970	8.89272	9.023	8.99028	8.6894	8.96614	8.97672	8.95959	8.90803	8.80898	9.26142	9.15463	9.13721	9.16108	9.11408	9.23808	9.04809	8.87453	9.20155	8.95721	8.97251	9.2244	8.94707	8.9171	9.21687	9.04407	9.08224	9.17527	9.27713	9.3091	9.29719	9.14443	9.11853	9.35682	9.1505	9.14273	9.13329	8.82008	8.47242	8.72582	8.47994	8.43577	8.7062	8.6964	8.61539	8.88623	8.28557	8.81334	8.25918	8.37129
1973	8.87092	9.00104	9.00874	8.69669	8.94771	8.97615	8.95326	8.92028	8.81357	9.24693	9.16053	9.1276	9.1604	9.11837	9.25426	9.05365	8.84208	9.16755	8.94987	8.95494	9.252	8.92457	8.88971	9.19356	9.03246	9.08715	9.16443	9.26186	9.32493	9.31548	9.1489	9.11338	9.35318	9.13319	9.15049	9.13413	8.83345	8.49013	8.71977	8.45477	8.43898	8.70205	8.69416	8.67183	8.88962	8.27695	8.82878	8.24947	8.33793
1976	8.87308	9.01924	8.99811	8.71148	8.97027	8.99789	8.98046	8.93367	8.81506	9.23781	9.19088	9.1255	9.18115	9.10854	9.23974	9.07558	8.86063	9.20492	8.9462	8.97527	9.25201	8.9637	8.86777	9.20156	9.01593	9.07038	9.168	9.27925	9.2839	9.30144	9.15059	9.11532	9.33944	9.11744	9.13272	9.11888	8.83584	8.41507	8.74172	8.4742	8.4222	8.7076	8.72601	8.61605	8.87063	8.29055	8.83339	8.26458	8.36613
1979	8.90265	9.01447	8.99392	8.70937	8.9617	8.98592	8.95779	8.92028	8.79418	9.26555	9.17147	9.13586	9.16895	9.1047	9.24045	9.07148	8.85703	9.16068	8.96502	8.9574	9.24404	8.93855	8.87583	9.18373	9.05225	9.07799	9.13578	9.28046	9.30767	9.32837	9.15758	9.10952	9.35223	9.14366	9.14433	9.15077	8.87075	8.46737	8.73399	8.46793	8.45691	8.69133	8.71843	8.63379	8.88323	8.33692	8.82063	8.27247	8.33697
1982	8.8974	9.02355	9.0084	8.68967	8.97814	8.9821	8.97061	8.88602	8.80973	9.23779	9.18653	9.10468	9.16894	9.11703	9.22549	9.07566	8.84567	9.18961	8.96187	8.98708	9.23905	8.96758	8.87327	9.20642	9.02914	9.06288	9.17156	9.27592	9.29891	9.30883	9.14217	9.10303	9.34853	9.13472	9.15317	9.1104	8.84882	8.44419	8.75204	8.48202	8.44996	8.675	8.72254	8.65066	8.89076	8.29202	8.84084	8.22431	8.34776
1985	8.86794	9.0275	9.00395	8.68882	8.98301	8.99815	8.97616	8.93059	8.80561	9.27924	9.14736	9.10808	9.17989	9.10345	9.23207	9.06169	8.87564	9.18942	8.95769	8.97879	9.27026	8.9708	8.88066	9.21523	9.01749	9.07567	9.17822	9.28915	9.28454	9.3175	9.18678	9.14686	9.34045	9.11537	9.15142	9.12773	8.83511	8.46389	8.72905	8.48933	8.46496	8.7208	8.69773	8.6682	8.89834	8.30322	8.79848	8.26391	8.41363
1988	8.88414	9.0382	9.02091	8.68956	8.95409	9.0036	8.99437	8.90676	8.81837	9.25131	9.16005	9.14443	9.16546	9.13239	9.23018	9.04887	8.86521	9.16303	8.96173	8.95172	9.25346	8.93735	8.89275	9.21355	9.0122	9.07548	9.14413	9.27139	9.3087	9.29936	9.17217	9.10226	9.35467	9.1507	9.14479	9.14972	8.83994	8.46365	8.7031	8.51305	8.4763	8.69875	8.69068	8.64779	8.93752	8.25139	8.82823	8.25868	8.34038
1991	8.88435	9.03376	9.00411	8.69809	8.98379	8.97849	8.9907	8.90913	8.80553	9.24822	9.16268	9.12187	9.182	9.10791	9.22671	9.04738	8.88272	9.194	8.94112	8.9509	9.24881	8.96149	8.88239	9.21632	9.02159	9.08564	9.20265	9.28255	9.33349	9.29799	9.15291	9.12339	9.38103	9.12718	9.16053	9.14438	8.84375	8.45831	8.74931	8.49052	8.49062	8.70896	8.69552	8.62138	8.89401	8.31706	8.8116	8.31157	8.40761
1994	8.87663	9.02525	8.97307	8.70271	8.9533	8.99773	8.96831	8.93243	8.83026	9.27353	9.16616	9.12093	9.20099	9.11828	9.22261	9.06801	8.87496	9.19704	8.9929	8.98504	9.26503	8.93497	8.91234	9.20275	9.02331	9.08578	9.18342	9.27314	9.28621	9.31473	9.15138	9.10827	9.35901	9.13413	9.15483	9.13971	8.84273	8.47233	8.72183	8.48854	8.45992	8.70306	8.71633	8.62894	8.90864	8.28949	8.8468	8.26269	8.38136
1997	8.87647	9.03925	9.01913	8.70007	9.00769	8.98389	8.98198	8.91928	8.81805	9.26207	9.1812	9.1231	9.1649	9.11726	9.21739	9.07308	8.87355	9.21035	8.97664	8.98814	9.242	8.97132	8.8829	9.21253	9.00596	9.0722	9.18649	9.28413	9.29562	9.31563	9.15994	9.10274	9.3703	9.14271	9.14065	9.14041	8.8466	8.46267	8.72376	8.51822	8.46105	8.69222	8.72392	8.67397	8.89251	8.28453	8.85211	8.22811	8.35332
2000	8.88338	9.05148	8.99778	8.70129	8.96775	9.00773	8.97814	8.91714	8.81385	9.25625	9.15833	9.144	9.17235	9.11683	9.25406	9.06553	8.87961	9.19554	8.96868	8.96017	9.25254	8.94739	8.88435	9.20816	9.03489	9.06959	9.18799	9.27729	9.29675	9.29851	9.15645	9.09934	9.34546	9.14153	9.16498	9.13778	8.84574	8.48401	8.74335	8.47831	8.44799	8.67265	8.67528	8.62517	8.88561	8.28358	8.83773	8.28029	8.38899
2003	8.90029	9.03309	9.02501	8.70383	8.9563	9.02038	8.98112	8.91065	8.79905	9.27463	9.18737	9.116	9.17593	9.12583	9.24257	9.08167	8.86699	9.19847	8.96661	8.96022	9.26327	8.96653	8.8987	9.19696	9.01183	9.08364	9.18531	9.28945	9.30599	9.29711	9.15785	9.13084	9.34568	9.14805	9.15019	9.11429	8.84246	8.47442	8.7474	8.51774	8.44758	8.7211	8.70227	8.67099	8.89352	8.32396	8.85468	8.27976	8.35036
2006	8.87591	9.04814	9.02381	8.69323	8.97915	9.00289	8.98931	8.90393	8.84182	9.2754	9.16441	9.15282	9.17632	9.13109	9.2539	9.08957	8.88063	9.1948	8.98707	8.95879	9.25097	8.9563	8.91222	9.21496	9.02639	9.09377	9.20074	9.26412	9.29913	9.32418	9.17156	9.10618	9.37346	9.14055	9.13517	9.1209	8.82501	8.45187	8.72807	8.52087	8.47461	8.69765	8.69534	8.6466	8.90689	8.31141	8.85422	8.25517	8.41853
2009	8.90696	9.05049	9.00155	8.66956	8.98466	8.99274	8.99489	8.90979	8.8304	9.26364	9.17237	9.11964	9.19657	9.08299	9.24374	9.06914	8.86636	9.20228	8.96553	8.98688	9.26901	8.96	8.87184	9.2424	9.02693	9.0908	9.1934	9.26829	9.30619	9.31705	9.1645	9.11405	9.37642	9.16276	9.15249	9.1296	8.83096	8.49587	8.75688	8.50749	8.45395	8.70012	8.7452	8.63207	8.87417	8.29314	8.86109	8.24513	8.38188
2012	8.87797	9.03766	9.00956	8.67988	8.98341	8.99986	8.96953	8.89995	8.79928	9.25487	9.17864	9.13503	9.16509	9.13919	9.24009	9.06627	8.87038	9.21095	8.96235	8.98841	9.25725	8.96975	8.89026	9.20554	9.0165	9.0879	9.19434	9.27976	9.29714	9.31328	9.14346	9.10764	9.36162	9.15612	9.14867	9.14448	8.88358	8.49344	8.71687	8.49694	8.46497	8.72746	8.68804	8.63423	8.88541	8.28318	8.83058	8.24819	8.37814
2015	8.90028	9.04205	9.0147	8.69855	8.95749	9.02546	9.00191	8.91021	8.84823	9.27807	9.16006	9.13733	9.17441	9.12374	9.23698	9.0756	8.87906	9.18389	8.9489	8.95432	9.27089	8.94951	8.88328	9.22713	9.04675	9.06863	9.19641	9.27187	9.3058	9.31129	9.18356	9.11946	9.35155	9.13388	9.14644	9.10732	8.82936	8.46517	8.73782	8.49089	8.48462	8.74786	8.7253	8.67213	8.89011	8.29324	8.85452	8.28556	8.39
2018	8.88233	9.02534	9.01717	8.70933	8.97408	8.99096	8.95314	8.92005	8.82089	9.27036	9.18751	9.12489	9.18177	9.11855	9.26126	9.07427	8.86264	9.184	8.9543	8.98664	9.24836	8.95116	8.88615	9.21313	9.03196	9.08472	9.19526	9.27576	9.32405	9.29183	9.15835	9.10511	9.35678	9.14799	9.16084	9.12987	8.84555	8.44581	8.76671	8.48741	8.49572	8.72495	8.74341	8.61476	8.90448	8.31789	8.82422	8.27779	8.39846
2021	8.89421	9.04523	8.98631	8.69312	8.98176	9.0165	8.97213	8.93032	8.83308	9.25768	9.16137	9.13415	9.1844	9.11848	9.23558	9.08154	8.86139	9.1957	8.94871	8.98588	9.25014	8.9513	8.89283	9.21029	9.00497	9.09077	9.18077	9.2916	9.29042	9.34261	9.15861	9.13597	9.3702	9.14798	9.16005	9.13694	8.85563	8.48017	8.74754	8.49119	8.4982	8.68534	8.71901	8.64804	8.92529	8.37169	8.85279	8.29391	8.39348
2024	8.88388	9.05235	9.00263	8.70337	8.98736	9.01472	8.98014	8.92292	8.83346	9.25312	9.17184	9.1348	9.18951	9.12668	9.24157	9.09182	8.87695	9.1895	8.97832	8.97612	9.25993	8.96771	8.88925	9.22164	9.02338	9.07704	9.19252	9.27282	9.30242	9.31488	9.17723	9.11879	9.38435	9.14447	9.1414	9.11519	8.85629	8.46153	8.76367	8.49794	8.44796	8.69647	8.69966	8.65579	8.89094	8.30581	8.85141	8.28595	8.37143
2027	8.8922	9.01825	9.02796	8.69116	8.9897	8.99864	8.99188	8.93281	8.85199	9.2767	9.19639	9.14111	9.16262	9.11022	9.25056	9.09015	8.86945	9.1984	8.95437	8.9891	9.27442	8.96582	8.89801	9.21737	9.01997	9.06168	9.18442	9.29149	9.3018	9.31203	9.15274	9.12593	9.356	9.12677	9.15796	9.14147	8.84465	8.43098	8.72807	8.50799	8.4924	8.71195	8.70851	8.65383	8.92186	8.32555	8.82526	8.28557	8.4048
2030	8.88861	9.04669	9.01483	8.711	8.97723	9.02925	8.98345	8.93493	8.82255	9.27008	9.19057	9.15247	9.17853	9.11746	9.26348	9.06745	8.88759	9.22856	8.97081	8.97423	9.25332	8.97413	8.91524	9.20743	9.03385	9.06718	9.19892	9.28969	9.30406	9.33252	9.17095	9.12272	9.38018	9.14882	9.164	9.13325	8.8554	8.52349	8.76925	8.52542	8.46919	8.71373	8.70867	8.68461	8.91177	8.3318	8.86477	8.26638	8.40274
2033	8.89344	9.03447	8.99301	8.71153	8.95471	8.97334	8.98795	8.92102	8.81417	9.28389	9.13915	9.13496	9.18004	9.12126	9.26698	9.08142	8.87076	9.21463	8.97463	9.00557	9.26127	8.97594	8.86595	9.23127	9.03412	9.08714	9.17988	9.27114	9.30454	9.32024	9.18111	9.11855	9.35144	9.15554	9.16303	9.13375	8.87586	8.44303	8.7517	8.47281	8.52382	8.71037	8.72859	8.67224	8.91612	8.2756	8.84403	8.28488	8.37578
2036	8.89764	9.05469	9.01149	8.70811	8.98477	8.99788	8.96243	8.94828	8.82298	9.26384	9.16788	9.14038	9.198	9.09127	9.26232	9.07232	8.87039	9.20426	8.97313	8.99671	9.26596	8.93783	8.8835	9.2338	9.02621	9.08897	9.17996	9.26379	9.30303	9.33321	9.16371	9.12664	9.36756	9.14013	9.15285	9.13437	8.87005	8.47996	8.74096	8.51709	8.46514	8.73571	8.70119	8.66983	8.92206	8.2876	8.84133	8.25998	8.36902
2039	8.90866	9.04069	9.00152	8.68816	8.98706	8.98871	9.0149	8.91111	8.82398	9.29017	9.18943	9.13909	9.15926	9.14177	9.27961	9.08365	8.88915	9.20014	8.97823	8.99472	9.26425	8.95388	8.91108	9.2235	9.00937	9.08856	9.16525	9.28143	9.30703	9.30286	9.19193	9.1474	9.35393	9.1531	9.15788	9.14671	8.84927	8.46408	8.73862	8.50231	8.48235	8.73303	8.72434	8.65164	8.9348	8.33781	8.84425	8.29877	8.4105
2042	8.91346	9.02977	9.02219	8.70797	8.98758	9.00056	8.96427	8.91184	8.84078	9.2815	9.17322	9.13051	9.18664	9.13162	9.26915	9.0664	8.87457	9.21233	8.98378	8.98576	9.27241	8.95171	8.91515	9.22001	9.03153	9.11024	9.19803	9.28779	9.30851	9.33283	9.17019	9.1167	9.3754	9.15506	9.14242	9.13161	8.86847	8.47901	8.74298	8.51247	8.51227	8.69617	8.72442	8.65391	8.9239	8.31397	8.83451	8.27315	8.40652
2045	8.88611	9.0517	9.02107	8.69069	8.96387	9.00514	8.96875	8.91396	8.83216	9.29707	9.17968	9.13928	9.18244	9.14857	9.27638	9.09121	8.88119	9.21376	8.97078	8.99539	9.25601	8.95596	8.88503	9.2255	9.01765	9.08944	9.16099	9.26334	9.30561	9.29816	9.16999	9.12324	9.35021	9.15462	9.14801	9.14013	8.86786	8.433	8.73603	8.50608	8.51645	8.69078	8.73492	8.63322	8.8994	8.32225	8.85809	8.22736	8.38159
2048	8.8966	9.04277	9.01237	8.7159	8.97296	9.0187	8.97474	8.91426	8.79554	9.29291	9.19208	9.15034	9.19082	9.1289	9.25864	9.08017	8.88255	9.19802	8.96371	8.97809	9.25098	8.94162	8.88953	9.20563	9.03932	9.10058	9.20204	9.27587	9.3198	9.32934	9.16413	9.14314	9.34596	9.15268	9.18267	9.12427	8.87047	8.47822	8.76564	8.5129	8.49191	8.72347	8.70044	8.67189	8.914	8.33239	8.86354	8.24766	8.41307
2051	8.88534	9.03004	9.01115	8.7042	9.00823	9.01501	8.97386	8.92457	8.82513	9.26224	9.15676	9.11978	9.18601	9.11784	9.26082	9.09257	8.86949	9.19769	8.96956	8.9857	9.2574	8.95396	8.90149	9.23821	9.02429	9.10606	9.20152	9.28518	9.32203	9.34953	9.17205	9.13366	9.37474	9.13491	9.13621	9.13676	8.86074	8.48975	8.74282	8.49043	8.48352	8.70066	8.71956	8.64305	8.88265	8.32639	8.88487	8.2692	8.3536
2054	8.91205	9.03395	9.01508	8.71677	9.0011	9.00882	8.98586	8.93423	8.84337	9.30144	9.19583	9.14912	9.1958	9.15796	9.25245	9.0855	8.88428	9.20228	8.97028	8.98886	9.27557	8.96235	8.89122	9.21041	9.03608	9.08291	9.19124	9.29171	9.31622	9.32922	9.16706	9.12942	9.38811	9.16395	9.16871	9.12769	8.84775	8.44209	8.78641	8.50975	8.50406	8.72749	8.70892	8.66295	8.92869	8.34145	8.86287	8.27626	8.38231
2057	8.88894	9.03999	9.03336	8.70615	8.99661	9.00937	8.99795	8.9599	8.80964	9.29583	9.14844	9.15248	9.17499	9.15109	9.25971	9.07692	8.86332	9.22037	8.97903	8.96746	9.25937	8.96693	8.91878	9.23791	9.04527	9.07012	9.19918	9.30864	9.31231	9.33495	9.1684	9.12246	9.3913	9.15269	9.18238	9.14856	8.85632	8.501	8.76344	8.51196	8.47605	8.74278	8.72685	8.67522	8.91173	8.3023	8.87295	8.28459	8.39719
2060	8.8912	9.02079	9.0024	8.71361	9.00245	8.99866	8.9822	8.91845	8.83482	9.28681	9.17334	9.14779	9.18869	9.13724	9.2628	9.11258	8.89498	9.23583	8.97224	8.99488	9.25072	8.9598	8.93114	9.22148	9.04722	9.0995	9.18779	9.28817	9.32346	9.33244	9.18344	9.1278	9.36129	9.14659	9.14781	9.1508	8.8624	8.47625	8.74035	8.52293	8.48022	8.70873	8.72897	8.67122	8.93092	8.3107	8.86397	8.28735	8.392
2063	8.89838	9.05564	9.01176	8.71798	8.9928	9.01065	8.98116	8.94754	8.82857	9.29261	9.17614	9.15843	9.19316	9.11802	9.27421	9.09036	8.87147	9.1976	8.96963	8.98004	9.25687	8.95421	8.89735	9.22521	9.04468	9.07544	9.20921	9.27236	9.32397	9.32194	9.17266	9.11922	9.34256	9.1579	9.16368	9.13964	8.86122	8.46974	8.72601	8.5301	8.47678	8.71758	8.74517	8.68357	8.90721	8.29458	8.84918	8.27499	8.38538
2066	8.90371	9.03292	9.0235	8.72359	8.99874	9.01562	8.98978	8.92186	8.83283	9.27076	9.17891	9.12274	9.20314	9.13755	9.27962	9.09117	8.8851	9.19854	8.97482	8.97846	9.27136	8.97207	8.89975	9.24303	9.04842	9.09195	9.18613	9.29085	9.30889	9.32755	9.15794	9.13048	9.37392	9.15868	9.15972	9.12763	8.8268	8.4748	8.74181	8.52376	8.4818	8.72084	8.72107	8.65754	8.8883	8.31435	8.83164	8.27109	8.41181
2069	8.90735	9.02333	9.02672	8.71491	8.98861	9.01567	8.96039	8.9377	8.83314	9.28999	9.18454	9.14318	9.17815	9.11484	9.26644	9.08881	8.87113	9.20821	8.98082	8.9987	9.27311	8.95758	8.88936	9.22582	9.04187	9.06302	9.22159	9.29544	9.31141	9.32089	9.18141	9.14854	9.39082	9.16492	9.15723	9.14106	8.89453	8.48021	8.75087	8.54917	8.48602	8.71053	8.74272	8.68759	8.90905	8.31881	8.8735	8.28243	8.35933
2072	8.90901	8.99844	9.02224	8.70262	8.97979	9.02709	8.98127	8.94333	8.84011	9.27289	9.17482	9.16927	9.19408	9.1403	9.26369	9.09055	8.87839	9.19887	8.99149	8.98416	9.27893	8.96472	8.90682	9.23638	9.03968	9.1236	9.1985	9.29	9.31611	9.33295	9.15821	9.15024	9.38214	9.14832	9.155	9.13573	8.88143	8.43098	8.75572	8.50361	8.47679	8.73068	8.74271	8.68202	8.91934	8.27945	8.84708	8.2816	8.39181
2075	8.90456	9.05098	9.00864	8.70948	8.99775	9.01185	8.97729	8.94162	8.83318	9.2842	9.19167	9.15135	9.18541	9.1192	9.2671	9.08861	8.89314	9.2166	8.97939	9.00565	9.26733	8.97139	8.8948	9.22171	9.04044	9.09332	9.19251	9.28768	9.32181	9.31638	9.19832	9.14643	9.38026	9.15454	9.17533	9.13563	8.87542	8.45147	8.74926	8.49387	8.52354	8.71883	8.74602	8.67812	8.92657	8.31314	8.84691	8.26621	8.38722
2078	8.91932	9.05546	9.01753	8.67589	8.99229	9.00897	8.99051	8.9218	8.81341	9.28938	9.19959	9.12899	9.18244	9.12926	9.25445	9.07601	8.88538	9.21067	8.97915	8.97799	9.27736	8.97026	8.90279	9.23658	9.02838	9.08392	9.23747	9.28354	9.33284	9.32875	9.15943	9.12624	9.37469	9.16353	9.17338	9.13565	8.87848	8.47022	8.75258	8.50829	8.48504	8.72372	8.73275	8.6281	8.89268	8.31495	8.86931	8.23646	8.43691
2081	8.89838	9.03536	9.04588	8.71867	8.98276	9.00759	9.02061	8.92791	8.83599	9.29912	9.17273	9.14107	9.20879	9.13611	9.26489	9.09233	8.87822	9.20897	8.97979	8.98174	9.23034	8.99166	8.90992	9.23349	9.03022	9.09511	9.22084	9.27938	9.33703	9.31657	9.19236	9.14497	9.37364	9.15532	9.16436	9.14984	8.87009	8.46979	8.73512	8.49832	8.49562	8.72856	8.71126	8.68673	8.91718	8.32162	8.85676	8.31083	8.42025
2084	8.88515	9.04412	9.03334	8.71307	9.00268	9.01553	9.00049	8.94691	8.83075	9.28077	9.20261	9.1649	9.18773	9.12146	9.25085	9.09954	8.88185	9.207	8.94782	9.00527	9.28006	8.96362	8.89583	9.24322	9.02321	9.1071	9.18743	9.28668	9.33681	9.34193	9.16817	9.12514	9.39057	9.14444	9.17493	9.13131	8.85877	8.46164	8.78093	8.47863	8.48829	8.70768	8.73567	8.65565	8.89247	8.27464	8.87842	8.28592	8.38905
2087	8.88853	9.05448	9.04675	8.70351	9.01448	9.01924	8.98867	8.91457	8.83602	9.29047	9.16751	9.15666	9.20308	9.11763	9.26105	9.08825	8.86389	9.19584	8.97444	9.01151	9.28315	8.96813	8.9001	9.24219	9.05848	9.1096	9.22262	9.29074	9.32637	9.34672	9.18409	9.13731	9.39724	9.13027	9.16963	9.14091	8.88429	8.51075	8.7695	8.53171	8.52127	8.73315	8.74142	8.69493	8.90298	8.30263	8.88364	8.2465	8.43018
2090	8.91023	9.05882	9.03352	8.73888	8.99357	9.03842	9.0142	8.93865	8.84491	9.29332	9.20677	9.16016	9.21718	9.13651	9.25579	9.09843	8.88213	9.21823	8.97621	9.00689	9.2947	8.98132	8.91289	9.21151	9.03416	9.09107	9.21299	9.29248	9.3151	9.34677	9.17309	9.12983	9.38213	9.16597	9.16359	9.14149	8.90354	8.4819	8.77727	8.52067	8.47774	8.73741	8.70976	8.6939	8.90815	8.32119	8.87371	8.28581	8.38414
2093	8.90757	9.05409	9.02405	8.70746	9.00598	9.02784	8.98104	8.93602	8.85073	9.30314	9.19994	9.15765	9.20781	9.10946	9.27849	9.10138	8.90573	9.22564	8.9941	8.99982	9.27273	8.97447	8.88482	9.24679	9.06743	9.09349	9.21533	9.29996	9.31566	9.31098	9.17063	9.13199	9.37414	9.1576	9.1751	9.13524	8.87674	8.47335	8.73903	8.50918	8.49338	8.73848	8.72148	8.64297	8.90408	8.30723	8.8747	8.29203	8.37949
2096	8.91304	9.04703	9.05158	8.72181	9.00274	9.00956	8.98337	8.93088	8.83212	9.28387	9.18172	9.14406	9.18145	9.15307	9.29003	9.11048	8.88633	9.21453	8.97389	8.98085	9.27531	8.97826	8.89781	9.25234	9.03908	9.09437	9.20899	9.30683	9.33551	9.33582	9.16817	9.13975	9.37495	9.13909	9.18142	9.15943	8.87337	8.4887	8.74327	8.52149	8.48825	8.72392	8.71943	8.6768	8.9345	8.27313	8.8358	8.31241	8.41771
2099	8.92365	9.07427	9.03593	8.73339	8.99438	9.02208	8.99381	8.92319	8.83511	9.30118	9.20108	9.15383	9.19688	9.12638	9.29181	9.0943	8.88761	9.23113	8.97369	8.99501	9.26977	8.97897	8.90027	9.23402	9.03553	9.09342	9.19274	9.30013	9.32974	9.33698	9.18269	9.15079	9.40463	9.15978	9.14863	9.14757	8.89023	8.5289	8.75376	8.51746	8.50309	8.75337	8.72938	8.68135	8.90444	8.3113	8.86706	8.26246	8.40664
2102	8.93579	9.05919	9.03139	8.72679	8.9833	9.03109	9.01271	8.95264	8.84531	9.29926	9.18256	9.14659	9.22558	9.11909	9.29321	9.10231	8.90012	9.22437	8.98712	9.01177	9.28326	8.96382	8.91095	9.24746	9.03876	9.08891	9.18672	9.28568	9.33963	9.34429	9.19176	9.14188	9.38913	9.15691	9.16598	9.15039	8.8628	8.49821	8.77509	8.52879	8.50978	8.73427	8.72682	8.66773	8.91091	8.33363	8.88868	8.29952	8.40649
2105	8.88456	9.0336	9.04184	8.72191	8.99938	9.04099	8.99453	8.92568	8.84612	9.30592	9.22587	9.15144	9.20246	9.14366	9.26223	9.11395	8.89533	9.2018	8.98137	9.02333	9.28026	8.97701	8.9049	9.23194	9.05022	9.10319	9.20648	9.29841	9.32597	9.32103	9.18913	9.14204	9.38014	9.16219	9.16181	9.1528	8.8908	8.48926	8.74488	8.50047	8.54813	8.73151	8.77714	8.69113	8.91891	8.29974	8.85212	8.26174	8.42235
2108	8.90797	9.04951	9.03227	8.72681	9.00453	9.02901	8.99985	8.94177	8.83637	9.27411	9.18388	9.19372	9.20811	9.15815	9.27032	9.09199	8.90667	9.18934	8.98152	8.97478	9.30339	8.94723	8.90559	9.25158	9.07484	9.1056	9.21941	9.32113	9.31961	9.3464	9.18781	9.13112	9.38142	9.14628	9.17253	9.14043	8.88082	8.50677	8.76898	8.51029	8.50649	8.73682	8.75298	8.65931	8.92059	8.30141	8.88017	8.26703	8.39047
2111	8.89813	9.04559	9.03203	8.72625	9.02358	9.02638	8.98307	8.94941	8.85002	9.29054	9.18053	9.15049	9.20329	9.14597	9.2798	9.12059	8.89275	9.21956	8.97335	9.00828	9.28149	8.97352	8.88972	9.22531	9.0578	9.09062	9.22374	9.32542	9.33101	9.32286	9.17413	9.14063	9.38287	9.16517	9.16241	9.17462	8.89226	8.50511	8.77472	8.47464	8.47256	8.73258	8.71551	8.66291	8.91738	8.30121	8.85752	8.33105	8.39013
2114	8.90542	9.02679	9.01777	8.71361	9.00038	9.01986	8.97128	8.94022	8.83282	9.30881	9.17942	9.16269	9.16948	9.11869	9.27216	9.09388	8.85616	9.23149	8.98144	9.00268	9.29117	8.98595	8.91635	9.23471	9.06509	9.12131	9.20469	9.2824	9.3427	9.35499	9.18105	9.12997	9.39235	9.17175	9.16819	9.16761	8.87985	8.46618	8.75137	8.47295	8.5315	8.74353	8.73417	8.6361	8.90827	8.30966	8.84193	8.2792	8.37718
2117	8.92491	9.03056	9.02915	8.72784	8.99989	9.02333	9.01695	8.94059	8.84075	9.29141	9.17817	9.13242	9.19705	9.12714	9.27317	9.09726	8.90054	9.2271	8.97105	8.98841	9.2663	8.96559	8.91747	9.24952	9.0631	9.11884	9.2027	9.31245	9.30268	9.34515	9.19101	9.11904	9.40489	9.17391	9.15014	9.16407	8.89789	8.47878	8.76159	8.51923	8.45919	8.71028	8.73451	8.65724	8.91338	8.30996	8.84157	8.32086	8.39238
2120	8.901	9.05904	9.05311	8.7193	9.008	9.05429	9.01458	8.94734	8.83098	9.28659	9.21196	9.14662	9.19283	9.12826	9.2544	9.07917	8.88058	9.21974	8.97868	9.02596	9.29887	8.95442	8.91608	9.24545	9.04611	9.11004	9.20934	9.30846	9.32057	9.35017	9.18563	9.17057	9.39108	9.17255	9.163	9.15568	8.90977	8.47214	8.72833	8.53995	8.48603	8.74625	8.71753	8.67	8.93268	8.34711	8.88192	8.29709	8.41855
2123	8.90397	9.04557	9.0373	8.73558	9.00728	9.03262	8.98814	8.95325	8.82436	9.29807	9.19472	9.13912	9.20965	9.14019	9.26091	9.12058	8.88917	9.22144	8.99721	9.00757	9.29981	8.97356	8.91407	9.25218	9.06289	9.09637	9.20959	9.28911	9.35867	9.35911	9.19747	9.12884	9.36573	9.18293	9.17402	9.14977	8.88305	8.48665	8.78025	8.52282	8.47684	8.71389	8.73568	8.70238	8.91147	8.34635	8.85462	8.26105	8.42135
2126	8.91904	9.06361	9.04557	8.73116	8.98731	9.01522	9.01473	8.96625	8.8423	9.29783	9.19491	9.156	9.20625	9.1315	9.29157	9.09265	8.87217	9.24612	9.00566	9.0033	9.30371	8.98569	8.90261	9.24313	9.06304	9.09327	9.21672	9.31822	9.33986	9.34457	9.19237	9.17005	9.38443	9.16184	9.17535	9.15472	8.90114	8.47346	8.73957	8.52632	8.48358	8.76005	8.75317	8.67143	8.92527	8.33753	8.87623	8.30447	8.47184
2129	8.90549	9.06913	9.05367	8.7342	9.00971	9.03888	9.00349	8.94949	8.81231	9.29716	9.20364	9.17642	9.19989	9.14751	9.28169	9.12135	8.88243	9.23033	8.99442	9.01983	9.29326	8.9773	8.91927	9.26368	9.06179	9.10471	9.21309	9.30716	9.31755	9.34143	9.18754	9.15484	9.39263	9.15242	9.1919	9.1432	8.8894	8.52169	8.76335	8.55591	8.49781	8.72554	8.76138	8.68598	8.93258	8.32771	8.85411	8.27885	8.39011
2132	8.88925	9.05098	9.03102	8.71999	8.99681	9.04587	9.00797	8.94017	8.85217	9.30164	9.19346	9.18065	9.20956	9.14288	9.27516	9.09502	8.88882	9.23876	8.99401	9.01868	9.28526	8.98394	8.90298	9.2362	9.05897	9.10278	9.21093	9.2903	9.33449	9.37039	9.18345	9.15288	9.39788	9.18597	9.19779	9.1636	8.88985	8.48581	8.74594	8.50651	8.48899	8.74551	8.75087	8.66121	8.93055	8.3282	8.8724	8.26007	8.41935
2135	8.94454	9.05517	9.01127	8.71649	8.99946	9.0515	9.02089	8.95734	8.81886	9.31573	9.20205	9.16189	9.18087	9.16106	9.27854	9.10415	8.89281	9.23214	8.97944	9.01337	9.30909	8.97836	8.91797	9.22283	9.05524	9.11268	9.21734	9.30292	9.33093	9.33708	9.16807	9.14886	9.40308	9.16834	9.17264	9.15653	8.86302	8.49841	8.76379	8.5406	8.50377	8.7204	8.76197	8.69188	8.93485	8.31917	8.87766	8.26403	8.42111
2138	8.90985	9.05073	9.03043	8.72114	9.01541	9.02809	9.02064	8.94012	8.83056	9.2837	9.20146	9.15957	9.20111	9.15628	9.2582	9.11923	8.90981	9.2336	8.97336	9.00315	9.30151	8.99393	8.90173	9.25057	9.04161	9.10203	9.19811	9.31671	9.33544	9.35275	9.19926	9.12617	9.39181	9.17866	9.17306	9.16622	8.87617	8.52749	8.76331	8.53811	8.52699	8.77115	8.77598	8.69867	8.94695	8.32482	8.89335	8.28944	8.39597
2141	8.92354	9.06185	9.0191	8.70341	8.98957	9.04449	8.99185	8.94281	8.83856	9.3094	9.19908	9.18781	9.22777	9.14565	9.28398	9.08885	8.89089	9.22116	8.99458	9.01745	9.29189	8.97326	8.90515	9.24955	9.04862	9.08861	9.20072	9.3295	9.34212	9.34874	9.18868	9.14186	9.39228	9.16636	9.19158	9.1674	8.85769	8.49331	8.77904	8.52746	8.5065	8.74208	8.73515	8.6736	8.9361	8.32773	8.88936	8.28743	8.41507
2144	8.90589	9.05679	9.02145	8.73209	8.99945	9.01156	9.00337	8.92651	8.838	9.29159	9.18452	9.17318	9.20669	9.13355	9.27027	9.12627	8.89003	9.22171	8.97279	8.99354	9.28936	8.98363	8.90501	9.23748	9.04169	9.09051	9.21961	9.3146	9.34682	9.3359	9.18114	9.15427	9.406	9.1675	9.19385	9.16071	8.87905	8.50869	8.76469	8.51975	8.50006	8.73145	8.73769	8.66064	8.92843	8.28159	8.88792	8.29511	8.40906
2147	8.9163	9.04757	9.04842	8.72699	9.01488	9.02441	9.00712	8.9531	8.86039	9.31926	9.19374	9.16636	9.21109	9.15691	9.28799	9.1111	8.89715	9.21521	8.97575	8.99367	9.28379	8.98885	8.90601	9.25385	9.06375	9.10534	9.20208	9.31575	9.35868	9.33848	9.20414	9.13322	9.39832	9.15558	9.1735	9.16655	8.91594	8.53648	8.77016	8.52956	8.49734	8.75185	8.73389	8.67502	8.92925	8.33381	8.87395	8.30368	8.407
2150	8.89654	9.08106	9.01227	8.75662	9.01476	8.98676	9.01421	8.95786	8.80561	9.29101	9.19596	9.18	9.19554	9.14089	9.26068	9.10127	8.89438	9.25606	9.01341	8.98302	9.28607	8.98241	8.90762	9.25667	9.05149	9.11543	9.21894	9.32665	9.35496	9.33885	9.19293	9.15	9.39399	9.17004	9.17627	9.15098	8.89469	8.51683	8.73218	8.50242	8.53222	8.72733	8.72441	8.66953	8.93032	8.36199	8.83129	8.2869	8.42109
2153	8.90649	9.06817	9.03701	8.72326	9.02549	9.04624	9.0192	8.95296	8.81921	9.30923	9.19705	9.16259	9.20861	9.15634	9.28533	9.10741	8.89422	9.232	8.97864	9.01068	9.29632	8.97337	8.8959	9.26298	9.05614	9.12268	9.2254	9.31088	9.34837	9.34335	9.18373	9.14272	9.39436	9.16069	9.19627	9.14011	8.87026	8.46977	8.75931	8.53707	8.47971	8.7569	8.75749	8.67222	8.95656	8.34523	8.87379	8.28469	8.38004
2156	8.92922	9.09773	9.03524	8.73242	8.99937	9.01851	9.01934	8.94151	8.8538	9.29337	9.20233	9.17602	9.19576	9.15799	9.30139	9.10098	8.86662	9.22305	8.98722	9.0205	9.28508	8.98127	8.90928	9.2529	9.07859	9.13033	9.22875	9.30074	9.34093	9.33398	9.17908	9.13817	9.3935	9.16662	9.1784	9.14801	8.88601	8.49017	8.7672	8.51371	8.45861	8.75119	8.75869	8.68062	8.97289	8.31081	8.86201	8.29165	8.39468
2159	8.90711	9.08548	9.04499	8.72262	9.00335	9.03041	8.99801	8.9529	8.83586	9.31573	9.2048	9.1782	9.20156	9.14038	9.28827	9.10978	8.90154	9.2291	9.00323	9.00496	9.29806	8.98694	8.93069	9.24277	9.05414	9.11158	9.2259	9.31366	9.34311	9.31928	9.16943	9.16265	9.40807	9.18075	9.1737	9.15386	8.89443	8.49549	8.7836	8.50902	8.51803	8.73421	8.75875	8.7065	8.91063	8.29934	8.87697	8.27913	8.40388
2162	8.91897	9.08405	9.03991	8.7036	9.01686	9.03115	9.00106	8.95617	8.81651	9.29085	9.22103	9.15952	9.20498	9.14512	9.28841	9.09093	8.89483	9.24188	8.99134	9.00727	9.2874	8.98156	8.91754	9.24654	9.06477	9.12903	9.22194	9.32029	9.34641	9.36621	9.19064	9.14296	9.39598	9.15941	9.18435	9.15932	8.86996	8.49548	8.79988	8.5241	8.5294	8.74018	8.78758	8.67351	8.9376	8.32677	8.891	8.29977	8.40971
2165	8.91741	9.04521	9.05199	8.70733	9.00148	9.04604	8.99338	8.96663	8.84711	9.30291	9.18749	9.17676	9.19034	9.14684	9.27003	9.12089	8.89476	9.22033	8.99067	9.01542	9.28253	8.99221	8.92652	9.2706	9.05386	9.10705	9.21703	9.33533	9.33733	9.34661	9.20247	9.13356	9.42055	9.17935	9.18866	9.16134	8.86455	8.47283	8.7548	8.56226	8.5108	8.7369	8.7497	8.71056	8.95876	8.33748	8.87286	8.3184	8.41584
2168	8.91734	9.03841	9.05066	8.72735	9.00543	9.03195	9.01414	8.96639	8.85999	9.29801	9.21969	9.18348	9.19963	9.16791	9.3009	9.11314	8.90194	9.21474	9.01825	9.01557	9.30663	8.97267	8.91007	9.26022	9.06316	9.105	9.20236	9.32563	9.353	9.34122	9.19271	9.13473	9.41395	9.16249	9.16732	9.1469	8.90407	8.51036	8.72729	8.5186	8.51389	8.76125	8.74314	8.70912	8.91946	8.34636	8.86522	8.25838	8.43235
2171	8.94623	9.07661	9.02766	8.74728	9.00887	9.04397	9.03446	8.9526	8.85261	9.31832	9.20979	9.16098	9.20215	9.16191	9.28138	9.09493	8.88853	9.23641	9.00663	9.00354	9.2979	8.98747	8.92855	9.24936	9.06489	9.1053	9.23044	9.30422	9.34578	9.35857	9.21251	9.17093	9.39318	9.17508	9.19225	9.16164	8.88463	8.47974	8.75538	8.54378	8.50705	8.73479	8.72742	8.66365	8.94429	8.36558	8.87659	8.29666	8.42448
2174	8.91506	9.07829	9.04863	8.75618	9.04356	9.04587	9.02489	8.96358	8.83747	9.30099	9.18751	9.17304	9.21383	9.14824	9.30066	9.09981	8.88782	9.22822	8.99331	9.02228	9.29596	8.97634	8.93406	9.23984	9.07574	9.10515	9.2392	9.32426	9.36148	9.35937	9.20357	9.14289	9.41285	9.18267	9.17894	9.17153	8.92173	8.50313	8.77095	8.51681	8.45556	8.75319	8.79029	8.69324	8.92754	8.36564	8.91884	8.24223	8.42978
2177	8.92982	9.07447	9.02876	8.73784	9.02146	9.04423	9.0179	8.95385	8.83921	9.29645	9.19473	9.19257	9.20838	9.16292	9.30166	9.12222	8.89962	9.23165	8.99302	9.03236	9.30231	8.99966	8.92021	9.28332	9.06633	9.12483	9.22605	9.34233	9.3659	9.34496	9.19487	9.16393	9.40007	9.16244	9.18002	9.17079	8.89714	8.47337	8.76034	8.57394	8.53227	8.73364	8.7308	8.69574	8.95427	8.33364	8.87214	8.29004	8.42131
2180	8.90308	9.07663	9.04447	8.73993	9.02086	9.05431	9.01993	8.95578	8.84668	9.2938	9.2044	9.16036	9.22805	9.15875	9.28612	9.11826	8.90607	9.22022	9.00072	9.01879	9.2915	8.99025	8.92477	9.233	9.03634	9.11413	9.21811	9.31645	9.36892	9.35583	9.206	9.15608	9.40354	9.17779	9.19518	9.16956	8.91362	8.50408	8.77418	8.51257	8.48671	8.76148	8.78432	8.72693	8.93822	8.31575	8.90542	8.32896	8.39632
2183	8.92609	9.06425	9.06636	8.75394	9.02668	9.04322	8.99855	8.95207	8.85398	9.31583	9.19796	9.16549	9.21676	9.15327	9.31726	9.13276	8.89262	9.23964	8.99161	9.02247	9.29589	8.97446	8.92726	9.24381	9.06278	9.11518	9.22643	9.29644	9.37298	9.35379	9.19435	9.15289	9.40276	9.18223	9.17555	9.13458	8.88925	8.4774	8.78648	8.51109	8.5014	8.75977	8.71953	8.68274	8.94605	8.33258	8.88418	8.36743	8.43282
2186	8.91238	9.04121	9.05219	8.71492	9.02406	9.02952	9.03685	8.94297	8.86564	9.29995	9.22581	9.16763	9.22497	9.16325	9.29963	9.12595	8.90181	9.23807	9.0153	9.03137	9.29156	8.97059	8.92451	9.26077	9.04538	9.1238	9.21551	9.31804	9.35198	9.36542	9.20159	9.16427	9.41154	9.1678	9.17915	9.17013	8.89879	8.49919	8.74883	8.56039	8.50709	8.74726	8.71439	8.66029	8.93869	8.37425	8.90103	8.33431	8.43272
2189	8.91044	9.04284	9.02734	8.72731	9.00598	9.03946	9.02732	8.96864	8.84706	9.3017	9.19067	9.18712	9.21349	9.14551	9.28679	9.10986	8.92792	9.23187	8.99167	9.00622	9.27305	8.99154	8.92315	9.25864	9.05057	9.10229	9.23628	9.31099	9.33903	9.37156	9.19855	9.16891	9.39795	9.17681	9.18528	9.16318	8.88502	8.50447	8.82725	8.53979	8.5317	8.76275	8.73823	8.72496	8.93574	8.32465	8.91217	8.28708	8.41894
2192	8.92138	9.08245	9.06273	8.7335	9.02754	9.03135	9.00993	8.94479	8.8606	9.29548	9.21966	9.16657	9.21581	9.16127	9.28483	9.13468	8.91875	9.22113	8.99106	9.00712	9.28734	8.97565	8.93037	9.24978	9.07229	9.10596	9.22976	9.31271	9.36261	9.36382	9.19462	9.15812	9.40792	9.19198	9.17602	9.15948	8.91056	8.51752	8.78164	8.5505	8.48991	8.75279	8.74798	8.7091	8.92764	8.33141	8.88666	8.33918	8.38635
2195	8.9298	9.07368	9.06482	8.7294	9.01837	9.04388	9.01292	8.9613	8.84833	9.31666	9.23734	9.16257	9.22034	9.15237	9.30617	9.10152	8.88806	9.23671	8.97719	9.0236	9.28583	8.97652	8.90475	9.24541	9.06777	9.10499	9.23664	9.32215	9.36166	9.37606	9.21288	9.17011	9.40423	9.18293	9.1792	9.16552	8.92555	8.51849	8.77291	8.52905	8.50671	8.74448	8.74211	8.67688	8.95626	8.32797	8.88489	8.28094	8.43117
2198	8.89591	9.06519	9.06645	8.73839	9.01566	9.04562	9.0233	8.94491	8.84484	9.31239	9.19372	9.1927	9.22826	9.15282	9.29082	9.14875	8.89884	9.2391	8.99709	9.03756	9.28518	8.99655	8.91759	9.26605	9.05522	9.12182	9.24972	9.30817	9.34324	9.37688	9.20188	9.15356	9.38696	9.16232	9.19607	9.16133	8.88127	8.49599	8.80237	8.54196	8.53544	8.77305	8.78698	8.6719	8.94188	8.32022	8.92239	8.33703	8.38386
2201	8.91165	9.07738	9.06047	8.73873	9.04925	9.0334	9.02899	8.96063	8.84705	9.31861	9.2237	9.18681	9.23517	9.16558	9.32219	9.1287	8.93069	9.2378	9.00343	9.02957	9.28807	8.99335	8.92092	9.24657	9.04985	9.14099	9.21842	9.32765	9.34751	9.37737	9.21252	9.15458	9.40586	9.17591	9.19558	9.17157	8.91264	8.51819	8.78482	8.55435	8.52771	8.76721	8.77291	8.70311	8.94302	8.33762	8.88721	8.32019	8.42677
2204	8.94279	9.07432	9.04417	8.73067	9.016	9.04389	9.02609	8.9561	8.85084	9.31887	9.22236	9.18846	9.23267	9.15187	9.29956	9.12466	8.92408	9.23244	9.00442	9.01359	9.31427	8.98696	8.93233	9.27014	9.07692	9.12965	9.23555	9.32738	9.37747	9.35442	9.19297	9.15077	9.40783	9.20696	9.17729	9.16709	8.90878	8.50717	8.78606	8.53509	8.51583	8.76544	8.7653	8.66433	8.96307	8.35996	8.89925	8.2912	8.42576
2207	8.91054	9.06569	9.05288	8.75492	9.02462	9.04252	9.02507	8.94348	8.84405	9.32728	9.22248	9.16958	9.24185	9.16494	9.29678	9.12081	8.90174	9.24847	9.00248	9.02527	9.30558	8.98489	8.93586	9.28715	9.06215	9.11258	9.22092	9.3248	9.36868	9.35337	9.2037	9.15756	9.39866	9.19383	9.20276	9.1677	8.92715	8.50566	8.78061	8.54701	8.54119	8.77428	8.79432	8.70894	8.9369	8.35188	8.86219	8.31043	8.4197
2210	8.92626	9.05622	9.05609	8.72968	9.03258	9.05774	9.01829	8.93982	8.86761	9.32309	9.22918	9.18244	9.20642	9.16916	9.28573	9.11563	8.9164	9.24053	8.99626	9.03437	9.33186	8.99592	8.91896	9.26355	9.05988	9.14131	9.22365	9.33178	9.37546	9.36355	9.19733	9.17506	9.41	9.18668	9.20222	9.1601	8.91007	8.51452	8.78876	8.52857	8.51086	8.75595	8.75229	8.68375	8.94017	8.31313	8.8885	8.29331	8.41078
2213	8.91889	9.0632	9.04894	8.74741	9.00622	9.04955	9.01144	8.94079	8.83343	9.32076	9.22342	9.20676	9.21374	9.16045	9.27831	9.1274	8.87614	9.2286	9.0092	9.01611	9.33604	8.99102	8.93042	9.28911	9.06179	9.12703	9.23528	9.31687	9.35139	9.36114	9.20814	9.1732	9.40961	9.17151	9.19661	9.16247	8.89544	8.52657	8.78343	8.5353	8.49302	8.75301	8.74801	8.69626	8.96107	8.35808	8.87363	8.32357	8.45071
2216	8.93544	9.0748	9.06858	8.7263	9.01994	9.03252	9.00929	8.97391	8.83164	9.3117	9.22672	9.17573	9.24488	9.15392	9.29291	9.0892	8.90687	9.25732	8.99642	9.04285	9.31477	8.97943	8.93719	9.26371	9.07427	9.12704	9.21072	9.30507	9.34256	9.37512	9.20143	9.17242	9.43852	9.19983	9.19796	9.17387	8.86645	8.48941	8.78433	8.56749	8.55117	8.74798	8.76739	8.68054	8.94599	8.38508	8.88274	8.28521	8.44126
2219	8.9285	9.08204	9.04359	8.73335	9.01936	9.06151	9.01947	8.96749	8.82342	9.33537	9.21626	9.1803	9.22983	9.15069	9.28771	9.12086	8.9041	9.2379	8.99363	8.99667	9.32317	9.00059	8.92915	9.26431	9.06687	9.1372	9.23161	9.32731	9.35283	9.38663	9.21431	9.15252	9.39376	9.19305	9.17826	9.17443	8.90757	8.51175	8.78698	8.52244	8.5044	8.7306	8.77141	8.70455	8.94249	8.37778	8.86838	8.32819	8.43007
2222	8.93536	9.07523	9.07773	8.74783	9.02369	9.06025	9.01583	8.98138	8.86657	9.3162	9.23192	9.17598	9.21955	9.15106	9.29962	9.11702	8.88777	9.2505	9.01515	9.03714	9.29497	9.00008	8.9132	9.2485	9.06856	9.1462	9.25883	9.35442	9.34581	9.37027	9.19015	9.14746	9.40132	9.17716	9.20939	9.17219	8.89636	8.48917	8.80969	8.52141	8.53326	8.78273	8.76389	8.70568	8.96439	8.31305	8.90741	8.30439	8.42342
2225	8.91977	9.04994	9.05909	8.72845	9.00327	9.02945	9.02295	8.94715	8.85267	9.32582	9.2217	9.19755	9.21489	9.15813	9.28099	9.11712	8.88789	9.24523	9.0041	9.00671	9.33708	8.97092	8.93894	9.23954	9.07685	9.12516	9.2547	9.32801	9.38005	9.35973	9.21078	9.16113	9.42731	9.18933	9.18798	9.17539	8.91047	8.48503	8.78851	8.56685	8.50902	8.74028	8.72098	8.68873	8.94394	8.36769	8.8994	8.31083	8.42941
2228	8.93209	9.08636	9.10207	8.7377	9.0244	9.06633	9.03152	8.95808	8.85678	9.31436	9.22722	9.17787	9.21328	9.16327	9.29581	9.11462	8.91554	9.24624	9.00345	9.03077	9.32061	8.99788	8.94894	9.24766	9.07661	9.11954	9.23474	9.31458	9.36921	9.37766	9.193	9.16086	9.39918	9.17472	9.19168	9.17939	8.91433	8.52928	8.76315	8.52427	8.48307	8.76429	8.77344	8.72029	8.94274	8.38014	8.90378	8.34131	8.42602
2231	8.93584	9.08697	9.03759	8.73347	9.03211	9.04047	9.02452	8.953	8.85681	9.31517	9.224	9.19608	9.22949	9.17808	9.31262	9.12934	8.90428	9.25958	9.00584	9.045	9.31332	8.99317	8.92646	9.27184	9.08006	9.11423	9.23734	9.34561	9.35114	9.38511	9.21401	9.16335	9.40057	9.19021	9.21098	9.18433	8.90635	8.50221	8.76818	8.54195	8.50639	8.76333	8.76673	8.72406	8.96094	8.33421	8.85426	8.30142	8.44408
2234	8.92902	9.07263	9.03485	8.72016	8.99678	9.03826	9.03452	8.96127	8.87511	9.33363	9.19767	9.18711	9.22594	9.16494	9.29718	9.14065	8.93244	9.22884	8.98895	9.0402	9.30477	8.99465	8.93306	9.27931	9.09627	9.12206	9.24477	9.33123	9.35955	9.36409	9.20705	9.1758	9.41714	9.208	9.20175	9.15915	8.91419	8.52897	8.81863	8.54282	8.54262	8.77559	8.75795	8.70185	8.98019	8.3819	8.88798	8.31244	8.41202
2237	8.92104	9.10558	9.06232	8.73216	9.00706	9.03984	9.0215	8.9691	8.84968	9.33599	9.22504	9.20625	9.22372	9.16189	9.30187	9.11052	8.9135	9.25147	9.01928	9.01086	9.30207	8.97722	8.93956	9.25963	9.07126	9.12267	9.24919	9.32962	9.37527	9.3914	9.20698	9.16934	9.41778	9.17224	9.19393	9.18765	8.89288	8.5477	8.82483	8.55236	8.55239	8.76243	8.7646	8.72522	8.95967	8.32821	8.88488	8.31841	8.4351
2240	8.93271	9.06824	9.05769	8.73621	9.0336	9.04731	9.04095	8.96073	8.86132	9.31921	9.23059	9.18102	9.23247	9.16541	9.3179	9.11819	8.90666	9.23098	9.00167	9.03204	9.30419	9.01589	8.92658	9.26172	9.06225	9.1299	9.2224	9.3169	9.36275	9.38083	9.22526	9.16612	9.40875	9.17362	9.20474	9.17049	8.93589	8.53228	8.79733	8.58165	8.5222	8.74348	8.78284	8.67367	8.98045	8.35671	8.87031	8.27303	8.42825
2243	8.91788	9.094	9.03981	8.74327	9.0328	9.04674	9.01756	8.97661	8.86062	9.32026	9.21226	9.17505	9.22236	9.15237	9.32245	9.13386	8.91604	9.24488	9.00866	9.03297	9.31174	9.02362	8.92061	9.26029	9.07202	9.1285	9.24858	9.31654	9.35758	9.3614	9.20603	9.17099	9.41779	9.20049	9.19796	9.16692	8.91903	8.56448	8.81158	8.54975	8.54812	8.75065	8.77436	8.70739	8.93702	8.3875	8.86503	8.31121	8.441
2246	8.94582	9.05563	9.03965	8.73683	9.01431	9.02595	9.00903	8.97253	8.86427	9.33126	9.2131	9.20476	9.22306	9.15797	9.28011	9.13514	8.93394	9.26717	9.00631	9.04493	9.3151	8.98792	8.9236	9.27181	9.09334	9.14934	9.22312	9.33532	9.35608	9.37384	9.22235	9.1618	9.42254	9.1936	9.20818	9.17334	8.91015	8.50158	8.79676	8.51314	8.55805	8.75366	8.7483	8.70826	8.95945	8.3279	8.90057	8.30245	8.42486
2249	8.93854	9.05685	9.05762	8.73876	9.00328	9.03405	9.04282	8.98873	8.85444	9.30576	9.20652	9.17035	9.21864	9.17167	9.30534	9.13873	8.91457	9.25107	9.01949	9.0254	9.2945	8.98541	8.95091	9.26947	9.07202	9.12943	9.25586	9.33275	9.36693	9.36714	9.21576	9.16667	9.42205	9.19541	9.18754	9.1796	8.89941	8.50529	8.77099	8.55123	8.56156	8.76379	8.774	8.6903	8.9627	8.33949	8.88923	8.2963	8.4672
2252	8.94386	9.07537	9.08043	8.73627	9.03682	9.02426	9.02601	8.98042	8.86287	9.32518	9.19078	9.20405	9.20816	9.18178	9.29745	9.12929	8.90818	9.24006	9.01523	9.0156	9.29841	9.00871	8.91778	9.27494	9.06902	9.13768	9.25464	9.33624	9.36683	9.4008	9.20746	9.16912	9.42924	9.18143	9.20262	9.16827	8.93636	8.48086	8.78832	8.53793	8.49954	8.76922	8.75049	8.70479	8.93293	8.3486	8.88146	8.30956	8.45649
2255	8.92834	9.10795	9.05692	8.74302	9.03201	9.04422	9.01131	8.98292	8.84752	9.31664	9.21066	9.21172	9.21947	9.16926	9.29793	9.13327	8.90886	9.25681	9.01106	9.04535	9.31822	9.01158	8.92191	9.28567	9.07134	9.14479	9.25706	9.34505	9.35721	9.37026	9.20459	9.18426	9.43705	9.20199	9.2063	9.17258	8.92318	8.50509	8.80702	8.57063	8.56123	8.75144	8.79667	8.7152	8.98135	8.33873	8.90673	8.32611	8.43038
2258	8.94316	9.06766	9.07335	8.74438	9.02101	9.04822	9.02282	8.95504	8.87241	9.3317	9.20532	9.17854	9.21073	9.16715	9.30628	9.13669	8.91003	9.26191	9.02343	9.02797	9.31552	9.00606	8.93712	9.26465	9.08162	9.1407	9.24444	9.33204	9.37465	9.36712	9.23072	9.17281	9.41512	9.17926	9.20235	9.20169	8.92829	8.53866	8.79417	8.56753	8.52318	8.77495	8.78957	8.70406	8.94625	8.34138	8.89403	8.33415	8.41925
2261	8.9376	9.0658	9.04328	8.73709	9.03217	9.05237	9.04187	8.97717	8.86841	9.32551	9.23122	9.18438	9.20972	9.19147	9.30608	9.14024	8.9008	9.25572	9.01146	9.02699	9.32924	9.00614	8.91866	9.26615	9.08977	9.13213	9.22859	9.33003	9.37369	9.38239	9.20695	9.1805	9.41921	9.19437	9.21966	9.19683	8.92266	8.54884	8.82097	8.57214	8.53084	8.78256	8.7684	8.70937	8.94962	8.34086	8.90748	8.32447	8.46337
2264	8.93163	9.09288	9.07456	8.72854	9.034	9.04714	9.0463	8.98279	8.87605	9.32478	9.21956	9.20004	9.25086	9.18726	9.30332	9.12374	8.90776	9.26039	9.03183	9.0378	9.31953	9.02654	8.95397	9.27821	9.06839	9.12275	9.25498	9.34156	9.35287	9.3656	9.21591	9.17395	9.41489	9.18005	9.18217	9.18518	8.9263	8.47298	8.81505	8.53244	8.52784	8.78114	8.75265	8.73099	8.9894	8.34145	8.89969	8.29913	8.44834
2267	8.94248	9.09235	9.06571	8.74853	9.02092	9.06745	9.0488	8.97	8.85248	9.34075	9.22789	9.18298	9.23469	9.14389	9.31101	9.1179	8.91709	9.23837	9.00716	9.04719	9.31822	8.9931	8.92261	9.28531	9.06648	9.15003	9.25596	9.34954	9.35948	9.36754	9.21591	9.17212	9.41922	9.17627	9.19158	9.17011	8.90682	8.53056	8.77984	8.58587	8.50909	8.77144	8.75958	8.70724	8.97179	8.36007	8.89959	8.31788	8.42275
2270	8.90516	9.07072	9.08131	8.73649	9.01766	9.05093	9.01863	8.94134	8.87461	9.32923	9.22256	9.17451	9.22275	9.17852	9.30193	9.12625	8.93184	9.25521	9.00079	9.03357	9.32381	8.99861	8.9325	9.27449	9.07836	9.13195	9.24888	9.3307	9.36864	9.38071	9.22122	9.16123	9.41746	9.20748	9.20172	9.17837	8.92394	8.5366	8.8511	8.55698	8.52711	8.75773	8.74945	8.68263	8.9389	8.37494	8.89869	8.29765	8.44199
2273	8.91856	9.07526	9.05501	8.72522	9.02602	9.06746	9.03825	8.97541	8.86491	9.35212	9.22683	9.21578	9.24539	9.17073	9.31113	9.12082	8.90745	9.25564	9.01805	9.04007	9.31254	8.98918	8.93547	9.27628	9.08036	9.12496	9.24015	9.33206	9.35791	9.37746	9.21639	9.18545	9.45356	9.19899	9.20489	9.18211	8.89301	8.50856	8.7953	8.55588	8.57062	8.7809	8.75429	8.70961	8.94838	8.39309	8.89803	8.33399	8.42818
2276	8.94994	9.09113	9.09317	8.74037	9.04476	9.05489	9.02065	8.9717	8.87185	9.33194	9.2329	9.21656	9.23208	9.17073	9.30231	9.1225	8.92201	9.23291	9.008	9.05688	9.30178	8.99597	8.93971	9.26322	9.07642	9.12099	9.26542	9.33316	9.36008	9.36903	9.2126	9.1812	9.40824	9.19492	9.19571	9.17754	8.92987	8.53006	8.79462	8.5683	8.53949	8.77795	8.75421	8.70301	9.00094	8.38277	8.90209	8.3242	8.43395
2279	8.93345	9.08438	9.0435	8.7514	9.04537	9.04045	9.02911	8.98305	8.87227	9.35423	9.21678	9.20042	9.23625	9.16635	9.30419	9.11842	8.91848	9.26371	9.03855	9.04831	9.32998	8.98489	8.94943	9.29079	9.08685	9.14168	9.23691	9.35847	9.38471	9.36988	9.20224	9.18648	9.41172	9.21028	9.18867	9.19775	8.89738	8.51369	8.80016	8.58548	8.52194	8.79291	8.78219	8.73846	8.96539	8.37046	8.9075	8.30486	8.42101
2282	8.94341	9.0759	9.05396	8.75992	9.02923	9.06172	9.04609	8.9985	8.85621	9.31436	9.23975	9.20243	9.22828	9.19152	9.31068	9.16226	8.9027	9.26127	9.03047	9.04698	9.34132	9.00367	8.94648	9.29333	9.08193	9.15226	9.25591	9.359	9.38584	9.3861	9.22323	9.16648	9.42722	9.18716	9.21265	9.17317	8.91233	8.52026	8.79342	8.58243	8.5379	8.76783	8.7469	8.73884	8.96713	8.36762	8.91683	8.30629	8.4471
2285	8.92219	9.10512	9.07535	8.74848	9.03138	9.05486	9.03195	8.9616	8.88471	9.3392	9.21669	9.17955	9.22237	9.17909	9.31043	9.11807	8.93508	9.2673	9.02839	9.03945	9.30744	9.00204	8.93958	9.27439	9.08664	9.13964	9.25012	9.33838	9.37304	9.40108	9.2211	9.17598	9.41496	9.19376	9.21822	9.17832	8.94976	8.54	8.8135	8.57543	8.55693	8.80137	8.75401	8.70668	8.96099	8.32945	8.91304	8.3249	8.43999
2288	8.94761	9.08866	9.06879	8.72585	9.01084	9.05811	9.02152	8.97988	8.88545	9.32447	9.23323	9.20634	9.22541	9.17163	9.31317	9.14908	8.93425	9.2573	9.02218	9.0344	9.31571	8.99351	8.98137	9.27605	9.07474	9.14353	9.24365	9.3351	9.37388	9.36326	9.22055	9.17943	9.42977	9.21098	9.20405	9.18985	8.93479	8.5245	8.79432	8.58499	8.52451	8.77446	8.73503	8.69211	8.96035	8.3633	8.87947	8.26813	8.42167
2291	8.94771	9.0939	9.0559	8.73525	9.02091	9.07143	9.03812	8.99179	8.86847	9.32958	9.24012	9.1963	9.23589	9.15952	9.33301	9.14954	8.91087	9.27579	9.02249	9.04599	9.33162	9.02092	8.93465	9.29479	9.09448	9.12707	9.24199	9.31222	9.38387	9.36796	9.21683	9.18786	9.41982	9.175	9.22104	9.18661	8.91451	8.5215	8.78162	8.55789	8.54211	8.76993	8.78729	8.67799	8.99356	8.35757	8.93693	8.32528	8.44071
2294	8.95189	9.08945	9.06755	8.7639	9.02515	9.05354	9.03106	8.99417	8.85544	9.32662	9.25413	9.21467	9.23113	9.16293	9.31764	9.12189	8.91886	9.26105	9.01584	9.037	9.3226	9.02434	8.94623	9.27968	9.1187	9.15272	9.23828	9.34505	9.3571	9.38312	9.21625	9.17829	9.41529	9.19611	9.21181	9.18685	8.93913	8.50577	8.79429	8.54579	8.53048	8.78418	8.78428	8.75646	8.95131	8.34533	8.90274	8.29455	8.42182
2297	8.94481	9.09423	9.0773	8.73492	9.04151	9.05544	9.03264	8.98306	8.88598	9.34591	9.23598	9.20832	9.2284	9.17135	9.32418	9.16127	8.91243	9.27227	9.0225	9.05102	9.34692	9.00686	8.93651	9.30706	9.08485	9.1542	9.25128	9.32991	9.38987	9.3618	9.23893	9.19813	9.44429	9.20038	9.21736	9.18086	8.92967	8.53705	8.81978	8.54311	8.52162	8.79178	8.76662	8.74706	8.95307	8.34721	8.9146	8.31902	8.41773
2300	8.93972	9.09439	9.04919	8.74064	9.02896	9.06907	9.01872	8.9745	8.8789	9.32595	9.24158	9.19845	9.23749	9.18433	9.31716	9.14075	8.91217	9.25515	9.01064	9.03081	9.33791	9.00749	8.95201	9.30173	9.08395	9.13583	9.25826	9.33346	9.37478	9.38644	9.19672	9.16566	9.46391	9.19558	9.22411	9.1659	8.90007	8.53514	8.77644	8.57489	8.53975	8.76636	8.76896	8.70772	8.96717	8.35734	8.92053	8.33397	8.41096
2303	8.95276	9.06841	9.0699	8.73985	9.04491	9.03767	9.02776	8.96248	8.88461	9.3421	9.25659	9.22072	9.2313	9.20323	9.29873	9.15475	8.91253	9.24497	9.01192	9.03128	9.30656	9.01477	8.93935	9.28345	9.10394	9.15251	9.26534	9.34107	9.37837	9.3798	9.22615	9.19754	9.46136	9.20542	9.2082	9.19746	8.94526	8.52744	8.79256	8.59006	8.50673	8.78074	8.78385	8.70984	8.97215	8.35656	8.89022	8.33432	8.47384
2306	8.95812	9.10135	9.07704	8.72166	9.03442	9.0543	9.03534	8.96217	8.8761	9.34815	9.23348	9.20121	9.24054	9.18354	9.32584	9.15242	8.91636	9.2574	9.00614	9.03602	9.3312	9.01404	8.93209	9.30403	9.08753	9.13185	9.24853	9.36045	9.38934	9.40684	9.22622	9.17631	9.44018	9.21578	9.19707	9.1899	8.91605	8.5473	8.80165	8.54085	8.50875	8.77066	8.76282	8.69685	8.95196	8.36831	8.91317	8.32855	8.4441
2309	8.93408	9.06316	9.0679	8.77456	9.03106	9.06266	9.05492	8.958	8.8794	9.35526	9.24585	9.20306	9.24664	9.17344	9.31313	9.14694	8.93135	9.25446	9.05211	9.03282	9.33537	9.00551	8.93144	9.27373	9.07824	9.14038	9.25274	9.34468	9.37669	9.38123	9.22648	9.18201	9.40711	9.20576	9.21419	9.19535	8.91461	8.53372	8.82778	8.60069	8.51094	8.76089	8.73274	8.71139	8.98011	8.39338	8.9004	8.33564	8.45531
2312	8.93743	9.09831	9.08674	8.75404	9.03267	9.06197	9.02446	8.98344	8.87042	9.33534	9.21586	9.18981	9.23533	9.18456	9.33382	9.152	8.92789	9.26309	9.04168	9.05006	9.33802	9.00101	8.94004	9.29626	9.07536	9.14284	9.22912	9.36807	9.38568	9.38649	9.2268	9.16279	9.46821	9.19385	9.21136	9.18851	8.92979	8.50124	8.796	8.55244	8.52134	8.79527	8.78519	8.71893	8.98491	8.38466	8.86715	8.33698	8.45665
2315	8.94464	9.11893	9.07886	8.76576	9.02349	9.05563	9.02919	8.97353	8.8748	9.34925	9.25051	9.21292	9.24193	9.18081	9.32164	9.14227	8.91486	9.26122	9.01757	9.0517	9.33023	9.00776	8.94028	9.2933	9.0643	9.15658	9.24116	9.35322	9.38355	9.38384	9.23709	9.16701	9.42823	9.1915	9.22955	9.17015	8.94149	8.55409	8.82101	8.55358	8.55315	8.76252	8.76932	8.73775	8.97235	8.35542	8.90474	8.33287	8.45025
2318	8.9434	9.1068	9.05836	8.74399	9.06554	9.04485	9.05345	8.96647	8.86863	9.33264	9.24278	9.2269	9.24329	9.17418	9.32819	9.1358	8.91588	9.26028	9.02983	9.05532	9.32505	9.0038	8.94987	9.28704	9.09197	9.13901	9.23105	9.33483	9.39593	9.38542	9.21983	9.17324	9.43836	9.20967	9.19984	9.17223	8.91298	8.50245	8.77427	8.5629	8.53664	8.77232	8.75008	8.70878	8.9757	8.36556	8.89653	8.32892	8.43993
2321	8.94497	9.09729	9.07598	8.74086	9.03424	9.06895	9.05893	8.96523	8.88457	9.34901	9.25266	9.21252	9.24481	9.17636	9.32842	9.13058	8.93116	9.24002	9.0268	9.03839	9.34856	8.99486	8.9411	9.26991	9.10918	9.15615	9.2373	9.34779	9.38647	9.38533	9.22444	9.15918	9.44192	9.19948	9.23215	9.20891	8.92742	8.48455	8.81025	8.54482	8.56552	8.79887	8.81172	8.72452	8.94701	8.34637	8.92487	8.31767	8.45549
2324	8.95279	9.08387	9.10124	8.75928	9.03899	9.04586	9.04901	8.99208	8.8719	9.32896	9.23543	9.21425	9.23565	9.17697	9.32215	9.14842	8.90508	9.26339	9.03326	9.02384	9.35745	9.00464	8.98441	9.29784	9.09211	9.13371	9.25088	9.36499	9.38019	9.38025	9.21353	9.17238	9.42806	9.20785	9.20814	9.20105	8.92237	8.5273	8.83859	8.56881	8.55833	8.78898	8.78641	8.71141	8.97972	8.37774	8.91319	8.31009	8.41306
2327	8.9318	9.07929	9.07454	8.7542	9.06208	9.07362	9.03491	8.98839	8.86019	9.34664	9.22908	9.2055	9.21887	9.17926	9.33348	9.13126	8.90793	9.27078	9.0195	9.05627	9.34716	9.00898	8.9449	9.27607	9.08177	9.13024	9.25297	9.35615	9.36061	9.40001	9.24587	9.18476	9.43409	9.22416	9.21108	9.1993	8.92768	8.5532	8.81503	8.54642	8.53325	8.7761	8.73855	8.73298	8.97997	8.37311	8.94451	8.33129	8.39305
2330	8.95719	9.11041	9.05261	8.74816	9.04401	9.07577	9.02345	8.99129	8.86954	9.31918	9.23802	9.21074	9.24369	9.19898	9.31873	9.13646	8.9226	9.24165	9.00829	9.0419	9.33213	9.00502	8.94142	9.30166	9.09464	9.15451	9.25866	9.35663	9.38585	9.40528	9.21441	9.18953	9.42817	9.21962	9.22535	9.19997	8.93038	8.5357	8.79213	8.59832	8.58404	8.77152	8.7895	8.70667	8.97099	8.35661	8.92587	8.31819	8.41802
2333	8.94833	9.09494	9.07433	8.74516	9.03677	9.07463	9.03487	8.97798	8.8841	9.33429	9.22432	9.20691	9.23021	9.18708	9.32697	9.13228	8.92566	9.25211	9.0107	9.05888	9.34229	9.01252	8.95656	9.2582	9.09015	9.1648	9.26928	9.34394	9.38346	9.38529	9.23256	9.1844	9.43934	9.22226	9.22396	9.19	8.94985	8.55118	8.81662	8.54173	8.5428	8.78953	8.79216	8.7265	8.98708	8.34005	8.93022	8.31141	8.43046
2336	8.9526	9.10683	9.08753	8.75482	9.0164	9.05753	9.06334	8.95636	8.87421	9.33931	9.25221	9.19253	9.225	9.20295	9.31602	9.15224	8.93053	9.26679	9.02172	9.03756	9.33322	9.0267	8.94348	9.29088	9.0796	9.15493	9.25897	9.35669	9.35497	9.39398	9.21347	9.18732	9.44756	9.21397	9.20928	9.20407	8.93194	8.55703	8.81589	8.55204	8.51384	8.78852	8.79091	8.71995	8.94943	8.37694	8.92032	8.30872	8.45505
2339	8.93734	9.11865	9.06843	8.74774	9.018	9.0568	9.03196	8.9885	8.87017	9.34645	9.23729	9.20714	9.23478	9.18829	9.32384	9.15615	8.92361	9.25033	9.0074	9.05116	9.34083	9.02725	8.95283	9.28805	9.08413	9.1412	9.24149	9.35101	9.40158	9.38868	9.24251	9.18092	9.43088	9.20152	9.22884	9.18574	8.92534	8.52195	8.82705	8.54691	8.53608	8.80863	8.76544	8.73819	9.00033	8.37004	8.93934	8.33184	8.44487
2342	8.94663	9.09213	9.08919	8.75945	9.03818	9.06271	9.01758	8.96185	8.88046	9.32113	9.23947	9.19968	9.24075	9.20336	9.31515	9.14572	8.93315	9.25321	9.02527	9.04431	9.34251	9.01626	8.95529	9.27712	9.09758	9.11892	9.24567	9.34279	9.39184	9.38886	9.24318	9.18261	9.44488	9.22711	9.22164	9.19856	8.94742	8.51059	8.82579	8.55751	8.54716	8.75276	8.80052	8.71636	8.96094	8.39092	8.93001	8.32263	8.42797
2345	8.96773	9.09603	9.07515	8.75955	9.0592	9.04864	9.04566	8.98816	8.87014	9.33087	9.24076	9.2133	9.26179	9.19528	9.32816	9.15605	8.92677	9.27651	9.03416	9.044	9.35231	9.02235	8.95819	9.29952	9.111	9.15652	9.26934	9.3472	9.3878	9.37261	9.22932	9.19325	9.43682	9.2012	9.21098	9.18272	8.90717	8.52664	8.81571	8.5685	8.54478	8.77242	8.78891	8.73413	8.99324	8.35853	8.92945	8.34271	8.45629
2348	8.94255	9.0901	9.08359	8.75574	9.04325	9.07202	9.01676	8.991	8.88247	9.35086	9.25167	9.19711	9.24387	9.18904	9.31638	9.15825	8.92368	9.26487	9.02624	9.05657	9.34136	9.03276	8.97931	9.28782	9.07578	9.14682	9.26579	9.36786	9.3857	9.4045	9.21496	9.19924	9.44972	9.22622	9.21174	9.19254	8.94552	8.54701	8.80598	8.55883	8.56716	8.7817	8.78251	8.76276	8.97377	8.34459	8.91724	8.31655	8.43755
2351	8.95226	9.12098	9.0851	8.75081	9.03649	9.07802	9.02335	8.98475	8.8701	9.3855	9.22674	9.20548	9.2476	9.18123	9.3161	9.16804	8.9309	9.27286	9.01359	9.05188	9.32378	8.99407	8.95891	9.29675	9.09756	9.16409	9.24924	9.36236	9.39797	9.40136	9.23525	9.20575	9.43998	9.21369	9.22311	9.17256	8.95408	8.53667	8.78915	8.56685	8.58629	8.77586	8.77587	8.73215	8.96524	8.36983	8.93751	8.37833	8.44041
2354	8.96267	9.12201	9.07724	8.76777	9.0393	9.06495	9.03574	8.96953	8.87426	9.34142	9.23743	9.21143	9.23869	9.198	9.33096	9.13299	8.92232	9.27371	9.02445	9.01509	9.33792	9.01919	8.9583	9.28792	9.08973	9.13713	9.27783	9.37442	9.39053	9.39085	9.22932	9.19162	9.45697	9.2088	9.20719	9.18334	8.94309	8.5294	8.79947	8.58279	8.53656	8.78786	8.80155	8.72595	8.96222	8.35814	8.92952	8.31566	8.45589
2357	8.95049	9.10058	9.06939	8.74927	9.02751	9.0848	9.02174	9.00856	8.87656	9.3466	9.21743	9.19425	9.23292	9.18912	9.33026	9.16768	8.9286	9.26886	9.03207	9.08092	9.35721	9.02526	8.95445	9.2852	9.09631	9.16507	9.26513	9.37329	9.3761	9.37674	9.22423	9.18604	9.44328	9.20496	9.21697	9.19023	8.96047	8.58119	8.82809	8.55259	8.53622	8.76946	8.78002	8.73365	8.96813	8.36943	8.92034	8.32792	8.42749
2360	8.95932	9.11659	9.07186	8.75064	9.03507	9.06347	9.04813	8.98804	8.87022	9.3405	9.25521	9.21716	9.25064	9.19973	9.3254	9.13751	8.93189	9.25883	9.0318	9.04333	9.33447	9.01137	8.95509	9.30241	9.107	9.15481	9.25223	9.36591	9.37612	9.39666	9.208	9.19088	9.43724	9.22385	9.22486	9.19954	8.94575	8.56335	8.83266	8.5904	8.53741	8.79292	8.79481	8.6944	8.98762	8.34873	8.93299	8.34645	8.46051
2363	8.95183	9.11073	9.06699	8.7504	9.02619	9.06005	9.04918	8.98402	8.86504	9.33071	9.22152	9.20644	9.24124	9.17198	9.32767	9.13779	8.939	9.27763	9.03836	9.04837	9.35069	9.00763	8.94552	9.28234	9.09645	9.13803	9.25338	9.36054	9.39985	9.36037	9.24154	9.17983	9.42509	9.21143	9.20674	9.21186	8.94349	8.55199	8.84719	8.59748	8.53377	8.81565	8.79276	8.70765	8.993	8.34321	8.93616	8.30797	8.41864
2366	8.94173	9.11142	9.08909	8.76933	9.05242	9.0799	9.04151	8.98558	8.88053	9.35383	9.2387	9.21691	9.26971	9.20299	9.33148	9.13961	8.94126	9.26448	9.02812	9.05558	9.34968	9.00732	8.95339	9.30134	9.10422	9.14627	9.24882	9.37254	9.39776	9.42037	9.22422	9.19911	9.42521	9.21995	9.22611	9.20118	8.94555	8.5383	8.81891	8.55857	8.54187	8.78882	8.8386	8.71744	8.95086	8.37583	8.95036	8.33093	8.44998
2369	8.94454	9.08648	9.08127	8.76078	9.03832	9.07131	9.046	8.99102	8.88781	9.37336	9.25953	9.23295	9.24165	9.18995	9.33104	9.1514	8.92484	9.258	9.0406	9.04158	9.34754	9.00429	8.95001	9.31261	9.08844	9.1518	9.27747	9.37379	9.39094	9.41279	9.23034	9.18333	9.44715	9.20297	9.22024	9.18169	8.89919	8.56886	8.81174	8.59446	8.55363	8.76798	8.82473	8.74797	8.96022	8.36388	8.92274	8.34566	8.46558
2372	8.94271	9.11693	9.09877	8.7389	9.05019	9.08276	9.03855	8.9742	8.89959	9.3401	9.27752	9.2332	9.24767	9.18606	9.32667	9.15525	8.92263	9.27516	9.00941	9.0622	9.33777	9.00132	8.94541	9.28993	9.12451	9.15232	9.26388	9.35553	9.40069	9.3887	9.22216	9.18142	9.46755	9.21098	9.23018	9.21223	8.92305	8.57896	8.83045	8.56582	8.54956	8.80227	8.77134	8.73289	8.99404	8.38507	8.92633	8.32271	8.42377
2375	8.94227	9.09839	9.07942	8.75454	9.04539	9.05845	9.0474	8.99597	8.88773	9.36452	9.23613	9.20256	9.25715	9.19336	9.3297	9.16088	8.91352	9.2742	9.03541	9.04838	9.34302	9.01995	8.94927	9.27996	9.09092	9.13304	9.25962	9.34607	9.39752	9.39993	9.22873	9.17535	9.4349	9.21976	9.23535	9.2132	8.93068	8.53762	8.79559	8.58589	8.53611	8.78945	8.8006	8.70449	8.9748	8.36644	8.95213	8.36813	8.4879
2378	8.97687	9.12016	9.10408	8.75929	9.03872	9.08116	9.06323	8.99862	8.87331	9.35065	9.24064	9.21706	9.25507	9.19194	9.31649	9.14597	8.94425	9.25482	9.02776	9.06393	9.33277	9.01027	8.96718	9.29267	9.10939	9.15449	9.2559	9.3524	9.40401	9.39555	9.24426	9.20792	9.45001	9.21172	9.22401	9.21336	8.93657	8.52786	8.82609	8.56126	8.54508	8.79077	8.81446	8.74012	8.9985	8.38877	8.93464	8.32709	8.46273
2381	8.94485	9.0967	9.06881	8.73066	9.03603	9.08369	9.06218	8.99173	8.86566	9.34139	9.24203	9.22025	9.23358	9.20464	9.31799	9.15904	8.91979	9.26085	9.03441	9.07074	9.35471	9.01821	8.95718	9.287	9.09607	9.15348	9.3017	9.39441	9.40743	9.4139	9.2463	9.20388	9.47476	9.20958	9.21248	9.21093	8.92045	8.53811	8.79568	8.59998	8.56162	8.79484	8.76917	8.73561	8.96016	8.35544	8.91009	8.32626	8.47877
2384	8.95657	9.10278	9.08157	8.73606	9.04556	9.06443	9.04524	8.98138	8.87605	9.34087	9.23542	9.19438	9.24687	9.19569	9.34648	9.15196	8.93993	9.27271	9.02049	9.0733	9.35998	9.03368	8.95785	9.2974	9.09788	9.17225	9.27582	9.33969	9.38263	9.43032	9.22811	9.19877	9.42603	9.21686	9.22468	9.20179	8.92468	8.55292	8.80783	8.58925	8.56064	8.80884	8.78794	8.71673	8.97591	8.3428	8.91314	8.34959	8.46266
2387	8.95444	9.10369	9.09081	8.75057	9.05202	9.07872	9.04694	8.98753	8.87867	9.33671	9.25602	9.22438	9.24941	9.1943	9.32361	9.14974	8.96013	9.26971	9.04373	9.06175	9.34089	9.02326	8.95368	9.32064	9.09546	9.17143	9.2794	9.36994	9.37567	9.39744	9.23885	9.17688	9.43914	9.19502	9.23012	9.19909	8.93011	8.57611	8.83723	8.57509	8.54387	8.76798	8.78769	8.72255	8.9937	8.35321	8.91962	8.31853	8.46525
2390	8.94367	9.1136	9.09131	8.7446	9.06116	9.06393	9.03984	8.97907	8.8838	9.34064	9.24253	9.20294	9.24348	9.19529	9.33738	9.15381	8.92197	9.27892	9.03103	9.06209	9.34102	9.02319	8.94394	9.27023	9.09012	9.17728	9.25895	9.35534	9.39389	9.40686	9.25469	9.19636	9.46641	9.21212	9.23497	9.20397	8.92558	8.53498	8.84533	8.60159	8.57825	8.8186	8.8098	8.75319	8.99769	8.38821	8.91112	8.35163	8.4813
2393	8.97205	9.10171	9.08208	8.74009	9.06996	9.06207	9.05014	8.98241	8.87769	9.35988	9.27046	9.21921	9.26889	9.18865	9.33026	9.13069	8.92087	9.26764	9.04306	9.06993	9.37493	9.00844	8.94812	9.29334	9.1175	9.15554	9.2744	9.35279	9.40046	9.39471	9.22255	9.18432	9.44973	9.21307	9.23761	9.19529	8.94541	8.53145	8.8139	8.56739	8.54583	8.81132	8.79788	8.73314	8.95167	8.39728	8.9004	8.32854	8.45455
2396	8.95943	9.10152	9.05979	8.76665	9.04295	9.06949	9.05757	8.99404	8.88892	9.35336	9.26399	9.21667	9.24008	9.21477	9.33156	9.15531	8.93254	9.29032	9.05733	9.05009	9.36295	9.00621	8.97195	9.31165	9.11561	9.15915	9.2664	9.354	9.39504	9.41835	9.22972	9.18984	9.43451	9.2136	9.23325	9.20354	8.93502	8.53893	8.82223	8.5659	8.56271	8.80443	8.79181	8.73718	8.97296	8.36615	8.94335	8.36762	8.45108
2399	8.95203	9.10258	9.11057	8.74044	9.03729	9.08299	9.05634	8.99225	8.88812	9.36908	9.25456	9.22258	9.24586	9.18954	9.3369	9.15558	8.95761	9.28687	9.03707	9.05449	9.35218	9.00453	8.94452	9.30536	9.09429	9.17345	9.26935	9.35696	9.41811	9.39757	9.24712	9.18535	9.44829	9.22955	9.23193	9.21544	8.92875	8.53026	8.8073	8.54623	8.55577	8.79696	8.80038	8.76803	8.95741	8.35418	8.92332	8.33749	8.45187
2402	8.95949	9.10568	9.10221	8.77767	9.05298	9.07652	9.0478	8.9774	8.90835	9.36474	9.2649	9.22274	9.2707	9.18429	9.33224	9.17834	8.95547	9.2901	9.04431	9.06045	9.34749	9.03303	8.97423	9.29235	9.11542	9.1785	9.27712	9.3535	9.39269	9.38447	9.24055	9.22365	9.46587	9.23346	9.23489	9.20016	8.93772	8.53834	8.81746	8.55816	8.58051	8.81492	8.78957	8.70476	8.97836	8.37041	8.91829	8.33425	8.44428
2405	8.96137	9.1187	9.07519	8.74438	9.04973	9.08132	9.04971	8.97593	8.91269	9.36542	9.25083	9.21392	9.2414	9.19588	9.33729	9.15603	8.92861	9.26951	9.04844	9.03515	9.36651	9.02328	8.96829	9.31243	9.09881	9.1709	9.28411	9.3718	9.38945	9.4113	9.23523	9.19964	9.46155	9.22501	9.22603	9.21941	8.95311	8.54066	8.83517	8.56487	8.53865	8.75999	8.78722	8.73473	8.95633	8.37793	8.966	8.35152	8.45744
2408	8.96402	9.10758	9.07457	8.75605	9.05809	9.06937	9.05259	8.99129	8.88698	9.33323	9.23223	9.208	9.24728	9.19366	9.31367	9.16942	8.93991	9.2755	9.05182	9.05193	9.34185	9.02903	8.95157	9.29695	9.0779	9.1432	9.29012	9.37419	9.39524	9.39987	9.25854	9.19316	9.46603	9.2126	9.24642	9.19962	8.93524	8.54898	8.8237	8.61338	8.56372	8.79773	8.82102	8.72276	9.00016	8.38759	8.93291	8.34548	8.52273
2411	8.97352	9.10411	9.06099	8.76119	9.03517	9.0814	9.07762	8.99386	8.90389	9.36829	9.2461	9.20931	9.25572	9.19891	9.33706	9.16277	8.94809	9.30026	9.0568	9.0524	9.35273	9.01346	8.96732	9.28568	9.09538	9.15513	9.28597	9.38801	9.39607	9.41064	9.24304	9.19711	9.45137	9.22309	9.24246	9.19379	8.947	8.57445	8.82913	8.60171	8.58661	8.77669	8.80994	8.71194	8.98456	8.40397	8.93158	8.32103	8.46427
2414	8.96612	9.11289	9.09593	8.76798	9.04143	9.09512	9.04302	8.98634	8.87729	9.36052	9.26805	9.23211	9.23792	9.19635	9.35224	9.15932	8.93962	9.26517	9.04196	9.05791	9.3356	9.02839	8.98661	9.28738	9.09563	9.14838	9.26513	9.37098	9.40993	9.40809	9.23834	9.1978	9.45173	9.2117	9.22153	9.20344	8.93756	8.56909	8.80592	8.59464	8.53678	8.80297	8.8306	8.74625	8.97669	8.35263	8.94862	8.339	8.4905
2417	8.97165	9.11019	9.08967	8.75394	9.048	9.07466	9.04722	8.98546	8.89509	9.36197	9.24532	9.22236	9.24931	9.19836	9.3404	9.1477	8.92566	9.28219	9.04969	9.07459	9.33701	9.03317	8.96499	9.28777	9.11383	9.1466	9.27159	9.35748	9.41346	9.40095	9.25412	9.19346	9.46385	9.2088	9.21084	9.2147	8.95393	8.55714	8.84789	8.57872	8.55835	8.78067	8.79067	8.72577	8.96485	8.38023	8.92898	8.34887	8.44359
2420	8.96026	9.12093	9.09107	8.76932	9.05855	9.09189	9.08377	8.9899	8.89136	9.36774	9.25841	9.22715	9.26023	9.21794	9.34478	9.15128	8.9456	9.28687	9.03863	9.06869	9.36237	9.04521	8.96388	9.28668	9.08661	9.16781	9.27543	9.36678	9.40841	9.40315	9.25724	9.18551	9.46058	9.20376	9.24395	9.20381	8.95852	8.56427	8.81656	8.59571	8.58324	8.81265	8.79383	8.73915	8.99425	8.37362	8.93492	8.33726	8.48368
2423	8.96013	9.12014	9.09212	8.78724	9.05501	9.07102	9.05151	8.97329	8.8899	9.36874	9.26555	9.22883	9.25477	9.20154	9.36162	9.16557	8.94687	9.28571	9.02465	9.06862	9.34093	9.03498	8.95334	9.30526	9.09385	9.15778	9.27696	9.37842	9.42094	9.409	9.26656	9.18581	9.45851	9.21195	9.23474	9.22369	8.94483	8.50945	8.8284	8.57779	8.61123	8.7792	8.781	8.72909	8.99506	8.38439	8.94944	8.33773	8.45333
2426	8.95971	9.09959	9.07831	8.75644	9.0663	9.07106	9.05165	9.00858	8.9016	9.37247	9.26785	9.23443	9.25177	9.20664	9.33477	9.18066	8.93219	9.3008	9.03839	9.0517	9.34979	9.01867	8.97823	9.30578	9.10359	9.15969	9.26923	9.36706	9.42879	9.41985	9.24266	9.20623	9.46307	9.18797	9.2304	9.23229	8.93928	8.51894	8.83576	8.59559	8.59324	8.80334	8.80545	8.75849	9.00345	8.38726	8.94803	8.35441	8.45035
2429	8.96196	9.0987	9.09987	8.75806	9.06167	9.07735	9.06649	9.0045	8.89327	9.37696	9.27338	9.22161	9.24603	9.20826	9.3313	9.19916	8.9337	9.28466	9.04397	9.03271	9.34109	9.03044	8.95274	9.31242	9.11809	9.16834	9.26881	9.37105	9.39358	9.42492	9.24621	9.19774	9.46782	9.20936	9.24287	9.20616	8.93256	8.55719	8.81941	8.60278	8.55282	8.81776	8.82077	8.72737	9.00203	8.36909	8.93083	8.34661	8.46666
2432	8.96647	9.11794	9.08875	8.76857	9.06304	9.1037	9.07334	8.99198	8.88463	9.35655	9.25838	9.22152	9.26322	9.1967	9.3338	9.16073	8.96413	9.28917	9.03937	9.06166	9.35228	9.02312	8.96928	9.30388	9.11542	9.15556	9.24353	9.38266	9.41094	9.43287	9.27984	9.19951	9.47502	9.2086	9.24897	9.20817	8.92968	8.57868	8.80692	8.5796	8.58101	8.80215	8.8049	8.71751	8.97332	8.36469	8.91991	8.33511	8.464
2435	8.96278	9.11102	9.10094	8.76495	9.06257	9.08421	9.0632	8.98611	8.88551	9.37753	9.25663	9.22649	9.26405	9.20449	9.33166	9.17995	8.91466	9.27018	9.0511	9.06121	9.34997	9.0481	8.96063	9.29691	9.11736	9.16854	9.27638	9.38137	9.3946	9.40453	9.24274	9.22155	9.44819	9.22856	9.23784	9.21513	8.95065	8.56224	8.81763	8.59911	8.56786	8.7992	8.80669	8.74212	8.99191	8.36444	8.93979	8.34265	8.42397
2438	8.95073	9.11099	9.10584	8.77173	9.05717	9.08019	9.07019	8.99996	8.90491	9.3589	9.2704	9.22095	9.24108	9.21082	9.35172	9.14407	8.94733	9.2915	9.0334	9.08406	9.35972	9.0366	8.96103	9.29776	9.09786	9.16807	9.2699	9.38002	9.39537	9.39776	9.24898	9.17998	9.47041	9.24947	9.237	9.20758	8.95198	8.56635	8.82996	8.58359	8.58996	8.80911	8.78561	8.7467	9.01402	8.36985	8.91443	8.34221	8.47096
2441	8.98075	9.13147	9.08807	8.76747	9.04821	9.0822	9.06599	9.00358	8.90128	9.36299	9.24031	9.22975	9.26224	9.19878	9.34112	9.16443	8.92401	9.28636	9.04247	9.05955	9.36513	9.01579	8.9709	9.31286	9.11484	9.14743	9.26427	9.37005	9.40141	9.40035	9.24509	9.19453	9.45447	9.20867	9.23904	9.20375	8.94978	8.54148	8.83789	8.56769	8.55044	8.79578	8.79356	8.75094	8.99614	8.37445	8.92876	8.33446	8.4893
2444	8.98787	9.12878	9.1066	8.76006	9.05742	9.09251	9.0649	8.98848	8.89536	9.37506	9.24486	9.20619	9.25221	9.18479	9.34099	9.16046	8.9462	9.28497	9.04167	9.07212	9.3554	9.03552	8.95627	9.31613	9.10508	9.17017	9.277	9.37702	9.39022	9.40596	9.22658	9.21223	9.46415	9.24467	9.22639	9.22188	8.9625	8.55345	8.8256	8.55874	8.54612	8.8209	8.80152	8.75474	9.00379	8.39612	8.91304	8.32678	8.51113
2447	8.96465	9.10697	9.0981	8.77612	9.03576	9.06893	9.06117	9.00679	8.89275	9.36874	9.27022	9.21201	9.26571	9.21147	9.33537	9.1654	8.93589	9.27943	9.02628	9.08957	9.35786	9.02914	8.96625	9.31719	9.11605	9.16302	9.27214	9.37007	9.40714	9.4013	9.26	9.21367	9.44887	9.22853	9.22924	9.19404	8.96946	8.55303	8.82758	8.56561	8.54847	8.81746	8.79963	8.76371	8.99429	8.38294	8.93814	8.33934	8.48898
2450	8.95378	9.12284	9.09574	8.76825	9.06663	9.09788	9.08073	9.00589	8.88118	9.34858	9.26282	9.21656	9.25406	9.20349	9.3292	9.16915	8.94534	9.28451	9.03339	9.06849	9.37502	9.01876	8.95677	9.31044	9.1173	9.16977	9.28935	9.37555	9.39653	9.40457	9.25164	9.20094	9.44945	9.22573	9.24988	9.21787	8.93519	8.554	8.82259	8.59511	8.55438	8.80059	8.81552	8.7785	9.00129	8.41844	8.93133	8.34908	8.48267
2453	8.96482	9.1264	9.10937	8.76605	9.06783	9.0774	9.05638	9.0102	8.89239	9.3739	9.27737	9.22577	9.2581	9.19955	9.34019	9.18614	8.9185	9.29517	9.05314	9.06687	9.34669	9.01464	8.98964	9.31465	9.10245	9.17088	9.2733	9.37632	9.40451	9.39999	9.24272	9.20361	9.43443	9.2402	9.24982	9.22664	8.9511	8.59306	8.83544	8.59265	8.54154	8.82724	8.8007	8.77222	9.00177	8.37646	8.9219	8.31317	8.48652
2456	8.95898	9.13457	9.11138	8.75842	9.07021	9.09315	9.07416	9.00863	8.90686	9.37855	9.26266	9.2357	9.27852	9.22195	9.30733	9.17357	8.95801	9.29252	9.0499	9.08473	9.38212	9.03086	8.96399	9.31308	9.11065	9.17227	9.30705	9.37591	9.40645	9.41332	9.25029	9.20026	9.48711	9.21724	9.23083	9.21396	8.95451	8.52243	8.85773	8.62233	8.58767	8.79178	8.80208	8.71524	8.98164	8.3696	8.9492	8.37485	8.4827
2459	8.96941	9.11417	9.09833	8.75403	9.05626	9.09117	9.05546	9.01257	8.88373	9.38172	9.2718	9.21907	9.27708	9.21822	9.34529	9.17765	8.93628	9.27281	9.03254	9.04365	9.35607	9.04696	8.95335	9.31672	9.11723	9.16665	9.30289	9.3726	9.40522	9.42293	9.23213	9.21285	9.46594	9.22411	9.25571	9.21939	8.95192	8.56919	8.79987	8.58448	8.54954	8.80626	8.81693	8.74539	8.98351	8.36919	8.9663	8.3414	8.49766
2462	8.96972	9.1108	9.10304	8.75696	9.06376	9.09474	9.06423	8.99314	8.895	9.37136	9.26531	9.22878	9.27773	9.1995	9.34555	9.17281	8.94531	9.29508	9.04098	9.0708	9.3759	9.03057	8.96942	9.30014	9.09287	9.18457	9.29105	9.37641	9.41246	9.42654	9.2546	9.19162	9.45904	9.21596	9.22039	9.20377	8.94312	8.56209	8.82097	8.60894	8.56677	8.80453	8.82264	8.75156	8.98931	8.40393	8.9606	8.36925	8.45911
2465	8.9787	9.10772	9.10162	8.77589	9.05196	9.08966	9.04075	9.02238	8.8797	9.3517	9.26367	9.22928	9.26778	9.21015	9.35942	9.15295	8.9556	9.28115	9.03567	9.06625	9.35947	9.04631	8.95932	9.29473	9.10718	9.15699	9.28759	9.37037	9.39927	9.40275	9.24341	9.21221	9.46578	9.21766	9.24166	9.20607	8.95288	8.59059	8.83106	8.60451	8.56297	8.82495	8.82697	8.74189	9.00057	8.3585	8.93335	8.39225	8.48741
2468	8.96813	9.09994	9.07616	8.77713	9.06746	9.08753	9.05644	9.00283	8.88452	9.35148	9.27443	9.24754	9.26032	9.19146	9.34841	9.18316	8.9686	9.28099	9.0453	9.06636	9.35146	9.05186	8.95388	9.32768	9.14696	9.15795	9.29243	9.37437	9.40222	9.43091	9.25392	9.20795	9.4679	9.23542	9.25389	9.22522	8.95712	8.57557	8.8288	8.58097	8.56188	8.79503	8.80102	8.76207	9.0007	8.40323	8.92481	8.35495	8.46775
2471	8.98061	9.10233	9.08875	8.76136	9.05844	9.09804	9.04879	8.97996	8.89927	9.36218	9.30242	9.25462	9.27549	9.21339	9.3279	9.1761	8.96785	9.2883	9.0475	9.07881	9.35174	9.02787	8.95895	9.31139	9.12466	9.15348	9.30109	9.37458	9.40101	9.43394	9.24709	9.19515	9.4711	9.21575	9.25599	9.20721	8.96272	8.56313	8.85133	8.58622	8.56646	8.82204	8.82336	8.76439	8.99103	8.38507	8.92016	8.34614	8.45905
2474	8.96273	9.13157	9.09918	8.76188	9.0624	9.08817	9.07279	9.00642	8.8969	9.35318	9.26598	9.23495	9.26333	9.20217	9.35136	9.17653	8.95097	9.28372	9.06139	9.0694	9.37423	9.03467	8.98097	9.29936	9.11219	9.16246	9.27877	9.35857	9.40517	9.41922	9.2492	9.21879	9.47115	9.2351	9.23742	9.23382	8.94714	8.59479	8.83194	8.58866	8.58032	8.80993	8.83191	8.72466	9.00742	8.41028	8.93689	8.32853	8.46617
2477	8.97861	9.11824	9.06955	8.75108	9.06686	9.08575	9.05459	9.00306	8.9073	9.36991	9.2761	9.23514	9.26785	9.22057	9.35964	9.19081	8.94032	9.27305	9.05564	9.08368	9.36571	9.0381	8.95878	9.31397	9.1193	9.18281	9.27116	9.38949	9.40744	9.41436	9.244	9.20692	9.46891	9.2356	9.23735	9.23091	8.93928	8.5837	8.83505	8.61729	8.5873	8.82485	8.82472	8.75354	9.01904	8.4016	8.95725	8.33387	8.48851
2480	8.97449	9.12468	9.10549	8.77043	9.05062	9.09837	9.06361	9.01854	8.89282	9.36291	9.26344	9.24539	9.26726	9.20628	9.35767	9.16396	8.95682	9.28396	9.04615	9.08551	9.36964	9.02786	8.95622	9.30808	9.12589	9.19721	9.28384	9.37215	9.43566	9.42505	9.26716	9.2052	9.44961	9.22268	9.25122	9.20408	8.96749	8.54236	8.83487	8.60533	8.55526	8.78768	8.82387	8.74971	8.97101	8.36198	8.9225	8.30844	8.48791
2483	8.98386	9.13666	9.10853	8.76808	9.09318	9.08709	9.0784	9.01422	8.92011	9.3666	9.27964	9.23803	9.27175	9.21891	9.35052	9.18741	8.94974	9.28452	9.04918	9.07978	9.35492	9.05885	8.97753	9.32692	9.12242	9.16416	9.27269	9.36834	9.42346	9.41679	9.27233	9.21164	9.4657	9.2394	9.24001	9.22266	8.96043	8.56162	8.83503	8.61835	8.55762	8.79986	8.79706	8.77272	9.00599	8.38902	8.93779	8.357	8.50755
2486	8.97107	9.14026	9.10832	8.74953	9.08155	9.10145	9.05902	9.00399	8.89691	9.37557	9.24675	9.23832	9.27489	9.21318	9.35984	9.15619	8.95408	9.31178	9.07212	9.07192	9.34456	9.04192	8.96442	9.31758	9.12809	9.17981	9.29628	9.38788	9.43694	9.42984	9.25213	9.21358	9.45178	9.22928	9.24311	9.21211	8.95033	8.55077	8.84792	8.61732	8.56695	8.78633	8.80855	8.74133	8.98911	8.40437	8.91517	8.35321	8.49135
2489	8.97517	9.12302	9.10731	8.76125	9.07782	9.08801	9.0447	9.0329	8.88125	9.36995	9.28202	9.23379	9.26554	9.20761	9.35206	9.19101	8.94148	9.31202	9.04641	9.06868	9.36348	9.04624	8.98265	9.31479	9.115	9.18618	9.30085	9.38543	9.42667	9.42897	9.24325	9.18573	9.4517	9.24739	9.25628	9.218	8.94889	8.57374	8.86946	8.60453	8.5635	8.79876	8.80452	8.76097	9.03184	8.37646	8.95325	8.34857	8.47999
2492	8.95888	9.10867	9.07892	8.76502	9.07039	9.09778	9.06858	9.00268	8.90552	9.36138	9.28046	9.25443	9.27422	9.21653	9.34693	9.16421	8.94178	9.2813	9.03483	9.07672	9.3713	9.0509	8.98709	9.32379	9.11136	9.17575	9.28576	9.3889	9.43034	9.44021	9.2575	9.20442	9.48056	9.21216	9.25617	9.21902	8.93986	8.58335	8.84253	8.58989	8.57467	8.8376	8.82049	8.73931	8.98641	8.38638	8.95013	8.3578	8.49074
2495	8.95192	9.10534	9.09108	8.77047	9.06337	9.0625	9.06367	9.00243	8.91956	9.36932	9.25729	9.24721	9.26539	9.2365	9.36195	9.17398	8.94808	9.27909	9.03841	9.06525	9.36988	9.03841	8.98678	9.31231	9.12209	9.18266	9.3037	9.39131	9.39379	9.41421	9.26149	9.20341	9.47151	9.2362	9.25298	9.2366	8.96058	8.57124	8.85287	8.62286	8.53195	8.78005	8.80845	8.76642	9.00944	8.41084	8.9562	8.34639	8.49521
2498	8.97377	9.12171	9.09128	8.76017	9.06724	9.098	9.0659	8.9938	8.89893	9.39631	9.25777	9.24882	9.29174	9.21279	9.33844	9.17514	8.91492	9.29857	9.05974	9.09987	9.36835	9.02933	8.97775	9.32272	9.12026	9.17978	9.2795	9.37537	9.40741	9.42334	9.25331	9.21214	9.46833	9.24667	9.24072	9.22062	8.94199	8.56582	8.85872	8.59205	8.54283	8.83294	8.82119	8.77303	8.99699	8.38794	8.92763	8.34226	8.44701
2501	8.97272	9.12438	9.09885	8.77289	9.06112	9.08712	9.04903	9.01138	8.90351	9.37928	9.27174	9.2319	9.28645	9.2269	9.35498	9.18765	8.95073	9.30351	9.05491	9.05851	9.36231	9.04667	8.96713	9.30355	9.10572	9.18281	9.29687	9.39381	9.43604	9.41974	9.25536	9.20702	9.47283	9.24226	9.25083	9.21954	8.98942	8.58057	8.8454	8.54635	8.56976	8.79309	8.80532	8.7691	9.00011	8.43992	8.96392	8.36625	8.48079
2504	8.9793	9.12405	9.10943	8.76883	9.05771	9.10858	9.0903	9.01656	8.89993	9.38496	9.24356	9.23528	9.26582	9.20453	9.35636	9.17028	8.94667	9.29109	9.04834	9.06433	9.38445	9.03189	8.9736	9.33256	9.12443	9.17965	9.27587	9.38658	9.42467	9.4286	9.26709	9.22442	9.47137	9.23113	9.25866	9.21748	8.93601	8.56073	8.85597	8.61423	8.60191	8.83261	8.81599	8.76606	8.98704	8.42767	8.94011	8.35066	8.4622
2507	8.99306	9.11352	9.1017	8.77329	9.06602	9.07182	9.05582	9.02041	8.88277	9.38251	9.27162	9.28756	9.28602	9.22531	9.35261	9.16767	8.93532	9.30843	9.03771	9.07467	9.3777	9.0286	8.96753	9.31117	9.13832	9.17355	9.28778	9.35759	9.39834	9.42466	9.27647	9.20394	9.47696	9.25469	9.2441	9.23647	8.98894	8.56047	8.83415	8.57726	8.58307	8.84008	8.80386	8.7443	9.01123	8.40493	8.95966	8.34601	8.4788
2510	8.96901	9.12647	9.10693	8.7919	9.05332	9.08375	9.05203	9.02503	8.89757	9.40228	9.28644	9.25397	9.26074	9.20852	9.36826	9.18541	8.95089	9.29728	9.0498	9.06368	9.37618	9.02965	8.95016	9.32949	9.11375	9.18091	9.28105	9.39121	9.42244	9.42143	9.24239	9.23196	9.4658	9.23342	9.23841	9.23324	8.9824	8.56507	8.82993	8.62066	8.57993	8.81716	8.82025	8.7561	9.0109	8.40663	8.93794	8.37204	8.47537
2513	8.95705	9.13717	9.08631	8.76373	9.05344	9.10354	9.07436	9.02264	8.90766	9.37602	9.27097	9.21546	9.28736	9.21912	9.36676	9.16158	8.96394	9.31335	9.06775	9.07853	9.36159	9.04313	8.97368	9.33695	9.11709	9.17873	9.28372	9.35676	9.42287	9.42897	9.25676	9.20455	9.49168	9.23216	9.27494	9.21588	8.96532	8.58567	8.82798	8.60694	8.5638	8.82451	8.81876	8.752	9.00673	8.42814	8.94119	8.34736	8.46524
2516	8.96569	9.13733	9.1183	8.77894	9.06564	9.1013	9.06928	8.99805	8.91825	9.37654	9.28693	9.26763	9.29317	9.22544	9.35458	9.17232	8.97625	9.28996	9.06177	9.09067	9.37189	9.04085	8.97984	9.32753	9.10719	9.16732	9.26604	9.39745	9.41801	9.42529	9.28028	9.21205	9.48084	9.22484	9.24279	9.21631	8.9259	8.58069	8.87461	8.56527	8.53586	8.80821	8.83723	8.75573	9.01672	8.39948	8.92905	8.36084	8.49809
2519	8.96573	9.12948	9.09334	8.7663	9.09075	9.10576	9.06951	9.00702	8.89903	9.38144	9.25402	9.25315	9.26844	9.22477	9.35392	9.17666	8.9516	9.29897	9.0557	9.07448	9.36798	9.0379	8.97178	9.31303	9.11507	9.18023	9.29086	9.38605	9.42619	9.43052	9.25908	9.20288	9.48485	9.22901	9.25258	9.22803	8.98793	8.57047	8.87537	8.60549	8.58047	8.83799	8.85265	8.74727	9.00968	8.39232	8.9772	8.37689	8.49327
2522	8.97151	9.14397	9.11593	8.77588	9.06264	9.09193	9.06394	9.00161	8.88028	9.37944	9.28747	9.23194	9.2758	9.1993	9.35895	9.18146	8.95745	9.28579	9.05848	9.06764	9.36304	9.0283	8.98676	9.32139	9.10261	9.19821	9.28642	9.38932	9.44651	9.44423	9.24945	9.21737	9.45434	9.23201	9.24991	9.20577	8.97875	8.55023	8.84339	8.62121	8.57134	8.81505	8.82278	8.73577	9.00211	8.40556	8.96212	8.34987	8.50382
2525	8.97711	9.13692	9.11915	8.77733	9.08074	9.08838	9.05964	9.01398	8.88915	9.37052	9.28157	9.25246	9.2826	9.21422	9.34133	9.1874	8.95893	9.29773	9.04586	9.07826	9.39233	9.03812	8.97235	9.32606	9.1326	9.18634	9.32068	9.40263	9.43502	9.42269	9.24981	9.2314	9.47215	9.25221	9.23488	9.21907	8.97255	8.55432	8.84572	8.58231	8.59369	8.8238	8.81816	8.77158	9.00269	8.38155	8.95441	8.35613	8.46958
2528	8.98647	9.14416	9.10986	8.77963	9.07551	9.11044	9.0658	9.02477	8.90761	9.38237	9.28801	9.25335	9.27163	9.20864	9.35614	9.18574	8.94228	9.29978	9.04615	9.09251	9.3846	9.05175	8.98892	9.325	9.10958	9.19235	9.29983	9.38896	9.41362	9.42926	9.25191	9.19954	9.48208	9.22912	9.2453	9.22082	8.95512	8.55457	8.84618	8.59678	8.57671	8.84329	8.81265	8.7603	9.01892	8.43399	8.95154	8.38545	8.48765
2531	8.97853	9.15018	9.12893	8.76638	9.06063	9.11152	9.07194	9.02096	8.90846	9.38044	9.27185	9.24768	9.27779	9.20304	9.35184	9.17636	8.95097	9.30648	9.03562	9.1005	9.36577	9.04762	8.97871	9.33716	9.10714	9.19016	9.31017	9.38714	9.43045	9.41513	9.23614	9.19652	9.48844	9.24835	9.24722	9.22222	8.94196	8.54048	8.88504	8.57692	8.58887	8.836	8.82726	8.78049	9.01393	8.40548	8.92611	8.39937	8.48805
2534	8.975	9.12445	9.13799	8.77015	9.07492	9.1024	9.08136	8.99984	8.89999	9.41665	9.29102	9.24752	9.28288	9.22918	9.36901	9.18462	8.96144	9.29879	9.05113	9.09236	9.37065	9.03631	8.99984	9.32861	9.11953	9.15919	9.28705	9.38488	9.42346	9.41984	9.26465	9.22128	9.4997	9.23699	9.25199	9.2144	8.97124	8.57457	8.84294	8.60931	8.57889	8.81573	8.8121	8.7546	8.99785	8.39216	8.97368	8.36395	8.45429
2537	8.97303	9.12403	9.11847	8.79558	9.07099	9.1021	9.07854	8.9791	8.91887	9.37986	9.26719	9.23998	9.27168	9.22669	9.35252	9.18032	8.96672	9.30952	9.05002	9.08886	9.3644	9.042	8.97101	9.34848	9.1218	9.17853	9.30723	9.38313	9.43604	9.45034	9.25958	9.21966	9.47499	9.24883	9.24135	9.22306	8.97227	8.57798	8.85052	8.58405	8.5757	8.85993	8.80578	8.7621	9.01903	8.39763	8.95905	8.34188	8.47821
2540	8.96543	9.12973	9.10016	8.76217	9.09367	9.1068	9.08635	9.03534	8.89977	9.36379	9.25247	9.22698	9.28233	9.24081	9.36027	9.17334	8.96079	9.2986	9.05626	9.08639	9.37912	9.04072	8.9882	9.33899	9.12525	9.1792	9.31556	9.36882	9.43748	9.43603	9.26355	9.21515	9.46998	9.2378	9.2536	9.24956	8.9767	8.60091	8.87576	8.6002	8.57475	8.83048	8.81649	8.74986	9.01406	8.38855	8.93038	8.34937	8.52043
2543	8.97486	9.11693	9.10525	8.76304	9.06683	9.11686	9.08561	9.01738	8.90233	9.38687	9.28157	9.2321	9.29197	9.21971	9.36207	9.18629	8.93928	9.29945	9.07705	9.07055	9.391	9.05857	8.98678	9.32366	9.12568	9.18709	9.27036	9.39137	9.45358	9.4262	9.2643	9.22449	9.49034	9.24385	9.25715	9.23224	8.96387	8.59149	8.86568	8.61002	8.58547	8.80319	8.81968	8.76043	9.01328	8.40933	8.96296	8.3919	8.4829
2546	8.97183	9.14924	9.09668	8.77004	9.09614	9.09982	9.06627	9.00389	8.91423	9.38191	9.27375	9.25492	9.2815	9.20143	9.35377	9.18952	8.95816	9.29195	9.06164	9.08191	9.37869	9.04271	8.98465	9.32745	9.14037	9.18356	9.30129	9.40674	9.41639	9.43436	9.25356	9.2194	9.48337	9.24486	9.26126	9.22177	8.95118	8.59016	8.85879	8.61277	8.56486	8.83409	8.85743	8.77147	9.0058	8.41669	8.97286	8.33481	8.50931
2549	8.98204	9.12674	9.10306	8.78099	9.06897	9.09684	9.05185	9.03969	8.91086	9.36216	9.26539	9.2343	9.28241	9.21261	9.37683	9.17632	8.95309	9.30188	9.0615	9.06755	9.37772	9.0415	8.9888	9.32984	9.12252	9.17514	9.28829	9.37893	9.41021	9.41242	9.24573	9.22976	9.48493	9.24989	9.23919	9.23165	8.96822	8.56482	8.87049	8.64203	8.59596	8.83569	8.83129	8.78677	8.99214	8.39651	8.96163	8.38303	8.48363
2552	8.97776	9.12667	9.10417	8.79079	9.05076	9.08623	9.09101	9.03858	8.89732	9.3791	9.28707	9.26239	9.2725	9.21888	9.36799	9.1931	8.95378	9.28916	9.05224	9.08965	9.37666	9.03663	8.97396	9.34846	9.14387	9.1829	9.29691	9.38157	9.42519	9.44363	9.27696	9.18917	9.48587	9.22593	9.2704	9.23142	8.95557	8.57404	8.87087	8.60894	8.5761	8.83654	8.84276	8.77266	9.00426	8.40694	8.96564	8.36516	8.46758
2555	8.99254	9.12505	9.11329	8.78564	9.06615	9.09502	9.08452	8.99764	8.90775	9.39983	9.25939	9.24811	9.28976	9.23023	9.37306	9.17515	8.95461	9.30913	9.06458	9.07495	9.39029	9.03414	8.98414	9.33212	9.12511	9.18494	9.2938	9.41966	9.42802	9.44986	9.2548	9.23354	9.47394	9.24233	9.25058	9.22804	8.97866	8.60159	8.86905	8.62765	8.55511	8.81051	8.82037	8.77309	9.0117	8.41025	8.93499	8.38716	8.47981
2558	8.97366	9.11925	9.10977	8.77324	9.04222	9.08762	9.08073	9.01065	8.90151	9.37887	9.29271	9.2608	9.26387	9.21522	9.35957	9.18334	8.96012	9.29069	9.0601	9.0756	9.37645	9.04554	8.95601	9.31907	9.12687	9.18395	9.31091	9.37441	9.43175	9.44937	9.26281	9.2158	9.47136	9.24568	9.25372	9.24104	8.96968	8.58972	8.85572	8.59875	8.6159	8.8403	8.83192	8.76504	9.00487	8.41473	8.97804	8.37495	8.51523
2561	8.97165	9.12535	9.11176	8.77158	9.06097	9.11522	9.07167	9.0309	8.89747	9.3806	9.25636	9.25722	9.28986	9.22682	9.36979	9.19237	8.95688	9.3021	9.0684	9.07937	9.36436	9.05767	8.99116	9.32515	9.13352	9.18351	9.29253	9.38938	9.44919	9.43073	9.25995	9.22354	9.46555	9.23873	9.25625	9.22857	8.9874	8.56051	8.85	8.61648	8.60155	8.84837	8.80728	8.75018	9.04353	8.39501	8.9686	8.35392	8.45008
2564	8.97256	9.12957	9.14539	8.78856	9.0497	9.08623	9.06914	9.02185	8.90909	9.4037	9.26763	9.24916	9.27925	9.23286	9.37523	9.18685	8.95474	9.32817	9.0583	9.0745	9.37438	9.04199	8.98478	9.33529	9.13172	9.2058	9.29961	9.41028	9.4332	9.44629	9.26417	9.18376	9.45092	9.22218	9.26438	9.23366	8.99918	8.5797	8.85266	8.58385	8.59411	8.84324	8.81661	8.77242	9.04477	8.38196	8.96426	8.33406	8.48922
2567	8.97433	9.13389	9.10766	8.80179	9.09778	9.08994	9.08313	9.00936	8.91848	9.39633	9.26614	9.27011	9.2736	9.21792	9.36538	9.17843	8.95486	9.28825	9.0521	9.06748	9.37372	9.05522	9.00187	9.32717	9.12294	9.17798	9.32795	9.38985	9.44007	9.44847	9.27727	9.21332	9.4909	9.24756	9.26479	9.19558	8.98591	8.59393	8.84413	8.59115	8.55268	8.83441	8.82303	8.77696	9.03061	8.38486	8.9516	8.38115	8.48843
2570	8.99451	9.14658	9.1138	8.78375	9.06688	9.08703	9.06387	9.01363	8.91212	9.39842	9.28708	9.25042	9.27937	9.22086	9.35707	9.19511	8.95639	9.29737	9.06419	9.07786	9.3639	9.03712	8.97702	9.35186	9.12885	9.19824	9.32162	9.4154	9.41813	9.43881	9.25765	9.21359	9.48462	9.23729	9.25358	9.22305	8.97086	8.56786	8.85168	8.60967	8.61615	8.84928	8.82322	8.75997	9.02645	8.4216	8.96187	8.34724	8.49722
2573	8.97374	9.13859	9.11208	8.77193	9.08211	9.09035	9.09162	8.9988	8.89728	9.38873	9.28456	9.23983	9.28037	9.2303	9.35877	9.19701	8.94215	9.31625	9.05553	9.08525	9.38607	9.05536	8.9921	9.33924	9.12806	9.19862	9.29342	9.38075	9.42964	9.45644	9.27254	9.20596	9.48066	9.24912	9.22587	9.23343	8.99104	8.55085	8.8554	8.59902	8.54882	8.85527	8.84173	8.7473	9.01824	8.40262	8.96383	8.35123	8.4965
2576	8.99066	9.15071	9.12617	8.78736	9.06312	9.10559	9.07947	8.99653	8.90771	9.39098	9.27198	9.27794	9.29024	9.21273	9.38332	9.18279	8.96762	9.3032	9.06845	9.06351	9.38589	9.05218	8.99088	9.33252	9.11186	9.18558	9.29971	9.40432	9.44837	9.45031	9.28415	9.22489	9.47651	9.24251	9.25786	9.25516	8.97694	8.57913	8.84717	8.62118	8.62014	8.84815	8.84888	8.74963	9.03622	8.43948	9.00576	8.38298	8.49392
2579	8.99499	9.13494	9.12911	8.7843	9.08898	9.112	9.07079	9.03108	8.88984	9.39767	9.25632	9.23698	9.31112	9.22398	9.36391	9.18321	8.94682	9.32473	9.0509	9.06903	9.37107	9.06502	8.9902	9.34119	9.13555	9.19084	9.30436	9.37305	9.44282	9.45656	9.26652	9.23603	9.48938	9.24867	9.23975	9.22436	8.99058	8.55517	8.86667	8.6045	8.58315	8.80494	8.81851	8.73501	9.03408	8.37713	8.97002	8.34217	8.47361
2582	8.98802	9.13392	9.13423	8.77388	9.10088	9.10592	9.08679	9.00502	8.8884	9.38622	9.30146	9.22945	9.26194	9.23387	9.33954	9.20316	8.97268	9.31766	9.05909	9.09298	9.38727	9.04855	8.99768	9.33082	9.12555	9.18709	9.30619	9.3957	9.42392	9.43277	9.2957	9.21245	9.48809	9.23422	9.25181	9.23936	8.99648	8.58218	8.8445	8.57727	8.59025	8.81937	8.81618	8.75126	9.02002	8.41502	8.99217	8.34415	8.50889
2585	8.99515	9.15404	9.1229	8.79844	9.08917	9.08987	9.08829	9.02399	8.88845	9.37225	9.28555	9.26608	9.3014	9.24261	9.37322	9.21135	8.94864	9.31392	9.06724	9.06944	9.38071	9.05497	8.97522	9.34236	9.12972	9.19338	9.28712	9.40412	9.43672	9.43255	9.27272	9.24262	9.47394	9.23419	9.27658	9.249	8.96764	8.59077	8.84629	8.61724	8.58037	8.80331	8.8724	8.77804	9.01985	8.42299	8.97931	8.36861	8.47873
2588	8.99164	9.15686	9.10871	8.79122	9.09016	9.09297	9.06633	9.01316	8.92732	9.4037	9.27801	9.26043	9.29291	9.23923	9.38729	9.18804	8.94619	9.31441	9.06513	9.08214	9.39787	9.04471	9.0007	9.34242	9.13163	9.20891	9.30213	9.40055	9.4326	9.42095	9.27994	9.22051	9.48366	9.24021	9.26092	9.23106	8.98908	8.59374	8.86284	8.64107	8.62434	8.82092	8.84218	8.75818	9.05195	8.41327	8.96108	8.38897	8.49078
2591	8.98372	9.11828	9.12351	8.77499	9.08196	9.11927	9.07398	9.01002	8.91263	9.39212	9.29078	9.254	9.27104	9.21687	9.36309	9.18926	8.96481	9.29653	9.06913	9.09286	9.39744	9.06417	8.99035	9.33939	9.12844	9.18874	9.33114	9.39963	9.4396	9.42941	9.26009	9.22815	9.48894	9.23416	9.26816	9.23782	8.97009	8.57877	8.86843	8.61933	8.58299	8.82178	8.81896	8.73828	9.0344	8.41104	8.96726	8.33261	8.51546
2594	8.98549	9.14583	9.1117	8.78565	9.07625	9.11739	9.08603	9.02258	8.90421	9.3846	9.29736	9.27311	9.29368	9.24785	9.37607	9.20485	8.96971	9.31858	9.05205	9.11534	9.3787	9.07086	9.00085	9.31307	9.12893	9.20518	9.29715	9.37533	9.44188	9.43174	9.26474	9.20853	9.47187	9.24897	9.27085	9.23235	8.96923	8.58772	8.83265	8.62576	8.55178	8.83155	8.79577	8.76478	9.03224	8.44096	8.97117	8.35234	8.48045
2597	8.97237	9.13235	9.12755	8.80289	9.06395	9.09763	9.0866	9.01671	8.92277	9.39227	9.27882	9.2537	9.29825	9.24362	9.37766	9.20152	8.95957	9.3196	9.07247	9.1061	9.38689	9.05978	8.98603	9.35655	9.13519	9.20067	9.30021	9.3986	9.46219	9.42917	9.26619	9.24291	9.48463	9.23733	9.25368	9.21749	8.99001	8.59508	8.86418	8.62619	8.58039	8.81543	8.83433	8.78769	9.01498	8.40004	8.95942	8.34818	8.51716
2600	8.98296	9.14121	9.10793	8.79391	9.08758	9.10621	9.09568	9.02142	8.89199	9.41632	9.28798	9.27646	9.27518	9.23096	9.36547	9.1915	8.96708	9.32184	9.07893	9.06539	9.39	9.06131	8.97313	9.34261	9.13561	9.19686	9.30061	9.38667	9.42838	9.43729	9.27588	9.23223	9.49802	9.25295	9.27596	9.23446	8.96557	8.6048	8.86716	8.6109	8.58225	8.82817	8.83313	8.74271	9.002	8.40893	8.99251	8.36138	8.48982
2603	8.99417	9.13342	9.13747	8.79753	9.10799	9.0849	9.08901	9.03671	8.90715	9.39915	9.28275	9.24662	9.28545	9.22565	9.34684	9.17781	8.95616	9.30974	9.05949	9.08505	9.3995	9.05958	8.98654	9.33904	9.13828	9.1847	9.31034	9.3849	9.43315	9.4419	9.27109	9.22176	9.48412	9.23949	9.2588	9.24245	8.97102	8.57166	8.8709	8.63158	8.58708	8.82983	8.82781	8.79467	9.01708	8.41823	8.95693	8.37125	8.52359
2606	8.99095	9.14976	9.09848	8.78204	9.09823	9.1117	9.09332	9.02916	8.92003	9.4009	9.28892	9.23951	9.29536	9.23791	9.36345	9.19063	8.96288	9.30045	9.04325	9.09661	9.3774	9.02893	8.97589	9.34158	9.13381	9.20048	9.31934	9.38924	9.417	9.43559	9.26171	9.21932	9.47873	9.24406	9.27334	9.23186	8.992	8.58598	8.86498	8.62033	8.58582	8.83762	8.83582	8.7589	9.05533	8.38623	8.95593	8.38848	8.49012
2609	9.00741	9.13923	9.12624	8.78249	9.07806	9.12301	9.06073	9.03715	8.91707	9.3943	9.27873	9.24866	9.28148	9.23797	9.36038	9.18625	8.94654	9.29803	9.04465	9.08324	9.38052	9.04748	8.98205	9.34165	9.14117	9.17459	9.31194	9.39259	9.45511	9.45566	9.26017	9.20676	9.50679	9.26592	9.25369	9.23855	8.99477	8.57701	8.8678	8.64316	8.58737	8.80715	8.8289	8.77113	9.0216	8.41854	8.94136	8.3903	8.50633
2612	8.99012	9.1406	9.13659	8.77012	9.09892	9.12757	9.07414	9.01068	8.90467	9.37914	9.29681	9.24748	9.28807	9.2225	9.3701	9.20709	8.99524	9.29624	9.08311	9.09765	9.38804	9.0518	9.00134	9.32105	9.1526	9.19931	9.30012	9.41532	9.43195	9.44214	9.28407	9.23543	9.47712	9.2521	9.27277	9.24074	8.99599	8.57836	8.8573	8.60106	8.59479	8.83789	8.83025	8.7753	9.04982	8.44694	8.97697	8.38433	8.47064
2615	8.99126	9.14494	9.13932	8.78651	9.08421	9.11914	9.08263	9.03749	8.90037	9.42034	9.28793	9.24437	9.28686	9.20561	9.35666	9.23086	8.95123	9.31263	9.0678	9.0856	9.38768	9.03857	8.99698	9.32245	9.14233	9.20202	9.31571	9.41665	9.44372	9.44913	9.27768	9.23563	9.48845	9.24635	9.25442	9.24885	8.97512	8.58497	8.88213	8.60142	8.59907	8.83391	8.8123	8.75574	9.01706	8.4205	8.98178	8.40548	8.48872
2618	8.97715	9.13945	9.13539	8.78774	9.08035	9.10103	9.07985	9.02499	8.92042	9.40032	9.27913	9.26849	9.27157	9.22343	9.37386	9.18948	8.96285	9.30643	9.07	9.10099	9.38461	9.05077	8.98553	9.3496	9.12394	9.20109	9.31072	9.40751	9.43032	9.44384	9.2853	9.2309	9.48873	9.22752	9.27043	9.23048	9.0008	8.61585	8.87837	8.63062	8.57203	8.83121	8.82409	8.76177	9.02651	8.36579	8.96054	8.35215	8.48694
2621	9.01436	9.14375	9.13713	8.77997	9.08256	9.10842	9.11949	9.02989	8.91691	9.42223	9.29108	9.25071	9.29415	9.22903	9.37628	9.21097	8.97016	9.3309	9.05904	9.1064	9.39811	9.0642	8.99882	9.32627	9.15326	9.20114	9.31347	9.39278	9.42	9.44974	9.27108	9.22042	9.48753	9.24767	9.2849	9.23949	8.97978	8.59092	8.86276	8.64019	8.57235	8.81969	8.83974	8.78134	9.02858	8.4362	8.97869	8.37424	8.50595
2624	8.98966	9.14544	9.10242	8.78047	9.06734	9.10291	9.08669	9.03248	8.91807	9.40677	9.28601	9.26557	9.29404	9.23996	9.37221	9.20265	8.97288	9.29695	9.06967	9.08039	9.40056	9.0657	8.98096	9.34486	9.12972	9.21043	9.3185	9.41862	9.44245	9.45425	9.26861	9.21941	9.50109	9.24318	9.26954	9.22332	8.98245	8.56907	8.83791	8.64941	8.58458	8.82105	8.87309	8.78324	9.03798	8.38867	8.95799	8.38885	8.5153
2627	9.00834	9.1404	9.11803	8.8023	9.08015	9.09646	9.09109	9.04047	8.90486	9.37961	9.29807	9.28112	9.30596	9.23638	9.37111	9.18968	8.96475	9.31082	9.08193	9.09707	9.39629	9.04708	8.97783	9.34212	9.14882	9.2117	9.31557	9.41181	9.42992	9.43079	9.28741	9.25369	9.50211	9.26468	9.27703	9.23277	9.00215	8.55882	8.86527	8.62515	8.58352	8.83307	8.82793	8.78308	9.04277	8.3892	8.98793	8.35938	8.49565
2630	8.98048	9.1396	9.12899	8.78149	9.09388	9.10195	9.08553	9.01805	8.90567	9.40058	9.27621	9.27452	9.29264	9.25242	9.37689	9.18013	8.97669	9.31081	9.0906	9.08952	9.37905	9.05111	8.99829	9.34896	9.13815	9.20197	9.31343	9.38752	9.44503	9.45008	9.27116	9.22937	9.48736	9.27098	9.26718	9.23079	8.97123	8.58901	8.85832	8.62667	8.59787	8.86068	8.83692	8.78939	9.01745	8.40532	8.98654	8.36893	8.47184
2633	9.00877	9.13629	9.1298	8.80217	9.08199	9.13122	9.10384	9.03142	8.89986	9.39659	9.30494	9.27112	9.29671	9.21598	9.37956	9.18379	8.9634	9.30957	9.07333	9.0994	9.38716	9.06756	8.98522	9.34789	9.15078	9.20494	9.30779	9.40385	9.42976	9.44168	9.27486	9.23549	9.49283	9.24932	9.27427	9.24658	8.98253	8.58613	8.86499	8.65628	8.62021	8.82987	8.8897	8.77368	9.02244	8.42876	8.95487	8.35198	8.49019
2636	9.0052	9.14456	9.11795	8.77561	9.08472	9.08962	9.08834	9.02973	8.90986	9.3977	9.29744	9.24398	9.2771	9.23984	9.37846	9.21481	8.96725	9.31988	9.08289	9.09505	9.39461	9.05517	8.98812	9.34471	9.12726	9.20614	9.33623	9.39351	9.43011	9.47205	9.27114	9.23642	9.49974	9.26316	9.25946	9.21762	8.9969	8.59804	8.88389	8.63494	8.62448	8.87029	8.8775	8.7758	9.03177	8.39425	8.97487	8.37391	8.52764
2639	9.0015	9.13601	9.13995	8.78984	9.09456	9.12568	9.08926	9.02508	8.90292	9.39799	9.2968	9.24132	9.304	9.23969	9.3765	9.18531	8.97384	9.33111	9.04942	9.08788	9.39748	9.04557	8.99112	9.35421	9.1288	9.17389	9.30638	9.41636	9.45168	9.43661	9.27409	9.22472	9.4827	9.25274	9.26463	9.24219	9.00772	8.62004	8.85217	8.62042	8.57204	8.82634	8.83602	8.76683	9.0432	8.4063	9.00467	8.37447	8.51985
2642	8.99676	9.1396	9.11954	8.79152	9.07857	9.13076	9.1058	9.02504	8.92924	9.39386	9.30245	9.26157	9.30684	9.23385	9.37852	9.19516	8.95676	9.30524	9.0708	9.07958	9.38972	9.05344	8.98623	9.32559	9.156	9.20453	9.31661	9.43699	9.45486	9.42946	9.29127	9.23126	9.48669	9.25252	9.27988	9.24982	9.00447	8.61116	8.85667	8.61024	8.59434	8.84244	8.83865	8.76769	9.01118	8.41878	8.97839	8.37452	8.48297
2645	9.01418	9.12256	9.12549	8.78455	9.079	9.10993	9.08957	9.03651	8.90517	9.39288	9.27559	9.27205	9.29218	9.23799	9.38991	9.18718	8.97516	9.32135	9.0673	9.09089	9.39702	9.03967	8.98975	9.34649	9.14301	9.20164	9.32558	9.4	9.44754	9.46428	9.30513	9.24332	9.49158	9.24392	9.28685	9.24921	8.98427	8.59239	8.87786	8.61024	8.57152	8.84597	8.85459	8.77942	9.03154	8.40759	8.96851	8.40329	8.51136
2648	8.9779	9.15368	9.12954	8.77789	9.0962	9.12051	9.09697	9.03212	8.92107	9.40005	9.29294	9.26428	9.28615	9.21985	9.38603	9.20742	8.98764	9.31288	9.07133	9.07902	9.3781	9.07083	9.00404	9.34355	9.12508	9.21566	9.30156	9.39134	9.43521	9.45122	9.28589	9.21422	9.48151	9.25464	9.26178	9.24979	8.99062	8.57174	8.86799	8.65139	8.6001	8.84811	8.84985	8.77308	9.06019	8.41798	8.99182	8.37972	8.52166
2651	9.00051	9.14332	9.12353	8.79323	9.10274	9.11734	9.08173	9.04482	8.90152	9.41377	9.30915	9.27161	9.29554	9.23337	9.37686	9.19949	8.95059	9.32768	9.06572	9.1048	9.39483	9.06571	8.98628	9.35977	9.14809	9.17782	9.30663	9.42646	9.44759	9.45632	9.27332	9.23573	9.49992	9.25598	9.27401	9.2443	9.00139	8.57815	8.89055	8.65005	8.56606	8.84351	8.84122	8.78012	9.00669	8.43937	8.98712	8.37086	8.51578
2654	8.99285	9.16519	9.13937	8.80312	9.08431	9.11558	9.09441	9.02413	8.90792	9.39484	9.28792	9.25686	9.29357	9.23565	9.37768	9.2003	8.97966	9.33081	9.07262	9.09716	9.41207	9.05885	9.00809	9.34011	9.12521	9.2111	9.28876	9.41329	9.45017	9.44336	9.26621	9.24521	9.51961	9.2519	9.28539	9.24111	9.00976	8.61177	8.84202	8.60632	8.60412	8.86228	8.83458	8.77384	9.01975	8.4413	8.96651	8.36322	8.51195
2657	9.00113	9.14062	9.12112	8.80297	9.07723	9.15855	9.09017	9.03282	8.9084	9.40381	9.2967	9.25146	9.28816	9.25172	9.37522	9.20731	8.97274	9.33107	9.06674	9.09979	9.37442	9.06089	8.98584	9.35707	9.15003	9.19709	9.31474	9.4208	9.44931	9.46298	9.2756	9.24324	9.50594	9.24506	9.26043	9.2287	8.99462	8.64111	8.91129	8.63196	8.60731	8.84574	8.83399	8.75818	9.02354	8.41314	8.99242	8.37763	8.53461
2660	9.00031	9.14769	9.1236	8.80647	9.09969	9.11349	9.10146	9.02004	8.90531	9.37103	9.26995	9.26515	9.27892	9.25318	9.37857	9.19649	8.97621	9.32833	9.06841	9.07938	9.41435	9.05938	8.99494	9.36763	9.1506	9.19124	9.32278	9.41897	9.45656	9.46056	9.28395	9.24602	9.49373	9.24573	9.25427	9.23844	8.98046	8.57282	8.8842	8.6284	8.60572	8.85659	8.84423	8.79355	9.03035	8.4209	8.99172	8.38725	8.4881
2663	8.97425	9.15058	9.10033	8.78983	9.1085	9.1152	9.07913	9.00795	8.92318	9.41136	9.31635	9.24558	9.2965	9.25541	9.36511	9.18996	8.97108	9.31345	9.08183	9.10777	9.3868	9.06496	9.00577	9.35345	9.13659	9.21982	9.3161	9.41578	9.45287	9.45827	9.28656	9.2332	9.48823	9.27332	9.28013	9.25571	9.03078	8.61171	8.84473	8.60953	8.58176	8.85571	8.86443	8.80539	9.00878	8.40999	8.93865	8.405	8.52508
2666	8.9806	9.15242	9.14299	8.78916	9.08216	9.11936	9.09197	9.04592	8.9128	9.39269	9.28396	9.26922	9.29957	9.23161	9.40387	9.21468	8.97556	9.31206	9.05789	9.08108	9.38728	9.04239	9.00462	9.35054	9.15577	9.19525	9.3139	9.39549	9.4552	9.46858	9.29462	9.23179	9.49114	9.25618	9.26499	9.24491	9.0063	8.62372	8.8715	8.62144	8.60447	8.82203	8.85251	8.74769	9.03184	8.40732	8.98559	8.39824	8.49717
2669	8.99801	9.14586	9.13184	8.78351	9.05468	9.12517	9.10963	9.02625	8.9222	9.42194	9.29033	9.28077	9.29762	9.24761	9.38447	9.21037	8.97319	9.31947	9.0832	9.0898	9.3847	9.0614	9.0088	9.34381	9.14703	9.19235	9.31084	9.41763	9.42806	9.43475	9.25907	9.25957	9.51193	9.26217	9.27134	9.24972	8.98896	8.57334	8.85852	8.64355	8.5962	8.83786	8.83854	8.76608	9.01988	8.44104	8.9901	8.39098	8.4909
2672	8.99093	9.15799	9.13406	8.79115	9.07789	9.10202	9.10174	8.99993	8.91797	9.41191	9.29985	9.28649	9.29561	9.24062	9.39986	9.21591	8.96071	9.30889	9.07549	9.10578	9.40918	9.07078	8.98551	9.35968	9.12964	9.18927	9.32381	9.40728	9.44927	9.46215	9.27472	9.25022	9.49637	9.24207	9.26454	9.24574	8.99079	8.57945	8.8973	8.61212	8.60861	8.8704	8.86425	8.79163	9.04835	8.41419	8.98387	8.37197	8.51481
2675	8.99776	9.14692	9.12802	8.77572	9.1026	9.11734	9.1177	9.04217	8.90562	9.41417	9.29399	9.2898	9.30759	9.24014	9.39731	9.18141	8.96809	9.31563	9.0857	9.10653	9.37589	9.06808	8.99031	9.35702	9.15905	9.22207	9.31279	9.40679	9.44593	9.44131	9.27546	9.23285	9.50589	9.25442	9.27818	9.25404	8.99103	8.58269	8.887	8.634	8.62201	8.83516	8.86293	8.77232	9.0462	8.41294	8.96007	8.39772	8.47458
2678	8.98991	9.16039	9.14102	8.8063	9.10093	9.13564	9.08726	9.01612	8.93616	9.41121	9.30265	9.27075	9.29761	9.22341	9.38945	9.19163	8.95911	9.31679	9.06831	9.09839	9.38334	9.06158	8.99659	9.3421	9.1359	9.21702	9.33101	9.42199	9.46339	9.44537	9.26776	9.23242	9.50082	9.23525	9.26733	9.26221	8.99248	8.60963	8.86488	8.63762	8.59608	8.86114	8.82315	8.77917	9.04427	8.4139	8.98562	8.36745	8.51336
2681	9.00298	9.17543	9.14846	8.80462	9.09275	9.10684	9.07524	9.03709	8.92447	9.40234	9.30535	9.25016	9.29907	9.24214	9.40596	9.19127	8.99303	9.32423	9.08324	9.09892	9.40045	9.07002	8.98151	9.35933	9.13167	9.22146	9.30653	9.4207	9.45796	9.44437	9.27818	9.22264	9.50878	9.25766	9.28457	9.24488	9.00168	8.61117	8.87471	8.65163	8.56095	8.84959	8.83947	8.76001	9.0406	8.42048	9.00231	8.37721	8.5313
2684	9.01375	9.14863	9.14319	8.78759	9.09948	9.12715	9.07655	9.03272	8.92107	9.3878	9.30087	9.25004	9.31007	9.2328	9.38598	9.19468	8.96574	9.34232	9.05878	9.10394	9.41295	9.04016	9.0068	9.3384	9.14869	9.20893	9.32263	9.40808	9.42988	9.45204	9.29093	9.226	9.48614	9.25042	9.27795	9.24387	9.00951	8.59643	8.85355	8.62862	8.60494	8.86157	8.8412	8.79649	9.0442	8.46503	8.97705	8.38752	8.53501
2687	8.99722	9.14947	9.14909	8.79843	9.09023	9.10994	9.10788	9.01693	8.92168	9.40561	9.30986	9.26903	9.31238	9.24562	9.40464	9.17721	8.97536	9.30808	9.09176	9.08846	9.39373	9.06177	9.01443	9.35388	9.13962	9.20344	9.33347	9.42565	9.44106	9.46386	9.27773	9.23845	9.5089	9.25206	9.29048	9.24313	9.02027	8.58696	8.88583	8.60441	8.60995	8.8338	8.82836	8.7798	9.03315	8.39962	8.98066	8.36444	8.51565
2690	9.00377	9.14822	9.14295	8.78995	9.10775	9.10241	9.08558	9.0246	8.9148	9.41396	9.3087	9.25892	9.30495	9.253	9.36445	9.21241	8.99156	9.31266	9.08263	9.11267	9.39822	9.0668	8.99381	9.33749	9.16907	9.21893	9.3057	9.41547	9.46086	9.47077	9.28289	9.23649	9.5047	9.26661	9.27477	9.26518	8.983	8.61853	8.88501	8.64688	8.61248	8.82846	8.85648	8.77466	9.02726	8.4508	9.02163	8.38067	8.52825
2693	9.00032	9.15995	9.13755	8.76337	9.07845	9.11225	9.09399	9.05156	8.93358	9.39995	9.31146	9.28512	9.301	9.24919	9.38257	9.18667	8.98326	9.35186	9.08273	9.11803	9.4019	9.03488	8.99117	9.34753	9.14983	9.2277	9.3226	9.41444	9.45297	9.47323	9.28895	9.23144	9.50336	9.25241	9.27447	9.27824	9.00793	8.56563	8.8636	8.63567	8.59501	8.85205	8.83635	8.79306	9.02214	8.42154	8.97302	8.38955	8.51787
2696	9.01395	9.14845	9.1408	8.80081	9.10256	9.13426	9.09636	9.04438	8.9103	9.38536	9.29146	9.2768	9.30661	9.24363	9.38978	9.2237	8.96881	9.33886	9.06819	9.11965	9.40536	9.06775	8.97481	9.34686	9.16847	9.19563	9.33167	9.41664	9.44803	9.43739	9.29016	9.25092	9.49619	9.27362	9.27024	9.24593	9.02063	8.60322	8.89417	8.62015	8.64572	8.83114	8.82966	8.77843	9.03488	8.39663	8.98568	8.38722	8.50364
2699	8.99163	9.13363	9.13845	8.77007	9.1046	9.118	9.09305	9.0424	8.91141	9.41747	9.29437	9.28282	9.29953	9.26775	9.39572	9.20267	8.97467	9.31627	9.0733	9.08056	9.39928	9.06977	8.9932	9.35824	9.12814	9.21605	9.33233	9.39627	9.44126	9.47757	9.27915	9.24189	9.51032	9.2504	9.27959	9.23576	8.9815	8.60829	8.90544	8.61803	8.60208	8.87019	8.86449	8.79252	9.02212	8.39686	9.00655	8.3894	8.51043
2702	9.00792	9.15055	9.15112	8.8015	9.09991	9.13158	9.0958	9.04352	8.93308	9.4101	9.30213	9.26557	9.30426	9.24999	9.37432	9.19535	8.97937	9.32926	9.07872	9.08366	9.40224	9.04302	8.99041	9.36613	9.15598	9.21725	9.31895	9.40458	9.45645	9.4402	9.28944	9.23616	9.50865	9.27279	9.29027	9.2441	8.98368	8.58561	8.8804	8.64565	8.59111	8.86704	8.82641	8.77961	9.04756	8.41434	8.97777	8.39368	8.5029
2705	8.98952	9.14317	9.14097	8.78526	9.09386	9.12538	9.12442	9.0239	8.93313	9.42793	9.31967	9.27475	9.3012	9.24861	9.39449	9.19038	8.97444	9.32947	9.08266	9.07742	9.41842	9.05625	9.01231	9.34548	9.16068	9.21615	9.32076	9.41132	9.46221	9.46487	9.29691	9.24826	9.50366	9.25726	9.27031	9.24471	9.02256	8.5836	8.88617	8.62699	8.62566	8.85093	8.85285	8.79188	9.0434	8.43333	8.97954	8.38071	8.55883
2708	9.01325	9.17247	9.13792	8.77533	9.08493	9.09709	9.09895	9.02225	8.90993	9.41029	9.29962	9.28631	9.30498	9.26191	9.40525	9.21936	8.97945	9.32952	9.08954	9.10359	9.40483	9.07735	9.00811	9.36343	9.12805	9.20262	9.33061	9.41435	9.43588	9.46901	9.30085	9.23509	9.5173	9.26451	9.2836	9.28021	9.0163	8.59554	8.89152	8.64171	8.58629	8.84417	8.86044	8.80963	9.03689	8.40965	8.98426	8.39801	8.49142
2711	9.03082	9.14682	9.12346	8.78233	9.08052	9.13809	9.10737	9.03853	8.91193	9.39814	9.30352	9.27984	9.29548	9.24487	9.40608	9.20479	8.96379	9.30295	9.08197	9.09413	9.40902	9.05929	8.98621	9.34686	9.13953	9.21563	9.33419	9.43255	9.47543	9.47299	9.28067	9.23726	9.50281	9.25992	9.28791	9.26469	9.0053	8.57674	8.87725	8.64563	8.63454	8.83403	8.87375	8.78205	9.03306	8.4634	8.98021	8.40279	8.51692
2714	9.01782	9.14316	9.14066	8.81556	9.09032	9.11873	9.10183	9.04115	8.92783	9.42343	9.30033	9.24479	9.29139	9.23567	9.38264	9.20945	8.96756	9.32776	9.07827	9.089	9.40218	9.05806	8.9917	9.33056	9.14177	9.2186	9.31407	9.42742	9.46579	9.47318	9.29259	9.24185	9.51248	9.26727	9.26826	9.24746	8.9899	8.61708	8.86091	8.62935	8.61556	8.82593	8.83693	8.81047	9.06182	8.4218	9.00356	8.39995	8.53306
2717	8.99354	9.16816	9.15402	8.79437	9.08221	9.11483	9.09749	9.01673	8.94275	9.42256	9.31508	9.2771	9.29701	9.24734	9.41725	9.19618	8.97682	9.34552	9.07961	9.09814	9.41114	9.06972	8.99578	9.36276	9.15461	9.19712	9.35613	9.39565	9.45078	9.46716	9.29554	9.23607	9.50123	9.24799	9.27094	9.24912	8.9916	8.58664	8.88921	8.65366	8.60016	8.83485	8.85192	8.80672	9.02679	8.44065	9.00154	8.39395	8.54036
2720	9.02756	9.16451	9.13031	8.77921	9.10439	9.13283	9.08722	9.03715	8.94903	9.42222	9.30386	9.26723	9.31263	9.2681	9.38289	9.19456	8.98633	9.34173	9.08669	9.1066	9.40132	9.08116	9.00881	9.35816	9.14153	9.21442	9.32047	9.40563	9.47737	9.45279	9.29649	9.23921	9.50876	9.26411	9.28204	9.26653	9.00721	8.61619	8.91188	8.64521	8.58788	8.85004	8.8437	8.77215	9.04671	8.4283	8.96533	8.37408	8.49315
2723	8.98216	9.16168	9.14656	8.80247	9.0987	9.11736	9.10154	9.03283	8.91265	9.43096	9.30225	9.26078	9.3006	9.2459	9.39174	9.20422	9.00499	9.3284	9.10598	9.08827	9.41914	9.072	9.0062	9.36759	9.16202	9.2212	9.34192	9.41844	9.4311	9.47291	9.3003	9.25216	9.51208	9.27188	9.27891	9.26575	8.99746	8.59383	8.86871	8.64037	8.59662	8.82863	8.85589	8.80211	9.04018	8.40683	8.98296	8.40461	8.52338
2726	9.01184	9.14843	9.16237	8.80298	9.10005	9.13079	9.09602	9.03563	8.9223	9.41627	9.29633	9.2981	9.30447	9.25279	9.39162	9.21404	8.98593	9.32694	9.08194	9.1045	9.4035	9.06215	9.01419	9.36773	9.16387	9.21116	9.31401	9.4311	9.46158	9.46331	9.29447	9.25106	9.53232	9.27954	9.26832	9.26436	9.00364	8.56953	8.87994	8.64912	8.6194	8.84137	8.83233	8.78697	9.05095	8.44259	8.99765	8.36349	8.50902
2729	9.01035	9.15114	9.12947	8.80423	9.09264	9.13434	9.11281	9.03747	8.93329	9.40105	9.29854	9.27582	9.30346	9.264	9.39592	9.22492	8.97341	9.33726	9.07106	9.10327	9.40325	9.07183	9.01611	9.37889	9.15724	9.21566	9.32899	9.40948	9.44754	9.49463	9.28869	9.24629	9.49073	9.26601	9.28656	9.26718	9.02271	8.58488	8.86539	8.64672	8.60693	8.8696	8.8478	8.81849	9.04162	8.41848	8.98078	8.40393	8.52117
2732	9.01938	9.16244	9.14847	8.80921	9.08233	9.12489	9.10617	9.05564	8.92719	9.41585	9.31515	9.28411	9.30324	9.2729	9.3889	9.19905	8.9784	9.34051	9.07708	9.09666	9.41287	9.07527	8.9979	9.36144	9.16648	9.19452	9.32037	9.42373	9.45155	9.47527	9.27835	9.23882	9.50301	9.2632	9.26562	9.26262	8.9858	8.62632	8.89802	8.62792	8.61917	8.87833	8.8554	8.81185	9.00671	8.4261	8.97786	8.37549	8.48955
2735	9.02796	9.15807	9.16068	8.79553	9.10287	9.13753	9.08676	9.04979	8.91234	9.40914	9.3034	9.27729	9.31881	9.23093	9.39323	9.20189	8.99398	9.33497	9.0606	9.11704	9.41174	9.04566	9.00095	9.37065	9.13922	9.2252	9.31204	9.39937	9.44898	9.47899	9.28211	9.24569	9.52872	9.27749	9.28103	9.25246	9.01587	8.60622	8.88243	8.63427	8.6109	8.8376	8.8632	8.78886	9.04441	8.44743	8.99309	8.38384	8.51563
2738	9.008	9.18029	9.16375	8.79666	9.10498	9.11797	9.10212	9.05541	8.93563	9.40533	9.29262	9.27368	9.30428	9.24945	9.37879	9.20044	8.97617	9.32682	9.07956	9.11353	9.42734	9.06396	8.98838	9.35367	9.16244	9.18732	9.33997	9.40431	9.45773	9.45645	9.31036	9.24661	9.52042	9.28809	9.26573	9.23745	9.00251	8.58063	8.90946	8.6699	8.61208	8.8459	8.85945	8.80133	9.08167	8.43189	8.99009	8.38425	8.52231
2741	9.01979	9.16073	9.13614	8.784	9.10697	9.13829	9.11151	9.03507	8.91355	9.41518	9.32782	9.25967	9.30923	9.25386	9.39662	9.21894	8.95465	9.32601	9.08734	9.10537	9.41827	9.06808	9.00664	9.35312	9.16496	9.22188	9.32305	9.42138	9.47109	9.45941	9.29668	9.2565	9.51054	9.25595	9.27824	9.26511	9.03083	8.60674	8.87629	8.62976	8.61542	8.85635	8.86845	8.79073	9.07616	8.40425	9.00535	8.37576	8.52742
2744	8.98712	9.13488	9.14263	8.78722	9.11634	9.12514	9.09058	9.02665	8.92484	9.42959	9.29836	9.3033	9.29921	9.24915	9.40213	9.2033	8.97976	9.34754	9.08	9.10143	9.38975	9.06404	9.02305	9.34521	9.16047	9.22885	9.32866	9.41742	9.47715	9.46668	9.29788	9.22666	9.51295	9.27833	9.27767	9.26452	8.99902	8.64275	8.88771	8.62463	8.60828	8.86449	8.85994	8.77736	9.04654	8.4335	9.00784	8.39411	8.52942
2747	9.01282	9.16915	9.13433	8.80958	9.08208	9.1141	9.1061	9.04619	8.91066	9.41797	9.29152	9.28499	9.29642	9.24396	9.40921	9.21492	8.9713	9.34998	9.09456	9.1173	9.40291	9.07297	9.01902	9.34629	9.15747	9.23238	9.32128	9.42059	9.46746	9.4792	9.27043	9.2147	9.52257	9.25917	9.2939	9.24976	8.99909	8.59132	8.89133	8.64379	8.59994	8.86954	8.87929	8.79527	9.06135	8.42872	9.00539	8.40011	8.51552
2750	9.01773	9.15668	9.1397	8.78504	9.10352	9.11889	9.10845	9.04711	8.9264	9.42298	9.31515	9.27172	9.32156	9.2542	9.3931	9.20379	8.98225	9.33176	9.07797	9.13174	9.40575	9.06946	8.99353	9.3361	9.16597	9.2413	9.31761	9.45257	9.44895	9.4701	9.29003	9.2562	9.50522	9.28723	9.28736	9.2469	8.99091	8.58463	8.87857	8.6284	8.60736	8.8472	8.87514	8.76909	9.07299	8.42782	9.00717	8.41319	8.49683
2753	9.00889	9.1634	9.12958	8.79463	9.10595	9.13409	9.10725	9.05681	8.93745	9.43445	9.30661	9.30085	9.31333	9.26458	9.38918	9.20538	8.97588	9.34647	9.08205	9.09428	9.42761	9.06735	8.99497	9.3461	9.15438	9.21826	9.32352	9.41905	9.45677	9.4858	9.28697	9.24468	9.52349	9.27856	9.27362	9.23896	8.98183	8.62885	8.89602	8.64811	8.61717	8.84511	8.87764	8.81368	9.05117	8.41542	9.03505	8.37853	8.53023
2756	8.99735	9.1551	9.1382	8.81147	9.09523	9.13511	9.10743	9.0445	8.92568	9.4156	9.30184	9.27634	9.32596	9.24354	9.40163	9.20823	8.98769	9.32888	9.06164	9.10893	9.41338	9.0587	8.9943	9.34456	9.15322	9.21686	9.33097	9.43176	9.46032	9.47893	9.29389	9.23909	9.51213	9.28132	9.27478	9.24921	9.01003	8.58039	8.8891	8.65105	8.6121	8.88491	8.86023	8.78962	9.03897	8.43712	8.99162	8.3918	8.53854
2759	9.0077	9.14601	9.12412	8.81463	9.09456	9.11808	9.09565	9.04775	8.93362	9.41809	9.31412	9.31411	9.32086	9.24957	9.38678	9.19915	8.98074	9.34012	9.07752	9.10838	9.40831	9.07074	9.0183	9.39318	9.15313	9.22237	9.33878	9.42076	9.44492	9.46876	9.28248	9.2447	9.51891	9.26833	9.27555	9.27556	9.01381	8.59996	8.90432	8.62741	8.59792	8.84951	8.8758	8.78604	9.05668	8.41986	8.97117	8.40627	8.51428
2762	8.9951	9.16063	9.12277	8.80389	9.12628	9.13312	9.09454	9.0433	8.938	9.41854	9.30208	9.29577	9.32717	9.26017	9.41646	9.22215	8.98988	9.36126	9.09724	9.11396	9.40835	9.05649	9.02037	9.3514	9.14344	9.20544	9.33845	9.41776	9.4442	9.46565	9.28058	9.25385	9.52327	9.28485	9.28233	9.26406	8.9922	8.6278	8.90022	8.62713	8.609	8.88826	8.86441	8.79176	9.06662	8.44364	8.97531	8.42993	8.47516
2765	9.00906	9.1608	9.14778	8.79138	9.10701	9.12519	9.10305	9.04151	8.9393	9.42972	9.30753	9.28217	9.29817	9.26557	9.38751	9.22852	8.9771	9.33966	9.08705	9.11393	9.39199	9.07987	9.01519	9.36421	9.14724	9.22408	9.33668	9.43445	9.47007	9.48289	9.27445	9.248	9.51936	9.28441	9.28707	9.25385	9.03298	8.6077	8.866	8.63199	8.63677	8.82468	8.85449	8.81131	9.05498	8.42828	9.00822	8.37409	8.50131
2768	9.00503	9.18149	9.14461	8.79436	9.09075	9.12467	9.10257	9.05602	8.93766	9.4247	9.31452	9.27843	9.3409	9.2569	9.39748	9.2123	9.00534	9.332	9.08486	9.12625	9.4164	9.07148	8.99179	9.37227	9.15874	9.22383	9.31154	9.43434	9.47125	9.45327	9.28387	9.24308	9.52471	9.26837	9.28535	9.24922	9.03778	8.59115	8.88501	8.66353	8.607	8.86622	8.86455	8.77341	9.05364	8.39421	8.96586	8.39741	8.53208
2771	9.01358	9.16552	9.14792	8.80498	9.11394	9.12958	9.09142	9.05237	8.93211	9.41609	9.30943	9.29009	9.30382	9.24632	9.40942	9.22462	8.98519	9.32599	9.08732	9.11774	9.40632	9.06146	8.99782	9.36114	9.14037	9.22475	9.33184	9.45052	9.48202	9.47733	9.31724	9.25174	9.53942	9.27713	9.27927	9.2641	9.01333	8.62855	8.89062	8.67496	8.64585	8.83868	8.832	8.77986	9.0632	8.46687	8.99377	8.38886	8.521
2774	9.02696	9.16797	9.16007	8.79055	9.12212	9.14305	9.11531	9.03151	8.93668	9.42376	9.3069	9.27084	9.33092	9.25252	9.38995	9.21024	8.96809	9.33457	9.08632	9.12477	9.42054	9.08364	9.01099	9.38115	9.16656	9.21991	9.33499	9.42032	9.46663	9.47612	9.29779	9.27235	9.50503	9.28229	9.29415	9.27078	8.99371	8.6317	8.91009	8.64631	8.63145	8.90429	8.87988	8.8058	9.07781	8.43551	8.98837	8.37607	8.51183
2777	9.0041	9.16615	9.1505	8.80121	9.12192	9.13865	9.11782	9.03942	8.94363	9.42914	9.30748	9.28015	9.31213	9.27708	9.39885	9.21994	8.97278	9.35505	9.08746	9.11045	9.43268	9.06951	8.98514	9.35964	9.16188	9.23754	9.35353	9.43626	9.47726	9.47324	9.32556	9.25104	9.51149	9.27194	9.28719	9.24146	9.00755	8.62721	8.88894	8.62277	8.60867	8.85396	8.86867	8.80215	9.04163	8.45729	8.99452	8.40835	8.52044
2780	8.98775	9.18251	9.14761	8.80312	9.12703	9.115	9.10287	9.03047	8.93555	9.42712	9.29889	9.27504	9.32092	9.24236	9.40387	9.21516	8.96957	9.33248	9.08139	9.11446	9.43223	9.07287	9.01062	9.37891	9.14841	9.20145	9.34455	9.43049	9.47732	9.48078	9.29966	9.23444	9.52478	9.26597	9.29376	9.24828	8.99192	8.64675	8.88932	8.65563	8.64022	8.87901	8.8585	8.80279	9.03304	8.44323	8.98783	8.38531	8.52886
2783	9.00836	9.17108	9.14628	8.79687	9.09954	9.14397	9.12647	9.04235	8.93739	9.41457	9.30707	9.30026	9.31998	9.23527	9.4045	9.22554	8.98231	9.33784	9.09113	9.12464	9.4116	9.08777	8.99594	9.36047	9.17811	9.22032	9.33063	9.44	9.44229	9.48751	9.30429	9.25597	9.51675	9.29078	9.28822	9.27117	9.03603	8.59332	8.89367	8.62223	8.61557	8.85008	8.87374	8.77907	9.03782	8.42453	8.99299	8.41093	8.49127
2786	9.03957	9.17186	9.13037	8.81422	9.10877	9.13705	9.09867	9.04098	8.91861	9.42427	9.29726	9.28717	9.33056	9.26408	9.39452	9.20722	8.99564	9.33535	9.08903	9.11508	9.41868	9.07758	9.01878	9.3613	9.13397	9.22689	9.34615	9.44479	9.45794	9.47896	9.30743	9.26843	9.51635	9.26879	9.27834	9.27022	9.00368	8.61564	8.9063	8.64322	8.60184	8.85968	8.85536	8.75168	9.04534	8.41762	8.9804	8.41924	8.52052
2789	9.01842	9.15297	9.1373	8.79496	9.10263	9.14387	9.11083	9.0534	8.92859	9.41828	9.32497	9.27584	9.31326	9.26829	9.38926	9.23094	8.98951	9.34073	9.09062	9.09023	9.41178	9.10592	9.00702	9.3593	9.1733	9.23412	9.32662	9.45548	9.48073	9.46243	9.31231	9.26595	9.5251	9.26462	9.28853	9.2757	9.0257	8.60812	8.89451	8.61722	8.60884	8.87073	8.84959	8.83072	9.07554	8.45201	9.01845	8.42387	8.51592
2792	9.0188	9.17419	9.15565	8.7925	9.11623	9.13161	9.11648	9.03752	8.93892	9.43521	9.33123	9.29473	9.30952	9.2571	9.38962	9.21712	8.96743	9.34366	9.08447	9.13014	9.42717	9.0587	9.0181	9.34279	9.13815	9.2271	9.35149	9.44033	9.47435	9.48679	9.303	9.24782	9.50727	9.27956	9.26968	9.28747	9.01988	8.59832	8.88797	8.62824	8.60409	8.8833	8.8474	8.81666	9.03801	8.45012	8.99659	8.38284	8.54756
2795	9.02059	9.18198	9.12898	8.81625	9.10125	9.15457	9.12272	9.04632	8.93607	9.4426	9.3245	9.2753	9.30824	9.24851	9.406	9.21329	8.98448	9.34783	9.0961	9.1263	9.42188	9.08036	9.00114	9.37196	9.1633	9.21098	9.33263	9.43609	9.47064	9.46136	9.30297	9.24204	9.52157	9.27262	9.29455	9.27193	9.02273	8.63325	8.90853	8.66296	8.64238	8.8569	8.85976	8.82649	9.06139	8.4405	8.98245	8.39022	8.50878
2798	9.02028	9.16304	9.12985	8.81204	9.11236	9.14598	9.12233	9.04775	8.94305	9.42316	9.30804	9.28525	9.3052	9.27032	9.39824	9.21848	8.97632	9.35011	9.08906	9.10737	9.43482	9.0808	9.00463	9.35555	9.16744	9.21542	9.33615	9.43105	9.4488	9.5047	9.29627	9.22849	9.5211	9.28957	9.27992	9.25628	8.97508	8.61989	8.88694	8.62511	8.62798	8.87317	8.89457	8.78552	9.07152	8.43478	8.98335	8.39366	8.52328
2801	9.0248	9.18109	9.13959	8.80987	9.11424	9.12905	9.11783	9.05361	8.92342	9.41012	9.33809	9.28433	9.30773	9.25484	9.40931	9.22569	8.99018	9.33452	9.08304	9.1101	9.41907	9.05003	9.00717	9.35418	9.16352	9.23403	9.34476	9.43162	9.47844	9.47106	9.29995	9.23572	9.55385	9.26821	9.30367	9.2648	9.02882	8.58911	8.92306	8.6144	8.58743	8.86193	8.86201	8.78905	9.06255	8.43671	8.99137	8.39916	8.52381
2804	9.01691	9.1441	9.16295	8.80466	9.10399	9.1391	9.10122	9.04811	8.92706	9.41881	9.33103	9.29868	9.33453	9.27104	9.39327	9.20222	9.00618	9.35086	9.09619	9.11422	9.40748	9.09392	9.00416	9.37311	9.15778	9.23823	9.32849	9.43404	9.47954	9.47144	9.31704	9.26777	9.5245	9.28453	9.29839	9.25872	9.03224	8.61708	8.90624	8.60577	8.63145	8.86394	8.86791	8.80383	9.07221	8.40859	9.00449	8.39934	8.5042
2807	9.00095	9.18067	9.14347	8.81537	9.11152	9.14077	9.10779	9.04522	8.92812	9.42836	9.32194	9.28341	9.3213	9.25299	9.4101	9.2063	8.97875	9.35151	9.07013	9.12088	9.40723	9.06979	8.99893	9.36119	9.1498	9.23159	9.33924	9.43471	9.46929	9.4752	9.30813	9.26049	9.52085	9.2913	9.29119	9.28113	8.98562	8.62129	8.92306	8.63382	8.60736	8.85867	8.87478	8.78999	9.06702	8.42986	9.00599	8.42009	8.52241
2810	9.01035	9.16381	9.15573	8.81584	9.1175	9.12656	9.11817	9.05008	8.94347	9.41731	9.32272	9.3005	9.30558	9.27076	9.40952	9.21343	8.99727	9.34565	9.07887	9.12678	9.41851	9.06497	9.00919	9.33913	9.17417	9.23755	9.34449	9.42964	9.45973	9.46393	9.29341	9.26125	9.5334	9.26347	9.28839	9.26454	9.00529	8.59832	8.88561	8.6528	8.59241	8.8768	8.88079	8.81026	9.06928	8.44023	9.01537	8.42875	8.53067
2813	9.00105	9.1655	9.16089	8.79996	9.09433	9.10571	9.12224	9.04978	8.92955	9.42878	9.3299	9.29376	9.32903	9.2522	9.39156	9.2259	8.99266	9.34982	9.09657	9.11569	9.41019	9.07644	9.0059	9.38306	9.1594	9.21756	9.34175	9.43377	9.45818	9.47981	9.29868	9.27612	9.52315	9.27284	9.28631	9.27417	9.00086	8.58967	8.89197	8.6509	8.62142	8.85183	8.87329	8.81934	9.03144	8.46286	8.99601	8.39126	8.54422
2816	9.02379	9.17295	9.1413	8.80664	9.09485	9.13278	9.1314	9.04274	8.93522	9.42366	9.32759	9.30325	9.33161	9.26701	9.4045	9.22188	8.96745	9.33246	9.1013	9.11061	9.42695	9.07579	9.00052	9.37126	9.13542	9.24134	9.31732	9.42912	9.48023	9.47802	9.31949	9.23981	9.52494	9.27754	9.28417	9.26403	9.01737	8.64355	8.90516	8.68398	8.6269	8.88372	8.85088	8.81929	9.05893	8.43298	9.02482	8.42361	8.53413
2819	9.02012	9.17406	9.16087	8.79676	9.11085	9.12848	9.10411	9.04734	8.92789	9.42302	9.33643	9.29418	9.31989	9.2849	9.42298	9.21127	8.97835	9.35936	9.09583	9.09942	9.41521	9.07731	9.02349	9.36593	9.1753	9.23971	9.34368	9.44659	9.47755	9.48748	9.29472	9.27725	9.5366	9.26489	9.31187	9.27158	9.03461	8.63337	8.88427	8.64354	8.61497	8.86863	8.87555	8.80159	9.08704	8.44018	8.98699	8.40203	8.54119
2822	9.00938	9.18254	9.16492	8.80791	9.11082	9.13893	9.10567	9.05375	8.92856	9.42042	9.31139	9.27113	9.32697	9.27302	9.39526	9.24423	8.99166	9.34178	9.07442	9.13708	9.42048	9.07373	9.02129	9.37989	9.16356	9.23896	9.33723	9.42529	9.46497	9.46712	9.32088	9.25977	9.53675	9.29324	9.27625	9.26178	9.04342	8.61995	8.88056	8.67431	8.60509	8.86219	8.87594	8.78892	9.08022	8.43264	8.97537	8.37489	8.52399
2825	9.0234	9.1802	9.15311	8.80984	9.09348	9.13868	9.11997	9.03775	8.93292	9.44511	9.30785	9.3044	9.31582	9.26975	9.40782	9.22008	8.97219	9.37073	9.08773	9.12091	9.43048	9.08061	9.00333	9.37987	9.17256	9.2306	9.34508	9.43263	9.47929	9.46745	9.30263	9.26487	9.5347	9.27183	9.29585	9.25458	9.00583	8.63793	8.89381	8.63866	8.63907	8.89506	8.86827	8.7977	9.06918	8.43645	9.01416	8.39367	8.52636
2828	9.00496	9.19056	9.16249	8.8152	9.12123	9.14229	9.11952	9.05332	8.943	9.44481	9.32831	9.2857	9.31683	9.26973	9.40814	9.22829	8.97235	9.32863	9.07615	9.09269	9.41921	9.08368	9.03242	9.37639	9.16205	9.21772	9.34434	9.44129	9.47289	9.48365	9.29565	9.26903	9.52247	9.27293	9.30633	9.26542	8.99125	8.59916	8.89719	8.64731	8.58434	8.85242	8.88022	8.81771	9.06345	8.45023	9.01194	8.39727	8.55585
2831	9.00637	9.17503	9.14597	8.8017	9.11172	9.14523	9.12528	9.0401	8.93578	9.43857	9.34056	9.29917	9.31837	9.27311	9.40783	9.2272	8.97184	9.34552	9.10294	9.12306	9.40964	9.06993	9.0117	9.37928	9.17735	9.23918	9.36482	9.45126	9.46517	9.47836	9.31823	9.26973	9.51234	9.27434	9.29328	9.27998	9.01256	8.63229	8.91218	8.64019	8.64806	8.85759	8.85299	8.80623	9.05232	8.42976	9.03628	8.41628	8.53332
2834	9.0202	9.19158	9.15719	8.78055	9.10425	9.12297	9.11423	9.03836	8.93958	9.42969	9.3304	9.2824	9.31722	9.25508	9.40866	9.22594	8.99725	9.36365	9.09567	9.12489	9.41504	9.07917	9.02331	9.40245	9.16913	9.21518	9.35303	9.44143	9.50137	9.47872	9.30075	9.26032	9.52559	9.27333	9.30981	9.26558	9.03964	8.62577	8.9099	8.67061	8.59129	8.8841	8.87799	8.7965	9.0503	8.44544	8.99866	8.38252	8.54188
2837	9.01108	9.18558	9.16366	8.8202	9.11084	9.1208	9.11428	9.06029	8.93168	9.45872	9.3186	9.28499	9.31529	9.27286	9.41336	9.23854	8.9906	9.33199	9.09587	9.10275	9.42608	9.0944	9.0229	9.38274	9.15129	9.21014	9.3317	9.45397	9.47894	9.47747	9.30238	9.25628	9.51384	9.27931	9.29546	9.25803	9.00674	8.61174	8.89762	8.63845	8.62261	8.85333	8.87549	8.79672	9.04854	8.43832	9.00634	8.3513	8.53282
2840	9.01597	9.17252	9.16847	8.81648	9.10423	9.14553	9.10844	9.04159	8.93467	9.4355	9.33372	9.27959	9.31775	9.25234	9.39152	9.26248	8.99205	9.33996	9.12236	9.11465	9.4282	9.07245	9.02761	9.38731	9.18427	9.24363	9.35613	9.44427	9.47178	9.4754	9.30528	9.25682	9.53802	9.28104	9.28378	9.2554	8.9996	8.6153	8.89747	8.6899	8.60685	8.83893	8.86333	8.80559	9.08206	8.43574	8.99836	8.41102	8.51779
2843	9.02307	9.14652	9.15662	8.82584	9.12215	9.14248	9.11871	9.05341	8.94093	9.41492	9.32673	9.28664	9.32039	9.24802	9.41459	9.21045	8.97995	9.34419	9.0934	9.1368	9.43477	9.08055	9.00262	9.37681	9.16264	9.23089	9.35237	9.42869	9.49195	9.47693	9.29388	9.27181	9.52461	9.28185	9.29732	9.26549	8.99659	8.63595	8.88028	8.65275	8.63092	8.88677	8.87972	8.79543	9.08121	8.42899	8.98418	8.40144	8.49963
2846	9.02562	9.17879	9.15319	8.79822	9.11615	9.13381	9.0924	9.05066	8.91918	9.42862	9.33783	9.31648	9.32884	9.28216	9.40016	9.21918	8.98052	9.34504	9.10732	9.1441	9.42524	9.07362	9.00711	9.38468	9.16554	9.22649	9.36463	9.43417	9.48395	9.4819	9.29837	9.26195	9.54879	9.28484	9.29366	9.27072	9.02546	8.60619	8.90939	8.64295	8.65311	8.87623	8.87414	8.80252	9.05435	8.45369	9.00901	8.36752	8.52208
2849	9.0053	9.15895	9.14435	8.80343	9.12848	9.14192	9.13553	9.05951	8.92256	9.43116	9.3226	9.28444	9.31902	9.2838	9.39044	9.20328	8.98529	9.33968	9.0949	9.13696	9.412	9.09233	9.02901	9.38368	9.18134	9.22738	9.34751	9.43305	9.47943	9.49281	9.3071	9.26284	9.53862	9.27695	9.29504	9.25575	9.05011	8.59807	8.9041	8.6513	8.62697	8.89131	8.87053	8.8306	9.07945	8.46226	9.02295	8.39834	8.49391
2852	9.00948	9.1659	9.14824	8.81126	9.12435	9.13463	9.12679	9.05428	8.9181	9.44312	9.31588	9.28559	9.35086	9.26737	9.40736	9.20665	8.98813	9.34583	9.09777	9.12514	9.45405	9.08209	9.00504	9.37157	9.16515	9.23529	9.31897	9.46004	9.48633	9.46556	9.30212	9.25831	9.53336	9.28675	9.30104	9.25607	9.04318	8.63041	8.91	8.64844	8.64244	8.90557	8.90591	8.83354	9.06001	8.46459	9.00892	8.38679	8.53267
2855	9.00728	9.18098	9.15541	8.80998	9.11353	9.14546	9.12792	9.05695	8.94111	9.43427	9.32239	9.29051	9.32401	9.26296	9.40025	9.20696	8.99366	9.36275	9.0984	9.14866	9.42872	9.08821	9.01111	9.36686	9.16854	9.23568	9.35638	9.44941	9.4736	9.49163	9.31773	9.26318	9.541	9.26703	9.30475	9.27043	9.03539	8.61456	8.87507	8.64852	8.62812	8.87991	8.85486	8.78293	9.06451	8.46391	9.00784	8.41061	8.56362
2858	9.02425	9.18908	9.17236	8.8196	9.11778	9.15029	9.12421	9.04975	8.93781	9.43001	9.32655	9.29487	9.30748	9.24663	9.40627	9.20355	8.98057	9.34125	9.11186	9.11261	9.43476	9.09832	9.01841	9.38157	9.16648	9.22299	9.33737	9.44821	9.47105	9.49387	9.3059	9.27731	9.53688	9.30142	9.30821	9.26914	9.01159	8.63418	8.90317	8.63484	8.61544	8.88256	8.89372	8.79714	9.05928	8.43533	8.9832	8.35973	8.53732
2861	9.04594	9.18356	9.14938	8.79423	9.12046	9.15081	9.11585	9.06862	8.94449	9.42778	9.30671	9.31483	9.30824	9.28362	9.39815	9.24306	8.97562	9.34188	9.08782	9.1333	9.41166	9.08895	9.01302	9.37208	9.16603	9.23735	9.34603	9.43892	9.46169	9.5083	9.30768	9.27031	9.53017	9.29649	9.29043	9.29556	9.03468	8.62535	8.90872	8.65525	8.62714	8.86682	8.89077	8.81103	9.09273	8.45616	9.00649	8.41386	8.5121
2864	9.01281	9.15102	9.14746	8.7867	9.12965	9.14895	9.13311	9.05798	8.93382	9.44632	9.32172	9.30487	9.31381	9.27318	9.39777	9.23642	9.00356	9.36366	9.10032	9.13844	9.41967	9.0955	9.01483	9.38596	9.16345	9.2401	9.36426	9.43085	9.49572	9.46822	9.30719	9.254	9.55587	9.27448	9.32713	9.27195	9.03707	8.60663	8.90754	8.67005	8.62645	8.90118	8.89157	8.80988	9.05773	8.43546	9.00704	8.40395	8.56085
2867	9.03188	9.15583	9.15337	8.80616	9.09912	9.12153	9.13676	9.05751	8.9453	9.44823	9.33388	9.32341	9.32622	9.26206	9.41442	9.25464	8.99474	9.33675	9.08975	9.12145	9.43921	9.07573	9.01658	9.39156	9.16989	9.22819	9.34538	9.45583	9.47788	9.50109	9.32648	9.26885	9.52798	9.27379	9.30961	9.25792	9.02339	8.61949	8.91798	8.66042	8.63347	8.90499	8.87347	8.81934	9.07927	8.46661	9.02581	8.39859	8.50783
2870	9.02357	9.18873	9.14204	8.80905	9.10309	9.13898	9.11614	9.06348	8.93699	9.43068	9.33445	9.27932	9.31698	9.27377	9.39428	9.22216	8.98696	9.35148	9.08865	9.11282	9.4374	9.08041	9.04308	9.37464	9.17976	9.225	9.35138	9.43929	9.47518	9.49141	9.32043	9.25456	9.52115	9.27951	9.29444	9.26592	9.0196	8.63262	8.90496	8.64155	8.61574	8.86977	8.88655	8.79457	9.08687	8.41306	9.00032	8.37614	8.51732
2873	9.04222	9.18112	9.1529	8.82176	9.11148	9.14701	9.1203	9.0687	8.93212	9.44033	9.3233	9.29678	9.32443	9.26893	9.40685	9.21887	9.00709	9.33921	9.08071	9.12289	9.42618	9.0808	9.02071	9.3933	9.16588	9.23484	9.35706	9.45924	9.47366	9.48613	9.32241	9.25407	9.54704	9.28308	9.28946	9.27935	9.05867	8.64181	8.90179	8.6715	8.65849	8.89809	8.86744	8.83119	9.08601	8.44499	9.01502	8.42286	8.51607
2876	9.03134	9.17437	9.15997	8.82339	9.12389	9.14065	9.1282	9.08115	8.9323	9.44666	9.33783	9.29898	9.32781	9.27489	9.43608	9.23425	8.99419	9.33605	9.1031	9.12501	9.42791	9.08648	9.00606	9.39036	9.18421	9.23118	9.35231	9.4424	9.47913	9.48491	9.32996	9.25437	9.53192	9.29527	9.29552	9.28149	9.04996	8.6534	8.8783	8.65697	8.63901	8.87762	8.87633	8.82979	9.08252	8.44119	8.99627	8.40735	8.54116
2879	9.0175	9.1626	9.17038	8.79103	9.13517	9.12807	9.13555	9.05386	8.94773	9.43168	9.32188	9.28446	9.33384	9.28987	9.41137	9.23794	9.00935	9.36289	9.09564	9.13074	9.44501	9.07135	9.01543	9.36378	9.17541	9.21832	9.35613	9.43836	9.48807	9.50137	9.30781	9.26886	9.54146	9.28908	9.30962	9.27724	9.04905	8.63643	8.90875	8.66985	8.61885	8.88475	8.88065	8.8133	9.06333	8.46092	9.02376	8.38319	8.5412
2882	9.02226	9.16931	9.1781	8.80972	9.12855	9.13368	9.1278	9.05291	8.94135	9.4278	9.35276	9.30653	9.32882	9.24935	9.41907	9.24362	8.98086	9.35374	9.10033	9.10457	9.43818	9.09022	9.01222	9.36218	9.1455	9.2241	9.36222	9.451	9.49878	9.47905	9.31365	9.25815	9.54226	9.28846	9.30992	9.27421	9.01767	8.63746	8.91292	8.65152	8.60864	8.86686	8.8969	8.80622	9.07985	8.46608	9.00862	8.38546	8.52249
2885	9.03672	9.17971	9.16894	8.79992	9.12459	9.14428	9.12442	9.07592	8.94851	9.41112	9.31679	9.29565	9.34101	9.26508	9.41268	9.2382	8.9893	9.35652	9.09725	9.13204	9.45207	9.07866	8.99546	9.37598	9.16562	9.24075	9.33353	9.42683	9.48905	9.49353	9.33046	9.24785	9.53693	9.29299	9.30179	9.28933	9.03675	8.65354	8.9435	8.67997	8.63377	8.9015	8.90766	8.82224	9.08692	8.49938	9.01026	8.40326	8.51607
2888	9.03273	9.17828	9.16462	8.80269	9.14068	9.14059	9.15455	9.05393	8.95045	9.4353	9.32571	9.28759	9.31949	9.27076	9.41842	9.24935	9.00533	9.35273	9.09765	9.12492	9.41986	9.09087	9.01954	9.38923	9.17208	9.22934	9.34946	9.45922	9.4807	9.49657	9.3052	9.27078	9.55774	9.27378	9.29135	9.26782	9.04411	8.65391	8.91134	8.66136	8.61752	8.87566	8.86983	8.82435	9.06715	8.44104	9.02447	8.43531	8.53782
2891	9.03176	9.18552	9.16023	8.80376	9.12006	9.15152	9.10901	9.05501	8.94196	9.46484	9.34319	9.33037	9.32647	9.27453	9.38534	9.22737	9.0114	9.37256	9.10174	9.11972	9.41843	9.08484	9.01775	9.38093	9.17852	9.25441	9.35266	9.43566	9.47263	9.49339	9.31029	9.27495	9.54342	9.28384	9.29555	9.2753	9.04863	8.61978	8.91107	8.67468	8.67663	8.89239	8.87091	8.78266	9.0785	8.43804	9.02691	8.38318	8.56529
2894	9.00881	9.1864	9.16469	8.81806	9.11948	9.13234	9.11368	9.05027	8.94323	9.44444	9.34919	9.2925	9.35854	9.28951	9.40448	9.21162	8.99223	9.35307	9.08032	9.12572	9.45288	9.08645	9.01408	9.36554	9.17533	9.22173	9.37504	9.45161	9.5046	9.49918	9.3356	9.29041	9.54169	9.2912	9.30138	9.27454	9.04694	8.65659	8.88519	8.6375	8.61733	8.9016	8.90356	8.80946	9.05099	8.46363	9.02835	8.40478	8.53516
2897	9.03827	9.18597	9.15566	8.81482	9.12254	9.12433	9.11712	9.07451	8.94898	9.46194	9.33485	9.30123	9.33054	9.26682	9.45243	9.22464	8.99486	9.34206	9.1021	9.14355	9.42249	9.07604	9.02478	9.37633	9.17558	9.22662	9.3493	9.44976	9.48593	9.51379	9.30213	9.26757	9.54542	9.28426	9.30252	9.29845	9.04114	8.65348	8.8896	8.66771	8.6206	8.87327	8.85029	8.83306	9.07526	8.45547	9.0109	8.41701	8.54854
2900	9.01593	9.17727	9.17456	8.8123	9.1376	9.14025	9.13633	9.06689	8.93781	9.42858	9.30449	9.33921	9.34548	9.25869	9.40559	9.22346	8.99359	9.37686	9.10189	9.12583	9.42586	9.08913	9.01803	9.40352	9.1585	9.20761	9.36204	9.44322	9.48054	9.48345	9.30476	9.26339	9.52687	9.29556	9.29654	9.27857	9.04179	8.6372	8.92145	8.66945	8.65882	8.8797	8.88791	8.8204	9.06017	8.42288	9.00563	8.40088	8.53895
2903	8.99829	9.18442	9.15093	8.81904	9.10866	9.15453	9.13276	9.07626	8.96158	9.45227	9.34475	9.31008	9.33009	9.28068	9.40586	9.24251	9.00194	9.34882	9.10951	9.12019	9.43877	9.07271	9.01803	9.39748	9.17949	9.23575	9.35159	9.45197	9.4877	9.49034	9.31624	9.27106	9.53692	9.2928	9.3063	9.2784	9.02594	8.65696	8.91715	8.64811	8.65475	8.87193	8.88339	8.8394	9.08076	8.45577	9.05353	8.40832	8.53326
2906	9.03202	9.16781	9.16428	8.80358	9.11571	9.14723	9.13287	9.05936	8.91759	9.43895	9.32665	9.31694	9.33468	9.27492	9.40904	9.23087	8.99656	9.35553	9.09779	9.12729	9.44974	9.09244	9.01364	9.39046	9.15799	9.24064	9.36274	9.44208	9.49186	9.4968	9.31279	9.26788	9.53936	9.28279	9.31532	9.26836	9.01424	8.62024	8.91865	8.64118	8.60062	8.86792	8.88865	8.80501	9.05641	8.45534	9.02534	8.42761	8.55784
2909	9.01227	9.17641	9.16106	8.82408	9.13805	9.14755	9.11809	9.04613	8.93901	9.44217	9.31925	9.2954	9.33184	9.29523	9.41306	9.20436	8.99113	9.34563	9.10377	9.13684	9.44212	9.10999	9.02167	9.3881	9.16771	9.25106	9.34758	9.46388	9.51468	9.50328	9.32387	9.28875	9.54278	9.27762	9.29941	9.27706	9.05193	8.61216	8.93867	8.66287	8.6614	8.8787	8.89587	8.83958	9.05469	8.46815	9.02795	8.42784	8.51661
2912	9.03207	9.17289	9.17215	8.80363	9.10666	9.15326	9.1257	9.06706	8.93248	9.43267	9.33481	9.29709	9.33286	9.28638	9.41246	9.21511	8.97453	9.36035	9.10816	9.1385	9.42742	9.09377	9.00603	9.3749	9.18047	9.23263	9.34243	9.45107	9.49006	9.51178	9.30111	9.27193	9.53058	9.30574	9.30145	9.27742	9.03178	8.64235	8.90606	8.69665	8.64211	8.86933	8.89125	8.81706	9.08289	8.45642	9.02131	8.40208	8.51417
2915	9.02653	9.16506	9.18754	8.82583	9.14736	9.13403	9.12192	9.0645	8.9484	9.41905	9.31384	9.3249	9.34086	9.26136	9.418	9.23193	8.98281	9.35904	9.11325	9.13968	9.43667	9.08992	9.00258	9.38584	9.18356	9.25158	9.34888	9.45805	9.49758	9.48934	9.3257	9.27066	9.51933	9.30026	9.30454	9.27108	9.04727	8.6439	8.89967	8.66395	8.64419	8.88471	8.88349	8.82648	9.08129	8.47234	9.0379	8.40802	8.53798
2918	9.02567	9.18066	9.12365	8.82333	9.10298	9.14353	9.13714	9.07961	8.94342	9.45856	9.3201	9.30274	9.32437	9.28577	9.40212	9.22773	9.00195	9.3469	9.11466	9.12327	9.42989	9.08911	9.02315	9.39763	9.17526	9.2411	9.35316	9.45453	9.47396	9.48204	9.31958	9.28655	9.53431	9.27319	9.30758	9.27995	9.03206	8.64929	8.91524	8.66251	8.61201	8.92388	8.8899	8.80759	9.08502	8.46557	9.01405	8.43996	8.53642
2921	9.02772	9.19009	9.15316	8.81518	9.12919	9.15781	9.11379	9.05908	8.95899	9.45413	9.33857	9.27922	9.34115	9.27304	9.43481	9.22572	8.99025	9.36282	9.09505	9.14622	9.45058	9.08498	9.00574	9.38744	9.16828	9.22717	9.3553	9.45608	9.49112	9.49179	9.32384	9.28227	9.54345	9.28382	9.30112	9.30369	9.04086	8.63519	8.93124	8.68525	8.65236	8.87803	8.88254	8.83262	9.07674	8.46444	8.99926	8.41318	8.5353
2924	9.02615	9.17527	9.17857	8.82599	9.11082	9.14975	9.12837	9.05621	8.94883	9.43832	9.32789	9.3157	9.33423	9.28699	9.42017	9.23681	8.97662	9.35561	9.10097	9.14057	9.43214	9.09197	9.00582	9.38545	9.19004	9.23049	9.34513	9.44	9.4878	9.51201	9.31592	9.26479	9.53012	9.29872	9.32314	9.27238	9.02929	8.62907	8.91765	8.66453	8.66838	8.87923	8.88217	8.82174	9.07228	8.46299	9.01388	8.42525	8.54889
2927	9.05946	9.19813	9.14905	8.80775	9.13713	9.16301	9.12535	9.0715	8.92493	9.44865	9.33466	9.3058	9.32274	9.27586	9.40642	9.23465	8.99201	9.35791	9.09887	9.14438	9.45282	9.09075	9.03199	9.37375	9.19105	9.24232	9.35038	9.45724	9.4991	9.48723	9.30532	9.24769	9.54386	9.29974	9.3072	9.29435	9.03337	8.6498	8.9243	8.66337	8.61971	8.89879	8.87979	8.81445	9.1007	8.46206	9.02006	8.38551	8.55318
2930	9.03757	9.19908	9.16746	8.81899	9.12833	9.1352	9.11992	9.05293	8.94972	9.4441	9.3202	9.30356	9.34348	9.3089	9.41548	9.2391	8.99844	9.3616	9.11116	9.14169	9.44813	9.09942	9.01071	9.38801	9.18592	9.2188	9.35055	9.44859	9.49193	9.49994	9.32098	9.2573	9.54789	9.3075	9.31449	9.28632	9.03967	8.63572	8.90851	8.66638	8.62242	8.88573	8.8824	8.8088	9.07517	8.46905	9.03002	8.42602	8.52329
2933	9.02795	9.16369	9.16349	8.81234	9.11539	9.16163	9.1213	9.06805	8.9463	9.45915	9.34772	9.29643	9.33673	9.28377	9.43643	9.21258	9.0017	9.37707	9.10927	9.13928	9.44642	9.08172	9.02425	9.37757	9.19505	9.24138	9.35444	9.46782	9.50101	9.49817	9.31256	9.28268	9.54925	9.29113	9.30364	9.26558	9.02221	8.64511	8.91829	8.69297	8.65867	8.88462	8.85299	8.83007	9.09242	8.46478	9.01716	8.39971	8.55798
2936	9.02747	9.19264	9.14719	8.82208	9.11678	9.1378	9.1338	9.07261	8.93618	9.44746	9.33393	9.30025	9.33213	9.27455	9.41129	9.23727	9.00355	9.37324	9.10929	9.11653	9.44402	9.08302	9.02059	9.38295	9.18529	9.24491	9.34971	9.46502	9.50005	9.49865	9.30934	9.27923	9.53222	9.28712	9.30923	9.27466	9.0423	8.60763	8.92696	8.69388	8.65271	8.90107	8.87642	8.81984	9.08605	8.48223	9.007	8.42476	8.56821
2939	9.03187	9.18351	9.17791	8.82535	9.12402	9.14367	9.10521	9.07384	8.95124	9.43527	9.32984	9.29862	9.34722	9.269	9.42133	9.2391	9.01729	9.37369	9.10312	9.15902	9.44436	9.09356	9.02276	9.39692	9.15938	9.24829	9.36919	9.43985	9.48731	9.5142	9.31847	9.28305	9.53765	9.28802	9.28514	9.29139	9.06203	8.62608	8.91871	8.65073	8.64332	8.91203	8.85203	8.81816	9.09792	8.47346	9.05982	8.41611	8.5601
2942	9.02371	9.17472	9.15829	8.83657	9.11753	9.14675	9.12719	9.05519	8.94584	9.45587	9.341	9.30783	9.33383	9.27966	9.44251	9.23889	8.99151	9.35419	9.11206	9.1233	9.42877	9.08747	9.01869	9.3888	9.1786	9.25858	9.35897	9.45594	9.49069	9.4939	9.32056	9.27969	9.54637	9.28118	9.31392	9.28931	9.04952	8.60951	8.91075	8.71004	8.63936	8.89269	8.8882	8.81895	9.0794	8.46206	9.03435	8.40139	8.54924
2945	9.05768	9.18352	9.19813	8.82046	9.12301	9.15345	9.1397	9.06587	8.95789	9.43101	9.34799	9.31894	9.34475	9.27198	9.41143	9.24619	9.00846	9.35221	9.10119	9.13313	9.45008	9.10276	9.04793	9.38249	9.17985	9.23404	9.35336	9.48056	9.50324	9.49939	9.33129	9.26673	9.54498	9.29658	9.30467	9.26537	9.02204	8.61821	8.9363	8.68547	8.63305	8.89501	8.89167	8.81419	9.09149	8.46127	9.01881	8.41441	8.56153
2948	9.04238	9.20614	9.16134	8.82025	9.1313	9.17642	9.13986	9.06436	8.93258	9.46194	9.34685	9.30023	9.33734	9.27204	9.42697	9.23498	9.00044	9.36251	9.10147	9.12936	9.44679	9.08557	9.04031	9.3828	9.18364	9.25939	9.35328	9.44509	9.51428	9.49671	9.3393	9.26037	9.54044	9.29138	9.31596	9.28854	9.01387	8.67123	8.91419	8.62484	8.62596	8.89321	8.89804	8.80566	9.09748	8.47879	9.00543	8.43261	8.55041
2951	9.02649	9.19986	9.15797	8.83607	9.12073	9.14228	9.13527	9.0811	8.94838	9.44242	9.34475	9.33153	9.34215	9.28494	9.41922	9.23835	9.00913	9.3744	9.09375	9.12406	9.43808	9.10639	9.02762	9.38854	9.16938	9.25511	9.37025	9.45764	9.48702	9.50805	9.32003	9.26425	9.54808	9.28375	9.3044	9.27803	9.03203	8.65642	8.94297	8.68043	8.65989	8.90265	8.91071	8.82919	9.09797	8.50925	9.03069	8.41288	8.56855
2954	9.04074	9.18466	9.17427	8.81681	9.11399	9.14909	9.12788	9.05689	8.92045	9.44448	9.33298	9.32119	9.35398	9.26458	9.41408	9.22812	9.00864	9.36955	9.09027	9.13476	9.44466	9.09902	9.01665	9.402	9.17539	9.25316	9.35511	9.4645	9.50378	9.5014	9.3112	9.26616	9.52666	9.28938	9.32277	9.28435	9.02834	8.66776	8.91705	8.63848	8.63515	8.88803	8.89391	8.83603	9.0789	8.48252	8.9951	8.41021	8.55954
2957	9.03343	9.19304	9.17685	8.80457	9.13003	9.15467	9.13583	9.06725	8.93167	9.45336	9.3593	9.30777	9.34572	9.28164	9.43678	9.23381	8.98558	9.34878	9.10251	9.14259	9.42899	9.09178	9.04182	9.40489	9.18798	9.24248	9.34401	9.43499	9.50524	9.50377	9.33467	9.26548	9.54168	9.2978	9.31006	9.29322	9.03917	8.62564	8.92212	8.65821	8.64265	8.87546	8.91116	8.81793	9.08859	8.45864	9.06417	8.41572	8.49909
2960	9.04145	9.16848	9.19011	8.81732	9.10846	9.15402	9.10539	9.05867	8.95247	9.4719	9.35012	9.29724	9.349	9.27532	9.43141	9.25359	9.00472	9.35914	9.10029	9.12747	9.4582	9.10502	9.02375	9.37815	9.16556	9.23971	9.35455	9.45459	9.49035	9.49426	9.29783	9.26648	9.5595	9.30035	9.32092	9.27384	9.0555	8.62099	8.90222	8.64211	8.66072	8.87845	8.89049	8.8031	9.10677	8.45196	9.02854	8.43764	8.54221
2963	9.04179	9.19095	9.17808	8.81219	9.13891	9.14907	9.12008	9.0858	8.97249	9.42753	9.33481	9.31289	9.32151	9.28159	9.42483	9.2286	9.00167	9.35907	9.11396	9.12496	9.45543	9.07025	9.00841	9.39436	9.18095	9.26346	9.35377	9.45431	9.49236	9.51254	9.31144	9.26077	9.54511	9.28542	9.32889	9.27571	9.03293	8.64155	8.92789	8.65753	8.65405	8.88212	8.90376	8.83391	9.09123	8.48871	9.00229	8.41869	8.54941
2966	9.03795	9.20129	9.17255	8.80805	9.12062	9.15499	9.12152	9.05663	8.95662	9.45999	9.35946	9.32739	9.32444	9.29463	9.41517	9.24268	9.00156	9.36075	9.11063	9.1399	9.45122	9.09371	9.02046	9.39141	9.19799	9.24907	9.34083	9.45807	9.50264	9.51015	9.30838	9.28513	9.53947	9.29513	9.32544	9.29632	9.06711	8.62763	8.9451	8.63006	8.61141	8.87085	8.88709	8.855	9.08201	8.48562	9.02388	8.39701	8.53675
2969	9.04524	9.19057	9.16222	8.82092	9.11839	9.15735	9.13734	9.06484	8.94511	9.45373	9.34632	9.30416	9.3484	9.29052	9.40919	9.23187	8.99966	9.37581	9.0883	9.13074	9.43058	9.08054	9.01754	9.36715	9.1785	9.27646	9.36829	9.44274	9.50345	9.48323	9.32138	9.26725	9.5543	9.31567	9.29876	9.27952	9.05796	8.65471	8.90595	8.71247	8.66463	8.85276	8.89345	8.82251	9.0733	8.44499	9.02049	8.41139	8.55145
2972	9.03324	9.16822	9.16579	8.82002	9.13431	9.14472	9.13158	9.07284	8.9417	9.46016	9.33848	9.32254	9.32193	9.28422	9.44331	9.26349	8.99228	9.37338	9.10947	9.16133	9.45987	9.09749	9.04392	9.38858	9.17705	9.22474	9.36569	9.4755	9.50141	9.51441	9.31567	9.24842	9.53592	9.29953	9.31576	9.29001	9.05965	8.6279	8.9146	8.65338	8.63239	8.8997	8.93104	8.81565	9.08884	8.44538	9.02785	8.41078	8.53763
2975	9.03198	9.16217	9.14479	8.8209	9.13204	9.15919	9.12607	9.05921	8.95655	9.44748	9.33418	9.30198	9.35232	9.27625	9.43948	9.23242	9.00972	9.35552	9.11079	9.13277	9.45697	9.09759	9.03503	9.39333	9.16684	9.2551	9.35204	9.45596	9.48216	9.49477	9.31632	9.27641	9.5475	9.29096	9.32125	9.29318	9.05098	8.62482	8.94254	8.66497	8.63005	8.87016	8.87308	8.8264	9.08901	8.47296	9.0349	8.39452	8.55605
2978	9.02499	9.18988	9.18615	8.81335	9.12304	9.16932	9.10893	9.06682	8.93711	9.45488	9.3389	9.31559	9.32779	9.28003	9.4359	9.27606	9.00323	9.36122	9.11382	9.15391	9.43917	9.10718	9.04276	9.38854	9.19536	9.23996	9.35793	9.47223	9.49868	9.51593	9.30448	9.27075	9.53426	9.30211	9.30113	9.28626	9.04305	8.63265	8.90204	8.63571	8.64129	8.89028	8.91356	8.80901	9.10412	8.47819	9.03061	8.43306	8.54012
2981	9.03681	9.18815	9.17578	8.8184	9.13976	9.15264	9.13749	9.07042	8.94624	9.428	9.35071	9.31567	9.36347	9.27328	9.4313	9.25885	9.00499	9.3742	9.11131	9.12713	9.45657	9.1034	9.02309	9.38947	9.16933	9.24778	9.36939	9.45802	9.50609	9.51475	9.31066	9.26571	9.5547	9.28664	9.32178	9.29153	9.04978	8.65796	8.95599	8.67439	8.61858	8.88505	8.88154	8.81795	9.08332	8.44298	9.0307	8.41832	8.55074
2984	9.04558	9.20626	9.18647	8.82286	9.12866	9.16322	9.14446	9.07338	8.95877	9.47226	9.34149	9.30302	9.34686	9.28123	9.41628	9.25637	9.01199	9.37054	9.11833	9.13363	9.45718	9.09235	9.02618	9.40312	9.19293	9.25143	9.37544	9.46717	9.49522	9.51749	9.33157	9.26405	9.56247	9.30775	9.32579	9.29595	9.03194	8.64973	8.94216	8.69442	8.63311	8.89429	8.90219	8.82837	9.07289	8.42622	9.02973	8.43498	8.52988
2987	9.05031	9.19909	9.17794	8.82639	9.14127	9.17273	9.14006	9.06187	8.95622	9.46651	9.35689	9.33059	9.33268	9.28647	9.4244	9.26111	8.9878	9.37027	9.12172	9.15265	9.43148	9.07555	9.03736	9.39102	9.19065	9.23795	9.36361	9.47628	9.50153	9.48524	9.32118	9.27815	9.56254	9.2878	9.31894	9.2865	9.07189	8.65722	8.91391	8.71347	8.66412	8.92977	8.90335	8.87195	9.11481	8.45074	9.01516	8.41126	8.52569
2990	9.04198	9.18975	9.17118	8.83516	9.1178	9.1705	9.15027	9.06989	8.93435	9.45775	9.34642	9.31687	9.34404	9.29053	9.43274	9.26314	8.99277	9.36019	9.11885	9.13996	9.44538	9.10538	9.02134	9.40145	9.18524	9.24485	9.36081	9.44532	9.51477	9.4955	9.33536	9.28853	9.55451	9.28909	9.31353	9.28598	9.02782	8.62842	8.93757	8.68307	8.68131	8.89466	8.91795	8.83155	9.0806	8.47242	9.04507	8.43451	8.55572
2993	9.04195	9.17517	9.16257	8.82417	9.15103	9.15943	9.12177	9.07952	8.95982	9.44649	9.35034	9.30883	9.32316	9.30275	9.4533	9.26351	9.00141	9.37607	9.10001	9.13617	9.44243	9.11012	9.03356	9.40553	9.17892	9.26028	9.38776	9.44327	9.49829	9.50539	9.31979	9.27636	9.55636	9.30052	9.30658	9.28336	9.02464	8.6555	8.93594	8.6911	8.61308	8.89569	8.87261	8.84863	9.10016	8.45628	9.03221	8.40989	8.55847
2996	9.03905	9.19131	9.18688	8.81483	9.14683	9.14205	9.12543	9.07118	8.95578	9.47973	9.34424	9.31885	9.32596	9.27393	9.4237	9.25415	9.00005	9.36467	9.10171	9.15538	9.44863	9.10366	9.02518	9.39191	9.19305	9.262	9.35594	9.47113	9.49525	9.51518	9.31471	9.28051	9.55087	9.28602	9.3099	9.29567	9.03511	8.61346	8.91295	8.68709	8.64665	8.89961	8.88323	8.85849	9.09954	8.47679	9.00815	8.42645	8.55695
3000	9.03318	9.19433	9.18143	8.81622	9.15257	9.15112	9.14387	9.07256	8.96294	9.45753	9.35023	9.32527	9.36103	9.29332	9.43957	9.26215	9.01265	9.37188	9.10367	9.15038	9.43822	9.10188	9.04985	9.39756	9.1918	9.26527	9.36874	9.43757	9.51661	9.5169	9.32726	9.30259	9.54297	9.31637	9.31069	9.28458	9.0526	8.65258	8.90819	8.67026	8.63986	8.89787	8.93203	8.84317	9.08302	8.45343	9.02971	8.44017	8.5602
[truncated: 558 more columns]
