# Supplementary material for: Dynamic root microbiome sustains soybean productivity under unbalanced fertilization
Source: Nat Commun. 2024 Feb 23;15:1668. doi: 10.1038/s41467-024-45925-5 (PMC10891064; doi:10.1038/s41467-024-45925-5)
Supplement: Supplementary file 4 — Source Data [file 41467_2024_45925_MOESM4_ESM.zip › Source Data/Supplemental Figure 2.xlsx]

## Sheet: Supplemental Figure 2A
Repeat	Treatment	Noudule diameter(cm)		Statistical test
NPK-1	Ctrl	0.412		Control	Treatment	P-value	Symbol
NPK-1	Ctrl	0.365		Ctrl	-N	0.00298859	**
NPK-1	Ctrl	0.363		Ctrl	-P	0.00394843	**
NPK-1	Ctrl	0.233		Ctrl	-K	0.382242
NPK-1	Ctrl	0.374
NPK-1	Ctrl	0.299
NPK-1	Ctrl	0.327
NPK-1	Ctrl	0.182
NPK-1	Ctrl	0.196
NPK-1	Ctrl	0.131
NPK-1	Ctrl	0.393
NPK-1	Ctrl	0.31
NPK-1	Ctrl	0.291
NPK-1	Ctrl	0.363
NPK-1	Ctrl	0.233
NPK-1	Ctrl	0.299
NPK-1	Ctrl	0.115
NPK-1	Ctrl	0.233
NPK-1	Ctrl	0.329
NPK-1	Ctrl	0.335
NPK-1	Ctrl	0.365
NPK-1	Ctrl	0.262
NPK-2	Ctrl	0.284
NPK-2	Ctrl	0.233
NPK-2	Ctrl	0.31
NPK-2	Ctrl	0.312
NPK-2	Ctrl	0.277
NPK-2	Ctrl	0.262
NPK-2	Ctrl	0.31
NPK-2	Ctrl	0.23
NPK-2	Ctrl	0.182
NPK-2	Ctrl	0.284
NPK-2	Ctrl	0.154
NPK-2	Ctrl	0.212
NPK-2	Ctrl	0.299
NPK-2	Ctrl	0.335
NPK-2	Ctrl	0.254
NPK-2	Ctrl	0.257
NPK-2	Ctrl	0.262
NPK-2	Ctrl	0.145
NPK-2	Ctrl	0.365
NPK-2	Ctrl	0.218
NPK-3	Ctrl	0.391
NPK-3	Ctrl	0.262
NPK-3	Ctrl	0.312
NPK-3	Ctrl	0.221
NPK-3	Ctrl	0.145
NPK-3	Ctrl	0.264
NPK-3	Ctrl	0.284
NPK-3	Ctrl	0.291
NPK-3	Ctrl	0.401
NPK-3	Ctrl	0.23
NPK-3	Ctrl	0.145
NPK-3	Ctrl	0.182
NPK-3	Ctrl	0.299
NPK-3	Ctrl	0.233
NPK-3	Ctrl	0.327
NPK-3	Ctrl	0.218
NPK-3	Ctrl	0.185
NPK-3	Ctrl	0.145
NPK-3	Ctrl	0.38
NPK-3	Ctrl	0.387
NPK-3	Ctrl	0.156
NPK-3	Ctrl	0.141
NPK-3	Ctrl	0.196
NPK-3	Ctrl	0.22
NPK-3	Ctrl	0.399
NPK-3	Ctrl	0.384
NPK-4	Ctrl	0.393
NPK-4	Ctrl	0.254
NPK-4	Ctrl	0.286
NPK-4	Ctrl	0.206
NPK-4	Ctrl	0.137
NPK-4	Ctrl	0.2
NPK-4	Ctrl	0.175
NPK-4	Ctrl	0.121
NPK-4	Ctrl	0.219
NPK-4	Ctrl	0.234
NPK-4	Ctrl	0.121
NPK-4	Ctrl	0.328
NPK-4	Ctrl	0.385
NPK-4	Ctrl	0.355
NPK-4	Ctrl	0.32
NPK-4	Ctrl	0.319
NPK-4	Ctrl	0.166
NPK-4	Ctrl	0.36
NPK-5	Ctrl	0.199
NPK-5	Ctrl	0.227
NPK-5	Ctrl	0.314
NPK-5	Ctrl	0.174
NPK-5	Ctrl	0.314
NPK-5	Ctrl	0.229
NPK-5	Ctrl	0.173
NPK-5	Ctrl	0.253
NPK-5	Ctrl	0.19
NPK-5	Ctrl	0.311
NPK-5	Ctrl	0.171
NPK-5	Ctrl	0.307
NPK-5	Ctrl	0.288
NPK-5	Ctrl	0.234
NPK-5	Ctrl	0.216
NPK-5	Ctrl	0.326
NPK-5	Ctrl	0.133
NPK-5	Ctrl	0.311
NPK-5	Ctrl	0.333
NPK-5	Ctrl	0.31
NPK-5	Ctrl	0.223
NPK-5	Ctrl	0.202
NPK-5	Ctrl	0.199
NPK-5	Ctrl	0.127
NPK-5	Ctrl	0.36
NPK-5	Ctrl	0.183
NPK-5	Ctrl	0.258
NPK-5	Ctrl	0.366
NPK-5	Ctrl	0.35
NPK-6	Ctrl	0.229
NPK-6	Ctrl	0.375
NPK-6	Ctrl	0.147
NPK-6	Ctrl	0.221
NPK-6	Ctrl	0.193
NPK-6	Ctrl	0.216
NPK-6	Ctrl	0.307
NPK-6	Ctrl	0.278
NPK-6	Ctrl	0.283
NPK-6	Ctrl	0.227
NPK-6	Ctrl	0.317
NPK-6	Ctrl	0.177
NPK-6	Ctrl	0.234
NPK-6	Ctrl	0.378
NPK-6	Ctrl	0.223
NPK-6	Ctrl	0.348
NPK-6	Ctrl	0.392
NPK-6	Ctrl	0.169
NPK-6	Ctrl	0.344
NPK-6	Ctrl	0.23
NPK-6	Ctrl	0.222
NPK-6	Ctrl	0.219
NPK-6	Ctrl	0.391
NPK-7	Ctrl	0.397
NPK-7	Ctrl	0.237
NPK-7	Ctrl	0.336
NPK-7	Ctrl	0.166
NPK-7	Ctrl	0.338
NPK-7	Ctrl	0.227
NPK-7	Ctrl	0.132
NPK-7	Ctrl	0.235
NPK-7	Ctrl	0.174
NPK-7	Ctrl	0.299
NPK-7	Ctrl	0.376
NPK-7	Ctrl	0.246
NPK-7	Ctrl	0.348
NPK-7	Ctrl	0.22
NPK-7	Ctrl	0.372
NPK-7	Ctrl	0.381
NPK-7	Ctrl	0.173
NPK-7	Ctrl	0.305
NPK-7	Ctrl	0.291
NPK-7	Ctrl	0.261
NPK-7	Ctrl	0.233
NPK-7	Ctrl	0.318
NPK-8	Ctrl	0.355
NPK-8	Ctrl	0.202
NPK-8	Ctrl	0.217
NPK-8	Ctrl	0.164
NPK-8	Ctrl	0.339
NPK-8	Ctrl	0.142
NPK-8	Ctrl	0.298
NPK-8	Ctrl	0.349
NPK-8	Ctrl	0.156
NPK-8	Ctrl	0.235
NPK-8	Ctrl	0.156
NPK-8	Ctrl	0.244
NPK-8	Ctrl	0.13
NPK-8	Ctrl	0.302
NPK-8	Ctrl	0.233
NPK-8	Ctrl	0.256
NPK-8	Ctrl	0.353
NPK-8	Ctrl	0.272
NPK-8	Ctrl	0.178
NPK-8	Ctrl	0.273
NPK-9	Ctrl	0.289
NPK-9	Ctrl	0.244
NPK-9	Ctrl	0.383
NPK-9	Ctrl	0.383
NPK-9	Ctrl	0.386
NPK-9	Ctrl	0.123
NPK-9	Ctrl	0.31
NPK-9	Ctrl	0.401
NPK-9	Ctrl	0.191
NPK-9	Ctrl	0.113
NPK-9	Ctrl	0.393
NPK-9	Ctrl	0.242
NPK-9	Ctrl	0.104
NPK-9	Ctrl	0.174
NPK-9	Ctrl	0.11
NPK-9	Ctrl	0.237
NPK-9	Ctrl	0.382
NPK-9	Ctrl	0.21
NPK-9	Ctrl	0.186
NPK-9	Ctrl	0.259
NPK-9	Ctrl	0.339
NPK-9	Ctrl	0.386
NPK-9	Ctrl	0.253
NPK-9	Ctrl	0.354
NPK-9	Ctrl	0.235
NPK-9	Ctrl	0.328
PK-1	-N	0.363
PK-1	-N	0.406
PK-1	-N	0.37
PK-1	-N	0.308
PK-1	-N	0.284
PK-1	-N	0.365
PK-1	-N	0.182
PK-1	-N	0.254
PK-1	-N	0.221
PK-1	-N	0.262
PK-1	-N	0.406
PK-1	-N	0.291
PK-1	-N	0.254
PK-1	-N	0.386
PK-1	-N	0.277
PK-1	-N	0.31
PK-1	-N	0.391
PK-1	-N	0.293
PK-1	-N	0.312
PK-1	-N	0.293
PK-1	-N	0.264
PK-1	-N	0.31
PK-1	-N	0.277
PK-1	-N	0.335
PK-1	-N	0.218
PK-1	-N	0.282
PK-1	-N	0.391
PK-1	-N	0.31
PK-1	-N	0.254
PK-1	-N	0.218
PK-1	-N	0.254
PK-1	-N	0.264
PK-1	-N	0.386
PK-2	-N	0.262
PK-2	-N	0.489
PK-2	-N	0.414
PK-2	-N	0.291
PK-2	-N	0.218
PK-2	-N	0.293
PK-2	-N	0.185
PK-2	-N	0.185
PK-2	-N	0.401
PK-2	-N	0.264
PK-2	-N	0.358
PK-2	-N	0.264
PK-2	-N	0.291
PK-2	-N	0.343
PK-2	-N	0.335
PK-2	-N	0.312
PK-2	-N	0.335
PK-2	-N	0.358
PK-2	-N	0.363
PK-2	-N	0.262
PK-2	-N	0.293
PK-2	-N	0.368
PK-2	-N	0.182
PK-2	-N	0.277
PK-2	-N	0.264
PK-3	-N	0.182
PK-3	-N	0.423
PK-3	-N	0.196
PK-3	-N	0.369
PK-3	-N	0.337
PK-3	-N	0.321
PK-3	-N	0.258
PK-3	-N	0.386
PK-3	-N	0.271
PK-3	-N	0.443
PK-3	-N	0.417
PK-3	-N	0.459
PK-3	-N	0.361
PK-3	-N	0.107
PK-3	-N	0.32
PK-3	-N	0.178
PK-3	-N	0.333
PK-3	-N	0.287
PK-3	-N	0.355
PK-3	-N	0.469
PK-3	-N	0.428
PK-3	-N	0.429
PK-3	-N	0.272
PK-3	-N	0.457
PK-3	-N	0.386
PK-3	-N	0.384
PK-3	-N	0.235
PK-3	-N	0.485
PK-3	-N	0.19
PK-3	-N	0.408
PK-4	-N	0.303
PK-4	-N	0.355
PK-4	-N	0.391
PK-4	-N	0.413
PK-4	-N	0.399
PK-4	-N	0.345
PK-4	-N	0.427
PK-4	-N	0.173
PK-4	-N	0.314
PK-4	-N	0.194
PK-4	-N	0.25
PK-4	-N	0.381
PK-4	-N	0.358
PK-4	-N	0.284
PK-4	-N	0.476
PK-4	-N	0.483
PK-4	-N	0.255
PK-4	-N	0.208
PK-4	-N	0.321
PK-4	-N	0.433
PK-4	-N	0.342
PK-4	-N	0.217
PK-4	-N	0.374
PK-4	-N	0.209
PK-4	-N	0.314
PK-4	-N	0.345
PK-5	-N	0.35
PK-5	-N	0.48
PK-5	-N	0.256
PK-5	-N	0.395
PK-5	-N	0.248
PK-5	-N	0.298
PK-5	-N	0.349
PK-5	-N	0.244
PK-5	-N	0.41
PK-5	-N	0.4
PK-5	-N	0.428
PK-5	-N	0.25
PK-5	-N	0.366
PK-5	-N	0.423
PK-5	-N	0.29
PK-5	-N	0.225
PK-5	-N	0.222
PK-5	-N	0.278
PK-5	-N	0.156
PK-5	-N	0.259
PK-5	-N	0.395
PK-5	-N	0.373
PK-5	-N	0.252
PK-5	-N	0.351
PK-6	-N	0.274
PK-6	-N	0.179
PK-6	-N	0.371
PK-6	-N	0.471
PK-6	-N	0.206
PK-6	-N	0.279
PK-6	-N	0.241
PK-6	-N	0.225
PK-6	-N	0.203
PK-6	-N	0.325
PK-6	-N	0.345
PK-6	-N	0.387
PK-6	-N	0.275
PK-6	-N	0.352
PK-6	-N	0.205
PK-6	-N	0.281
PK-6	-N	0.196
PK-6	-N	0.194
PK-6	-N	0.236
PK-6	-N	0.367
PK-6	-N	0.235
PK-6	-N	0.267
PK-6	-N	0.339
PK-6	-N	0.456
PK-6	-N	0.264
PK-6	-N	0.28
PK-6	-N	0.308
PK-6	-N	0.308
PK-6	-N	0.484
PK-6	-N	0.486
PK-6	-N	0.195
PK-6	-N	0.412
PK-6	-N	0.416
PK-6	-N	0.242
PK-6	-N	0.373
PK-6	-N	0.344
PK-6	-N	0.159
PK-6	-N	0.336
PK-7	-N	0.47
PK-7	-N	0.305
PK-7	-N	0.277
PK-7	-N	0.255
PK-7	-N	0.182
PK-7	-N	0.187
PK-7	-N	0.21
PK-7	-N	0.279
PK-7	-N	0.246
PK-7	-N	0.267
PK-7	-N	0.326
PK-7	-N	0.319
PK-7	-N	0.232
PK-7	-N	0.355
PK-7	-N	0.35
PK-7	-N	0.308
PK-7	-N	0.188
PK-7	-N	0.475
PK-7	-N	0.346
PK-7	-N	0.222
PK-7	-N	0.187
PK-7	-N	0.324
PK-7	-N	0.238
PK-7	-N	0.239
PK-7	-N	0.205
PK-7	-N	0.267
PK-7	-N	0.259
PK-7	-N	0.31
PK-7	-N	0.222
PK-7	-N	0.198
PK-7	-N	0.374
PK-7	-N	0.406
PK-7	-N	0.376
PK-7	-N	0.435
PK-8	-N	0.304
PK-8	-N	0.161
PK-8	-N	0.251
PK-8	-N	0.273
PK-8	-N	0.179
PK-8	-N	0.322
PK-8	-N	0.339
PK-8	-N	0.295
PK-8	-N	0.16
PK-8	-N	0.343
PK-8	-N	0.112
PK-8	-N	0.419
PK-8	-N	0.259
PK-8	-N	0.25
PK-8	-N	0.424
PK-8	-N	0.31
PK-8	-N	0.316
PK-8	-N	0.339
PK-8	-N	0.247
PK-8	-N	0.217
PK-8	-N	0.206
PK-8	-N	0.44
PK-8	-N	0.312
PK-8	-N	0.158
PK-8	-N	0.434
PK-8	-N	0.222
PK-8	-N	0.229
PK-9	-N	0.34
PK-9	-N	0.282
PK-9	-N	0.17
PK-9	-N	0.236
PK-9	-N	0.302
PK-9	-N	0.296
PK-9	-N	0.278
PK-9	-N	0.203
PK-9	-N	0.276
PK-9	-N	0.318
PK-9	-N	0.196
PK-9	-N	0.236
PK-9	-N	0.247
PK-9	-N	0.187
PK-9	-N	0.269
PK-9	-N	0.304
PK-9	-N	0.269
PK-9	-N	0.254
PK-9	-N	0.26
PK-9	-N	0.285
PK-9	-N	0.239
PK-9	-N	0.378
PK-9	-N	0.269
PK-9	-N	0.269
PK-9	-N	0.354
PK-9	-N	0.309
PK-9	-N	0.234
PK-9	-N	0.209
PK-9	-N	0.297
PK-9	-N	0.269
PK-9	-N	0.199
PK-9	-N	0.267
PK-9	-N	0.294
PK-9	-N	0.217
PK-9	-N	0.274
PK-9	-N	0.261
PK-9	-N	0.238
PK-9	-N	0.215
PK-9	-N	0.227
NK-1	-P	0.233
NK-1	-P	0.182
NK-1	-P	0.131
NK-1	-P	0.185
NK-1	-P	0.205
NK-1	-P	0.109
NK-2	-P	0.233
NK-2	-P	0.182
NK-2	-P	0.277
NK-2	-P	0.284
NK-2	-P	0.277
NK-2	-P	0.262
NK-2	-P	0.205
NK-2	-P	0.162
NK-2	-P	0.221
NK-2	-P	0.218
NK-2	-P	0.218
NK-2	-P	0.185
NK-2	-P	0.212
NK-2	-P	0.182
NK-2	-P	0.103
NK-2	-P	0.145
NK-2	-P	0.262
NK-2	-P	0.162
NK-2	-P	0.131
NK-2	-P	0.154
NK-2	-P	0.291
NK-2	-P	0.233
NK-3	-P	0.254
NK-3	-P	0.262
NK-3	-P	0.233
NK-3	-P	0.274
NK-3	-P	0.31
NK-3	-P	0.154
NK-3	-P	0.221
NK-3	-P	0.221
NK-3	-P	0.254
NK-4	-P	0.291
NK-4	-P	0.196
NK-4	-P	0.262
NK-4	-P	0.145
NK-4	-P	0.23
NK-4	-P	0.115
NK-4	-P	0.115
NK-4	-P	0.212
NK-4	-P	0.182
NK-4	-P	0.325
NK-4	-P	0.254
NK-4	-P	0.221
NK-4	-P	0.221
NK-4	-P	0.182
NK-4	-P	0.131
NK-4	-P	0.284
NK-5	-P	0.233
NK-5	-P	0.343
NK-5	-P	0.308
NK-5	-P	0.257
NK-5	-P	0.264
NK-5	-P	0.233
NK-5	-P	0.295
NK-5	-P	0.347
NK-6	-P	0.33
NK-6	-P	0.22
NK-6	-P	0.295
NK-6	-P	0.235
NK-6	-P	0.367
NK-6	-P	0.238
NK-6	-P	0.268
NK-6	-P	0.286
NK-6	-P	0.263
NK-6	-P	0.309
NK-6	-P	0.227
NK-6	-P	0.208
NK-6	-P	0.213
NK-6	-P	0.222
NK-6	-P	0.134
NK-6	-P	0.319
NK-6	-P	0.112
NK-6	-P	0.227
NK-6	-P	0.192
NK-7	-P	0.152
NK-7	-P	0.265
NK-7	-P	0.324
NK-7	-P	0.19
NK-7	-P	0.235
NK-7	-P	0.163
NK-7	-P	0.17
NK-7	-P	0.218
NK-7	-P	0.13
NK-7	-P	0.251
NK-7	-P	0.173
NK-7	-P	0.244
NK-7	-P	0.138
NK-7	-P	0.233
NK-7	-P	0.197
NK-8	-P	0.182
NK-8	-P	0.263
NK-8	-P	0.268
NK-8	-P	0.174
NK-8	-P	0.193
NK-8	-P	0.248
NK-8	-P	0.262
NK-9	-P	0.256
NK-9	-P	0.157
NK-9	-P	0.158
NK-9	-P	0.193
NK-9	-P	0.264
NK-9	-P	0.217
NK-9	-P	0.233
NK-9	-P	0.305
NK-9	-P	0.228
NK-9	-P	0.241
NK-1	-K	0.425
NK-1	-K	0.162
NK-1	-K	0.218
NK-1	-K	0.212
NK-1	-K	0.257
NK-1	-K	0.131
NK-1	-K	0.162
NK-1	-K	0.379
NK-2	-K	0.277
NK-2	-K	0.401
NK-2	-K	0.205
NK-2	-K	0.221
NK-2	-K	0.036
NK-2	-K	0.145
NK-2	-K	0.131
NK-2	-K	0.182
NK-2	-K	0.23
NK-2	-K	0.312
NK-2	-K	0.308
NK-2	-K	0.109
NK-2	-K	0.393
NK-2	-K	0.212
NK-2	-K	0.212
NK-2	-K	0.262
NK-2	-K	0.308
NK-2	-K	0.277
NK-3	-K	0.218
NK-3	-K	0.182
NK-3	-K	0.262
NK-3	-K	0.205
NK-3	-K	0.437
NK-3	-K	0.244
NK-3	-K	0.359
NK-3	-K	0.212
NK-3	-K	0.293
NK-3	-K	0.109
NK-3	-K	0.182
NK-3	-K	0.23
NK-3	-K	0.31
NK-3	-K	0.257
NK-3	-K	0.284
NK-3	-K	0.244
NK-3	-K	0.162
NK-3	-K	0.109
NK-3	-K	0.109
NK-3	-K	0.196
NK-3	-K	0.196
NK-3	-K	0.308
NK-3	-K	0.145
NK-3	-K	0.254
NK-3	-K	0.293
NK-3	-K	0.391
NK-4	-K	0.363
NK-4	-K	0.182
NK-4	-K	0.264
NK-4	-K	0.15
NK-4	-K	0.185
NK-4	-K	0.182
NK-4	-K	0.443
NK-4	-K	0.291
NK-4	-K	0.271
NK-5	-K	0.406
NK-5	-K	0.13
NK-5	-K	0.133
NK-5	-K	0.3
NK-5	-K	0.188
NK-5	-K	0.248
NK-5	-K	0.389
NK-5	-K	0.193
NK-5	-K	0.274
NK-5	-K	0.144
NK-5	-K	0.214
NK-5	-K	0.103
NK-5	-K	0.162
NK-5	-K	0.197
NK-5	-K	0.151
NK-6	-K	0.319
NK-6	-K	0.177
NK-6	-K	0.25
NK-6	-K	0.104
NK-6	-K	0.392
NK-6	-K	0.248
NK-6	-K	0.196
NK-6	-K	0.283
NK-6	-K	0.226
NK-6	-K	0.143
NK-6	-K	0.363
NK-6	-K	0.188
NK-6	-K	0.412
NK-6	-K	0.301
NK-6	-K	0.372
NK-6	-K	0.174
NK-6	-K	0.164
NK-6	-K	0.251
NK-6	-K	0.232
NK-6	-K	0.197
NK-6	-K	0.127
NK-6	-K	0.276
NK-6	-K	0.188
NK-6	-K	0.394
NK-6	-K	0.196
NK-6	-K	0.107
NK-6	-K	0.215
NK-6	-K	0.218
NK-6	-K	0.269
NK-6	-K	0.256
NK-6	-K	0.379
NK-6	-K	0.101
NK-7	-K	0.124
NK-7	-K	0.391
NK-7	-K	0.297
NK-7	-K	0.172
NK-7	-K	0.145
NK-7	-K	0.416
NK-7	-K	0.108
NK-7	-K	0.375
NK-7	-K	0.402
NK-7	-K	0.352
NK-7	-K	0.181
NK-7	-K	0.403
NK-7	-K	0.332
NK-8	-K	0.194
NK-8	-K	0.318
NK-8	-K	0.39
NK-8	-K	0.316
NK-8	-K	0.384
NK-8	-K	0.162
NK-8	-K	0.327
NK-8	-K	0.322
NK-8	-K	0.161
NK-8	-K	0.278
NK-8	-K	0.149
NK-8	-K	0.29
NK-8	-K	0.345
NK-8	-K	0.17
NK-8	-K	0.334
NK-8	-K	0.212
NK-9	-K	0.296
NK-9	-K	0.122
NK-9	-K	0.383
NK-9	-K	0.222
NK-9	-K	0.137
NK-9	-K	0.283
NK-9	-K	0.164
NK-9	-K	0.361

## Sheet: Supplemental Figure 2B
Repeat	Treatment	Noudule number		Statistical test
NPK-1	Ctrl	22		Control	Treatment	P-value	Symbol
NPK-2	Ctrl	20		Ctrl	-N	0.0265099	*
NPK-3	Ctrl	26		Ctrl	-P	0.00238986	**
NPK-4	Ctrl	18		Ctrl	-K	0.0593426
NPK-5	Ctrl	29
NPK-6	Ctrl	23
NPK-7	Ctrl	22
NPK-8	Ctrl	20
NPK-9	Ctrl	26
PK-1	-N	33
PK-2	-N	25
PK-3	-N	30
PK-4	-N	26
PK-5	-N	24
PK-6	-N	38
PK-7	-N	34
PK-8	-N	27
PK-9	-N	39
NK-1	-P	6
NK-2	-P	22
NK-3	-P	9
NK-4	-P	16
NK-5	-P	8
NK-6	-P	19
NK-7	-P	15
NK-8	-P	7
NK-9	-P	10
NP-1	-K	8
NP-2	-K	18
NP-3	-K	26
NP-4	-K	9
NP-5	-K	15
NP-6	-K	32
NP-7	-K	13
NP-8	-K	16
NP-9	-K	8
