# Supplementary material for: Dynamic root microbiome sustains soybean productivity under unbalanced fertilization
Source: Nat Commun. 2024 Feb 23;15:1668. doi: 10.1038/s41467-024-45925-5 (PMC10891064; doi:10.1038/s41467-024-45925-5)
Supplement: Supplementary file 4 — Source Data [file 41467_2024_45925_MOESM4_ESM.zip › Source Data/Supplemental Figure 3.xlsx]

## Sheet: Supplemental Figure 3A
	BS-NK-1	BS-NK-2	BS-NK-3	BS-NK-4	BS-NK-5	BS-NK-6	BS-NK-7	BS-NK-8	BS-NK-9	BS-NP-1	BS-NP-2	BS-NP-3	BS-NP-4	BS-NP-5	BS-NP-6	BS-NP-7	BS-NP-8	BS-NP-9	BS-NPK-1	BS-NPK-2	BS-NPK-3	BS-NPK-4	BS-NPK-5	BS-NPK-6	BS-NPK-7	BS-NPK-8	BS-NPK-9	BS-PK-1	BS-PK-2	BS-PK-3	BS-PK-4	BS-PK-5	BS-PK-6	BS-PK-7	BS-PK-8	BS-PK-9	RS-1NK-1	RS-1NK-2	RS-1NK-3	RS-1NK-4	RS-1NK-5	RS-1NK-6	RS-1NK-7	RS-1NK-8	RS-1NK-9	RS-1NP-1	RS-1NP-2	RS-1NP-3	RS-1NP-4
BS-NK-1	0	0.302534	0.391927	0.174808	0.328187	0.32919	0.222878	0.443534	0.41038	0.373249	0.352883	0.29253	0.389949	0.383276	0.397948	0.308302	0.327834	0.385988	0.422017	0.274501	0.341585	0.379861	0.279435	0.37167	0.332913	0.321583	0.375698	0.662112	0.649137	0.674074	0.691238	0.658381	0.656423	0.662346	0.656905	0.658051	0.606584	0.617511	0.506567	0.569038	0.57883	0.605178	0.635455	0.512155	0.416597	0.599021	0.604249	0.562157	0.534693
BS-NK-2	0.302534	0	0.333401	0.33066	0.211266	0.224509	0.305698	0.384424	0.347177	0.270767	0.281065	0.261828	0.288276	0.320334	0.330462	0.278889	0.32272	0.290794	0.396629	0.273802	0.263649	0.333333	0.282146	0.307439	0.266438	0.284423	0.327206	0.575683	0.570537	0.592933	0.635009	0.579188	0.570111	0.594794	0.579434	0.579773	0.531293	0.545501	0.42753	0.501924	0.509925	0.549646	0.573401	0.464066	0.337526	0.535231	0.537914	0.485261	0.454914
BS-NK-3	0.391927	0.333401	0	0.429929	0.33095	0.329214	0.367652	0.229086	0.195726	0.328682	0.32255	0.316451	0.357513	0.350854	0.334384	0.323393	0.350915	0.333555	0.3926	0.344963	0.361486	0.354068	0.361018	0.353107	0.321678	0.338467	0.357786	0.588363	0.571893	0.544844	0.610424	0.583943	0.553713	0.580322	0.585032	0.525385	0.565473	0.610668	0.481647	0.556333	0.557406	0.527066	0.635038	0.540837	0.422366	0.598981	0.569694	0.549717	0.525513
BS-NK-4	0.174808	0.33066	0.429929	0	0.343595	0.342682	0.249964	0.456122	0.418593	0.398349	0.381067	0.330755	0.396908	0.402983	0.42482	0.335938	0.338326	0.399331	0.4364	0.314677	0.37465	0.38831	0.293476	0.394497	0.349803	0.345559	0.402164	0.677209	0.667983	0.690033	0.703757	0.667339	0.673734	0.674856	0.672969	0.667752	0.630103	0.64004	0.533079	0.59804	0.601841	0.622882	0.651334	0.541683	0.453392	0.622012	0.62245	0.581962	0.56413
BS-NK-5	0.328187	0.211266	0.33095	0.343595	0	0.172575	0.269271	0.356085	0.342603	0.296879	0.271924	0.291647	0.315866	0.274026	0.29098	0.275265	0.297129	0.280067	0.33527	0.281593	0.30034	0.27813	0.278503	0.280826	0.242783	0.254771	0.282518	0.59436	0.5655	0.621611	0.604166	0.570509	0.580753	0.578793	0.570399	0.588388	0.58344	0.603536	0.420722	0.569194	0.575227	0.531549	0.633636	0.535618	0.366545	0.596815	0.592379	0.535449	0.511422
BS-NK-6	0.32919	0.224509	0.329214	0.342682	0.172575	0	0.263827	0.351361	0.342818	0.299636	0.272509	0.298577	0.321196	0.278057	0.291331	0.26995	0.290653	0.279727	0.325312	0.285807	0.309658	0.282023	0.28064	0.280663	0.254327	0.256123	0.282219	0.595068	0.564583	0.625422	0.603448	0.566888	0.580808	0.578484	0.570285	0.590838	0.59036	0.607157	0.424527	0.573773	0.58136	0.535585	0.63902	0.538353	0.370475	0.600302	0.596135	0.543315	0.515567
BS-NK-7	0.222878	0.305698	0.367652	0.249964	0.269271	0.263827	0	0.377558	0.388752	0.3649	0.313376	0.3026	0.383993	0.311004	0.33921	0.277643	0.288114	0.35036	0.333181	0.271136	0.342418	0.306542	0.268514	0.312093	0.288826	0.265109	0.311525	0.660208	0.621217	0.679912	0.640159	0.630222	0.642601	0.635264	0.631317	0.641745	0.637428	0.64854	0.478142	0.608191	0.619793	0.563553	0.675907	0.560027	0.413821	0.633282	0.635031	0.585946	0.560585
BS-NK-8	0.443534	0.384424	0.229086	0.456122	0.356085	0.351361	0.377558	0	0.245655	0.384547	0.354973	0.376445	0.408639	0.338222	0.336941	0.354028	0.347896	0.357055	0.346815	0.399379	0.426224	0.327291	0.397712	0.369962	0.340577	0.35869	0.360876	0.622302	0.577486	0.593405	0.58519	0.586489	0.582015	0.579583	0.587368	0.541525	0.637749	0.673743	0.519448	0.628647	0.629971	0.532412	0.698562	0.616163	0.481422	0.663297	0.640615	0.611163	0.589516
BS-NK-9	0.41038	0.347177	0.195726	0.418593	0.342603	0.342818	0.388752	0.245655	0	0.348507	0.351145	0.344372	0.351204	0.368848	0.355383	0.339755	0.347626	0.341125	0.399956	0.366348	0.388731	0.353954	0.36295	0.375217	0.326429	0.360789	0.381214	0.604643	0.595221	0.562109	0.624759	0.595127	0.567807	0.592833	0.5981	0.535213	0.587644	0.627369	0.514871	0.582092	0.574434	0.554901	0.647113	0.565454	0.458944	0.615078	0.589732	0.565737	0.553029
BS-NP-1	0.373249	0.270767	0.328682	0.398349	0.296879	0.299636	0.3649	0.384547	0.348507	0	0.264533	0.26386	0.186916	0.311762	0.252651	0.281143	0.331431	0.208588	0.402024	0.304941	0.238269	0.338763	0.317158	0.286757	0.278914	0.286612	0.303336	0.514256	0.503963	0.529875	0.575852	0.517128	0.500364	0.525328	0.512898	0.514616	0.503613	0.535575	0.437291	0.504203	0.510787	0.511748	0.568249	0.483892	0.36756	0.51696	0.502808	0.468981	0.436387
BS-NP-2	0.352883	0.281065	0.32255	0.381067	0.271924	0.272509	0.313376	0.354973	0.351145	0.264533	0	0.253026	0.294051	0.19183	0.269748	0.235412	0.279943	0.266105	0.315215	0.258541	0.283452	0.272001	0.267698	0.262207	0.225765	0.240528	0.271191	0.58677	0.551174	0.614555	0.60909	0.568444	0.572876	0.581093	0.56571	0.585472	0.58066	0.601894	0.445353	0.564781	0.575516	0.541379	0.636618	0.542871	0.390139	0.580272	0.576182	0.522621	0.485518
BS-NP-3	0.29253	0.261828	0.316451	0.330755	0.291647	0.298577	0.3026	0.376445	0.344372	0.26386	0.253026	0	0.294938	0.304514	0.325863	0.175953	0.268438	0.299487	0.392251	0.21766	0.239477	0.33074	0.242524	0.296968	0.247252	0.263217	0.307255	0.61291	0.613525	0.611704	0.660033	0.626207	0.598312	0.627422	0.627336	0.602017	0.549946	0.565693	0.450734	0.511057	0.524827	0.547202	0.58857	0.473741	0.363921	0.536822	0.533814	0.491812	0.450057
BS-NP-4	0.389949	0.288276	0.357513	0.396908	0.315866	0.321196	0.383993	0.408639	0.351204	0.186916	0.294051	0.294938	0	0.342823	0.298115	0.300499	0.343616	0.239277	0.435075	0.328234	0.268916	0.36134	0.323777	0.32695	0.302309	0.319312	0.343982	0.517229	0.519157	0.531636	0.592275	0.521221	0.508529	0.535625	0.524469	0.521393	0.504728	0.53066	0.459815	0.511102	0.504212	0.530808	0.563866	0.487742	0.391946	0.517629	0.501405	0.466865	0.449697
BS-NP-5	0.383276	0.320334	0.350854	0.402983	0.274026	0.278057	0.311004	0.338222	0.368848	0.311762	0.19183	0.304514	0.342823	0	0.256141	0.269359	0.26907	0.274497	0.271294	0.296483	0.334756	0.246574	0.293475	0.260453	0.246112	0.240692	0.257789	0.60915	0.55322	0.645115	0.590454	0.567965	0.58985	0.580614	0.567774	0.599035	0.623141	0.647861	0.458962	0.615309	0.624777	0.536308	0.678336	0.592009	0.428303	0.625855	0.620876	0.568617	0.536284
BS-NP-6	0.397948	0.330462	0.334384	0.42482	0.29098	0.291331	0.33921	0.336941	0.355383	0.252651	0.269748	0.325863	0.298115	0.256141	0	0.296604	0.300946	0.206879	0.3029	0.319327	0.312022	0.271127	0.325849	0.244921	0.269693	0.261729	0.247657	0.554677	0.499827	0.59172	0.529973	0.51634	0.528497	0.519491	0.512941	0.538039	0.597693	0.627634	0.443806	0.602213	0.610274	0.499466	0.662906	0.577791	0.416591	0.613631	0.602786	0.564157	0.525284
BS-NP-7	0.308302	0.278889	0.323393	0.335938	0.275265	0.26995	0.277643	0.354028	0.339755	0.281143	0.235412	0.175953	0.300499	0.269359	0.296604	0	0.217566	0.281994	0.342487	0.222197	0.272001	0.282337	0.221595	0.27205	0.220892	0.227246	0.278369	0.627233	0.614474	0.635643	0.650384	0.628346	0.608615	0.62408	0.627354	0.609204	0.586466	0.60647	0.456512	0.557208	0.57038	0.544624	0.632571	0.52359	0.383966	0.577677	0.581131	0.524541	0.492555
BS-NP-8	0.327834	0.32272	0.350915	0.338326	0.297129	0.290653	0.288114	0.347896	0.347626	0.331431	0.279943	0.268438	0.343616	0.26907	0.300946	0.217566	0	0.295726	0.303141	0.264662	0.340838	0.256491	0.247699	0.293804	0.245403	0.249147	0.29645	0.646558	0.62244	0.667709	0.64781	0.621925	0.626596	0.622633	0.626559	0.622385	0.635828	0.65478	0.494238	0.618418	0.62608	0.560125	0.679949	0.582718	0.443184	0.632345	0.63163	0.575704	0.554054
BS-NP-9	0.385988	0.290794	0.333555	0.399331	0.280067	0.279727	0.35036	0.357055	0.341125	0.208588	0.266105	0.299487	0.239277	0.274497	0.206879	0.281994	0.295726	0	0.342473	0.311693	0.279778	0.292748	0.309321	0.257494	0.256169	0.265079	0.266684	0.535504	0.504591	0.56629	0.558186	0.512468	0.515043	0.518137	0.512159	0.52478	0.555027	0.584136	0.440558	0.559754	0.56388	0.512409	0.617705	0.532003	0.391916	0.568607	0.55675	0.516569	0.490729
BS-NPK-1	0.422017	0.396629	0.3926	0.4364	0.33527	0.325312	0.333181	0.346815	0.399956	0.402024	0.315215	0.392251	0.435075	0.271294	0.3029	0.342487	0.303141	0.342473	0	0.333943	0.413186	0.225727	0.327211	0.293955	0.294661	0.281749	0.282314	0.6556	0.59483	0.695352	0.589087	0.602498	0.634131	0.59813	0.601732	0.636168	0.693864	0.715465	0.515007	0.687865	0.696445	0.546764	0.740379	0.661878	0.499648	0.69748	0.695278	0.64647	0.624062
BS-NPK-2	0.274501	0.273802	0.344963	0.314677	0.281593	0.285807	0.271136	0.399379	0.366348	0.304941	0.258541	0.21766	0.328234	0.296483	0.319327	0.222197	0.264662	0.311693	0.333943	0	0.258824	0.285231	0.166173	0.271136	0.227999	0.210959	0.277577	0.63448	0.618043	0.649518	0.652592	0.628183	0.622322	0.627793	0.629145	0.627835	0.597631	0.612007	0.467334	0.559273	0.572549	0.557628	0.632874	0.522328	0.400151	0.581913	0.581488	0.532041	0.497544
BS-NPK-3	0.341585	0.263649	0.361486	0.37465	0.30034	0.309658	0.342418	0.426224	0.388731	0.238269	0.283452	0.239477	0.268916	0.334756	0.312022	0.272001	0.340838	0.279778	0.413186	0.258824	0	0.348348	0.279701	0.24625	0.270209	0.252148	0.267857	0.55103	0.542794	0.575309	0.60765	0.561306	0.545097	0.561637	0.559383	0.564393	0.509427	0.527677	0.420715	0.494258	0.502294	0.528328	0.557763	0.465484	0.34822	0.510328	0.511441	0.473793	0.426331
BS-NPK-4	0.379861	0.333333	0.354068	0.38831	0.27813	0.282023	0.306542	0.327291	0.353954	0.338763	0.272001	0.33074	0.36134	0.246574	0.271127	0.282337	0.256491	0.292748	0.225727	0.285231	0.348348	0	0.270583	0.255317	0.223743	0.237665	0.256809	0.629683	0.574765	0.659112	0.591503	0.587886	0.606255	0.586271	0.584356	0.604785	0.648415	0.670978	0.481426	0.63736	0.644065	0.53976	0.697797	0.608319	0.451104	0.653075	0.649145	0.593792	0.569336
BS-NPK-5	0.279435	0.282146	0.361018	0.293476	0.278503	0.28064	0.268514	0.397712	0.36295	0.317158	0.267698	0.242524	0.323777	0.293475	0.325849	0.221595	0.247699	0.309321	0.327211	0.166173	0.279701	0.270583	0	0.272125	0.23283	0.212133	0.282624	0.641898	0.62387	0.659627	0.656781	0.632713	0.627425	0.62886	0.633361	0.631067	0.607329	0.62202	0.475978	0.575608	0.585178	0.560883	0.640928	0.533989	0.412734	0.593555	0.595143	0.537529	0.514973
BS-NPK-6	0.37167	0.307439	0.353107	0.394497	0.280826	0.280663	0.312093	0.369962	0.375217	0.286757	0.262207	0.296968	0.32695	0.260453	0.244921	0.27205	0.293804	0.257494	0.293955	0.271136	0.24625	0.255317	0.272125	0	0.239703	0.189495	0.159974	0.587908	0.538523	0.628775	0.563839	0.553584	0.565411	0.55307	0.553592	0.582606	0.597005	0.619716	0.421073	0.591943	0.598729	0.504648	0.652388	0.564979	0.397046	0.604227	0.601291	0.554604	0.51637
BS-NPK-7	0.332913	0.266438	0.321678	0.349803	0.242783	0.254327	0.288826	0.340577	0.326429	0.278914	0.225765	0.247252	0.302309	0.246112	0.269693	0.220892	0.245403	0.256169	0.294661	0.227999	0.270209	0.223743	0.23283	0.239703	0	0.207916	0.247135	0.596965	0.566993	0.622478	0.603939	0.578886	0.576575	0.585632	0.576938	0.583224	0.590551	0.610356	0.443639	0.570839	0.580909	0.538594	0.64231	0.539932	0.392383	0.5901	0.587604	0.530483	0.50258
BS-NPK-8	0.321583	0.284423	0.338467	0.345559	0.254771	0.256123	0.265109	0.35869	0.360789	0.286612	0.240528	0.263217	0.319312	0.240692	0.261729	0.227246	0.249147	0.265079	0.281749	0.210959	0.252148	0.237665	0.212133	0.189495	0.207916	0	0.196271	0.611399	0.572696	0.64495	0.598758	0.584233	0.593974	0.583095	0.583681	0.604011	0.602723	0.622634	0.437875	0.588457	0.601066	0.526103	0.653631	0.55561	0.391621	0.599026	0.600991	0.547127	0.512821
BS-NPK-9	0.375698	0.327206	0.357786	0.402164	0.282518	0.282219	0.311525	0.360876	0.381214	0.303336	0.271191	0.307255	0.343982	0.257789	0.247657	0.278369	0.29645	0.266684	0.282314	0.277577	0.267857	0.256809	0.282624	0.159974	0.247135	0.196271	0	0.595003	0.543247	0.637169	0.558335	0.553023	0.575603	0.553756	0.55833	0.590817	0.608681	0.634371	0.426451	0.607721	0.616175	0.511279	0.666627	0.579152	0.410148	0.618083	0.615869	0.567962	0.533057
BS-PK-1	0.662112	0.575683	0.588363	0.677209	0.59436	0.595068	0.660208	0.622302	0.604643	0.514256	0.58677	0.61291	0.517229	0.60915	0.554677	0.627233	0.646558	0.535504	0.6556	0.63448	0.55103	0.629683	0.641898	0.587908	0.596965	0.611399	0.595003	0	0.296949	0.285243	0.453909	0.311188	0.214102	0.31574	0.312071	0.325836	0.55537	0.619311	0.643645	0.654997	0.640871	0.65078	0.607516	0.675654	0.621848	0.658516	0.604855	0.652997	0.639763
BS-PK-2	0.649137	0.570537	0.571893	0.667983	0.5655	0.564583	0.621217	0.577486	0.595221	0.503963	0.551174	0.613525	0.519157	0.55322	0.499827	0.614474	0.62244	0.504591	0.59483	0.618043	0.542794	0.574765	0.62387	0.538523	0.566993	0.572696	0.543247	0.296949	0	0.386017	0.319741	0.20419	0.270382	0.238413	0.198468	0.33127	0.610477	0.664098	0.615533	0.684366	0.684339	0.610147	0.676528	0.705237	0.612185	0.691385	0.650165	0.676547	0.651618
BS-PK-3	0.674074	0.592933	0.544844	0.690033	0.621611	0.625422	0.679912	0.593405	0.562109	0.529875	0.614555	0.611704	0.531636	0.645115	0.59172	0.635643	0.667709	0.56629	0.695352	0.649518	0.575309	0.659112	0.659627	0.628775	0.622478	0.64495	0.637169	0.285243	0.386017	0	0.53166	0.404387	0.267061	0.413831	0.407582	0.272387	0.528002	0.606171	0.661832	0.623228	0.606842	0.645784	0.584483	0.653642	0.626503	0.635757	0.559066	0.632452	0.621306
BS-PK-4	0.691238	0.635009	0.610424	0.703757	0.604166	0.603448	0.640159	0.58519	0.624759	0.575852	0.60909	0.660033	0.592275	0.590454	0.529973	0.650384	0.64781	0.558186	0.589087	0.652592	0.60765	0.591503	0.656781	0.563839	0.603939	0.598758	0.558335	0.453909	0.319741	0.53166	0	0.321574	0.415179	0.292695	0.313642	0.420297	0.716114	0.753205	0.658914	0.762397	0.762473	0.628853	0.765592	0.770887	0.673712	0.770271	0.740581	0.74872	0.727673
BS-PK-5	0.658381	0.579188	0.583943	0.667339	0.570509	0.566888	0.630222	0.586489	0.595127	0.517128	0.568444	0.626207	0.521221	0.567965	0.51634	0.628346	0.621925	0.512468	0.602498	0.628183	0.561306	0.587886	0.632713	0.553584	0.578886	0.584233	0.553023	0.311188	0.20419	0.404387	0.321574	0	0.284108	0.222544	0.198159	0.330448	0.624157	0.674163	0.630952	0.699676	0.692286	0.626787	0.681933	0.71369	0.628081	0.700791	0.662184	0.683009	0.667059
BS-PK-6	0.656423	0.570111	0.553713	0.673734	0.580753	0.580808	0.642601	0.582015	0.567807	0.500364	0.572876	0.598312	0.508529	0.58985	0.528497	0.608615	0.626596	0.515043	0.634131	0.622322	0.545097	0.606255	0.627425	0.565411	0.576575	0.593974	0.575603	0.214102	0.270382	0.267061	0.415179	0.284108	0	0.285749	0.284286	0.250325	0.566343	0.630952	0.630324	0.655305	0.642835	0.619593	0.6254	0.675016	0.610753	0.659673	0.601424	0.647921	0.634403
BS-PK-7	0.662346	0.594794	0.580322	0.674856	0.578793	0.578484	0.635264	0.579583	0.592833	0.525328	0.581093	0.627422	0.535625	0.580614	0.519491	0.62408	0.622633	0.518137	0.59813	0.627793	0.561637	0.586271	0.62886	0.55307	0.585632	0.583095	0.553756	0.31574	0.238413	0.413831	0.292695	0.222544	0.285749	0	0.219891	0.320166	0.643864	0.692033	0.642542	0.711653	0.704847	0.628919	0.695046	0.720066	0.637546	0.715298	0.676253	0.699854	0.681143
BS-PK-8	0.656905	0.579434	0.585032	0.672969	0.570399	0.570285	0.631317	0.587368	0.5981	0.512898	0.56571	0.627336	0.524469	0.567774	0.512941	0.627354	0.626559	0.512159	0.601732	0.629145	0.559383	0.584356	0.633361	0.553592	0.576938	0.583681	0.55833	0.312071	0.198468	0.407582	0.313642	0.198159	0.284286	0.219891	0	0.331881	0.627803	0.678486	0.63291	0.697511	0.692929	0.626207	0.68398	0.714164	0.62661	0.703187	0.662783	0.684564	0.667595
BS-PK-9	0.658051	0.579773	0.525385	0.667752	0.588388	0.590838	0.641745	0.541525	0.535213	0.514616	0.585472	0.602017	0.521393	0.599035	0.538039	0.609204	0.622385	0.52478	0.636168	0.627835	0.564393	0.604785	0.631067	0.582606	0.583224	0.604011	0.590817	0.325836	0.33127	0.272387	0.420297	0.330448	0.250325	0.320166	0.331881	0	0.593565	0.657666	0.652028	0.670572	0.653732	0.621817	0.652057	0.685953	0.62664	0.679565	0.615762	0.659283	0.649081
RS-1NK-1	0.606584	0.531293	0.565473	0.630103	0.58344	0.59036	0.637428	0.637749	0.587644	0.503613	0.58066	0.549946	0.504728	0.623141	0.597693	0.586466	0.635828	0.555027	0.693864	0.597631	0.509427	0.648415	0.607329	0.597005	0.590551	0.602723	0.608681	0.55537	0.610477	0.528002	0.716114	0.624157	0.566343	0.643864	0.627803	0.593565	0	0.23631	0.458564	0.284761	0.25889	0.518105	0.241229	0.344185	0.408823	0.282412	0.24429	0.299194	0.281054
RS-1NK-2	0.617511	0.545501	0.610668	0.64004	0.603536	0.607157	0.64854	0.673743	0.627369	0.535575	0.601894	0.565693	0.53066	0.647861	0.627634	0.60647	0.65478	0.584136	0.715465	0.612007	0.527677	0.670978	0.62202	0.619716	0.610356	0.622634	0.634371	0.619311	0.664098	0.606171	0.753205	0.674163	0.630952	0.692033	0.678486	0.657666	0.23631	0	0.466777	0.226441	0.192625	0.570005	0.232006	0.295079	0.421731	0.216183	0.293802	0.277754	0.258742
RS-1NK-3	0.506567	0.42753	0.481647	0.533079	0.420722	0.424527	0.478142	0.519448	0.514871	0.437291	0.445353	0.450734	0.459815	0.458962	0.443806	0.456512	0.494238	0.440558	0.515007	0.467334	0.420715	0.481426	0.475978	0.421073	0.443639	0.437875	0.426451	0.643645	0.615533	0.661832	0.658914	0.630952	0.630324	0.642542	0.63291	0.652028	0.458564	0.466777	0	0.457704	0.464101	0.340352	0.529145	0.429748	0.25758	0.46869	0.475172	0.408688	0.383314
RS-1NK-4	0.569038	0.501924	0.556333	0.59804	0.569194	0.573773	0.608191	0.628647	0.582092	0.504203	0.564781	0.511057	0.511102	0.615309	0.602213	0.557208	0.618418	0.559754	0.687865	0.559273	0.494258	0.63736	0.575608	0.591943	0.570839	0.588457	0.607721	0.654997	0.684366	0.623228	0.762397	0.699676	0.655305	0.711653	0.697511	0.670572	0.284761	0.226441	0.457704	0	0.177186	0.564746	0.252373	0.24524	0.377765	0.250289	0.310059	0.278002	0.235411
RS-1NK-5	0.57883	0.509925	0.557406	0.601841	0.575227	0.58136	0.619793	0.629971	0.574434	0.510787	0.575516	0.524827	0.504212	0.624777	0.610274	0.57038	0.62608	0.56388	0.696445	0.572549	0.502294	0.644065	0.585178	0.598729	0.580909	0.601066	0.616175	0.640871	0.684339	0.606842	0.762473	0.692286	0.642835	0.704847	0.692929	0.653732	0.25889	0.192625	0.464101	0.177186	0	0.551836	0.227906	0.243275	0.394272	0.220563	0.276503	0.253775	0.23822
RS-1NK-6	0.605178	0.549646	0.527066	0.622882	0.531549	0.535585	0.563553	0.532412	0.554901	0.511748	0.541379	0.547202	0.530808	0.536308	0.499466	0.544624	0.560125	0.512409	0.546764	0.557628	0.528328	0.53976	0.560883	0.504648	0.538594	0.526103	0.511279	0.65078	0.610147	0.645784	0.628853	0.626787	0.619593	0.628919	0.626207	0.621817	0.518105	0.570005	0.340352	0.564746	0.551836	0	0.596447	0.540869	0.405708	0.559017	0.527029	0.500209	0.478961
RS-1NK-7	0.635455	0.573401	0.635038	0.651334	0.633636	0.63902	0.675907	0.698562	0.647113	0.568249	0.636618	0.58857	0.563866	0.678336	0.662906	0.632571	0.679949	0.617705	0.740379	0.632874	0.557763	0.697797	0.640928	0.652388	0.64231	0.653631	0.666627	0.607516	0.676528	0.584483	0.765592	0.681933	0.6254	0.695046	0.68398	0.652057	0.241229	0.232006	0.529145	0.252373	0.227906	0.596447	0	0.334187	0.468556	0.277041	0.301653	0.318625	0.313209
RS-1NK-8	0.512155	0.464066	0.540837	0.541683	0.535618	0.538353	0.560027	0.616163	0.565454	0.483892	0.542871	0.473741	0.487742	0.592009	0.577791	0.52359	0.582718	0.532003	0.661878	0.522328	0.465484	0.608319	0.533989	0.564979	0.539932	0.55561	0.579152	0.675654	0.705237	0.653642	0.770887	0.71369	0.675016	0.720066	0.714164	0.685953	0.344185	0.295079	0.429748	0.24524	0.243275	0.540869	0.334187	0	0.345837	0.28958	0.321467	0.299061	0.277468
RS-1NK-9	0.416597	0.337526	0.422366	0.453392	0.366545	0.370475	0.413821	0.481422	0.458944	0.36756	0.390139	0.363921	0.391946	0.428303	0.416591	0.383966	0.443184	0.391916	0.499648	0.400151	0.34822	0.451104	0.412734	0.397046	0.392383	0.391621	0.410148	0.621848	0.612185	0.626503	0.673712	0.628081	0.610753	0.637546	0.62661	0.62664	0.408823	0.421731	0.25758	0.377765	0.394272	0.405708	0.468556	0.345837	0	0.415703	0.42612	0.361893	0.31459
RS-1NP-1	0.599021	0.535231	0.598981	0.622012	0.596815	0.600302	0.633282	0.663297	0.615078	0.51696	0.580272	0.536822	0.517629	0.625855	0.613631	0.577677	0.632345	0.568607	0.69748	0.581913	0.510328	0.653075	0.593555	0.604227	0.5901	0.599026	0.618083	0.658516	0.691385	0.635757	0.770271	0.700791	0.659673	0.715298	0.703187	0.679565	0.282412	0.216183	0.46869	0.250289	0.220563	0.559017	0.277041	0.28958	0.415703	0	0.275362	0.226712	0.215601
RS-1NP-2	0.604249	0.537914	0.569694	0.62245	0.592379	0.596135	0.635031	0.640615	0.589732	0.502808	0.576182	0.533814	0.501405	0.620876	0.602786	0.581131	0.63163	0.55675	0.695278	0.581488	0.511441	0.649145	0.595143	0.601291	0.587604	0.600991	0.615869	0.604855	0.650165	0.559066	0.740581	0.662184	0.601424	0.676253	0.662783	0.615762	0.24429	0.293802	0.475172	0.310059	0.276503	0.527029	0.301653	0.321467	0.42612	0.275362	0	0.281228	0.279237
RS-1NP-3	0.562157	0.485261	0.549717	0.581962	0.535449	0.543315	0.585946	0.611163	0.565737	0.468981	0.522621	0.491812	0.466865	0.568617	0.564157	0.524541	0.575704	0.516569	0.64647	0.532041	0.473793	0.593792	0.537529	0.554604	0.530483	0.547127	0.567962	0.652997	0.676547	0.632452	0.74872	0.683009	0.647921	0.699854	0.684564	0.659283	0.299194	0.277754	0.408688	0.278002	0.253775	0.500209	0.318625	0.299061	0.361893	0.226712	0.281228	0	0.175656
RS-1NP-4	0.534693	0.454914	0.525513	0.56413	0.511422	0.515567	0.560585	0.589516	0.553029	0.436387	0.485518	0.450057	0.449697	0.536284	0.525284	0.492555	0.554054	0.490729	0.624062	0.497544	0.426331	0.569336	0.514973	0.51637	0.50258	0.512821	0.533057	0.639763	0.651618	0.621306	0.727673	0.667059	0.634403	0.681143	0.667595	0.649081	0.281054	0.258742	0.383314	0.235411	0.23822	0.478961	0.313209	0.277468	0.31459	0.215601	0.279237	0.175656	0
RS-1NP-5	0.48662	0.442805	0.518825	0.517303	0.496164	0.503599	0.518333	0.58218	0.541902	0.420494	0.478798	0.432917	0.42847	0.525377	0.504632	0.472227	0.530632	0.466715	0.601366	0.465294	0.407017	0.552104	0.473478	0.490357	0.484733	0.484545	0.509207	0.638616	0.65805	0.622446	0.720508	0.671361	0.631679	0.676107	0.670094	0.642663	0.368587	0.357105	0.359887	0.353957	0.334701	0.449387	0.406445	0.303657	0.312858	0.318096	0.319614	0.279119	0.259895
RS-1NP-6	0.53937	0.480909	0.518278	0.566637	0.529471	0.533652	0.568318	0.587507	0.542144	0.444151	0.51496	0.456446	0.446541	0.563894	0.53968	0.500756	0.562385	0.494186	0.637544	0.50953	0.437371	0.583663	0.522589	0.530362	0.515743	0.530757	0.545277	0.626166	0.652762	0.593138	0.725088	0.665351	0.6169	0.668899	0.665003	0.627437	0.273676	0.304603	0.403957	0.289994	0.273047	0.481548	0.329272	0.28611	0.339275	0.255077	0.263543	0.221782	0.204318
RS-1NP-7	0.472311	0.439035	0.513849	0.493292	0.486548	0.493261	0.507623	0.57053	0.518771	0.436278	0.474114	0.400878	0.43754	0.514769	0.51034	0.437954	0.490083	0.47072	0.582117	0.432351	0.41634	0.527238	0.441646	0.492335	0.462504	0.471178	0.506813	0.687362	0.704809	0.660268	0.755186	0.712169	0.676904	0.717788	0.71419	0.67434	0.412072	0.42001	0.386991	0.387258	0.380293	0.462332	0.442957	0.34826	0.313817	0.372407	0.375026	0.309999	0.293544
RS-1NP-8	0.539817	0.484825	0.564902	0.56548	0.537012	0.543448	0.569829	0.624906	0.586515	0.475859	0.526457	0.458201	0.487755	0.571401	0.558477	0.503525	0.567466	0.523329	0.644031	0.511028	0.443894	0.594612	0.524687	0.536413	0.52355	0.53188	0.55159	0.683673	0.704416	0.664234	0.76692	0.71684	0.676697	0.723544	0.717153	0.694203	0.314767	0.276017	0.408779	0.261053	0.258412	0.511278	0.315811	0.287021	0.342428	0.254668	0.320772	0.234445	0.185475
RS-1NP-9	0.561878	0.53225	0.589826	0.583253	0.596184	0.602057	0.613923	0.657424	0.60784	0.536406	0.582873	0.504265	0.527	0.62883	0.629198	0.556544	0.615875	0.587443	0.69826	0.554503	0.517898	0.650655	0.568135	0.61389	0.584381	0.599876	0.630196	0.716127	0.751168	0.68566	0.811425	0.756667	0.716334	0.765544	0.758527	0.721973	0.375706	0.309881	0.506776	0.278147	0.26225	0.596246	0.330768	0.266861	0.430924	0.242432	0.348017	0.277583	0.262467
RS-1NPK-1	0.759908	0.736923	0.746542	0.768059	0.777519	0.782773	0.796985	0.797373	0.753713	0.72346	0.773236	0.733859	0.712175	0.802204	0.789739	0.765183	0.797062	0.760855	0.841645	0.763395	0.724106	0.81132	0.769777	0.790198	0.772987	0.786908	0.799099	0.741004	0.800973	0.679605	0.862456	0.805135	0.750403	0.813584	0.806629	0.751835	0.493169	0.483768	0.712699	0.512714	0.481427	0.743998	0.456646	0.51831	0.672672	0.478875	0.445054	0.549896	0.558713
RS-1NPK-2	0.655711	0.64078	0.69352	0.670478	0.696692	0.703565	0.70996	0.74985	0.70256	0.638215	0.690206	0.628507	0.629456	0.730059	0.71843	0.672107	0.718561	0.681536	0.778846	0.664385	0.618273	0.740275	0.673582	0.70641	0.686667	0.699322	0.720351	0.731899	0.78089	0.698402	0.839184	0.7859	0.738472	0.793522	0.789494	0.743557	0.419894	0.35392	0.613896	0.363442	0.337777	0.678241	0.355805	0.363864	0.553899	0.334483	0.394849	0.409077	0.40997
RS-1NPK-3	0.67999	0.649559	0.697435	0.695362	0.705036	0.710722	0.725549	0.754525	0.705813	0.647443	0.696854	0.641236	0.639894	0.737	0.728294	0.685035	0.728626	0.689481	0.786327	0.675948	0.631117	0.746409	0.684224	0.716185	0.691853	0.709809	0.728855	0.754178	0.793959	0.725168	0.850302	0.799151	0.758092	0.808861	0.800792	0.768126	0.429371	0.369862	0.621087	0.372752	0.354431	0.689312	0.380291	0.384702	0.564058	0.347083	0.408658	0.416574	0.422858
RS-1NPK-4	0.739157	0.723171	0.753296	0.751754	0.769029	0.77225	0.781881	0.804755	0.762353	0.719955	0.761247	0.711871	0.710732	0.794257	0.788027	0.746724	0.786272	0.756316	0.834627	0.743117	0.704768	0.803833	0.752684	0.778534	0.757832	0.772798	0.787873	0.795478	0.836861	0.761969	0.882596	0.840983	0.802203	0.847613	0.842544	0.806659	0.512639	0.454395	0.697287	0.464574	0.446479	0.756055	0.451932	0.474768	0.65036	0.442707	0.487453	0.511045	0.522265
RS-1NPK-5	0.698306	0.673063	0.719869	0.707695	0.726593	0.72991	0.745031	0.772808	0.727636	0.671496	0.720304	0.664157	0.664155	0.755954	0.748658	0.703783	0.745722	0.710915	0.800012	0.698766	0.656385	0.764318	0.706097	0.735261	0.714201	0.729917	0.747523	0.761197	0.8041	0.731959	0.859205	0.808237	0.768131	0.817519	0.808699	0.776544	0.43628	0.364418	0.6388	0.375934	0.352663	0.709733	0.350669	0.411649	0.588775	0.341634	0.438069	0.429448	0.434495
RS-1NPK-6	0.67195	0.64206	0.652227	0.686878	0.693667	0.697574	0.715981	0.720348	0.665074	0.621669	0.6859	0.629992	0.613122	0.724358	0.705876	0.671594	0.714776	0.666405	0.775087	0.669412	0.618375	0.735139	0.680086	0.701028	0.682002	0.69796	0.712847	0.705412	0.758772	0.642911	0.821327	0.76241	0.706234	0.770301	0.763028	0.703168	0.402355	0.392663	0.611279	0.410373	0.373291	0.65429	0.398072	0.397374	0.553084	0.362922	0.346149	0.439477	0.439792
RS-1NPK-7	0.721458	0.682704	0.731228	0.733164	0.733423	0.737419	0.759761	0.78298	0.739996	0.675492	0.722844	0.680211	0.66445	0.761245	0.750889	0.718557	0.757906	0.714175	0.807992	0.716219	0.658474	0.774565	0.72644	0.740558	0.72596	0.738303	0.751601	0.697478	0.76356	0.672776	0.83451	0.768986	0.71885	0.780143	0.771526	0.741891	0.393601	0.331827	0.640315	0.389152	0.366971	0.71186	0.314891	0.446828	0.599763	0.349524	0.42357	0.436401	0.439362
RS-1NPK-8	0.545525	0.534744	0.594015	0.565798	0.582175	0.592229	0.597333	0.654591	0.609164	0.545307	0.583324	0.505849	0.542108	0.624669	0.621098	0.54984	0.599075	0.581072	0.674193	0.534658	0.519231	0.625584	0.542894	0.600117	0.561911	0.576866	0.61219	0.741096	0.762153	0.711071	0.810731	0.768136	0.733791	0.77349	0.768491	0.7365	0.447433	0.399096	0.494955	0.386519	0.363104	0.574662	0.441367	0.299999	0.431892	0.331365	0.395422	0.362112	0.360608
RS-1NPK-9	0.628462	0.584554	0.656016	0.645299	0.645442	0.65185	0.673613	0.714547	0.666829	0.590722	0.640001	0.582553	0.577694	0.683804	0.675879	0.624985	0.672691	0.63286	0.737296	0.616598	0.568219	0.690017	0.625881	0.660102	0.632396	0.651476	0.673209	0.714432	0.752714	0.692984	0.814832	0.757628	0.719677	0.768081	0.757823	0.732314	0.375926	0.291624	0.544572	0.289352	0.273793	0.639563	0.317833	0.332882	0.482317	0.267612	0.379922	0.328334	0.319634
RS-1PK-1	0.751257	0.685607	0.708234	0.763858	0.71599	0.716486	0.763586	0.746737	0.719212	0.643184	0.712241	0.712188	0.638305	0.73718	0.698787	0.734802	0.758896	0.67017	0.784518	0.7403	0.669529	0.758341	0.746856	0.720137	0.721469	0.732879	0.727595	0.438965	0.550105	0.450887	0.674407	0.560813	0.474685	0.576058	0.565219	0.539359	0.378206	0.452641	0.61391	0.520336	0.500273	0.618661	0.428473	0.564591	0.59341	0.491003	0.449863	0.505541	0.498317
RS-1PK-2	0.72983	0.665931	0.657354	0.745338	0.687843	0.689857	0.734952	0.697824	0.676077	0.611349	0.690137	0.685471	0.613576	0.710038	0.66242	0.706275	0.730894	0.642975	0.755132	0.716564	0.646218	0.724214	0.722126	0.692637	0.694205	0.706114	0.700024	0.42393	0.507272	0.392698	0.63274	0.520652	0.425332	0.53543	0.525698	0.468948	0.433646	0.525834	0.596518	0.572109	0.548714	0.554352	0.505477	0.593565	0.571357	0.545682	0.444885	0.543711	0.542185
RS-1PK-3	0.82385	0.777719	0.801428	0.830414	0.804665	0.805801	0.838791	0.831703	0.806541	0.749689	0.801607	0.797126	0.743704	0.822433	0.798834	0.816075	0.835346	0.774976	0.858465	0.819357	0.768527	0.836879	0.823868	0.812522	0.809975	0.819317	0.818327	0.621203	0.708782	0.619641	0.793976	0.71226	0.651633	0.726547	0.715019	0.692273	0.473964	0.506714	0.710011	0.557137	0.542526	0.727026	0.472044	0.624816	0.695571	0.534274	0.52336	0.553126	0.567853
RS-1PK-4	0.744801	0.678223	0.701603	0.751607	0.703036	0.706537	0.755965	0.736362	0.70496	0.637068	0.711173	0.709474	0.625788	0.73251	0.69021	0.729869	0.747176	0.659836	0.769791	0.733355	0.667663	0.745038	0.738459	0.713443	0.714491	0.726018	0.722515	0.453569	0.547593	0.462071	0.660647	0.542811	0.480893	0.563039	0.547377	0.523859	0.438192	0.512859	0.601643	0.569883	0.53571	0.585882	0.489052	0.579938	0.57905	0.529663	0.475097	0.525492	0.530614
RS-1PK-5	0.79201	0.742074	0.75203	0.799966	0.77267	0.775236	0.808871	0.789362	0.760657	0.707176	0.768776	0.758515	0.697958	0.793054	0.763204	0.782472	0.802368	0.735875	0.830329	0.786174	0.728564	0.807822	0.791616	0.780096	0.777521	0.787964	0.787104	0.543669	0.651102	0.507027	0.75028	0.654661	0.574022	0.667906	0.659717	0.607401	0.433948	0.511977	0.683621	0.563299	0.538047	0.683376	0.465154	0.598008	0.657631	0.536106	0.460372	0.546812	0.557443
RS-1PK-6	0.813606	0.766005	0.770345	0.821797	0.795366	0.797543	0.83099	0.80832	0.780999	0.735388	0.792013	0.78004	0.727768	0.815935	0.789778	0.801812	0.824437	0.763184	0.84967	0.807508	0.753881	0.828823	0.812757	0.803965	0.799057	0.809943	0.80926	0.595149	0.693494	0.545362	0.784208	0.697976	0.620584	0.709856	0.702761	0.648243	0.452953	0.49513	0.707435	0.546618	0.52251	0.715653	0.453033	0.60838	0.685623	0.516691	0.480169	0.541368	0.553141
RS-1PK-7	0.806686	0.763185	0.767587	0.814876	0.79482	0.796277	0.826234	0.808336	0.775504	0.739786	0.792656	0.776321	0.730657	0.816433	0.793455	0.799683	0.821828	0.767562	0.850194	0.800918	0.753993	0.825958	0.807318	0.803478	0.79704	0.808085	0.810816	0.642158	0.732785	0.591227	0.813458	0.737235	0.663269	0.748398	0.738877	0.689467	0.468675	0.486989	0.722814	0.53379	0.509284	0.732495	0.457103	0.592853	0.698919	0.524008	0.485845	0.56179	0.568504
RS-1PK-8	0.814141	0.773557	0.792652	0.822087	0.803621	0.805712	0.833083	0.828485	0.798109	0.752915	0.801936	0.786556	0.744399	0.824576	0.806869	0.80916	0.831267	0.779441	0.857525	0.81018	0.762511	0.835162	0.816232	0.811618	0.806304	0.816014	0.817759	0.672843	0.757603	0.643855	0.829753	0.76061	0.697178	0.769843	0.764035	0.724232	0.492714	0.507722	0.726444	0.55255	0.529421	0.745949	0.461675	0.614673	0.704371	0.537771	0.512252	0.56488	0.574133
RS-1PK-9	0.778289	0.719328	0.714256	0.790439	0.750331	0.752271	0.790913	0.7567	0.726024	0.680491	0.745965	0.736225	0.675735	0.771063	0.738476	0.759762	0.784623	0.71195	0.812578	0.768657	0.705245	0.786459	0.773264	0.758941	0.754229	0.766567	0.765404	0.522386	0.62561	0.459801	0.736168	0.637163	0.539948	0.653221	0.640856	0.571264	0.390062	0.467222	0.648886	0.516989	0.492504	0.645632	0.43475	0.559341	0.627834	0.496259	0.402414	0.508953	0.515354
RS-2NK-1	0.641303	0.585266	0.609603	0.661964	0.638768	0.646022	0.682248	0.681409	0.626926	0.565585	0.637729	0.593087	0.559587	0.68153	0.658177	0.637267	0.682902	0.616007	0.742421	0.636907	0.564744	0.698793	0.6487	0.655707	0.641614	0.65762	0.670354	0.600847	0.671042	0.54698	0.765584	0.679339	0.611369	0.694299	0.684548	0.632644	0.261959	0.320484	0.539215	0.344276	0.312198	0.579846	0.270922	0.375195	0.488844	0.354788	0.280871	0.391818	0.391606
RS-2NK-2	0.640569	0.587371	0.650542	0.657838	0.64742	0.653888	0.684448	0.712657	0.663703	0.586433	0.647077	0.599713	0.575151	0.689014	0.679641	0.645015	0.689553	0.636541	0.752555	0.639808	0.57252	0.708797	0.650036	0.668505	0.652594	0.667416	0.683114	0.646127	0.706944	0.631226	0.791479	0.712099	0.666926	0.726913	0.715053	0.693537	0.304795	0.276265	0.544051	0.301749	0.282681	0.63392	0.254034	0.329966	0.495511	0.328299	0.343875	0.374356	0.370233
RS-2NK-3	0.667776	0.614444	0.650553	0.683062	0.672413	0.676601	0.706654	0.720738	0.666876	0.603074	0.664605	0.619938	0.592845	0.707984	0.693238	0.664098	0.710984	0.652409	0.769507	0.662559	0.593552	0.730058	0.67408	0.688422	0.674443	0.688762	0.701225	0.639803	0.706633	0.595683	0.797916	0.718589	0.655916	0.731604	0.720538	0.67579	0.308155	0.310744	0.581042	0.338047	0.312466	0.637241	0.267025	0.374126	0.528156	0.349999	0.329827	0.410261	0.407961
RS-2NK-4	0.502046	0.419418	0.527499	0.526142	0.481395	0.490545	0.533047	0.591402	0.546409	0.430953	0.491627	0.454491	0.437007	0.540008	0.527959	0.49273	0.548688	0.479154	0.619696	0.490949	0.413287	0.562728	0.50036	0.506826	0.494299	0.506358	0.524024	0.614219	0.638053	0.61719	0.719973	0.650884	0.620503	0.664632	0.650175	0.646815	0.332046	0.298751	0.346946	0.284739	0.293043	0.494109	0.349439	0.270775	0.298998	0.319946	0.341393	0.305514	0.284293
RS-2NK-5	0.513142	0.433114	0.522484	0.541986	0.504705	0.509406	0.553992	0.595912	0.547073	0.444481	0.502999	0.455556	0.446769	0.553937	0.543033	0.503879	0.562885	0.49287	0.639898	0.503966	0.429732	0.582682	0.522033	0.53372	0.514646	0.528394	0.549602	0.601874	0.62971	0.58963	0.720766	0.642872	0.608599	0.661661	0.643916	0.630843	0.296323	0.276009	0.3921	0.232905	0.251816	0.510235	0.308812	0.261017	0.322245	0.311306	0.321871	0.307551	0.272998
RS-2NK-6	0.598969	0.548667	0.587984	0.621982	0.615675	0.619539	0.646695	0.664038	0.604685	0.543312	0.614794	0.558852	0.539452	0.659647	0.643454	0.605805	0.656037	0.596901	0.725602	0.604911	0.540164	0.68049	0.616198	0.636528	0.618314	0.636138	0.65246	0.603829	0.673613	0.557298	0.761382	0.684387	0.611929	0.693355	0.684633	0.628477	0.305469	0.31821	0.528271	0.310286	0.285608	0.591864	0.268578	0.319329	0.462725	0.340721	0.304496	0.380982	0.374003
RS-2NK-7	0.612795	0.56759	0.610988	0.634746	0.63504	0.640222	0.662678	0.686112	0.632714	0.574402	0.635218	0.574652	0.569967	0.680677	0.668995	0.622967	0.676795	0.624134	0.744482	0.625236	0.561915	0.700354	0.637024	0.659876	0.639989	0.655731	0.673184	0.669659	0.721197	0.630581	0.797419	0.73034	0.678101	0.743791	0.732465	0.691464	0.348518	0.311642	0.548485	0.282611	0.280679	0.623267	0.296248	0.290677	0.481201	0.338578	0.352708	0.389569	0.388015
RS-2NK-8	0.52006	0.483097	0.543211	0.544588	0.554792	0.561295	0.577385	0.622207	0.565281	0.509721	0.560661	0.484835	0.506263	0.611882	0.604066	0.537539	0.599257	0.555779	0.676616	0.535114	0.491401	0.626974	0.548363	0.5909	0.556691	0.577018	0.605128	0.684018	0.71963	0.655523	0.78721	0.727479	0.687165	0.73741	0.730872	0.696132	0.388507	0.33534	0.485845	0.271237	0.282268	0.582488	0.363447	0.224383	0.403207	0.334746	0.357875	0.357113	0.351744
RS-2NK-9	0.501929	0.441207	0.523984	0.532503	0.516131	0.518535	0.550967	0.600194	0.543994	0.453452	0.518	0.450907	0.449805	0.570861	0.556344	0.501037	0.565645	0.505935	0.646103	0.502988	0.430678	0.590352	0.518308	0.54079	0.519081	0.534129	0.55721	0.626938	0.663583	0.605648	0.739756	0.671536	0.629505	0.684452	0.67305	0.647788	0.346898	0.320261	0.420207	0.276391	0.285853	0.534127	0.338703	0.271499	0.339202	0.340051	0.358044	0.346026	0.320453
RS-2NP-1	0.591814	0.558602	0.619203	0.610284	0.620002	0.623766	0.641057	0.686791	0.635064	0.536598	0.602866	0.548011	0.528235	0.649021	0.637043	0.594943	0.648312	0.589693	0.720306	0.590785	0.526449	0.675454	0.603078	0.629048	0.60956	0.622269	0.643824	0.639844	0.693172	0.616176	0.776108	0.70155	0.652219	0.714833	0.704068	0.67137	0.315747	0.296705	0.512074	0.326823	0.297307	0.581807	0.299431	0.313592	0.459056	0.279284	0.295858	0.335277	0.332403
RS-2NP-2	0.514513	0.4595	0.552997	0.541611	0.522621	0.525619	0.553408	0.617579	0.56768	0.45074	0.506639	0.452351	0.452918	0.558373	0.544741	0.495369	0.557976	0.496922	0.638679	0.493019	0.42516	0.583653	0.503341	0.529354	0.510993	0.518418	0.547987	0.656554	0.680155	0.64021	0.752579	0.692716	0.656244	0.704383	0.691173	0.671495	0.363203	0.34281	0.403711	0.335508	0.323172	0.503152	0.369008	0.29638	0.348653	0.298416	0.332512	0.295449	0.270499
RS-2NP-3	0.572318	0.527613	0.609629	0.594875	0.595025	0.598431	0.621533	0.673904	0.622042	0.521784	0.579591	0.521849	0.512459	0.628536	0.621276	0.57167	0.625939	0.574318	0.705889	0.567488	0.501059	0.656114	0.578875	0.608657	0.590045	0.598816	0.624269	0.654948	0.697558	0.63842	0.775446	0.703382	0.665944	0.718551	0.704981	0.686533	0.339557	0.281964	0.485482	0.314184	0.292918	0.584157	0.313542	0.297425	0.430526	0.276144	0.327528	0.325397	0.317156
RS-2NP-4	0.648439	0.584358	0.623915	0.662917	0.64483	0.652512	0.687496	0.692114	0.636521	0.563089	0.630401	0.585156	0.553164	0.675261	0.661173	0.630376	0.676773	0.617428	0.743525	0.632324	0.561129	0.699304	0.644038	0.658556	0.642144	0.658294	0.671243	0.615636	0.683984	0.564705	0.772382	0.693385	0.625651	0.704243	0.692883	0.641028	0.290785	0.326323	0.550209	0.350595	0.325319	0.60227	0.286403	0.370534	0.495456	0.326087	0.265414	0.366203	0.363518
RS-2NP-5	0.594937	0.542694	0.613702	0.617402	0.609041	0.613736	0.638364	0.680436	0.628912	0.531461	0.586337	0.539284	0.52582	0.635161	0.62866	0.589156	0.643489	0.583274	0.71273	0.584571	0.514817	0.667778	0.6005	0.618648	0.601644	0.616376	0.635792	0.632743	0.679942	0.616807	0.768123	0.689306	0.647334	0.708138	0.693889	0.676636	0.295445	0.275218	0.498049	0.295542	0.290097	0.59791	0.28335	0.322605	0.444298	0.273583	0.316507	0.310697	0.291623
RS-2NP-6	0.671094	0.657055	0.694451	0.685885	0.713448	0.716668	0.725175	0.752909	0.702085	0.656092	0.699788	0.636211	0.643934	0.739918	0.735299	0.680223	0.72424	0.69815	0.791846	0.681716	0.642532	0.754349	0.690211	0.725954	0.701008	0.718084	0.737021	0.765823	0.811454	0.723103	0.865398	0.816825	0.772751	0.8246	0.817627	0.77421	0.465359	0.42526	0.636527	0.416268	0.403236	0.693161	0.414933	0.397465	0.57927	0.406056	0.414316	0.458192	0.462239
RS-2NP-7	0.518735	0.476117	0.563885	0.54266	0.544758	0.548591	0.566457	0.627986	0.579619	0.482962	0.528268	0.449063	0.481162	0.581996	0.575377	0.499872	0.565314	0.53107	0.654449	0.503575	0.449608	0.603805	0.517318	0.553921	0.528753	0.54222	0.569758	0.687879	0.720673	0.666736	0.782639	0.72773	0.690343	0.738692	0.73059	0.703178	0.391958	0.351886	0.439585	0.325115	0.333458	0.554507	0.380409	0.30657	0.366478	0.334129	0.377565	0.330384	0.302592
RS-2NP-8	0.524081	0.468779	0.563759	0.550393	0.539259	0.545568	0.569122	0.630514	0.578378	0.476217	0.524023	0.454968	0.473326	0.576921	0.569414	0.509546	0.573015	0.524818	0.655799	0.506699	0.44682	0.604782	0.523966	0.554877	0.532132	0.544866	0.572789	0.666523	0.698264	0.650158	0.770219	0.707946	0.671201	0.720742	0.709568	0.688591	0.350413	0.314895	0.429537	0.288564	0.289325	0.540359	0.343933	0.276788	0.354568	0.28944	0.333032	0.292816	0.257796
RS-2NP-9	0.544812	0.519672	0.580601	0.565646	0.583099	0.588284	0.602049	0.64992	0.593614	0.516916	0.570328	0.498767	0.504393	0.618723	0.614349	0.549223	0.605031	0.563492	0.691812	0.545646	0.501323	0.638558	0.557089	0.605372	0.570941	0.589665	0.616987	0.687264	0.721728	0.656301	0.793435	0.728468	0.689214	0.742916	0.733559	0.694217	0.405688	0.381066	0.502143	0.350309	0.327056	0.579392	0.388123	0.290779	0.427277	0.346092	0.338618	0.346371	0.341104
RS-2NPK-1	0.638901	0.61328	0.642137	0.657653	0.670439	0.675575	0.689541	0.709536	0.655297	0.597075	0.661264	0.597551	0.584923	0.703647	0.686209	0.643723	0.692021	0.643905	0.757538	0.638176	0.584067	0.714885	0.649885	0.677285	0.655664	0.671255	0.689703	0.686452	0.743809	0.632868	0.811442	0.749886	0.691397	0.757265	0.75291	0.694948	0.375425	0.378527	0.57991	0.379758	0.345645	0.631082	0.356866	0.364656	0.525344	0.366023	0.309036	0.411	0.410373
RS-2NPK-2	0.55707	0.511379	0.584651	0.578088	0.579653	0.585771	0.608564	0.653734	0.601944	0.504035	0.565274	0.498874	0.49506	0.619273	0.606267	0.550784	0.611749	0.557115	0.686142	0.541543	0.471176	0.635302	0.554929	0.582961	0.566216	0.578444	0.603112	0.653089	0.69825	0.629606	0.771442	0.705049	0.661269	0.717005	0.707804	0.67754	0.323019	0.303912	0.477294	0.283702	0.278535	0.574797	0.300668	0.281655	0.410871	0.293375	0.311129	0.317092	0.296929
RS-2NPK-3	0.586447	0.551066	0.607916	0.605843	0.617522	0.623933	0.64172	0.677729	0.624802	0.541657	0.605248	0.537758	0.532597	0.653731	0.639381	0.589341	0.645783	0.591974	0.720266	0.582741	0.517145	0.670627	0.595094	0.624685	0.603986	0.618933	0.640577	0.640918	0.697167	0.611984	0.778184	0.706273	0.650759	0.718588	0.709768	0.665329	0.314073	0.303223	0.522099	0.290649	0.275868	0.599597	0.281414	0.289669	0.453106	0.304599	0.304111	0.336433	0.324856
RS-2NPK-4	0.707097	0.665671	0.684317	0.716604	0.714659	0.720273	0.74433	0.743465	0.692267	0.647483	0.711435	0.664241	0.635381	0.746887	0.730191	0.704428	0.739933	0.692553	0.796407	0.701493	0.645635	0.757816	0.710382	0.726591	0.709654	0.724946	0.739424	0.671568	0.745307	0.609327	0.817992	0.748711	0.682105	0.757478	0.752085	0.685556	0.386972	0.419455	0.635248	0.437366	0.406822	0.667335	0.366579	0.448853	0.590099	0.422106	0.34919	0.459354	0.470195
RS-2NPK-5	0.579485	0.557573	0.626821	0.596203	0.619884	0.62645	0.635504	0.690095	0.637007	0.560315	0.613499	0.545199	0.551072	0.660759	0.652024	0.593162	0.645196	0.6086	0.717739	0.579948	0.535082	0.670776	0.591016	0.634093	0.606184	0.622792	0.646723	0.718808	0.756791	0.688809	0.818918	0.761638	0.72099	0.771773	0.764275	0.729835	0.416583	0.381162	0.530387	0.354283	0.340825	0.603378	0.386407	0.292359	0.463958	0.351119	0.362349	0.365245	0.363625
RS-2NPK-6	0.561538	0.523571	0.585268	0.583337	0.588966	0.596378	0.613959	0.656773	0.605523	0.515527	0.574086	0.503828	0.508187	0.628327	0.615576	0.559336	0.619659	0.567681	0.694762	0.54999	0.493029	0.645617	0.566259	0.604051	0.577015	0.592674	0.61779	0.67412	0.714531	0.64102	0.78675	0.725517	0.676298	0.736808	0.725943	0.684819	0.355989	0.336886	0.49545	0.304824	0.288268	0.571488	0.341494	0.270964	0.421477	0.31691	0.299111	0.330686	0.312974
RS-2NPK-7	0.6197	0.598952	0.639735	0.640784	0.662178	0.666276	0.677086	0.70799	0.655379	0.594269	0.649303	0.577181	0.588118	0.694795	0.686649	0.629503	0.685007	0.643227	0.753084	0.624109	0.572805	0.711946	0.639972	0.672552	0.648188	0.665537	0.687104	0.71311	0.761298	0.668636	0.824579	0.767927	0.717698	0.776339	0.768955	0.724519	0.397079	0.368102	0.585638	0.334706	0.330364	0.650731	0.350896	0.325723	0.51019	0.346584	0.361446	0.398682	0.383795
RS-2NPK-8	0.635391	0.602969	0.647586	0.655373	0.665816	0.670634	0.686004	0.716093	0.664375	0.597487	0.649399	0.588451	0.590336	0.694863	0.689843	0.637859	0.692021	0.648608	0.754511	0.631789	0.580644	0.712205	0.645914	0.677057	0.650656	0.668444	0.691703	0.711127	0.755847	0.673566	0.822182	0.762171	0.716648	0.774248	0.765387	0.725148	0.400794	0.363633	0.585683	0.360652	0.344342	0.651047	0.362978	0.345042	0.523406	0.345656	0.36355	0.404002	0.405722
RS-2NPK-9	0.59238	0.541439	0.612343	0.613734	0.608336	0.613489	0.639341	0.678675	0.628334	0.52806	0.59392	0.532555	0.521901	0.642653	0.629036	0.585146	0.642727	0.581198	0.710585	0.577339	0.505244	0.665494	0.59253	0.613272	0.597026	0.609625	0.628634	0.619022	0.672694	0.591762	0.759649	0.683819	0.628837	0.695158	0.68541	0.651313	0.293532	0.295856	0.505856	0.308304	0.296103	0.588029	0.27533	0.33475	0.445949	0.294863	0.302901	0.337179	0.317313
RS-2PK-1	0.783936	0.72928	0.742081	0.795444	0.763026	0.763728	0.800346	0.783417	0.754716	0.691439	0.755975	0.746173	0.686645	0.781759	0.749805	0.771183	0.795968	0.722062	0.822648	0.774478	0.712024	0.798562	0.781166	0.767346	0.766886	0.776086	0.773614	0.526335	0.636461	0.488421	0.743998	0.650751	0.553891	0.659985	0.648664	0.597984	0.442333	0.516608	0.677826	0.566504	0.552267	0.676726	0.469624	0.603568	0.652416	0.544589	0.47696	0.57262	0.56665
RS-2PK-2	0.753161	0.687416	0.69968	0.766041	0.720539	0.720962	0.763723	0.74148	0.715125	0.64258	0.713756	0.711244	0.640691	0.738684	0.702224	0.73297	0.758953	0.677328	0.786679	0.742759	0.670936	0.759548	0.748612	0.725191	0.723899	0.735098	0.730757	0.448818	0.559712	0.420656	0.683542	0.576531	0.474522	0.591782	0.57674	0.526632	0.422786	0.499681	0.636628	0.551142	0.537817	0.632744	0.464706	0.594714	0.609235	0.531531	0.468186	0.558357	0.548316
RS-2PK-3	0.742543	0.675852	0.686835	0.757136	0.7114	0.712794	0.755331	0.729631	0.704101	0.634303	0.705119	0.699015	0.629498	0.732254	0.697114	0.724106	0.751521	0.669173	0.780195	0.73217	0.660609	0.751836	0.739454	0.718394	0.714734	0.728193	0.724994	0.443034	0.55339	0.419883	0.684577	0.569141	0.470451	0.588131	0.570647	0.52729	0.380123	0.45813	0.611977	0.513129	0.495773	0.611395	0.427414	0.552711	0.589508	0.490354	0.426078	0.512158	0.503358
RS-2PK-4	0.753795	0.690453	0.711675	0.764849	0.716686	0.718979	0.765799	0.752017	0.725301	0.64674	0.713293	0.716624	0.64298	0.738834	0.704857	0.738173	0.764099	0.679106	0.787203	0.744955	0.675701	0.759735	0.752811	0.725798	0.725822	0.738981	0.734449	0.468865	0.564144	0.474402	0.690335	0.577685	0.499947	0.595083	0.579404	0.56359	0.404379	0.484196	0.622571	0.542637	0.525286	0.619795	0.451833	0.58393	0.596289	0.512383	0.465102	0.52888	0.5289
RS-2PK-5	0.803872	0.758565	0.760166	0.813258	0.790625	0.793338	0.825022	0.804297	0.768188	0.730526	0.784358	0.770109	0.721336	0.80935	0.78695	0.796398	0.819573	0.761949	0.848002	0.79809	0.745998	0.825217	0.805384	0.800521	0.79413	0.805114	0.805734	0.613629	0.709584	0.560531	0.800547	0.717914	0.637838	0.729052	0.721408	0.66483	0.475746	0.534527	0.723751	0.567706	0.551716	0.729949	0.47213	0.61366	0.698521	0.559493	0.496782	0.595525	0.595753
RS-2PK-6	0.731089	0.660826	0.673816	0.747847	0.69371	0.693905	0.7406	0.718736	0.693413	0.609617	0.685821	0.682572	0.612972	0.711528	0.671031	0.708835	0.737499	0.645721	0.761914	0.718181	0.642017	0.734895	0.727163	0.696594	0.700151	0.710048	0.700407	0.410169	0.515029	0.40713	0.651515	0.538175	0.433279	0.552921	0.53829	0.503969	0.38506	0.472824	0.601532	0.5277	0.515639	0.594361	0.446965	0.570007	0.568835	0.50807	0.452028	0.52755	0.510892
RS-2PK-7	0.736932	0.671066	0.683185	0.754142	0.703727	0.704589	0.751616	0.727097	0.703374	0.621777	0.695487	0.690625	0.619281	0.72329	0.684835	0.715138	0.744543	0.653679	0.774474	0.724044	0.646517	0.744967	0.731462	0.705936	0.707636	0.717912	0.712828	0.426884	0.539986	0.407491	0.670891	0.55928	0.454238	0.572049	0.560823	0.514791	0.399966	0.486426	0.616405	0.537522	0.525008	0.613978	0.455335	0.577733	0.583973	0.522772	0.457395	0.547184	0.529089
RS-2PK-8	0.756695	0.700107	0.696596	0.772868	0.736882	0.737724	0.776411	0.744172	0.715885	0.660062	0.728449	0.711188	0.658696	0.75637	0.724272	0.740758	0.771289	0.696717	0.802338	0.746144	0.681927	0.775719	0.755084	0.741483	0.739944	0.749302	0.747568	0.50426	0.616255	0.444266	0.730564	0.633432	0.529131	0.643208	0.632216	0.57326	0.402103	0.480109	0.654317	0.517156	0.504389	0.651639	0.432845	0.568779	0.623994	0.510564	0.43886	0.545432	0.537021
RS-2PK-9	0.736653	0.673835	0.698082	0.748088	0.705466	0.70819	0.752604	0.739455	0.708652	0.629885	0.702978	0.697888	0.625767	0.730334	0.694877	0.722004	0.746602	0.66237	0.777217	0.726615	0.654358	0.74933	0.732895	0.712909	0.712692	0.721853	0.720055	0.465411	0.575601	0.45727	0.694568	0.582644	0.499637	0.600177	0.587072	0.554645	0.397771	0.48008	0.622638	0.54124	0.521024	0.620786	0.44267	0.575407	0.591399	0.513889	0.454431	0.537878	0.52756
RS-3NK-1	0.576536	0.511636	0.52269	0.59151	0.555422	0.556186	0.597228	0.589694	0.543173	0.483248	0.54916	0.519229	0.487017	0.588368	0.566618	0.549627	0.592698	0.525534	0.654984	0.559213	0.505019	0.609852	0.567247	0.574042	0.55382	0.56946	0.584278	0.626157	0.659503	0.595592	0.734504	0.666098	0.622999	0.677655	0.671006	0.623595	0.354215	0.371235	0.463678	0.359747	0.337823	0.502931	0.399338	0.369711	0.408885	0.372275	0.314827	0.353712	0.352676
RS-3NK-2	0.51282	0.439769	0.541054	0.539225	0.5023	0.507262	0.544076	0.607453	0.559602	0.463329	0.513971	0.477367	0.465716	0.560291	0.548904	0.516578	0.563977	0.50359	0.629598	0.501646	0.44801	0.581243	0.51458	0.535517	0.517583	0.524071	0.548081	0.648304	0.670639	0.643758	0.740501	0.679965	0.652219	0.693684	0.67852	0.667769	0.397237	0.379496	0.399676	0.347399	0.346732	0.526883	0.412735	0.320712	0.348541	0.370908	0.385468	0.35238	0.33786
RS-3NK-3	0.581654	0.53744	0.601378	0.593759	0.596677	0.599695	0.628114	0.665117	0.605178	0.553562	0.60894	0.555929	0.535989	0.650126	0.639961	0.595018	0.633698	0.594666	0.705632	0.588332	0.548574	0.659077	0.594843	0.631405	0.60267	0.61687	0.644837	0.68961	0.73345	0.670211	0.795738	0.734738	0.699714	0.744483	0.736448	0.706268	0.421653	0.365215	0.515356	0.366234	0.337438	0.597988	0.406316	0.340931	0.467648	0.370459	0.380579	0.401462	0.410404
RS-3NK-4	0.691686	0.643217	0.665846	0.705824	0.695568	0.700688	0.72864	0.727259	0.678463	0.631597	0.695959	0.653073	0.620747	0.732581	0.715384	0.691462	0.730745	0.674528	0.783901	0.690297	0.632356	0.747286	0.69822	0.7134	0.698162	0.712837	0.725976	0.665187	0.730205	0.608553	0.809471	0.738481	0.67764	0.746861	0.73911	0.683868	0.391836	0.389963	0.619515	0.433251	0.38882	0.656978	0.374151	0.432751	0.578817	0.407502	0.367516	0.476147	0.482011
RS-3NK-5	0.706611	0.655561	0.679474	0.718786	0.704254	0.709202	0.73974	0.740112	0.695658	0.640403	0.704244	0.669161	0.63292	0.739588	0.718108	0.706453	0.73965	0.681804	0.790604	0.702087	0.646823	0.75438	0.712912	0.722213	0.708602	0.721638	0.734164	0.662018	0.728936	0.614541	0.808294	0.736571	0.677891	0.747538	0.739045	0.686035	0.412736	0.43718	0.640304	0.47035	0.435909	0.668585	0.40957	0.493162	0.596565	0.469799	0.397577	0.511902	0.511453
RS-3NK-6	0.598827	0.563242	0.597563	0.615996	0.613771	0.619004	0.63718	0.658432	0.61341	0.573673	0.623709	0.573143	0.568873	0.661717	0.64794	0.611843	0.649169	0.608722	0.714003	0.60328	0.578101	0.670505	0.61137	0.647911	0.619669	0.633098	0.662128	0.708077	0.743152	0.676826	0.80107	0.748282	0.708984	0.755161	0.751545	0.711204	0.463884	0.422406	0.563739	0.412895	0.383234	0.613242	0.458492	0.374868	0.502748	0.398718	0.410668	0.439744	0.444407
RS-3NK-7	0.455748	0.40102	0.494443	0.486467	0.458346	0.460557	0.489995	0.558495	0.513716	0.429775	0.48016	0.427679	0.440063	0.526475	0.50806	0.463576	0.516902	0.471275	0.587004	0.458333	0.426895	0.538703	0.465971	0.502017	0.476435	0.484307	0.514008	0.654415	0.66981	0.640467	0.731961	0.679523	0.651292	0.689896	0.680437	0.658003	0.442594	0.442909	0.424549	0.399547	0.39893	0.516335	0.464339	0.345264	0.344212	0.42581	0.407787	0.381504	0.376155
RS-3NK-8	0.581758	0.552103	0.611615	0.605867	0.620422	0.62357	0.639001	0.682307	0.629132	0.567876	0.623328	0.557258	0.56564	0.669522	0.658512	0.605828	0.659054	0.617303	0.726644	0.600491	0.556398	0.685532	0.612222	0.649062	0.622679	0.637776	0.661658	0.706854	0.747939	0.67901	0.810571	0.756049	0.71253	0.763219	0.755059	0.721893	0.440903	0.382966	0.554969	0.360597	0.352956	0.639361	0.410051	0.328317	0.482941	0.373333	0.403146	0.433551	0.424664
RS-3NK-9	0.571795	0.539545	0.596746	0.589145	0.597305	0.602096	0.618881	0.658165	0.607648	0.549551	0.608088	0.553323	0.54651	0.648856	0.637713	0.593885	0.6368	0.590796	0.704627	0.583665	0.55202	0.660414	0.594762	0.632689	0.603683	0.616557	0.646911	0.702757	0.735252	0.675232	0.796493	0.737667	0.704336	0.749167	0.74275	0.70708	0.477522	0.449386	0.561494	0.428635	0.410675	0.62895	0.476243	0.380566	0.497296	0.437682	0.430521	0.451309	0.44346
RS-3NP-1	0.530549	0.490138	0.547893	0.54715	0.547634	0.543552	0.569365	0.612313	0.557328	0.477648	0.529913	0.480842	0.47332	0.57551	0.567776	0.521367	0.564482	0.520157	0.642952	0.515989	0.487539	0.594028	0.522101	0.563439	0.534253	0.547368	0.577435	0.667294	0.694816	0.643025	0.760611	0.699181	0.66707	0.712154	0.702675	0.667797	0.440236	0.440407	0.501593	0.422555	0.400899	0.567547	0.462102	0.380768	0.437877	0.398482	0.374089	0.373949	0.372156
RS-3NP-2	0.64858	0.589322	0.623315	0.663925	0.644568	0.649151	0.682841	0.687934	0.636817	0.564941	0.632549	0.592719	0.557461	0.673186	0.6577	0.632766	0.676599	0.615622	0.735994	0.634042	0.573521	0.695693	0.644831	0.657997	0.639063	0.655578	0.671938	0.666042	0.711195	0.622912	0.789963	0.721729	0.669995	0.734498	0.72317	0.677255	0.387628	0.390473	0.574489	0.414989	0.381145	0.62549	0.405725	0.426677	0.526419	0.371561	0.332403	0.413232	0.417587
RS-3NP-3	0.63421	0.567249	0.640336	0.644555	0.60596	0.607779	0.64952	0.686312	0.649109	0.554608	0.602517	0.591892	0.546715	0.636907	0.630105	0.617972	0.650041	0.589188	0.703257	0.616977	0.563757	0.660148	0.621714	0.625783	0.612181	0.625639	0.639262	0.652868	0.684249	0.652507	0.76592	0.689962	0.665696	0.708957	0.692798	0.68624	0.368254	0.359282	0.497142	0.387072	0.367836	0.572021	0.402742	0.413627	0.468037	0.353949	0.358857	0.325479	0.336081
RS-3NP-4	0.596293	0.559037	0.619607	0.612848	0.621118	0.625392	0.644375	0.681753	0.628851	0.556822	0.604789	0.5533	0.548104	0.65154	0.644344	0.595236	0.642457	0.600286	0.7144	0.591748	0.549748	0.669792	0.601504	0.63881	0.609401	0.625673	0.651845	0.715293	0.746817	0.681829	0.811674	0.751582	0.714644	0.765064	0.755504	0.717857	0.448188	0.429826	0.551985	0.409233	0.388416	0.624798	0.441778	0.37599	0.492056	0.37622	0.380319	0.391327	0.391975
RS-3NP-5	0.632655	0.592361	0.665683	0.643081	0.646468	0.645872	0.671717	0.712186	0.667544	0.593601	0.636885	0.601911	0.582454	0.676147	0.674585	0.637308	0.672055	0.630156	0.735538	0.634092	0.595668	0.694572	0.636558	0.669099	0.642738	0.658761	0.683073	0.721211	0.750589	0.703138	0.816057	0.755216	0.728669	0.769505	0.756424	0.736512	0.491752	0.495792	0.583633	0.492358	0.482715	0.650833	0.503243	0.489235	0.529839	0.463394	0.461441	0.453536	0.461831
RS-3NP-6	0.661718	0.64473	0.695792	0.676025	0.698786	0.702155	0.711313	0.750192	0.703508	0.64729	0.687187	0.625546	0.638824	0.728084	0.726431	0.666263	0.710298	0.689244	0.777197	0.664575	0.635178	0.739614	0.672571	0.715015	0.688047	0.70218	0.72706	0.779551	0.813841	0.750325	0.864121	0.817986	0.783512	0.825975	0.819364	0.786557	0.540727	0.520811	0.635177	0.488291	0.48319	0.704482	0.511443	0.464564	0.573198	0.504189	0.493391	0.502627	0.502658
RS-3NP-7	0.580987	0.553016	0.619545	0.601934	0.608937	0.613414	0.627415	0.677416	0.630477	0.545364	0.594108	0.533629	0.543374	0.637631	0.631226	0.578363	0.626456	0.59034	0.70336	0.576017	0.546602	0.654461	0.583548	0.627058	0.59543	0.614123	0.640651	0.72497	0.75165	0.696661	0.811044	0.757091	0.721721	0.767442	0.759542	0.727682	0.396086	0.360592	0.51523	0.341842	0.328326	0.602231	0.390434	0.331673	0.455129	0.322918	0.364075	0.325834	0.315057
RS-3NP-8	0.544902	0.52751	0.577447	0.557466	0.586137	0.591346	0.600217	0.640218	0.580992	0.530752	0.577674	0.502882	0.518244	0.622233	0.61823	0.54588	0.593552	0.572988	0.684026	0.543046	0.52479	0.632073	0.549633	0.609807	0.57303	0.592288	0.622679	0.710899	0.748837	0.675692	0.804784	0.751584	0.70925	0.757127	0.753094	0.703253	0.456487	0.451916	0.525285	0.412471	0.394324	0.594708	0.448681	0.367385	0.452041	0.410348	0.384039	0.395198	0.392076
RS-3NP-9	0.66669	0.64483	0.682281	0.678026	0.697738	0.705982	0.71795	0.741898	0.690094	0.641823	0.691498	0.631886	0.632269	0.730563	0.722565	0.674811	0.712249	0.683375	0.778456	0.673458	0.637862	0.739068	0.679734	0.717446	0.69106	0.706208	0.729417	0.740508	0.790241	0.70684	0.848172	0.794844	0.751233	0.802607	0.793785	0.754506	0.431968	0.382974	0.623411	0.3798	0.360431	0.679444	0.372102	0.415431	0.567909	0.366858	0.404826	0.408501	0.415752
RS-3NPK-1	0.741263	0.728746	0.737216	0.751473	0.771618	0.776953	0.782771	0.789922	0.745786	0.718645	0.766385	0.718654	0.711394	0.795395	0.784961	0.752487	0.786059	0.754713	0.832969	0.747734	0.715694	0.803901	0.755998	0.781154	0.76281	0.774178	0.7909	0.785459	0.828472	0.723263	0.876386	0.833106	0.784728	0.837662	0.834664	0.778416	0.57883	0.563287	0.739558	0.571472	0.543595	0.753436	0.558604	0.556203	0.690637	0.533959	0.515459	0.603437	0.609535
RS-3NPK-2	0.691944	0.66712	0.678633	0.703257	0.714333	0.719756	0.733821	0.738345	0.685114	0.648988	0.711201	0.657726	0.640181	0.74454	0.725119	0.695205	0.734048	0.690842	0.789058	0.690234	0.648073	0.751442	0.699679	0.723784	0.703155	0.717054	0.735043	0.725672	0.776354	0.657855	0.837003	0.781936	0.725776	0.787486	0.78282	0.719206	0.483163	0.481187	0.672867	0.494875	0.458015	0.690361	0.478385	0.481566	0.617121	0.446196	0.411054	0.519258	0.520954
RS-3NPK-3	0.53373	0.530188	0.585271	0.550207	0.584202	0.586477	0.591068	0.646431	0.593924	0.532714	0.575161	0.511824	0.528463	0.618636	0.614536	0.552995	0.598025	0.571781	0.673253	0.531113	0.513597	0.622766	0.541976	0.595723	0.562923	0.575091	0.610057	0.714534	0.740183	0.691409	0.799245	0.749667	0.714213	0.755198	0.748662	0.718264	0.428058	0.393942	0.511948	0.378409	0.345094	0.586241	0.429986	0.315782	0.447162	0.334679	0.383048	0.369777	0.359014
RS-3NPK-4	0.766078	0.764261	0.795925	0.776031	0.80615	0.809528	0.811996	0.836819	0.802006	0.768605	0.800701	0.757291	0.759597	0.827322	0.826339	0.786558	0.817344	0.798997	0.859483	0.781825	0.756465	0.833418	0.787411	0.8176	0.7976	0.808336	0.825145	0.831695	0.871154	0.803171	0.91022	0.873977	0.840869	0.878423	0.875244	0.844069	0.601884	0.55995	0.755775	0.560941	0.550656	0.801416	0.549233	0.557914	0.711882	0.543599	0.575744	0.601693	0.613002
RS-3NPK-5	0.683497	0.639871	0.653808	0.697136	0.691588	0.6968	0.720097	0.717624	0.668128	0.618345	0.687656	0.640143	0.610175	0.722921	0.702892	0.678392	0.718718	0.663539	0.773935	0.674454	0.618405	0.732358	0.685426	0.70003	0.683208	0.698428	0.711592	0.659811	0.724304	0.590762	0.801928	0.731066	0.666243	0.739566	0.733611	0.664744	0.41907	0.429309	0.63433	0.460753	0.416457	0.658162	0.421463	0.453601	0.584807	0.406965	0.359155	0.485441	0.486119
RS-3NPK-6	0.689505	0.649585	0.67506	0.703303	0.701929	0.706295	0.726647	0.737117	0.689823	0.632485	0.692795	0.64687	0.626661	0.730438	0.717254	0.686343	0.726223	0.678266	0.781548	0.681632	0.630132	0.743376	0.691167	0.712446	0.693781	0.706042	0.723216	0.69852	0.751278	0.63984	0.821038	0.760093	0.702951	0.770281	0.761867	0.703742	0.404678	0.389998	0.628702	0.418519	0.37701	0.660501	0.392077	0.419466	0.578898	0.361819	0.345544	0.436022	0.442271
RS-3NPK-7	0.746784	0.742326	0.770341	0.758821	0.787216	0.789237	0.792885	0.816578	0.777656	0.743495	0.778025	0.730033	0.734952	0.809287	0.80512	0.762837	0.798166	0.777565	0.845485	0.757149	0.730367	0.816708	0.765659	0.797096	0.776228	0.787712	0.806818	0.819392	0.858177	0.782291	0.899033	0.861152	0.824818	0.866827	0.86254	0.825574	0.612155	0.571134	0.7445	0.571624	0.558774	0.788723	0.567025	0.556817	0.697642	0.552922	0.57565	0.618954	0.623677
RS-3NPK-8	0.680708	0.650546	0.687698	0.695126	0.704657	0.709973	0.728676	0.746975	0.695197	0.648863	0.699225	0.646842	0.63819	0.738319	0.728511	0.685418	0.725221	0.68921	0.783853	0.677907	0.637742	0.742884	0.684617	0.720068	0.693623	0.709688	0.732554	0.738682	0.785328	0.6913	0.845039	0.790116	0.742732	0.799115	0.790126	0.740624	0.460517	0.427644	0.635205	0.444733	0.416264	0.686528	0.433531	0.430771	0.589566	0.400516	0.419347	0.476354	0.488635
RS-3NPK-9	0.744303	0.729503	0.750053	0.753208	0.772769	0.776405	0.786457	0.799068	0.75626	0.726908	0.764481	0.720936	0.714523	0.795883	0.791196	0.755468	0.786054	0.76139	0.835357	0.750244	0.719369	0.804367	0.756901	0.786172	0.763573	0.778025	0.79609	0.784817	0.832302	0.740608	0.882378	0.836058	0.794563	0.843068	0.837807	0.793334	0.547688	0.521784	0.722911	0.533764	0.509501	0.762003	0.505894	0.525832	0.676047	0.500634	0.506402	0.565034	0.577944
RS-3PK-1	0.722142	0.661297	0.669577	0.73525	0.684761	0.684492	0.728974	0.706328	0.684897	0.605404	0.683147	0.684995	0.608809	0.701035	0.654536	0.706297	0.725363	0.634174	0.74434	0.709773	0.646228	0.721272	0.715132	0.688696	0.690356	0.700869	0.694795	0.408995	0.48292	0.40752	0.603426	0.49887	0.418302	0.51165	0.499302	0.463215	0.412174	0.494521	0.58128	0.531227	0.510428	0.55404	0.473349	0.555362	0.555646	0.513067	0.441935	0.490657	0.492638
RS-3PK-2	0.739839	0.673679	0.698759	0.751638	0.703844	0.703976	0.750928	0.737991	0.712394	0.630514	0.700105	0.703118	0.626479	0.723824	0.685634	0.725426	0.748411	0.66157	0.771594	0.728793	0.659824	0.744043	0.735475	0.708682	0.712149	0.72281	0.71712	0.440314	0.532551	0.454287	0.660605	0.551023	0.47459	0.567172	0.54924	0.534381	0.428572	0.502222	0.611029	0.554797	0.538978	0.609356	0.484609	0.594203	0.599462	0.533026	0.456395	0.543069	0.540065
RS-3PK-3	0.705514	0.633409	0.66141	0.721824	0.660524	0.661777	0.713643	0.697871	0.676261	0.582431	0.657976	0.671913	0.587402	0.681039	0.635893	0.691908	0.71106	0.614861	0.72888	0.695198	0.620163	0.701717	0.700779	0.664723	0.670071	0.680475	0.673573	0.38838	0.45778	0.425395	0.600658	0.481789	0.415807	0.502389	0.479197	0.48459	0.414901	0.488791	0.553121	0.541523	0.527221	0.543855	0.486688	0.573485	0.535671	0.526176	0.466926	0.513902	0.510046
RS-3PK-4	0.781623	0.729915	0.737639	0.791646	0.764783	0.763352	0.798039	0.777811	0.746391	0.69435	0.756419	0.745423	0.689156	0.783121	0.752391	0.772577	0.795124	0.725525	0.822872	0.775489	0.71716	0.797785	0.780506	0.771671	0.765776	0.777432	0.777279	0.544764	0.648609	0.502152	0.752137	0.658309	0.570473	0.669752	0.661875	0.604658	0.417914	0.454556	0.680888	0.493362	0.475268	0.687185	0.412583	0.573808	0.656359	0.494469	0.453107	0.517139	0.524324
RS-3PK-5	0.801082	0.755087	0.758174	0.812187	0.78794	0.789548	0.820843	0.798634	0.768447	0.720815	0.779617	0.768505	0.716305	0.804434	0.778105	0.793127	0.815173	0.751787	0.842164	0.794796	0.74379	0.819421	0.801039	0.794347	0.789182	0.799364	0.801523	0.585291	0.686425	0.535503	0.780825	0.695736	0.611149	0.706606	0.69716	0.640398	0.469162	0.509451	0.708079	0.548913	0.529183	0.7099	0.474431	0.595796	0.689079	0.540482	0.463206	0.569648	0.577743
RS-3PK-6	0.800144	0.753738	0.760618	0.809691	0.788796	0.787186	0.820791	0.80163	0.770666	0.724092	0.781526	0.767141	0.714498	0.80556	0.7821	0.793644	0.816317	0.754711	0.843776	0.793241	0.743117	0.821414	0.80263	0.795917	0.790023	0.80107	0.802512	0.59711	0.693357	0.546437	0.786895	0.701366	0.620792	0.712538	0.705669	0.649882	0.484871	0.520271	0.711703	0.567728	0.544001	0.719445	0.478484	0.604445	0.68849	0.552628	0.482481	0.592725	0.595597
RS-3PK-7	0.761657	0.705176	0.711675	0.776469	0.742147	0.742066	0.781118	0.752476	0.724574	0.665994	0.735781	0.724142	0.657833	0.762983	0.728586	0.749941	0.775653	0.699845	0.804456	0.754996	0.692701	0.777739	0.761558	0.749594	0.743739	0.75588	0.757322	0.503926	0.612655	0.448122	0.726487	0.624873	0.528837	0.637566	0.62595	0.558409	0.426007	0.495218	0.654676	0.540893	0.51867	0.654216	0.453875	0.58392	0.635037	0.530165	0.43911	0.557091	0.559026
RS-3PK-8	0.736264	0.677378	0.685789	0.747873	0.712695	0.711658	0.750988	0.727823	0.698603	0.637895	0.706885	0.698132	0.635535	0.731679	0.699435	0.720934	0.744552	0.671268	0.775006	0.728602	0.667478	0.747312	0.733348	0.719617	0.714137	0.724907	0.727326	0.512109	0.603948	0.477111	0.719214	0.617206	0.533166	0.63265	0.620947	0.57001	0.352688	0.408007	0.608516	0.440492	0.4259	0.612039	0.380235	0.511099	0.584874	0.429872	0.37686	0.445827	0.450148
RS-3PK-9	0.780347	0.731671	0.729231	0.791997	0.767146	0.766035	0.800851	0.770264	0.741153	0.698449	0.762026	0.746365	0.691141	0.786185	0.758271	0.7725	0.795108	0.730175	0.825903	0.77548	0.720964	0.800974	0.783384	0.774691	0.768075	0.779783	0.781148	0.570302	0.668549	0.511007	0.76552	0.673152	0.591375	0.684206	0.675457	0.614321	0.466018	0.517143	0.693962	0.556935	0.533781	0.691432	0.474099	0.595005	0.666586	0.544612	0.466213	0.581287	0.585014
RS-4NK-1	0.581931	0.525962	0.532327	0.589946	0.549456	0.560749	0.602487	0.5932	0.534082	0.49309	0.56882	0.532152	0.487349	0.597613	0.564284	0.558391	0.590803	0.522938	0.643958	0.557322	0.51136	0.594007	0.556931	0.568976	0.557443	0.568049	0.581522	0.594403	0.627522	0.555305	0.694197	0.628451	0.585213	0.634404	0.631727	0.575073	0.400764	0.471722	0.477937	0.481212	0.446234	0.464264	0.466127	0.468501	0.455117	0.464868	0.382106	0.430955	0.442403
RS-4NK-2	0.732145	0.705033	0.73518	0.737519	0.748312	0.754717	0.774044	0.784024	0.737449	0.711106	0.757147	0.710219	0.69887	0.78754	0.780599	0.745001	0.774577	0.746022	0.825422	0.742244	0.700584	0.792298	0.746684	0.770112	0.752579	0.767653	0.781298	0.76128	0.813766	0.718095	0.867885	0.814696	0.772389	0.821793	0.816927	0.773798	0.469049	0.429712	0.665601	0.454423	0.434145	0.716845	0.420502	0.447835	0.627382	0.437474	0.456341	0.50763	0.519922
RS-4NK-3	0.609555	0.557981	0.615847	0.61666	0.619041	0.625318	0.657989	0.674355	0.617255	0.579457	0.635389	0.578087	0.561752	0.677351	0.667663	0.617934	0.657745	0.621557	0.72908	0.61677	0.57202	0.682088	0.62316	0.658772	0.627409	0.647855	0.670171	0.700112	0.745906	0.670446	0.81	0.746749	0.711506	0.759864	0.747459	0.714759	0.394613	0.358329	0.529718	0.324573	0.316305	0.613802	0.359074	0.334293	0.472991	0.383245	0.381071	0.397239	0.400172
RS-4NK-4	0.663549	0.604089	0.674924	0.678622	0.657952	0.66375	0.698075	0.728719	0.684049	0.612181	0.663646	0.627831	0.606544	0.704851	0.693636	0.663009	0.702635	0.655081	0.75681	0.661357	0.599751	0.71709	0.668008	0.683478	0.664799	0.678747	0.695297	0.710724	0.750034	0.698938	0.813699	0.752417	0.718953	0.766915	0.755699	0.736066	0.433699	0.41505	0.554806	0.422916	0.411058	0.645556	0.437275	0.427489	0.509922	0.430919	0.445323	0.445893	0.445081
RS-4NK-5	0.62399	0.564795	0.642842	0.631029	0.622185	0.626426	0.66453	0.696143	0.640397	0.58352	0.637841	0.589205	0.570161	0.677769	0.669352	0.626199	0.663957	0.62131	0.727797	0.623453	0.574011	0.687602	0.626175	0.656737	0.63243	0.648712	0.668955	0.680723	0.72855	0.666309	0.796468	0.729151	0.694078	0.742233	0.730202	0.706781	0.34309	0.320035	0.51559	0.327462	0.307099	0.601981	0.332343	0.347935	0.474774	0.338007	0.351638	0.352703	0.356877
RS-4NK-6	0.722417	0.704268	0.734342	0.726296	0.751784	0.756417	0.766757	0.7833	0.737165	0.723538	0.758995	0.708893	0.713816	0.789992	0.787525	0.741667	0.770393	0.754976	0.82688	0.737793	0.715855	0.793193	0.743091	0.782322	0.754728	0.771391	0.792323	0.812865	0.848954	0.769718	0.892116	0.850245	0.815584	0.856309	0.851354	0.810471	0.557644	0.515767	0.688606	0.492419	0.483481	0.74482	0.504607	0.481723	0.640776	0.517663	0.527824	0.558074	0.568593
RS-4NK-7	0.597356	0.553551	0.612018	0.603927	0.615814	0.620919	0.648496	0.675398	0.618556	0.572204	0.629052	0.563672	0.559534	0.671706	0.662359	0.606344	0.654196	0.613029	0.726825	0.606303	0.559888	0.679682	0.614251	0.650552	0.62386	0.642248	0.663107	0.695184	0.744178	0.662441	0.808926	0.74668	0.705485	0.756471	0.748521	0.709775	0.380556	0.34022	0.525164	0.31793	0.310922	0.614311	0.342953	0.309507	0.463263	0.360161	0.364331	0.392678	0.389995
RS-4NK-8	0.586112	0.50541	0.567939	0.58945	0.552969	0.558854	0.613483	0.624778	0.561951	0.497411	0.577135	0.535458	0.488802	0.615209	0.589824	0.568389	0.6066	0.539238	0.671204	0.575104	0.502163	0.621897	0.576204	0.582525	0.568338	0.583064	0.598547	0.556528	0.617575	0.53785	0.703636	0.613645	0.565896	0.630797	0.618799	0.572777	0.349864	0.40498	0.471087	0.429115	0.401017	0.520379	0.391745	0.438663	0.425669	0.4271	0.377381	0.419117	0.418334
RS-4NK-9	0.680078	0.627551	0.668864	0.687914	0.678641	0.685731	0.71922	0.724244	0.66977	0.631519	0.690987	0.641497	0.616861	0.72639	0.713668	0.679615	0.716381	0.673902	0.774841	0.678651	0.626856	0.737235	0.68551	0.707088	0.688645	0.704395	0.720244	0.685853	0.747126	0.645894	0.81339	0.7486	0.698794	0.757183	0.749663	0.700289	0.367869	0.348506	0.590313	0.376952	0.343552	0.647648	0.331994	0.392948	0.544402	0.384522	0.361417	0.431647	0.43915
RS-4NP-1	0.604709	0.565704	0.629999	0.625006	0.629826	0.632764	0.651634	0.691547	0.64204	0.55765	0.612363	0.552944	0.547961	0.660208	0.649902	0.598322	0.652259	0.606643	0.723885	0.597114	0.544693	0.679365	0.606156	0.639683	0.618172	0.632282	0.655228	0.709113	0.742926	0.677823	0.807987	0.748471	0.70991	0.760347	0.752295	0.717645	0.379426	0.328042	0.521393	0.338291	0.317818	0.606514	0.361938	0.316154	0.469688	0.284887	0.331695	0.338813	0.331885
RS-4NP-2	0.729794	0.707472	0.739023	0.734283	0.752016	0.756887	0.771612	0.78819	0.740719	0.705123	0.748938	0.701084	0.691257	0.78034	0.772696	0.736426	0.768089	0.739129	0.823124	0.733271	0.696119	0.788525	0.738181	0.767355	0.744863	0.761345	0.777057	0.770835	0.817989	0.731637	0.869747	0.81969	0.780076	0.828045	0.822939	0.780506	0.45874	0.416772	0.672355	0.444556	0.417269	0.725249	0.412744	0.459575	0.630793	0.40316	0.438694	0.475452	0.489485
RS-4NP-3	0.704195	0.672954	0.723872	0.708995	0.722016	0.728935	0.74677	0.771547	0.722947	0.679249	0.718515	0.669273	0.668218	0.750805	0.750991	0.705016	0.73522	0.715998	0.797869	0.701503	0.669564	0.762093	0.706475	0.743077	0.716451	0.732878	0.752666	0.771942	0.814081	0.743107	0.864172	0.814815	0.782791	0.823723	0.817292	0.784178	0.481626	0.436428	0.631972	0.446449	0.434574	0.710367	0.444957	0.441583	0.595866	0.436413	0.468758	0.471571	0.47923
RS-4NP-4	0.657922	0.615325	0.677541	0.667799	0.670325	0.676337	0.700966	0.732494	0.680097	0.612896	0.661727	0.612898	0.596566	0.70152	0.700505	0.655401	0.692782	0.657971	0.76116	0.65156	0.602352	0.719826	0.660623	0.689733	0.667013	0.681567	0.703246	0.707886	0.75576	0.682799	0.82408	0.755216	0.721374	0.772504	0.760466	0.731509	0.375059	0.327204	0.58035	0.356336	0.326156	0.653987	0.337803	0.356226	0.52993	0.315877	0.344483	0.385217	0.390501
RS-4NP-5	0.669421	0.625708	0.656753	0.672939	0.670781	0.678545	0.70604	0.71157	0.654172	0.616691	0.672165	0.623813	0.600535	0.708493	0.696551	0.660112	0.695955	0.659089	0.759879	0.659158	0.616593	0.718559	0.665018	0.694131	0.670312	0.688015	0.706662	0.705866	0.753618	0.659592	0.818032	0.756491	0.708233	0.763797	0.757843	0.705206	0.409087	0.406614	0.573135	0.434114	0.394411	0.625841	0.4115	0.417971	0.538751	0.3766	0.349619	0.411314	0.429674
RS-4NP-6	0.58608	0.53521	0.585043	0.596688	0.584713	0.590748	0.624533	0.642191	0.584705	0.517974	0.581659	0.531884	0.507251	0.625089	0.612205	0.569445	0.615186	0.562025	0.684646	0.570394	0.522489	0.636087	0.574614	0.605834	0.578931	0.599	0.620846	0.656686	0.69834	0.617385	0.768077	0.700039	0.653869	0.712012	0.704023	0.654427	0.352829	0.372765	0.475401	0.371097	0.348446	0.541535	0.372266	0.355751	0.427741	0.332933	0.300592	0.32967	0.331374
RS-4NP-7	0.604424	0.55235	0.612374	0.619881	0.613593	0.617895	0.645702	0.676509	0.626695	0.542468	0.60631	0.553573	0.538906	0.651044	0.637226	0.594462	0.642061	0.59186	0.713774	0.591657	0.542349	0.667918	0.603285	0.632381	0.607765	0.62567	0.650228	0.636811	0.678309	0.606275	0.757589	0.681198	0.636419	0.694614	0.684422	0.649863	0.372491	0.347281	0.512857	0.370225	0.346075	0.58377	0.37536	0.343884	0.457748	0.319075	0.326563	0.358849	0.355363
RS-4NP-8	0.738975	0.720082	0.764698	0.741263	0.763475	0.769046	0.781103	0.806435	0.764331	0.732098	0.766079	0.715093	0.721973	0.795937	0.794886	0.748368	0.777855	0.763153	0.832441	0.746546	0.720213	0.800721	0.750456	0.785106	0.76265	0.775972	0.794649	0.821087	0.855491	0.792991	0.896652	0.858363	0.827508	0.864397	0.858461	0.828644	0.559729	0.498109	0.690501	0.504705	0.491458	0.755553	0.50813	0.49559	0.652908	0.475216	0.517175	0.540987	0.550525
RS-4NP-9	0.677471	0.652875	0.708615	0.68572	0.705379	0.70879	0.723213	0.756425	0.709713	0.662113	0.701206	0.643439	0.649671	0.738325	0.735681	0.67813	0.719738	0.699833	0.786205	0.680362	0.647617	0.74527	0.686204	0.725636	0.69827	0.714059	0.735485	0.781666	0.817202	0.747182	0.86717	0.819774	0.785342	0.828804	0.822887	0.788877	0.492597	0.449616	0.620811	0.448286	0.430949	0.689149	0.458047	0.428344	0.572054	0.416482	0.443768	0.462004	0.46499
RS-4NPK-1	0.746998	0.724576	0.749602	0.757662	0.769093	0.773408	0.78552	0.798435	0.756068	0.717707	0.764538	0.717283	0.708329	0.79585	0.784868	0.751773	0.785721	0.755027	0.832961	0.745681	0.706938	0.801692	0.752827	0.77824	0.760178	0.772026	0.787511	0.795207	0.834851	0.752068	0.881723	0.839741	0.798342	0.844933	0.840564	0.797788	0.551055	0.521108	0.707242	0.529856	0.50526	0.739557	0.519656	0.51731	0.665804	0.487961	0.491468	0.564646	0.572287
RS-4NPK-2	0.663928	0.633802	0.683773	0.671625	0.685858	0.693199	0.710716	0.734406	0.683173	0.645116	0.687409	0.630703	0.632412	0.722585	0.719682	0.667593	0.703078	0.682149	0.768164	0.657667	0.631987	0.727259	0.661748	0.709645	0.676629	0.697931	0.72204	0.766377	0.802895	0.726701	0.855299	0.806132	0.76779	0.815574	0.806515	0.766147	0.477382	0.428625	0.607876	0.422633	0.397613	0.658817	0.442794	0.398832	0.555118	0.386046	0.419327	0.442108	0.449833
RS-4NPK-3	0.770797	0.764628	0.793459	0.776144	0.804602	0.80608	0.81301	0.834162	0.793918	0.771613	0.801656	0.759478	0.760821	0.827575	0.825748	0.788149	0.812802	0.799249	0.858164	0.780769	0.760099	0.830657	0.785006	0.819969	0.796845	0.810625	0.82664	0.837611	0.873475	0.800887	0.912048	0.875485	0.842408	0.88173	0.876336	0.842244	0.599302	0.549465	0.742719	0.560263	0.543953	0.79042	0.539187	0.54543	0.706977	0.537456	0.564164	0.599535	0.612915
RS-4NPK-4	0.707882	0.687642	0.733156	0.715106	0.736055	0.740173	0.754796	0.780508	0.735336	0.691385	0.735518	0.683307	0.678264	0.769136	0.764369	0.719292	0.753093	0.727343	0.808377	0.711303	0.675827	0.772419	0.716994	0.752335	0.729014	0.744359	0.763037	0.769317	0.815732	0.739507	0.866539	0.819247	0.778713	0.82593	0.819925	0.783356	0.462046	0.41784	0.654188	0.42901	0.406289	0.712666	0.413669	0.431499	0.608668	0.390645	0.436423	0.462805	0.473959
RS-4NPK-5	0.654419	0.634457	0.692736	0.664424	0.690406	0.697096	0.707778	0.746766	0.698121	0.6419	0.689641	0.628103	0.62923	0.729	0.721595	0.669335	0.713413	0.680655	0.772425	0.659446	0.617961	0.733562	0.664845	0.705413	0.68126	0.696723	0.717931	0.747448	0.793387	0.716914	0.846831	0.796785	0.756025	0.803009	0.798522	0.761752	0.438162	0.385154	0.600689	0.396305	0.369303	0.674544	0.393559	0.371246	0.552634	0.35813	0.407705	0.427507	0.438662
RS-4NPK-6	0.675558	0.666301	0.712747	0.684899	0.718408	0.722447	0.728625	0.763023	0.715097	0.676339	0.718437	0.654933	0.664288	0.753481	0.748274	0.693483	0.727486	0.712282	0.792005	0.683446	0.659983	0.751718	0.68868	0.737262	0.706034	0.722681	0.747134	0.796211	0.833056	0.756938	0.877907	0.836373	0.794409	0.842337	0.835617	0.793474	0.494419	0.446182	0.645918	0.425865	0.41206	0.702518	0.445632	0.402542	0.590307	0.405627	0.442754	0.461145	0.472091
RS-4NPK-7	0.730673	0.730042	0.75842	0.73778	0.77329	0.779078	0.779035	0.803854	0.759408	0.73714	0.772669	0.719161	0.728615	0.80176	0.799102	0.751777	0.781113	0.768448	0.834503	0.742418	0.724539	0.80243	0.748894	0.791044	0.763102	0.777493	0.799286	0.822955	0.860746	0.777868	0.900306	0.862993	0.824961	0.868345	0.863372	0.819501	0.573843	0.523994	0.711366	0.52202	0.503529	0.759941	0.515246	0.499145	0.667102	0.504066	0.527561	0.566002	0.577094
RS-4NPK-8	0.731292	0.697957	0.734336	0.739774	0.743343	0.747963	0.769637	0.781474	0.732405	0.701733	0.743967	0.697434	0.687882	0.775685	0.7703	0.732804	0.765826	0.735375	0.816752	0.729147	0.691561	0.781743	0.734072	0.762287	0.737104	0.755862	0.772362	0.75873	0.80708	0.7218	0.862774	0.807734	0.767861	0.819757	0.809534	0.772076	0.468592	0.435276	0.662968	0.461685	0.434977	0.723228	0.429799	0.462095	0.626649	0.420713	0.448641	0.494473	0.506115
RS-4NPK-9	0.681726	0.646949	0.688037	0.691031	0.699261	0.705085	0.727338	0.740887	0.688694	0.65077	0.697597	0.646604	0.632103	0.735694	0.729944	0.683229	0.725713	0.689592	0.779889	0.677916	0.637639	0.738249	0.68311	0.717989	0.689147	0.710753	0.731948	0.722768	0.774436	0.681484	0.839223	0.778447	0.732991	0.788178	0.778264	0.734299	0.440754	0.429524	0.617579	0.42849	0.411121	0.683873	0.397996	0.433	0.568761	0.422576	0.420016	0.454067	0.459901
RS-4PK-1	0.801666	0.755559	0.757399	0.805522	0.77583	0.776984	0.813536	0.787117	0.758131	0.716038	0.779099	0.771491	0.707255	0.798606	0.761495	0.785463	0.800353	0.738023	0.824693	0.79165	0.744264	0.800579	0.790543	0.783003	0.778528	0.787072	0.787783	0.582297	0.665401	0.557508	0.747935	0.661795	0.596955	0.668602	0.665064	0.60908	0.556868	0.62294	0.700421	0.665799	0.641288	0.66984	0.59642	0.679951	0.687334	0.635254	0.546381	0.631264	0.650286
RS-4PK-2	0.738037	0.679933	0.685921	0.751896	0.69661	0.697469	0.736593	0.717021	0.6989	0.620017	0.697695	0.699922	0.626247	0.713801	0.659875	0.717192	0.736578	0.645573	0.747007	0.719419	0.655802	0.726291	0.726774	0.687873	0.700877	0.707292	0.696889	0.442626	0.481177	0.439104	0.597194	0.501723	0.430401	0.504223	0.503908	0.477389	0.533965	0.60714	0.626747	0.644856	0.62345	0.584151	0.594657	0.653242	0.613585	0.61759	0.529648	0.605701	0.606649
RS-4PK-3	0.728721	0.663901	0.691114	0.739202	0.684245	0.685956	0.737234	0.727347	0.698823	0.619746	0.689616	0.694246	0.615568	0.709942	0.669211	0.713069	0.73026	0.642092	0.751164	0.717399	0.648523	0.725873	0.719099	0.68968	0.69418	0.704074	0.695995	0.44126	0.507836	0.476371	0.628624	0.515167	0.464308	0.529034	0.519523	0.524044	0.444225	0.509719	0.569278	0.567891	0.542494	0.558174	0.502897	0.588883	0.560202	0.534584	0.487516	0.521211	0.530301
RS-4PK-4	0.756604	0.694367	0.724563	0.758347	0.716202	0.717072	0.765031	0.754147	0.72345	0.656101	0.723471	0.726432	0.648153	0.742015	0.709481	0.742078	0.756908	0.678866	0.777565	0.745406	0.68875	0.751847	0.742086	0.724819	0.72301	0.73637	0.7337	0.498022	0.575529	0.515156	0.677681	0.571375	0.51916	0.585642	0.574933	0.556859	0.487872	0.552579	0.619339	0.606947	0.583651	0.60851	0.536633	0.624889	0.606422	0.575995	0.504963	0.559208	0.576316
RS-4PK-5	0.743941	0.682347	0.706556	0.753373	0.709098	0.707125	0.754225	0.745644	0.717229	0.637438	0.711138	0.70782	0.633823	0.732396	0.69222	0.730085	0.750818	0.664894	0.774474	0.730034	0.66175	0.749102	0.735779	0.70825	0.717036	0.722745	0.716151	0.453955	0.546703	0.469709	0.667358	0.558087	0.486606	0.573646	0.56236	0.547212	0.453757	0.519408	0.599614	0.580626	0.553662	0.591848	0.501693	0.602378	0.58916	0.54663	0.481358	0.552954	0.557797
RS-4PK-6	0.796135	0.744943	0.765992	0.801219	0.776727	0.780491	0.814603	0.802696	0.768954	0.71955	0.777788	0.765909	0.710171	0.801193	0.777948	0.788915	0.809155	0.746681	0.837858	0.790526	0.736175	0.814608	0.796848	0.788259	0.783809	0.793448	0.793443	0.595391	0.691673	0.577158	0.773661	0.690645	0.625694	0.698485	0.693057	0.656138	0.463141	0.51899	0.687712	0.570518	0.555459	0.699762	0.483335	0.614205	0.671797	0.553154	0.504254	0.565233	0.57472
RS-4PK-7	0.747955	0.684363	0.701329	0.762858	0.719865	0.719225	0.761063	0.743034	0.717075	0.639067	0.713506	0.705279	0.640407	0.738269	0.70354	0.728079	0.755468	0.675607	0.785149	0.732967	0.663489	0.758528	0.741861	0.722539	0.721974	0.732433	0.730224	0.469804	0.57423	0.438542	0.699215	0.596056	0.492536	0.608275	0.598177	0.546258	0.400433	0.483576	0.623092	0.533849	0.514928	0.616238	0.450034	0.574724	0.595016	0.512401	0.438902	0.52755	0.523396
RS-4PK-8	0.740169	0.679006	0.692731	0.741826	0.702345	0.706217	0.750795	0.725287	0.695835	0.640971	0.710387	0.704807	0.627273	0.731273	0.693557	0.723973	0.740646	0.664247	0.768818	0.729918	0.669334	0.739593	0.731869	0.712533	0.709835	0.722345	0.718905	0.482863	0.58006	0.486704	0.677381	0.568761	0.511649	0.581254	0.570931	0.533843	0.459693	0.53347	0.606439	0.58364	0.555918	0.592618	0.503107	0.602479	0.587973	0.555689	0.490993	0.541407	0.555509
RS-4PK-9	0.70229	0.629772	0.649902	0.715535	0.65743	0.659155	0.710311	0.690001	0.662001	0.582575	0.661672	0.658039	0.581433	0.683312	0.640517	0.680619	0.702686	0.613651	0.72828	0.684882	0.612598	0.698001	0.690295	0.660305	0.665955	0.67532	0.668318	0.417516	0.503973	0.414612	0.635642	0.521707	0.43757	0.538023	0.525575	0.494987	0.415881	0.498413	0.573965	0.548241	0.526128	0.552099	0.481283	0.573942	0.553702	0.525219	0.457877	0.532774	0.52281
RS-5NK-1	0.64658	0.594202	0.652001	0.655459	0.647635	0.653359	0.690913	0.712253	0.655944	0.597463	0.660362	0.611689	0.582755	0.699201	0.682584	0.648079	0.685487	0.637158	0.748153	0.642289	0.590094	0.705352	0.648264	0.675377	0.653785	0.670211	0.687544	0.679757	0.732712	0.643477	0.803697	0.737097	0.690505	0.749556	0.738693	0.694947	0.404239	0.433857	0.560706	0.434707	0.414179	0.618821	0.400887	0.436608	0.516502	0.446991	0.407836	0.463584	0.463186
RS-5NK-2	0.807166	0.784469	0.803431	0.813029	0.818875	0.82292	0.838558	0.844682	0.80652	0.784854	0.822803	0.787855	0.775743	0.846878	0.838628	0.814511	0.838933	0.812601	0.876677	0.812488	0.779247	0.852155	0.81722	0.834459	0.821137	0.831307	0.842566	0.812495	0.857843	0.771185	0.900737	0.858739	0.820585	0.865473	0.86017	0.822867	0.57144	0.546649	0.759558	0.564739	0.546681	0.794846	0.517419	0.583783	0.730204	0.566663	0.553518	0.618387	0.627942
RS-5NK-3	0.622401	0.569529	0.633807	0.626819	0.596268	0.606752	0.649264	0.67998	0.631572	0.58477	0.62348	0.591434	0.577274	0.654281	0.64746	0.611771	0.642054	0.609984	0.700175	0.614852	0.57929	0.657986	0.612815	0.635784	0.616904	0.625202	0.646181	0.726389	0.748676	0.709914	0.79933	0.748365	0.725996	0.759751	0.75204	0.724816	0.495062	0.513173	0.498616	0.50117	0.491934	0.564827	0.528486	0.484423	0.460667	0.507185	0.492516	0.466857	0.471533
RS-5NK-4	0.71753	0.67225	0.737616	0.725804	0.714698	0.722096	0.750046	0.78125	0.737037	0.690297	0.730629	0.690269	0.679349	0.760641	0.755165	0.72089	0.753024	0.721999	0.800773	0.714542	0.677478	0.766798	0.717877	0.74434	0.724696	0.736926	0.754811	0.78597	0.818587	0.768009	0.863541	0.818971	0.793398	0.829095	0.821122	0.797811	0.575109	0.569916	0.639411	0.559676	0.553667	0.697704	0.568108	0.555573	0.599758	0.57533	0.558994	0.573438	0.576098
RS-5NK-5	0.707648	0.662464	0.705105	0.71649	0.71245	0.717199	0.745648	0.758052	0.708494	0.659978	0.714831	0.672172	0.645088	0.752454	0.738152	0.710581	0.746682	0.69985	0.797791	0.707018	0.648836	0.762376	0.713114	0.730662	0.716556	0.729375	0.742513	0.682568	0.751316	0.656865	0.824996	0.75576	0.701523	0.765489	0.757154	0.721885	0.37677	0.386091	0.622575	0.412387	0.39543	0.686072	0.340706	0.458977	0.583201	0.418242	0.423176	0.461576	0.461287
RS-5NK-6	0.673647	0.618411	0.681017	0.685091	0.66995	0.678078	0.710066	0.736869	0.685157	0.619255	0.680594	0.636276	0.606428	0.717904	0.701983	0.674897	0.714688	0.662177	0.768967	0.667774	0.607163	0.729716	0.677907	0.69489	0.679955	0.693884	0.70482	0.67086	0.732846	0.648909	0.806413	0.734516	0.688434	0.74715	0.737148	0.705263	0.388741	0.396126	0.574551	0.417613	0.405632	0.646842	0.363596	0.438338	0.530018	0.434339	0.437211	0.466679	0.461991
RS-5NK-7	0.60937	0.584991	0.664694	0.620751	0.63411	0.638076	0.655427	0.718333	0.668051	0.609857	0.653711	0.601114	0.598548	0.689981	0.682656	0.635915	0.67474	0.64519	0.736425	0.623705	0.595325	0.694342	0.625872	0.668168	0.648192	0.655899	0.681086	0.753291	0.781911	0.728763	0.830654	0.782094	0.75399	0.793238	0.784781	0.759097	0.523361	0.518617	0.549514	0.502266	0.489986	0.633143	0.520879	0.438538	0.503072	0.503621	0.486609	0.494618	0.503292
RS-5NK-8	0.589224	0.551492	0.6396	0.599786	0.617711	0.620096	0.642245	0.699195	0.646518	0.577789	0.631807	0.56837	0.565305	0.673898	0.665065	0.612896	0.659728	0.622218	0.730686	0.602038	0.556179	0.682003	0.611402	0.649645	0.624195	0.640019	0.663763	0.711135	0.750721	0.690607	0.812983	0.753712	0.721241	0.767046	0.75404	0.72959	0.433314	0.413676	0.537023	0.37332	0.375774	0.629557	0.390801	0.35208	0.470673	0.425867	0.434278	0.436144	0.429652
RS-5NK-9	0.57266	0.532036	0.624184	0.580004	0.57908	0.588026	0.615951	0.674977	0.621415	0.563277	0.609764	0.561375	0.554908	0.645779	0.634572	0.592639	0.6283	0.595889	0.694339	0.579326	0.546769	0.646375	0.581426	0.618828	0.598422	0.604132	0.630958	0.721838	0.749291	0.702351	0.80142	0.751863	0.722699	0.75957	0.752109	0.724415	0.470651	0.473051	0.483681	0.452914	0.437552	0.567598	0.477883	0.393351	0.435178	0.460873	0.447523	0.433762	0.441647
RS-5NP-1	0.767093	0.755731	0.786152	0.776182	0.794184	0.798633	0.80747	0.827896	0.790649	0.74808	0.790898	0.751681	0.737023	0.819276	0.809076	0.783356	0.809165	0.779047	0.854031	0.77745	0.740567	0.82575	0.78271	0.804752	0.789196	0.801034	0.813829	0.785997	0.835259	0.74843	0.88401	0.837677	0.796406	0.844067	0.839862	0.800886	0.524153	0.493443	0.727313	0.515924	0.492203	0.764485	0.46023	0.542969	0.689891	0.491452	0.494424	0.548352	0.555212
RS-5NP-2	0.833316	0.826394	0.849325	0.838315	0.856604	0.859527	0.86444	0.880613	0.852102	0.82527	0.853731	0.82222	0.816812	0.874006	0.870089	0.845175	0.865426	0.848727	0.900009	0.842604	0.819141	0.879134	0.845394	0.866574	0.852935	0.861224	0.872185	0.866059	0.899435	0.836179	0.930536	0.900713	0.873412	0.904552	0.902324	0.875744	0.662505	0.625817	0.806621	0.643945	0.632659	0.842605	0.609649	0.64785	0.780125	0.620816	0.63888	0.68108	0.691612
RS-5NP-3	0.808669	0.789029	0.823673	0.814567	0.822743	0.826181	0.839017	0.85783	0.824007	0.79154	0.820844	0.786414	0.781395	0.844292	0.842661	0.812981	0.837564	0.818053	0.876086	0.810306	0.781994	0.851974	0.814163	0.838159	0.821707	0.831625	0.843959	0.835989	0.871884	0.813164	0.911061	0.873419	0.846126	0.880381	0.87478	0.852314	0.594715	0.543466	0.758991	0.561235	0.551034	0.805074	0.528114	0.594834	0.728946	0.542377	0.585164	0.591196	0.601713
RS-5NP-4	0.748107	0.71361	0.766947	0.752702	0.757006	0.760325	0.781171	0.810561	0.766362	0.718116	0.754796	0.716699	0.706187	0.785489	0.782762	0.748367	0.776856	0.748854	0.826833	0.742278	0.708271	0.795586	0.749064	0.775057	0.757459	0.768255	0.784894	0.777346	0.817652	0.753363	0.872386	0.81975	0.788034	0.83116	0.821005	0.795908	0.497918	0.470669	0.676169	0.479554	0.477709	0.73286	0.450199	0.526002	0.640324	0.472332	0.496093	0.492715	0.497148
RS-5NP-5	0.827313	0.814687	0.836858	0.833064	0.846679	0.849064	0.858984	0.871273	0.83942	0.818191	0.844802	0.813622	0.809057	0.865534	0.863921	0.837936	0.858949	0.842235	0.893145	0.835763	0.810561	0.87225	0.838528	0.859439	0.844615	0.854979	0.865434	0.852882	0.888945	0.822771	0.92404	0.891122	0.862142	0.896852	0.891767	0.865003	0.631732	0.580426	0.790271	0.600179	0.588479	0.828412	0.561643	0.628973	0.765475	0.575933	0.615504	0.639962	0.653546
RS-5NP-6	0.789484	0.768488	0.803398	0.79734	0.806359	0.810101	0.822718	0.841514	0.803155	0.769712	0.801637	0.768428	0.757295	0.827692	0.82529	0.796186	0.823989	0.799612	0.86444	0.793882	0.763136	0.838101	0.797746	0.821373	0.803813	0.817268	0.829842	0.809669	0.851137	0.779374	0.897668	0.853258	0.818913	0.861856	0.854039	0.825019	0.552321	0.511642	0.733423	0.53177	0.517936	0.780536	0.491197	0.557164	0.703719	0.509187	0.531922	0.552274	0.569915
RS-5NP-7	0.663918	0.636892	0.673904	0.672313	0.690507	0.696195	0.712562	0.732323	0.677444	0.634626	0.68333	0.621321	0.625194	0.722004	0.717617	0.662405	0.702525	0.67928	0.771687	0.662181	0.626862	0.729221	0.668743	0.710252	0.67937	0.697295	0.722255	0.758422	0.801213	0.709744	0.853196	0.804144	0.75762	0.80829	0.803174	0.752049	0.454134	0.450472	0.608222	0.422437	0.415974	0.673313	0.426946	0.419356	0.555721	0.430071	0.418698	0.448001	0.447026
RS-5NP-8	0.837464	0.835805	0.849979	0.841702	0.864291	0.86763	0.869078	0.881943	0.852362	0.839468	0.86297	0.828455	0.833907	0.881904	0.880442	0.850035	0.869468	0.86171	0.905253	0.849726	0.83391	0.885235	0.852241	0.877317	0.860127	0.869888	0.882335	0.887402	0.91523	0.850863	0.941237	0.917336	0.889769	0.920895	0.917986	0.886139	0.686807	0.640362	0.815762	0.641271	0.630569	0.847697	0.626983	0.655406	0.78912	0.624235	0.65557	0.678462	0.68879
RS-5NP-9	0.761998	0.754757	0.793353	0.768966	0.793786	0.799077	0.804334	0.834129	0.795478	0.7605	0.793089	0.745267	0.752094	0.819977	0.817739	0.775801	0.802118	0.791372	0.853267	0.771579	0.747462	0.824291	0.774957	0.809172	0.787722	0.800115	0.816973	0.845117	0.876182	0.813558	0.912424	0.877989	0.848926	0.883803	0.879678	0.849901	0.571472	0.514712	0.726	0.513826	0.504563	0.777322	0.505331	0.527786	0.688613	0.49685	0.547883	0.549696	0.555346
RS-5NPK-1	0.744596	0.722461	0.75347	0.751606	0.766948	0.771038	0.786198	0.801624	0.759174	0.717702	0.766025	0.716671	0.706548	0.797794	0.785583	0.751023	0.784654	0.752679	0.832564	0.745954	0.702717	0.800736	0.752863	0.776501	0.759633	0.772702	0.787345	0.771831	0.824366	0.730563	0.8752	0.826539	0.781453	0.831817	0.82804	0.783844	0.495019	0.498897	0.699302	0.498488	0.487027	0.742432	0.454662	0.515418	0.656429	0.499706	0.483906	0.535884	0.535694
RS-5NPK-2	0.723559	0.696435	0.740727	0.730703	0.743179	0.747265	0.764678	0.787718	0.742535	0.694114	0.744692	0.695004	0.682607	0.776011	0.764342	0.727185	0.761445	0.730286	0.815281	0.722277	0.677287	0.779444	0.727256	0.753772	0.737035	0.748628	0.763489	0.769112	0.815098	0.730478	0.866878	0.816982	0.773437	0.824654	0.820456	0.776489	0.497305	0.478335	0.659118	0.497646	0.468889	0.706254	0.464157	0.479043	0.620984	0.464766	0.454275	0.51601	0.523496
RS-5NPK-3	0.56671	0.515122	0.604179	0.584919	0.566769	0.573591	0.605302	0.662006	0.60591	0.526483	0.567385	0.521808	0.520505	0.609811	0.608651	0.560237	0.60288	0.565427	0.669853	0.54102	0.502947	0.612797	0.549768	0.591373	0.56001	0.573929	0.604123	0.704285	0.725627	0.680245	0.786346	0.729522	0.700201	0.741474	0.727939	0.706641	0.463133	0.450083	0.489409	0.431608	0.429782	0.571286	0.466591	0.409876	0.436635	0.426518	0.443351	0.418391	0.3998
RS-5NPK-4	0.671602	0.642812	0.684647	0.678984	0.694435	0.700613	0.720897	0.738571	0.685454	0.644913	0.688968	0.639062	0.631566	0.728143	0.724113	0.677255	0.713127	0.686385	0.776214	0.670115	0.632672	0.733693	0.676046	0.715859	0.687501	0.704536	0.725677	0.751607	0.794379	0.711437	0.850781	0.796152	0.758674	0.807176	0.797585	0.758556	0.466703	0.455434	0.616605	0.442232	0.433636	0.679779	0.441065	0.441803	0.567269	0.441314	0.445051	0.465922	0.46483
RS-5NPK-5	0.80273	0.792368	0.823572	0.80859	0.825553	0.830895	0.837205	0.858615	0.825634	0.794169	0.824969	0.786547	0.784821	0.848726	0.844087	0.813334	0.838484	0.821253	0.878243	0.808076	0.780468	0.852807	0.811827	0.83674	0.82127	0.831539	0.844083	0.843644	0.880336	0.814249	0.916363	0.882107	0.850698	0.88712	0.883518	0.853314	0.605779	0.574213	0.766867	0.588594	0.572782	0.807624	0.560388	0.587132	0.736772	0.56213	0.584609	0.622876	0.632684
RS-5NPK-6	0.761185	0.746721	0.76642	0.767443	0.787985	0.792949	0.802439	0.813943	0.768411	0.749398	0.784853	0.737953	0.737969	0.813712	0.80957	0.769946	0.798233	0.782331	0.847528	0.764085	0.737482	0.815915	0.769497	0.803763	0.779449	0.79441	0.811996	0.81974	0.859701	0.771962	0.899878	0.862757	0.824196	0.867644	0.863	0.820464	0.585598	0.559848	0.721984	0.556809	0.540842	0.768635	0.543143	0.545446	0.684839	0.55068	0.547	0.60108	0.605705
RS-5NPK-7	0.600185	0.580595	0.645326	0.605746	0.63087	0.638941	0.647834	0.698065	0.643884	0.590274	0.633858	0.563166	0.578104	0.671205	0.666772	0.598451	0.635797	0.627081	0.71651	0.586312	0.565849	0.669105	0.591882	0.645752	0.615994	0.626733	0.658826	0.755378	0.789836	0.71981	0.835953	0.791819	0.751569	0.795078	0.792642	0.745854	0.503682	0.488187	0.545926	0.471472	0.462004	0.618046	0.492781	0.430094	0.500834	0.461451	0.454983	0.454575	0.454926
RS-5NPK-8	0.880036	0.870234	0.888531	0.883306	0.893205	0.895645	0.901877	0.912819	0.890564	0.874092	0.892484	0.869887	0.867644	0.908002	0.907023	0.887216	0.902853	0.891872	0.926181	0.884428	0.867835	0.911573	0.887309	0.903229	0.891839	0.898855	0.907656	0.896177	0.921446	0.872586	0.947567	0.922659	0.902753	0.92858	0.923559	0.905727	0.726041	0.690464	0.85005	0.709887	0.701918	0.877666	0.68267	0.723567	0.83203	0.687666	0.71468	0.738576	0.748066
RS-5NPK-9	0.800207	0.780912	0.799206	0.805559	0.816852	0.821777	0.833388	0.839325	0.80098	0.777345	0.814722	0.778056	0.766151	0.840105	0.832371	0.805655	0.831437	0.807205	0.870498	0.802642	0.772232	0.84426	0.806185	0.829531	0.811232	0.82235	0.837722	0.807596	0.853968	0.760915	0.897223	0.854675	0.815735	0.86059	0.855039	0.815561	0.56574	0.526547	0.754821	0.544659	0.527206	0.789622	0.496862	0.580735	0.726212	0.522237	0.543098	0.585094	0.593207
RS-5PK-1	0.846435	0.811421	0.8239	0.8534	0.837832	0.840764	0.863588	0.855939	0.82878	0.791037	0.837676	0.823635	0.783483	0.856617	0.837863	0.843719	0.860272	0.817494	0.884565	0.842349	0.800618	0.866167	0.848483	0.845323	0.842321	0.849664	0.851509	0.706974	0.784792	0.673135	0.847674	0.785134	0.730867	0.7941	0.786627	0.743754	0.560036	0.582112	0.769046	0.609432	0.597751	0.777878	0.526429	0.677916	0.753882	0.602691	0.58028	0.628758	0.635735
RS-5PK-2	0.862898	0.827863	0.84408	0.867771	0.852762	0.855503	0.879523	0.873953	0.848404	0.812648	0.853743	0.841861	0.804669	0.871312	0.855292	0.860182	0.878039	0.834124	0.896732	0.857531	0.821903	0.880961	0.863127	0.863459	0.858317	0.865219	0.867426	0.730822	0.799321	0.703217	0.858199	0.798606	0.752594	0.807992	0.800485	0.769377	0.587205	0.605938	0.785871	0.633673	0.624811	0.796086	0.552884	0.702657	0.768852	0.624236	0.607891	0.649375	0.656425
RS-5PK-3	0.877741	0.847331	0.863742	0.88272	0.869968	0.871221	0.891181	0.887831	0.865925	0.833256	0.870703	0.860362	0.827598	0.886034	0.871067	0.876243	0.890871	0.853569	0.907731	0.87454	0.84163	0.892816	0.877195	0.877349	0.873966	0.878761	0.881471	0.758251	0.820903	0.738401	0.874652	0.820275	0.778906	0.829918	0.822215	0.792354	0.679967	0.704417	0.807256	0.739277	0.724359	0.813017	0.670802	0.752379	0.79872	0.722813	0.674988	0.739546	0.748379
RS-5PK-4	0.759455	0.700762	0.724286	0.763368	0.724758	0.728007	0.768755	0.754853	0.7292	0.663292	0.73019	0.727735	0.654534	0.752065	0.716063	0.745725	0.764143	0.688812	0.790045	0.746883	0.686516	0.763089	0.747561	0.73016	0.735251	0.740125	0.738143	0.528553	0.599192	0.524615	0.696594	0.598819	0.543001	0.608759	0.600823	0.571164	0.471478	0.532744	0.635558	0.577725	0.556928	0.621391	0.513383	0.600333	0.614223	0.548327	0.486801	0.545552	0.557909
RS-5PK-5	0.84824	0.816393	0.828388	0.851916	0.841341	0.843641	0.865677	0.858321	0.830751	0.795744	0.842227	0.82807	0.788383	0.859	0.840508	0.846738	0.86255	0.817863	0.88474	0.844353	0.809711	0.866547	0.847849	0.848853	0.844129	0.851057	0.85418	0.727064	0.794984	0.69177	0.852908	0.792554	0.743103	0.802772	0.796179	0.75485	0.629059	0.665776	0.771767	0.700975	0.6837	0.774966	0.631103	0.719102	0.762713	0.679418	0.631745	0.694574	0.707057
RS-5PK-6	0.797203	0.741577	0.775298	0.805268	0.771813	0.772743	0.813162	0.808921	0.779292	0.712522	0.771563	0.767713	0.700952	0.794894	0.768317	0.789472	0.808119	0.742343	0.833613	0.787506	0.72789	0.810375	0.793035	0.77958	0.780499	0.789145	0.785724	0.570681	0.66705	0.571782	0.758979	0.667567	0.607136	0.681686	0.670348	0.647529	0.492319	0.54459	0.693421	0.598805	0.581801	0.699794	0.50987	0.636036	0.671775	0.573442	0.529071	0.587514	0.595341
RS-5PK-7	0.794317	0.741377	0.769174	0.801444	0.768559	0.770648	0.810353	0.800642	0.774095	0.709211	0.767319	0.765586	0.703225	0.790817	0.762238	0.78546	0.805833	0.737306	0.827843	0.786341	0.728321	0.805101	0.791272	0.775471	0.775796	0.783962	0.782711	0.571773	0.66189	0.567927	0.753743	0.658457	0.602515	0.677117	0.666827	0.638355	0.47869	0.512727	0.690048	0.560191	0.54244	0.694588	0.477708	0.633325	0.666807	0.537885	0.519281	0.547545	0.553881
RS-5PK-8	0.847118	0.808682	0.827934	0.853224	0.835985	0.839305	0.864352	0.857277	0.831624	0.791831	0.836932	0.822932	0.783318	0.856565	0.837923	0.842659	0.860624	0.815267	0.883819	0.84142	0.798991	0.864476	0.845395	0.843882	0.839983	0.847062	0.849736	0.707238	0.782642	0.681315	0.846817	0.780773	0.730737	0.791007	0.785976	0.749193	0.568587	0.583173	0.767032	0.621323	0.602573	0.775906	0.546521	0.665885	0.751341	0.60222	0.577658	0.625996	0.631195
RS-5PK-9	0.834942	0.789239	0.818683	0.84047	0.817561	0.820721	0.850069	0.84633	0.821147	0.76803	0.817825	0.808916	0.758783	0.837422	0.817245	0.829186	0.847355	0.794417	0.868142	0.828219	0.779073	0.849388	0.833855	0.823832	0.823374	0.828902	0.829832	0.661061	0.744488	0.656379	0.819028	0.741885	0.691325	0.756094	0.749123	0.724923	0.572973	0.616919	0.747932	0.665505	0.646763	0.753426	0.579392	0.690885	0.72822	0.645849	0.589465	0.660818	0.669232
RS-6NK-1	0.754532	0.727555	0.776005	0.763272	0.771029	0.774031	0.792285	0.81813	0.781167	0.733214	0.776725	0.735748	0.72222	0.806798	0.797011	0.76591	0.7976	0.76666	0.843892	0.763144	0.721696	0.815005	0.768903	0.789198	0.775997	0.784971	0.798921	0.794067	0.83699	0.770513	0.884399	0.838111	0.805935	0.846459	0.840629	0.814021	0.519318	0.488042	0.696718	0.482926	0.476438	0.757546	0.448037	0.528223	0.657912	0.5076	0.527998	0.539313	0.544805
RS-6NK-2	0.662176	0.609022	0.682038	0.678956	0.667412	0.6709	0.700657	0.739425	0.693061	0.611151	0.668381	0.626684	0.602406	0.710624	0.696582	0.665939	0.708979	0.656887	0.766874	0.662357	0.599177	0.728306	0.671866	0.687464	0.674332	0.685599	0.701728	0.688385	0.739383	0.671743	0.812169	0.745443	0.703726	0.759334	0.747617	0.72596	0.409778	0.39809	0.579819	0.395547	0.399906	0.659374	0.363251	0.430124	0.521388	0.435795	0.444019	0.47283	0.457844
RS-6NK-3	0.708352	0.662933	0.718353	0.721488	0.714673	0.720966	0.745032	0.77072	0.729928	0.662746	0.717691	0.676288	0.653787	0.755125	0.740741	0.714441	0.753694	0.705401	0.804375	0.710405	0.653842	0.767856	0.71907	0.734397	0.72213	0.733416	0.746781	0.72228	0.773752	0.698437	0.839449	0.777408	0.73899	0.790484	0.780373	0.754327	0.449325	0.445073	0.637048	0.443708	0.444459	0.704842	0.398913	0.476249	0.588204	0.482926	0.482315	0.522458	0.509538
RS-6NK-4	0.687519	0.645297	0.708689	0.704169	0.69978	0.703999	0.727614	0.763775	0.719353	0.650009	0.698174	0.65389	0.641656	0.738176	0.728085	0.693646	0.736491	0.691033	0.790766	0.690863	0.634161	0.752966	0.701582	0.719269	0.704065	0.714611	0.731065	0.717904	0.766186	0.697851	0.832034	0.771377	0.731718	0.784201	0.773053	0.751516	0.4362	0.432694	0.618639	0.428635	0.433483	0.690398	0.399057	0.450705	0.563078	0.466574	0.469459	0.497855	0.487406
RS-6NK-5	0.652975	0.589889	0.659827	0.672558	0.649641	0.655001	0.691685	0.721917	0.675284	0.590917	0.652495	0.60846	0.586897	0.694115	0.678435	0.648077	0.696404	0.640026	0.754038	0.649361	0.581111	0.711891	0.660581	0.673351	0.659458	0.671793	0.68506	0.674801	0.723884	0.656986	0.800305	0.731695	0.689915	0.745847	0.732977	0.713054	0.404906	0.39542	0.576889	0.388685	0.39929	0.654767	0.366415	0.434595	0.510864	0.436376	0.440809	0.472207	0.45334
RS-6NK-6	0.602721	0.523942	0.611555	0.621441	0.580347	0.584234	0.632937	0.671323	0.626527	0.525111	0.587329	0.552221	0.520711	0.634096	0.61436	0.59043	0.636971	0.573813	0.696241	0.593427	0.513814	0.650244	0.604047	0.603031	0.595438	0.60484	0.618368	0.633939	0.675135	0.622951	0.755656	0.68214	0.642311	0.697192	0.684946	0.666456	0.376893	0.364849	0.503282	0.373122	0.380908	0.592511	0.380208	0.405942	0.433899	0.403543	0.417449	0.429912	0.404588
RS-6NK-7	0.710514	0.707119	0.752604	0.72314	0.753597	0.759702	0.761719	0.799888	0.759011	0.713818	0.757626	0.707507	0.704653	0.790733	0.7813	0.743861	0.777138	0.748106	0.829141	0.73788	0.702501	0.796855	0.745514	0.773617	0.754151	0.76604	0.782908	0.784097	0.827145	0.749602	0.875214	0.829192	0.790273	0.837644	0.831032	0.795328	0.559303	0.54917	0.693078	0.528634	0.528698	0.738809	0.507178	0.530392	0.647902	0.557258	0.551537	0.589155	0.591594
RS-6NK-8	0.652843	0.577528	0.643966	0.666827	0.616456	0.621744	0.671267	0.698012	0.653453	0.555799	0.632814	0.606217	0.552418	0.665587	0.633245	0.637464	0.673417	0.593273	0.720079	0.639268	0.55724	0.679978	0.647763	0.629306	0.63189	0.638616	0.642401	0.575642	0.633172	0.562828	0.721173	0.638028	0.585015	0.651688	0.644414	0.619084	0.402386	0.452601	0.54098	0.492178	0.473234	0.575202	0.440747	0.515354	0.501957	0.48452	0.439058	0.499891	0.485693
RS-6NK-9	0.751697	0.715328	0.751455	0.765098	0.761238	0.76531	0.786247	0.801664	0.764959	0.706692	0.759495	0.722844	0.697291	0.790321	0.775874	0.757576	0.789559	0.745348	0.835879	0.755217	0.701487	0.804506	0.763528	0.773204	0.764812	0.773679	0.783888	0.706395	0.77521	0.665155	0.84341	0.781223	0.724388	0.789974	0.78482	0.741514	0.461947	0.493737	0.696777	0.512791	0.500685	0.73232	0.434331	0.546842	0.651236	0.525792	0.484459	0.569805	0.564223
RS-6NP-1	0.771303	0.753346	0.793011	0.78021	0.795968	0.798339	0.808884	0.833557	0.797626	0.750592	0.78716	0.744326	0.742934	0.81682	0.810895	0.776634	0.809169	0.783587	0.854745	0.774028	0.740083	0.827802	0.782514	0.806413	0.790594	0.800006	0.81429	0.825565	0.860566	0.796199	0.899999	0.863345	0.830806	0.870383	0.864709	0.835897	0.573006	0.546407	0.733963	0.544029	0.537155	0.785128	0.524922	0.551987	0.696203	0.538301	0.556932	0.573488	0.576388
RS-6NP-2	0.664165	0.634803	0.696265	0.677814	0.693116	0.698559	0.713507	0.753083	0.7055	0.634023	0.68362	0.625323	0.625355	0.724971	0.718516	0.668931	0.714456	0.678598	0.779251	0.667028	0.620766	0.740371	0.67846	0.708856	0.687356	0.700464	0.721519	0.756687	0.79603	0.724215	0.850984	0.799826	0.760322	0.809776	0.802012	0.767923	0.473946	0.450556	0.619475	0.431986	0.434898	0.697497	0.432268	0.430248	0.561378	0.440146	0.460279	0.469852	0.463297
RS-6NP-3	0.761929	0.742644	0.778448	0.773041	0.78615	0.790579	0.802464	0.823958	0.787068	0.737702	0.778045	0.733468	0.731129	0.809616	0.80352	0.767986	0.801908	0.774428	0.849988	0.766052	0.728319	0.8213	0.77323	0.797314	0.781039	0.792452	0.806866	0.805135	0.848445	0.771216	0.894893	0.852129	0.814797	0.858167	0.853433	0.819137	0.549973	0.529007	0.730455	0.519615	0.521459	0.78301	0.490964	0.548379	0.683698	0.530093	0.549959	0.571814	0.568958
RS-6NP-4	0.78452	0.758746	0.789168	0.79632	0.801886	0.804067	0.818119	0.832838	0.799592	0.750141	0.790572	0.754106	0.741329	0.819324	0.812746	0.786206	0.818531	0.784913	0.860632	0.786464	0.74304	0.835009	0.794048	0.810303	0.79591	0.806559	0.81795	0.774355	0.826003	0.743859	0.881231	0.830144	0.789034	0.839995	0.832193	0.802703	0.521176	0.480818	0.731291	0.506135	0.494108	0.781639	0.445018	0.552538	0.693814	0.504065	0.521835	0.560266	0.564467
RS-6NP-5	0.701204	0.665586	0.706131	0.713877	0.716482	0.722639	0.742932	0.759547	0.708965	0.659172	0.710602	0.661154	0.64603	0.746645	0.739272	0.699297	0.739038	0.702059	0.798067	0.698646	0.649431	0.76083	0.706646	0.733173	0.711778	0.727079	0.743854	0.739243	0.788566	0.698033	0.850716	0.793586	0.747591	0.804059	0.793419	0.753684	0.446457	0.441066	0.638801	0.442876	0.431548	0.698839	0.40708	0.462535	0.594626	0.444458	0.432422	0.476631	0.477543
RS-6NP-6	0.917729	0.916642	0.924997	0.920375	0.932152	0.93353	0.934578	0.941768	0.927036	0.915517	0.930368	0.912868	0.912073	0.940537	0.938121	0.925381	0.93667	0.9283	0.953602	0.924605	0.91262	0.943835	0.926259	0.937009	0.929882	0.93401	0.93978	0.9314	0.950599	0.91145	0.966604	0.951604	0.935377	0.954123	0.951903	0.936224	0.821637	0.795277	0.907407	0.806124	0.800461	0.921142	0.779788	0.817637	0.891827	0.793082	0.810614	0.831522	0.836051
RS-6NP-7	0.695652	0.676211	0.729915	0.706801	0.725678	0.731663	0.74268	0.779608	0.736921	0.676874	0.723492	0.662853	0.666686	0.758857	0.749708	0.703552	0.744988	0.716061	0.803848	0.699186	0.662259	0.767787	0.707759	0.741924	0.721987	0.732509	0.75183	0.786432	0.825035	0.753529	0.871911	0.828706	0.790105	0.834848	0.829083	0.795778	0.535957	0.526662	0.665632	0.499764	0.499756	0.721029	0.49864	0.49923	0.610442	0.511714	0.505263	0.536615	0.532548
RS-6NP-8	0.713123	0.704586	0.738012	0.725059	0.753621	0.758514	0.762404	0.790615	0.745443	0.705998	0.745898	0.683237	0.697321	0.778805	0.773626	0.723141	0.762873	0.741053	0.822302	0.724913	0.691496	0.788382	0.729777	0.766033	0.743972	0.75684	0.775737	0.803713	0.844039	0.756323	0.887396	0.84693	0.802698	0.852143	0.848343	0.801086	0.531485	0.505846	0.696698	0.480248	0.477385	0.747965	0.476839	0.478006	0.640269	0.489184	0.503823	0.534937	0.52742
RS-6NP-9	0.715551	0.702032	0.739354	0.725488	0.749466	0.753895	0.759989	0.789621	0.744374	0.698528	0.742946	0.681978	0.690494	0.776561	0.7673	0.720236	0.760173	0.736423	0.8205	0.719255	0.683584	0.78557	0.727656	0.759961	0.740844	0.752915	0.771073	0.793207	0.836479	0.748918	0.880724	0.839044	0.794514	0.843743	0.840244	0.794502	0.528356	0.513107	0.682247	0.490691	0.487916	0.735825	0.480277	0.489906	0.636864	0.50508	0.50431	0.540522	0.530871
RS-6NPK-1	0.778323	0.75621	0.788631	0.78913	0.797799	0.801498	0.813352	0.832433	0.795358	0.749905	0.792165	0.750211	0.740627	0.820827	0.811516	0.782856	0.815506	0.783138	0.8569	0.779124	0.7361	0.82976	0.786136	0.803302	0.790685	0.800167	0.811527	0.799743	0.844543	0.7634	0.890617	0.848717	0.808139	0.854074	0.849929	0.814293	0.540341	0.503814	0.728369	0.50793	0.496018	0.774663	0.465926	0.550924	0.691416	0.515518	0.526041	0.564196	0.56779
RS-6NPK-2	0.860376	0.848275	0.869916	0.867156	0.87533	0.878278	0.884954	0.897796	0.874228	0.8478	0.872752	0.845028	0.841589	0.890755	0.887638	0.865903	0.886326	0.869689	0.913263	0.86259	0.839245	0.896091	0.867548	0.883023	0.871664	0.879745	0.888499	0.877569	0.906905	0.852404	0.936781	0.910042	0.883827	0.913926	0.910294	0.887875	0.696171	0.65311	0.831951	0.667285	0.657958	0.859094	0.633616	0.691401	0.805701	0.654992	0.686771	0.708848	0.715506
RS-6NPK-3	0.702739	0.664576	0.703671	0.715741	0.717614	0.723351	0.743583	0.760984	0.709838	0.661307	0.70783	0.656564	0.652806	0.747118	0.740304	0.697354	0.741088	0.70426	0.795721	0.692078	0.644095	0.757468	0.701973	0.729574	0.707286	0.72292	0.741602	0.753514	0.797594	0.711388	0.854539	0.802914	0.756893	0.812734	0.80331	0.761515	0.486001	0.474793	0.648626	0.456712	0.456051	0.708438	0.447444	0.470352	0.594785	0.468974	0.456642	0.501751	0.499113
RS-6NPK-4	0.813748	0.796336	0.821229	0.821306	0.832033	0.836336	0.845928	0.859055	0.828159	0.793947	0.827571	0.793051	0.786017	0.8522	0.8452	0.821125	0.848036	0.822632	0.883981	0.817378	0.78295	0.86161	0.822771	0.840729	0.829055	0.837008	0.846433	0.830402	0.871278	0.791664	0.911476	0.874722	0.838996	0.880227	0.875999	0.8423	0.603171	0.571599	0.783406	0.585409	0.570647	0.819782	0.539022	0.608329	0.749292	0.585346	0.588975	0.632572	0.636987
RS-6NPK-5	0.900295	0.896749	0.907345	0.903879	0.916189	0.918022	0.920196	0.928381	0.910643	0.896757	0.914074	0.89339	0.891995	0.926751	0.924258	0.908308	0.921939	0.911897	0.941828	0.905961	0.891834	0.93004	0.908645	0.921876	0.913741	0.918246	0.925368	0.920986	0.94217	0.897944	0.961037	0.943588	0.924927	0.946686	0.944256	0.925769	0.789508	0.763205	0.888717	0.768157	0.761677	0.90819	0.744685	0.780899	0.86852	0.758554	0.77807	0.799547	0.803067
RS-6NPK-6	0.823825	0.809998	0.837175	0.830511	0.84424	0.847509	0.85483	0.871933	0.840718	0.810517	0.841606	0.805198	0.802599	0.864027	0.858341	0.830042	0.855138	0.836082	0.890908	0.826163	0.798303	0.868409	0.831521	0.851192	0.83862	0.846499	0.858363	0.853453	0.889151	0.821743	0.923462	0.892065	0.860745	0.896548	0.892683	0.865154	0.66017	0.64022	0.797158	0.641418	0.631185	0.831231	0.605907	0.644736	0.7643	0.636796	0.635774	0.684509	0.689145
RS-6NPK-7	0.787196	0.782544	0.815097	0.796226	0.820424	0.824827	0.827153	0.854199	0.82005	0.782841	0.817001	0.775773	0.772315	0.842559	0.835938	0.80448	0.832028	0.811232	0.87287	0.797371	0.768273	0.847891	0.804673	0.828395	0.814213	0.822682	0.836713	0.830585	0.870031	0.796637	0.908584	0.87256	0.837903	0.877582	0.874248	0.842297	0.613201	0.600393	0.770434	0.589359	0.587683	0.808714	0.55253	0.597525	0.733041	0.599062	0.592734	0.636536	0.637658
RS-6NPK-8	0.845028	0.832785	0.849263	0.852254	0.862566	0.86507	0.872383	0.881781	0.853691	0.828057	0.859244	0.827442	0.821769	0.878918	0.872211	0.851659	0.873904	0.853129	0.903998	0.848714	0.821812	0.884304	0.853888	0.869465	0.85771	0.865733	0.875375	0.857042	0.892499	0.818879	0.926814	0.895145	0.86249	0.899718	0.89607	0.863486	0.662203	0.631985	0.812606	0.64168	0.629583	0.84493	0.601259	0.66608	0.785986	0.639635	0.646176	0.683754	0.688494
RS-6NPK-9	0.821696	0.815939	0.840356	0.830254	0.848893	0.852362	0.856427	0.875294	0.845949	0.815992	0.845049	0.810885	0.809593	0.867718	0.862393	0.836304	0.861459	0.84099	0.89327	0.830991	0.804564	0.873306	0.836863	0.856052	0.842248	0.851575	0.862928	0.854696	0.889384	0.822917	0.924056	0.892296	0.861551	0.897113	0.893097	0.866476	0.647433	0.596854	0.799424	0.614537	0.603112	0.837119	0.575519	0.635629	0.767567	0.595244	0.634991	0.661173	0.664485
RS-6PK-1	0.912603	0.891228	0.90048	0.916398	0.908493	0.909817	0.924723	0.920618	0.90429	0.880481	0.908134	0.89919	0.874708	0.920618	0.910013	0.911862	0.923367	0.897085	0.936806	0.910888	0.883954	0.926256	0.914328	0.913413	0.911362	0.915514	0.916727	0.828125	0.876303	0.803156	0.915162	0.876383	0.843532	0.882601	0.87894	0.856534	0.741071	0.759204	0.873754	0.779845	0.775458	0.880551	0.721949	0.808632	0.859103	0.774059	0.74808	0.798304	0.80119
RS-6PK-2	0.879307	0.851443	0.867397	0.884814	0.873787	0.87595	0.894784	0.892986	0.870965	0.834869	0.873568	0.86188	0.829013	0.889721	0.873332	0.878899	0.893135	0.856786	0.911954	0.876713	0.840897	0.897585	0.881591	0.87894	0.878028	0.882321	0.883555	0.764967	0.828845	0.735979	0.880659	0.829125	0.785392	0.836969	0.831197	0.80232	0.659961	0.682792	0.820889	0.713535	0.706003	0.830771	0.639839	0.743472	0.808018	0.704419	0.669016	0.731763	0.733985
RS-6PK-3	0.856201	0.821493	0.836374	0.864386	0.847606	0.848864	0.873239	0.867046	0.841959	0.801247	0.846364	0.832405	0.79401	0.865643	0.846239	0.852392	0.869236	0.826088	0.892054	0.851424	0.810239	0.874577	0.857082	0.853245	0.851274	0.857585	0.859526	0.719399	0.794017	0.688697	0.856985	0.794679	0.74245	0.803606	0.797508	0.763918	0.60148	0.63391	0.790785	0.66535	0.654651	0.800257	0.587391	0.706342	0.772017	0.657292	0.614465	0.683635	0.686019
RS-6PK-4	0.902338	0.879848	0.891069	0.908137	0.898081	0.899451	0.915141	0.91309	0.896576	0.865156	0.896259	0.886663	0.859833	0.909778	0.896907	0.901419	0.914038	0.882589	0.929145	0.900396	0.869335	0.916778	0.904739	0.902325	0.899738	0.905065	0.905727	0.804021	0.858598	0.77987	0.904898	0.862308	0.820917	0.867898	0.863787	0.840164	0.703094	0.714799	0.854909	0.740669	0.734082	0.864673	0.676089	0.7876	0.840761	0.735282	0.720111	0.762642	0.764816
RS-6PK-5	0.831587	0.789141	0.812726	0.841314	0.819757	0.81941	0.848201	0.845179	0.819369	0.766074	0.815539	0.806471	0.758448	0.837101	0.81661	0.828467	0.846924	0.792436	0.870635	0.824936	0.775974	0.849714	0.831036	0.823973	0.824953	0.829861	0.831419	0.663534	0.745423	0.644214	0.82383	0.749181	0.690944	0.758614	0.750537	0.722832	0.570227	0.607461	0.7541	0.649357	0.635996	0.763245	0.569703	0.682928	0.732751	0.638153	0.601279	0.66377	0.661673
RS-6PK-6	0.857219	0.819136	0.839577	0.864189	0.843462	0.845213	0.870278	0.865616	0.845677	0.796796	0.84168	0.832969	0.79209	0.859937	0.840078	0.851398	0.86901	0.82116	0.889133	0.8528	0.806724	0.872057	0.857452	0.848251	0.848857	0.853362	0.853104	0.702393	0.772459	0.685186	0.843883	0.776618	0.725201	0.788895	0.778031	0.754436	0.628015	0.666328	0.790081	0.705949	0.693429	0.794898	0.632546	0.733049	0.767603	0.692694	0.651072	0.71732	0.714682
RS-6PK-7	0.862629	0.83683	0.847474	0.871069	0.862681	0.862812	0.880799	0.879187	0.855311	0.817376	0.856925	0.842719	0.811557	0.875398	0.858817	0.863752	0.880828	0.839663	0.902128	0.860951	0.823275	0.88685	0.867504	0.86523	0.86388	0.867818	0.870489	0.741547	0.810484	0.706482	0.872659	0.817234	0.761532	0.824938	0.819516	0.786313	0.629939	0.664883	0.816557	0.693382	0.682138	0.822067	0.620451	0.732531	0.790792	0.686152	0.65011	0.713475	0.712366
RS-6PK-8	0.820283	0.779953	0.800145	0.829914	0.810054	0.81374	0.840004	0.836731	0.806916	0.753011	0.80784	0.794564	0.743104	0.830733	0.807775	0.818804	0.838936	0.783033	0.865081	0.814545	0.762068	0.843103	0.821822	0.815319	0.814906	0.821732	0.822682	0.645386	0.734723	0.614456	0.813322	0.738315	0.67092	0.747993	0.740029	0.70112	0.556355	0.600015	0.755892	0.631729	0.62129	0.760216	0.545541	0.670008	0.728021	0.629991	0.591698	0.659886	0.655436
RS-6PK-9	0.828452	0.788	0.804249	0.837855	0.81577	0.817564	0.846118	0.839388	0.811522	0.76034	0.813815	0.799038	0.75375	0.835428	0.811059	0.8237	0.844561	0.788657	0.868212	0.822092	0.770313	0.847821	0.829121	0.819357	0.821914	0.827081	0.826036	0.653071	0.740729	0.624089	0.821132	0.74439	0.677783	0.754897	0.747338	0.709108	0.568257	0.613875	0.754202	0.6528	0.636686	0.756939	0.567979	0.681785	0.729925	0.641867	0.596457	0.670641	0.669313
RS-7NK-1	0.571002	0.536637	0.537166	0.589943	0.52452	0.523275	0.547199	0.545784	0.556115	0.487433	0.534388	0.546146	0.502816	0.534779	0.483284	0.548028	0.554919	0.485513	0.563987	0.559949	0.519261	0.541182	0.561547	0.511246	0.526874	0.527455	0.51732	0.598122	0.573783	0.601773	0.601894	0.581436	0.57525	0.581458	0.576628	0.587577	0.540796	0.585027	0.485363	0.581408	0.576512	0.485841	0.608659	0.5795	0.454752	0.585566	0.565735	0.55247	0.523372
RS-7NK-2	0.518458	0.472663	0.508761	0.534424	0.472312	0.46592	0.503241	0.526412	0.525003	0.454129	0.483562	0.500818	0.465776	0.490223	0.461155	0.496187	0.509181	0.45245	0.530167	0.512347	0.480717	0.503674	0.508294	0.479296	0.478585	0.487189	0.488805	0.593796	0.572711	0.6138	0.618836	0.578096	0.580911	0.586317	0.57654	0.594665	0.553112	0.581508	0.497843	0.565959	0.569318	0.551372	0.611017	0.566212	0.443438	0.579472	0.56663	0.547849	0.518964
RS-7NK-3	0.597249	0.567815	0.59602	0.605538	0.592212	0.587664	0.609204	0.631893	0.608917	0.548819	0.593316	0.584406	0.54562	0.612557	0.589753	0.598202	0.617378	0.56389	0.664408	0.610463	0.576276	0.631823	0.609628	0.609081	0.591898	0.606133	0.618588	0.620252	0.644297	0.622143	0.710125	0.649823	0.623836	0.659083	0.650285	0.638362	0.524921	0.549948	0.564857	0.54304	0.544989	0.613159	0.553559	0.557445	0.505582	0.559709	0.543322	0.550675	0.529141
RS-7NK-4	0.590518	0.540732	0.57935	0.605657	0.570965	0.565529	0.602077	0.618718	0.592829	0.514715	0.569217	0.564721	0.510112	0.59323	0.562291	0.582393	0.60516	0.533495	0.646503	0.596194	0.538893	0.61478	0.597809	0.579538	0.573229	0.585176	0.592148	0.570451	0.6049	0.575684	0.687723	0.608183	0.580377	0.625522	0.609994	0.606549	0.435461	0.478434	0.526914	0.488238	0.477337	0.573285	0.478937	0.50691	0.459207	0.496517	0.476227	0.482535	0.464409
RS-7NK-5	0.561661	0.502432	0.529352	0.579458	0.507597	0.50816	0.550222	0.55113	0.542322	0.461716	0.510612	0.527767	0.466201	0.521262	0.482316	0.533901	0.552546	0.468053	0.571435	0.549829	0.494818	0.541631	0.550406	0.509521	0.515971	0.523411	0.519179	0.553135	0.551052	0.563547	0.616204	0.554227	0.542571	0.567459	0.554886	0.563771	0.457596	0.497625	0.461442	0.497336	0.49716	0.511128	0.525317	0.512636	0.413486	0.505941	0.489223	0.479604	0.450031
RS-7NK-6	0.760893	0.746053	0.802434	0.766353	0.788487	0.791019	0.800116	0.839356	0.804103	0.759	0.795519	0.752668	0.746533	0.822257	0.816514	0.782877	0.809038	0.788815	0.855498	0.777639	0.746062	0.826471	0.781583	0.807077	0.792068	0.801314	0.815133	0.822635	0.857465	0.804358	0.897235	0.858807	0.832113	0.865772	0.859349	0.840993	0.586112	0.553179	0.72436	0.550132	0.545913	0.779703	0.523913	0.578418	0.681068	0.563451	0.591367	0.581304	0.594077
RS-7NK-7	0.474129	0.486665	0.531691	0.496398	0.480085	0.477859	0.459619	0.543007	0.546059	0.493523	0.502857	0.495231	0.506923	0.503106	0.486926	0.491259	0.498603	0.487498	0.535335	0.494764	0.499699	0.506207	0.495742	0.495775	0.488994	0.484896	0.502887	0.676221	0.662439	0.685151	0.688881	0.668737	0.663151	0.669457	0.66504	0.668018	0.60249	0.620426	0.513816	0.590821	0.598748	0.572727	0.637591	0.558537	0.454874	0.604717	0.603478	0.571882	0.548233
RS-7NK-9	0.511777	0.456929	0.480376	0.530009	0.453861	0.451082	0.497796	0.508788	0.498945	0.418064	0.468209	0.472792	0.427703	0.477777	0.436325	0.478366	0.495916	0.422167	0.528751	0.492995	0.439779	0.493796	0.494791	0.452605	0.465316	0.463939	0.462369	0.563852	0.556314	0.570654	0.606805	0.563354	0.545087	0.571441	0.562588	0.562334	0.473161	0.511123	0.42098	0.505723	0.503184	0.461352	0.537373	0.497692	0.370434	0.515428	0.496021	0.482373	0.450539
RS-7NP-1	0.741944	0.715279	0.759436	0.748598	0.757919	0.762256	0.776902	0.801947	0.762587	0.711714	0.753466	0.708343	0.698901	0.785107	0.778548	0.741337	0.773414	0.746765	0.827203	0.737426	0.702698	0.792967	0.743201	0.772101	0.753071	0.765363	0.781335	0.790363	0.831829	0.76236	0.876699	0.833641	0.798961	0.840505	0.835149	0.804171	0.518377	0.500775	0.680354	0.502979	0.496599	0.742081	0.482732	0.536841	0.644339	0.503895	0.521513	0.525977	0.524404
RS-7NP-2	0.808253	0.787596	0.82437	0.816276	0.822713	0.825204	0.837344	0.857827	0.828059	0.785971	0.818168	0.784766	0.778094	0.842166	0.83921	0.811151	0.838297	0.813038	0.876596	0.810053	0.78046	0.85319	0.816309	0.835289	0.821501	0.830766	0.843095	0.844798	0.876069	0.822453	0.91346	0.878301	0.851556	0.885181	0.879491	0.857565	0.630398	0.61108	0.763582	0.615522	0.612613	0.813921	0.59471	0.6349	0.73005	0.618738	0.622918	0.640631	0.643208
RS-7NP-3	0.887957	0.878794	0.896377	0.892509	0.900457	0.902783	0.908341	0.918502	0.898551	0.879141	0.897822	0.875995	0.873549	0.91277	0.910698	0.892614	0.90855	0.896399	0.932062	0.892764	0.874472	0.917421	0.895718	0.908286	0.899365	0.905357	0.912405	0.90755	0.930194	0.888232	0.952413	0.931617	0.912352	0.935303	0.932102	0.915608	0.761914	0.738074	0.864579	0.743289	0.740186	0.890663	0.720265	0.763485	0.845231	0.744258	0.753453	0.768393	0.771322
RS-7NP-4	0.556966	0.513199	0.563463	0.574333	0.530749	0.52644	0.557849	0.595801	0.573806	0.48134	0.515626	0.514107	0.489649	0.533186	0.515037	0.525934	0.547322	0.49539	0.595695	0.53698	0.506097	0.561595	0.538659	0.533205	0.526644	0.527953	0.541365	0.650117	0.65792	0.644462	0.714355	0.661384	0.638925	0.669135	0.661557	0.651252	0.451043	0.473075	0.462192	0.463785	0.465146	0.520303	0.500087	0.457278	0.42133	0.448482	0.442202	0.406601	0.388127
RS-7NP-5	0.63235	0.571968	0.648489	0.651716	0.625511	0.629333	0.660313	0.705029	0.660662	0.554034	0.608209	0.569497	0.550221	0.65222	0.639394	0.612627	0.661397	0.602134	0.723293	0.611754	0.544202	0.681065	0.623678	0.635614	0.623327	0.63132	0.648688	0.684184	0.718949	0.661723	0.788126	0.727304	0.686285	0.741055	0.72754	0.706279	0.42352	0.421408	0.539627	0.432686	0.427517	0.61546	0.433329	0.435369	0.479661	0.412844	0.402532	0.425329	0.407364
RS-7NP-6	0.560817	0.590503	0.610484	0.561534	0.609828	0.605701	0.58028	0.636741	0.619491	0.576857	0.603324	0.555792	0.575615	0.619526	0.606306	0.571167	0.587528	0.589545	0.655991	0.581329	0.594334	0.624563	0.575025	0.619241	0.589114	0.598302	0.626779	0.743419	0.753652	0.720193	0.789283	0.75752	0.731166	0.759947	0.75893	0.725771	0.55504	0.562186	0.561801	0.540233	0.538009	0.612071	0.579769	0.50343	0.50954	0.539344	0.532367	0.508259	0.490974
RS-7NP-7	0.580367	0.602594	0.602312	0.593604	0.627636	0.625608	0.608364	0.642383	0.618918	0.58886	0.619412	0.566311	0.588563	0.637195	0.625967	0.583153	0.607571	0.607291	0.677872	0.601315	0.605124	0.646274	0.600828	0.642222	0.6062	0.622589	0.647652	0.744319	0.764627	0.716861	0.804753	0.770397	0.736399	0.770152	0.770773	0.731054	0.568258	0.559674	0.580202	0.531335	0.531246	0.634155	0.577479	0.493315	0.526223	0.532375	0.536704	0.523482	0.506115
RS-7NP-8	0.770418	0.761987	0.805526	0.777426	0.800268	0.804361	0.810226	0.844366	0.810094	0.764227	0.798287	0.753573	0.754449	0.824399	0.821205	0.784571	0.81393	0.794128	0.860524	0.780874	0.749835	0.834846	0.784617	0.812817	0.79881	0.806653	0.821655	0.839151	0.871144	0.814673	0.909921	0.873711	0.845053	0.879795	0.874762	0.850754	0.611618	0.577665	0.744466	0.579732	0.57246	0.796132	0.561787	0.576048	0.708036	0.573082	0.590464	0.614087	0.611724
RS-7NP-9	0.536261	0.546555	0.552236	0.546902	0.571036	0.563534	0.555998	0.581583	0.56873	0.529111	0.55413	0.517898	0.529743	0.569798	0.552963	0.534598	0.552372	0.538243	0.615554	0.557009	0.549248	0.589323	0.557049	0.575405	0.551393	0.562219	0.580679	0.678637	0.688915	0.662684	0.729229	0.697718	0.671068	0.698039	0.69797	0.668592	0.547984	0.571456	0.53712	0.53624	0.537662	0.591304	0.575437	0.522061	0.477979	0.544932	0.540194	0.522788	0.496843
RS-7NPK-1	0.624325	0.614241	0.629457	0.631645	0.639842	0.635415	0.640285	0.667575	0.641722	0.582205	0.631109	0.594278	0.579633	0.654316	0.631848	0.611092	0.635036	0.603912	0.695863	0.615871	0.590832	0.658903	0.616294	0.633294	0.620033	0.622941	0.6414	0.707033	0.734703	0.67088	0.782088	0.737694	0.695386	0.739865	0.739276	0.69421	0.536614	0.558968	0.576609	0.55017	0.534396	0.610839	0.559074	0.528512	0.532032	0.533955	0.501424	0.519339	0.508043
RS-7NPK-2	0.701087	0.691537	0.712884	0.704847	0.72691	0.727172	0.73362	0.754456	0.716032	0.672546	0.721371	0.678318	0.663335	0.748734	0.732574	0.703824	0.732163	0.702251	0.788087	0.703807	0.674601	0.752922	0.704572	0.733403	0.714349	0.723582	0.739861	0.759663	0.802466	0.72512	0.846285	0.802793	0.760292	0.807602	0.804648	0.760746	0.560207	0.559527	0.668363	0.554067	0.53632	0.70968	0.549377	0.540435	0.623035	0.540749	0.507333	0.544169	0.542395
RS-7NPK-3	0.907003	0.896545	0.912808	0.910651	0.914629	0.916133	0.923465	0.931566	0.913962	0.89444	0.913922	0.896155	0.888558	0.92657	0.921917	0.910091	0.923327	0.909099	0.941135	0.908195	0.889391	0.929585	0.910114	0.919579	0.913448	0.917922	0.92326	0.905653	0.930432	0.888593	0.952601	0.93196	0.911631	0.934549	0.932119	0.916561	0.783423	0.771456	0.881014	0.786644	0.779358	0.902664	0.752104	0.793782	0.866578	0.773834	0.775574	0.809795	0.811467
RS-7NPK-4	0.758756	0.756916	0.788308	0.757038	0.7843	0.784971	0.788986	0.81802	0.787938	0.750233	0.783629	0.753943	0.739696	0.805839	0.797447	0.772585	0.79077	0.771677	0.83597	0.770797	0.750484	0.810259	0.770354	0.79519	0.777136	0.784984	0.801719	0.814564	0.8476	0.793791	0.885548	0.847865	0.818927	0.854063	0.849357	0.822523	0.638017	0.623074	0.738216	0.635716	0.617591	0.774888	0.623345	0.613006	0.705327	0.606268	0.605885	0.63119	0.634498
RS-7NPK-5	0.661259	0.620829	0.67617	0.66744	0.6574	0.657452	0.682317	0.718819	0.683051	0.597838	0.649792	0.622444	0.583708	0.683253	0.664247	0.64815	0.681406	0.627955	0.733723	0.646187	0.596273	0.693409	0.650098	0.65876	0.644822	0.655321	0.670192	0.678466	0.71953	0.661545	0.783942	0.72231	0.683169	0.729447	0.723179	0.69466	0.482446	0.503358	0.598125	0.5174	0.500188	0.639388	0.496504	0.510701	0.544384	0.498957	0.475658	0.498703	0.489095
RS-7NPK-6	0.821709	0.800398	0.839279	0.827075	0.831976	0.835927	0.847355	0.870979	0.842517	0.797232	0.830755	0.800238	0.787925	0.853081	0.845847	0.824146	0.848478	0.82164	0.881954	0.820269	0.786606	0.858013	0.822771	0.840055	0.82863	0.837656	0.847434	0.833669	0.869312	0.814396	0.906943	0.871809	0.841788	0.877301	0.872405	0.849911	0.6433	0.635512	0.777941	0.649154	0.640338	0.817446	0.613844	0.662834	0.750288	0.643946	0.631185	0.667801	0.668537
RS-7NPK-7	0.58325	0.594095	0.624428	0.592848	0.610212	0.606232	0.595744	0.65491	0.630978	0.572887	0.603832	0.570671	0.571885	0.620744	0.605173	0.583185	0.599767	0.584314	0.655906	0.582421	0.578781	0.622331	0.57938	0.608321	0.584953	0.590277	0.614549	0.725981	0.735095	0.71418	0.774474	0.739373	0.716252	0.73838	0.738393	0.716277	0.590908	0.593251	0.570732	0.576012	0.573404	0.624585	0.609451	0.539176	0.515647	0.573749	0.570696	0.550077	0.532488
RS-7NPK-8	0.732082	0.74237	0.762603	0.735386	0.769748	0.771117	0.765589	0.794267	0.765461	0.735627	0.766029	0.729745	0.728489	0.790856	0.779261	0.748073	0.768851	0.758147	0.813832	0.743648	0.737801	0.787078	0.74337	0.779751	0.756798	0.764659	0.784925	0.821144	0.847265	0.794205	0.880058	0.848944	0.818743	0.850258	0.848123	0.815732	0.669719	0.645052	0.723182	0.649704	0.630911	0.75657	0.655774	0.614896	0.683617	0.605918	0.628143	0.637087	0.639184
RS-7NPK-9	0.694955	0.674097	0.696552	0.699151	0.702456	0.702935	0.717773	0.732519	0.700479	0.646251	0.696289	0.670162	0.634243	0.722099	0.699751	0.68781	0.710408	0.670407	0.761781	0.693084	0.657182	0.728803	0.691952	0.706198	0.69076	0.700187	0.715396	0.715979	0.757756	0.683736	0.811598	0.75838	0.714289	0.763286	0.759118	0.71778	0.540011	0.569113	0.650928	0.56422	0.549863	0.676035	0.543501	0.565365	0.606449	0.553082	0.517908	0.548821	0.54754
RS-7PK-1	0.91691	0.89545	0.907792	0.92222	0.911685	0.9124	0.927376	0.925453	0.910965	0.882327	0.90969	0.902537	0.876874	0.921753	0.910215	0.915391	0.92607	0.897687	0.938643	0.915143	0.887308	0.92893	0.918062	0.915275	0.914265	0.917848	0.918274	0.818402	0.870416	0.802224	0.910743	0.872468	0.836334	0.877041	0.873275	0.853055	0.745058	0.763531	0.873982	0.794202	0.786523	0.881482	0.736398	0.821118	0.862287	0.7843	0.759115	0.804406	0.805495
RS-7PK-2	0.755803	0.701391	0.725174	0.767615	0.72539	0.725231	0.765849	0.757245	0.734586	0.654323	0.723039	0.726103	0.647907	0.74266	0.701597	0.744978	0.765783	0.67962	0.787068	0.750209	0.685702	0.760783	0.755078	0.727922	0.733138	0.740052	0.734333	0.517895	0.583815	0.522227	0.682974	0.590109	0.533159	0.602663	0.58914	0.570871	0.493857	0.550625	0.662736	0.590663	0.574001	0.66125	0.534265	0.624162	0.631435	0.574837	0.531724	0.577626	0.567021
RS-7PK-3	0.7793	0.728471	0.748498	0.791093	0.755438	0.755572	0.790288	0.780721	0.759654	0.687809	0.750718	0.751123	0.68446	0.771075	0.735905	0.771023	0.78916	0.712786	0.811881	0.775534	0.714709	0.787693	0.779962	0.757733	0.760868	0.769153	0.763826	0.561188	0.633427	0.554346	0.724314	0.635666	0.577886	0.644476	0.636004	0.610702	0.541136	0.589979	0.688565	0.629511	0.61136	0.692941	0.571775	0.648318	0.660869	0.612265	0.568182	0.628782	0.615865
RS-7PK-4	0.917428	0.895863	0.909465	0.922436	0.911773	0.912879	0.927777	0.926142	0.911689	0.883113	0.910464	0.904611	0.877538	0.921827	0.911152	0.91655	0.926496	0.89908	0.938856	0.915928	0.88928	0.92872	0.918133	0.916018	0.914454	0.918222	0.919495	0.830898	0.876721	0.816614	0.915276	0.876735	0.845361	0.883367	0.877069	0.859472	0.762815	0.763223	0.86978	0.799802	0.788394	0.881668	0.749784	0.812865	0.860983	0.773173	0.764437	0.80933	0.810999
RS-7PK-5	0.886021	0.854802	0.87637	0.891102	0.874107	0.876312	0.897794	0.898265	0.879452	0.838667	0.874601	0.869327	0.832662	0.889798	0.87453	0.884283	0.896958	0.857893	0.911676	0.882778	0.846799	0.897494	0.886733	0.880701	0.87911	0.884687	0.885065	0.764927	0.823067	0.759805	0.877991	0.82282	0.786252	0.832652	0.825039	0.811035	0.685887	0.704415	0.817125	0.744466	0.737196	0.827057	0.681496	0.769862	0.806476	0.73172	0.703127	0.752026	0.753584
RS-7PK-6	0.870169	0.83776	0.856425	0.878568	0.861478	0.862107	0.88435	0.881789	0.861048	0.817135	0.859083	0.849205	0.811348	0.875751	0.857043	0.867861	0.883216	0.83931	0.901186	0.865195	0.824877	0.885768	0.870171	0.864348	0.865097	0.868638	0.869025	0.729033	0.799226	0.708354	0.860657	0.800747	0.751319	0.809723	0.803957	0.776296	0.640604	0.661599	0.807019	0.702818	0.687047	0.813776	0.634322	0.727471	0.791904	0.687122	0.645069	0.713749	0.710473
RS-7PK-7	0.815162	0.782825	0.79561	0.82132	0.807542	0.804979	0.829507	0.823004	0.80198	0.749237	0.803987	0.794996	0.742184	0.820605	0.791574	0.812913	0.827626	0.771155	0.851783	0.815256	0.769561	0.832541	0.820302	0.80801	0.809334	0.814929	0.812942	0.657757	0.726736	0.635101	0.792437	0.725066	0.673254	0.732712	0.727162	0.688964	0.57788	0.611819	0.746251	0.639563	0.621791	0.751162	0.584306	0.679274	0.719315	0.624865	0.608339	0.633511	0.629754
RS-7PK-8	0.837513	0.806295	0.818051	0.841353	0.823516	0.823522	0.8458	0.839691	0.822677	0.776249	0.824945	0.819736	0.770749	0.838258	0.806386	0.833772	0.84513	0.792341	0.863598	0.837167	0.794219	0.846834	0.840692	0.824407	0.825522	0.83104	0.829752	0.695132	0.747106	0.680754	0.800533	0.744339	0.701763	0.748243	0.746103	0.71266	0.649296	0.680587	0.756417	0.710094	0.692564	0.754618	0.664974	0.720774	0.740044	0.689894	0.652206	0.690987	0.692631
RS-7PK-9	0.819681	0.778608	0.796936	0.826774	0.802299	0.803253	0.832404	0.827193	0.803174	0.742582	0.801753	0.792527	0.734609	0.82142	0.789349	0.811696	0.830597	0.769123	0.854428	0.812211	0.76124	0.83163	0.8157	0.803782	0.806285	0.810953	0.811299	0.627758	0.709854	0.607556	0.787149	0.707502	0.649369	0.716831	0.711286	0.673009	0.600071	0.640558	0.745426	0.681645	0.663496	0.750175	0.609834	0.700352	0.72094	0.666153	0.625087	0.687276	0.680804
RS-8NK-1	0.685663	0.630189	0.689933	0.703235	0.682927	0.686775	0.722224	0.745804	0.698225	0.617414	0.683541	0.647175	0.601976	0.722062	0.699695	0.684478	0.72391	0.657434	0.774288	0.682697	0.609479	0.736122	0.691205	0.692323	0.688054	0.697547	0.706175	0.631074	0.704789	0.613749	0.790357	0.71142	0.654964	0.7236	0.713342	0.684387	0.422947	0.466608	0.620321	0.502017	0.483343	0.663975	0.41433	0.52816	0.577632	0.510512	0.470163	0.538162	0.533267
RS-8NK-2	0.613634	0.538689	0.620046	0.633929	0.59612	0.600268	0.648106	0.67809	0.631337	0.52876	0.602759	0.567902	0.521459	0.645997	0.6172	0.605257	0.651437	0.576716	0.705918	0.6026	0.520724	0.663137	0.612986	0.608793	0.607795	0.61529	0.623121	0.61671	0.669206	0.606285	0.750938	0.675086	0.631016	0.687234	0.675808	0.655959	0.413648	0.439382	0.551998	0.465901	0.447114	0.617605	0.435809	0.488574	0.501047	0.471138	0.451989	0.492575	0.47804
RS-8NK-3	0.600643	0.525058	0.61977	0.623124	0.589154	0.595625	0.632167	0.681102	0.635996	0.538935	0.593174	0.554611	0.53827	0.637039	0.625072	0.594074	0.642753	0.582441	0.704323	0.590948	0.520133	0.658199	0.604207	0.612205	0.601555	0.608498	0.624239	0.683975	0.716238	0.670973	0.786463	0.725876	0.6918	0.737553	0.727621	0.713874	0.472618	0.460898	0.550132	0.448509	0.454806	0.646472	0.474537	0.458944	0.480137	0.47756	0.489971	0.494678	0.472236
RS-8NK-4	0.647333	0.584325	0.676389	0.660175	0.635307	0.643636	0.679605	0.726859	0.683421	0.598455	0.647341	0.613078	0.589402	0.687029	0.676367	0.646805	0.68521	0.63762	0.742244	0.643546	0.581382	0.70001	0.650826	0.662478	0.649438	0.6578	0.676274	0.715977	0.753231	0.707271	0.814412	0.755647	0.727708	0.767408	0.758645	0.742969	0.510772	0.500662	0.594895	0.502675	0.500223	0.67908	0.502173	0.510557	0.545711	0.520772	0.524	0.531189	0.524068
RS-8NK-5	0.60424	0.532585	0.614272	0.62122	0.595495	0.602314	0.641464	0.673116	0.621066	0.529874	0.600759	0.561502	0.520571	0.644331	0.623299	0.601658	0.643723	0.577269	0.707529	0.595187	0.527333	0.662201	0.605071	0.616827	0.607649	0.614605	0.630806	0.638638	0.688949	0.620138	0.767868	0.695744	0.652177	0.709244	0.697503	0.670662	0.421269	0.432921	0.5493	0.445987	0.428413	0.618654	0.42406	0.458204	0.488096	0.455795	0.445282	0.470989	0.456966
RS-8NK-6	0.735537	0.688751	0.752751	0.748054	0.734861	0.741206	0.764967	0.796797	0.755761	0.689877	0.738681	0.704094	0.681732	0.770792	0.759179	0.735333	0.76753	0.726304	0.814283	0.731893	0.679405	0.782359	0.740152	0.751133	0.740414	0.749107	0.762769	0.75567	0.798799	0.740065	0.854435	0.799981	0.768478	0.810401	0.802964	0.786161	0.568487	0.560101	0.695135	0.579456	0.570672	0.752273	0.543671	0.598928	0.649805	0.585439	0.578599	0.614661	0.612398
RS-8NK-7	0.5101	0.496297	0.577312	0.538691	0.553973	0.55969	0.562644	0.641969	0.594022	0.525139	0.566649	0.49919	0.524755	0.610002	0.599528	0.539898	0.595887	0.562419	0.669495	0.527556	0.500702	0.620335	0.54264	0.583018	0.562649	0.566457	0.595837	0.706673	0.736535	0.689219	0.790633	0.746016	0.705555	0.749291	0.744571	0.713893	0.5125	0.506679	0.543735	0.461566	0.472809	0.625715	0.507641	0.414871	0.449066	0.498251	0.501148	0.494059	0.479032
RS-8NK-8	0.570917	0.513724	0.624225	0.586447	0.569646	0.577632	0.607692	0.678795	0.629018	0.538385	0.58966	0.551906	0.532505	0.631766	0.62481	0.588378	0.629454	0.578712	0.689692	0.577956	0.519016	0.639977	0.581333	0.601281	0.587757	0.596136	0.615712	0.689779	0.722565	0.680211	0.783477	0.725154	0.697284	0.7365	0.723862	0.71259	0.496115	0.488651	0.552073	0.477269	0.472101	0.645778	0.489869	0.463444	0.483618	0.501641	0.50777	0.503554	0.489452
RS-8NK-9	0.629383	0.570136	0.661687	0.643928	0.628012	0.634493	0.666326	0.716908	0.67023	0.575926	0.635079	0.597318	0.566039	0.678438	0.662801	0.637616	0.680589	0.620299	0.738282	0.63008	0.559223	0.695437	0.637095	0.649974	0.641865	0.649598	0.665199	0.667572	0.715508	0.6557	0.78885	0.722458	0.683011	0.732262	0.721549	0.704375	0.459847	0.456756	0.594721	0.472504	0.460604	0.670533	0.438253	0.482211	0.53498	0.487342	0.481707	0.511703	0.508412
RS-8NP-1	0.862238	0.845883	0.869816	0.86783	0.871913	0.875081	0.883886	0.896482	0.871844	0.841826	0.870447	0.845036	0.83389	0.888297	0.882217	0.8651	0.884615	0.863859	0.911465	0.863452	0.837241	0.89374	0.866933	0.880068	0.871089	0.877327	0.885869	0.867529	0.900165	0.843841	0.93168	0.902525	0.875951	0.906441	0.902385	0.880384	0.714104	0.705121	0.826796	0.722134	0.71077	0.855256	0.682895	0.726558	0.804776	0.709325	0.697211	0.743646	0.745375
RS-8NP-2	0.948465	0.943574	0.9508	0.950133	0.953763	0.954778	0.958083	0.961698	0.951224	0.943053	0.953969	0.942851	0.940049	0.960591	0.958187	0.950864	0.95756	0.951646	0.968778	0.949964	0.94069	0.962127	0.951089	0.957485	0.953011	0.956002	0.959262	0.951729	0.965048	0.938437	0.976299	0.965714	0.954716	0.967421	0.966025	0.955642	0.882341	0.874813	0.935496	0.882662	0.878696	0.945002	0.86474	0.883862	0.927734	0.870689	0.873934	0.896823	0.899153
RS-8NP-3	0.88631	0.875242	0.890749	0.889729	0.897061	0.89861	0.90565	0.913883	0.892824	0.877413	0.896291	0.872658	0.871032	0.910875	0.909052	0.889289	0.904582	0.894397	0.929768	0.888234	0.873596	0.915213	0.89123	0.907089	0.896184	0.903275	0.911225	0.912881	0.933025	0.889944	0.953381	0.934721	0.915169	0.936418	0.934655	0.914293	0.778873	0.756398	0.860587	0.765668	0.756887	0.889527	0.752599	0.761186	0.841169	0.745979	0.75742	0.782632	0.784746
RS-8NP-4	0.889046	0.877997	0.898594	0.89225	0.899025	0.90137	0.908363	0.920181	0.899545	0.87978	0.898929	0.87708	0.873852	0.912843	0.910556	0.893766	0.907519	0.89661	0.931616	0.891523	0.875162	0.917581	0.893806	0.908484	0.899425	0.904914	0.912732	0.910715	0.931755	0.892375	0.953564	0.932757	0.914684	0.936739	0.933156	0.917695	0.793065	0.77049	0.865941	0.780528	0.776702	0.895817	0.762889	0.784057	0.850025	0.764409	0.777307	0.801333	0.80384
RS-8NP-5	0.927272	0.921713	0.934252	0.929603	0.935657	0.937151	0.940834	0.948614	0.935719	0.922044	0.93576	0.920885	0.91758	0.945	0.942827	0.931982	0.941304	0.933414	0.956896	0.930869	0.918784	0.94758	0.932405	0.941382	0.935658	0.93921	0.944302	0.936911	0.95387	0.92279	0.968805	0.954376	0.941087	0.957271	0.955241	0.943047	0.849602	0.834195	0.912961	0.847084	0.841766	0.930018	0.824316	0.847299	0.901167	0.831564	0.838057	0.861997	0.865441
RS-8NP-6	0.892136	0.887552	0.904318	0.896703	0.907331	0.909265	0.913185	0.924406	0.90549	0.891311	0.907593	0.88421	0.885206	0.9208	0.918543	0.899268	0.912943	0.905537	0.936868	0.897422	0.885846	0.92337	0.900611	0.915913	0.906093	0.911833	0.92006	0.926304	0.94306	0.906332	0.960341	0.944207	0.927714	0.946187	0.944654	0.927043	0.811454	0.790755	0.875842	0.794377	0.788014	0.898429	0.78444	0.784942	0.857537	0.776253	0.787467	0.81032	0.813899
RS-8NP-7	0.919966	0.9159	0.929885	0.922331	0.930825	0.932255	0.934977	0.944784	0.931048	0.917344	0.930876	0.913645	0.913468	0.940559	0.939143	0.925538	0.936172	0.928938	0.953142	0.924327	0.913161	0.943163	0.926352	0.936958	0.930834	0.93406	0.939919	0.936112	0.952082	0.922718	0.967553	0.952819	0.939553	0.955095	0.952873	0.941403	0.84161	0.824936	0.906108	0.833655	0.829845	0.9246	0.814138	0.832799	0.893234	0.821669	0.830559	0.853413	0.856098
RS-8NP-8	0.957119	0.956218	0.961801	0.958389	0.964388	0.965106	0.965831	0.970507	0.962638	0.957441	0.964425	0.954111	0.955282	0.969757	0.968794	0.960719	0.966054	0.963683	0.976202	0.960425	0.955205	0.970789	0.961697	0.96795	0.963895	0.966246	0.969247	0.969974	0.978151	0.959447	0.985026	0.978619	0.970979	0.979472	0.978694	0.970482	0.914098	0.900839	0.949772	0.906206	0.903044	0.96003	0.897105	0.904029	0.942424	0.897227	0.904267	0.918593	0.920532
RS-8NP-9	0.969357	0.968142	0.97306	0.97034	0.973993	0.974797	0.975555	0.979355	0.973808	0.969517	0.974436	0.967415	0.967972	0.978181	0.977918	0.97203	0.976041	0.974102	0.98302	0.971634	0.967871	0.979272	0.972512	0.976988	0.974166	0.975826	0.978018	0.979441	0.98474	0.972454	0.989672	0.985041	0.980255	0.985889	0.985104	0.980044	0.938879	0.927754	0.964346	0.932779	0.930305	0.971674	0.926547	0.931154	0.959444	0.925389	0.930709	0.940967	0.94262
RS-8NPK-1	0.92034	0.913495	0.92752	0.922606	0.928418	0.930414	0.93467	0.94257	0.928099	0.911892	0.929207	0.912772	0.90666	0.938958	0.93479	0.924596	0.935192	0.923852	0.951008	0.922321	0.906814	0.941356	0.923988	0.932157	0.927612	0.930625	0.935551	0.925895	0.945163	0.910517	0.962569	0.946202	0.929932	0.948241	0.946609	0.933169	0.837556	0.83008	0.905599	0.840912	0.833537	0.921112	0.815661	0.841543	0.893587	0.825398	0.824404	0.855883	0.857498
RS-8NPK-2	0.867662	0.864323	0.890524	0.872481	0.888239	0.891028	0.893189	0.913147	0.89232	0.865542	0.887441	0.862357	0.858876	0.903484	0.899356	0.880254	0.897038	0.883554	0.922058	0.875252	0.856415	0.90648	0.877635	0.89456	0.885422	0.8904	0.899426	0.899245	0.922705	0.881829	0.945733	0.924531	0.904341	0.927512	0.924603	0.908552	0.771942	0.750327	0.858312	0.757639	0.748379	0.88602	0.733605	0.751618	0.836249	0.740481	0.752904	0.785978	0.787737
RS-8NPK-3	0.875306	0.869265	0.891681	0.880535	0.892166	0.894229	0.898398	0.913851	0.894889	0.871947	0.891892	0.868069	0.865606	0.907248	0.904314	0.885397	0.90124	0.889558	0.925172	0.880761	0.864005	0.910114	0.883872	0.900085	0.890648	0.895642	0.904036	0.910464	0.929658	0.891702	0.95085	0.9317	0.91392	0.934358	0.93189	0.914883	0.78942	0.767459	0.862212	0.774954	0.766514	0.890416	0.761746	0.762738	0.842839	0.751872	0.76359	0.78974	0.793537
RS-8NPK-4	0.8563	0.842498	0.871305	0.862697	0.869537	0.871784	0.879639	0.896466	0.873399	0.840296	0.868994	0.843012	0.833172	0.886897	0.879849	0.86241	0.881338	0.861335	0.908819	0.858157	0.833367	0.891296	0.862048	0.876162	0.867572	0.872266	0.881451	0.877613	0.904128	0.859657	0.931577	0.90604	0.882233	0.910108	0.906522	0.88712	0.757632	0.742706	0.844438	0.755795	0.74203	0.871216	0.731773	0.752563	0.819653	0.739251	0.744646	0.77632	0.772858
RS-8NPK-5	0.795828	0.777534	0.818391	0.805355	0.814027	0.816414	0.825777	0.854189	0.822513	0.776097	0.811261	0.774731	0.766154	0.836253	0.828356	0.801323	0.828905	0.804764	0.86659	0.794636	0.761771	0.841943	0.800083	0.821286	0.807936	0.815134	0.82874	0.841111	0.870764	0.820852	0.905251	0.873669	0.845991	0.878669	0.875034	0.853791	0.685351	0.661225	0.775249	0.671136	0.657279	0.816895	0.656915	0.660027	0.74307	0.642099	0.654968	0.689955	0.685899
RS-8NPK-6	0.937533	0.934605	0.945794	0.939497	0.946643	0.94756	0.949754	0.957977	0.947424	0.936173	0.94702	0.93224	0.932892	0.954278	0.95324	0.942169	0.950176	0.945562	0.963514	0.939931	0.931328	0.955727	0.941504	0.950572	0.945353	0.948233	0.952545	0.95495	0.966078	0.943307	0.976663	0.966676	0.956685	0.967999	0.966779	0.956585	0.886189	0.869059	0.930668	0.875727	0.869682	0.943674	0.865094	0.871667	0.920755	0.865277	0.87286	0.89098	0.89244
RS-8NPK-7	0.873131	0.866602	0.890481	0.877823	0.889452	0.892086	0.896393	0.913035	0.892562	0.867123	0.889385	0.863263	0.860272	0.904636	0.900808	0.881417	0.897421	0.885379	0.922684	0.876236	0.858517	0.906684	0.87909	0.895692	0.886721	0.891482	0.901092	0.901338	0.924708	0.883831	0.947158	0.926152	0.906631	0.928657	0.926363	0.909438	0.785861	0.76734	0.862842	0.774769	0.765178	0.88712	0.755	0.768174	0.842205	0.756677	0.766405	0.796333	0.798111
RS-8NPK-8	0.897476	0.887632	0.911523	0.900896	0.907487	0.909061	0.915638	0.930086	0.912178	0.890296	0.908395	0.889086	0.88451	0.921532	0.918989	0.903706	0.917018	0.904748	0.936736	0.89944	0.882671	0.92391	0.902432	0.913689	0.906852	0.910814	0.917422	0.91434	0.933732	0.899646	0.954459	0.93565	0.919054	0.938286	0.935765	0.9219	0.812737	0.795616	0.882224	0.807894	0.798773	0.905545	0.787576	0.805387	0.867519	0.78786	0.79733	0.825874	0.826103
RS-8NPK-9	0.898219	0.888986	0.911014	0.900787	0.908925	0.91064	0.91627	0.930037	0.911817	0.890575	0.909071	0.88917	0.884856	0.922167	0.919297	0.904194	0.916773	0.90607	0.937009	0.899666	0.883282	0.924209	0.90247	0.914135	0.906973	0.911851	0.918307	0.913583	0.934916	0.898414	0.956044	0.936207	0.919778	0.939093	0.93637	0.923494	0.808981	0.794194	0.882435	0.805701	0.796705	0.905924	0.778668	0.803901	0.866388	0.787002	0.796286	0.819324	0.824633
RS-8PK-1	0.951923	0.94145	0.947121	0.954429	0.95162	0.952032	0.958861	0.958256	0.948735	0.934963	0.951107	0.945269	0.931749	0.957643	0.951215	0.952745	0.95901	0.943943	0.96666	0.951766	0.936724	0.960602	0.953255	0.953603	0.952203	0.954309	0.955434	0.906488	0.934137	0.890173	0.955089	0.934287	0.914711	0.937639	0.935144	0.920682	0.853284	0.856879	0.927226	0.877379	0.869313	0.931879	0.840571	0.886363	0.920095	0.858672	0.851235	0.886063	0.887606
RS-8PK-2	0.917645	0.897118	0.909998	0.92191	0.912847	0.914229	0.928418	0.927507	0.911958	0.887117	0.914785	0.905672	0.882574	0.92498	0.913841	0.916944	0.927509	0.901563	0.940149	0.915101	0.890301	0.929874	0.917825	0.91718	0.916271	0.919055	0.920424	0.840269	0.884318	0.823421	0.920503	0.884225	0.853948	0.889823	0.886324	0.866033	0.782098	0.78889	0.885434	0.818407	0.804921	0.890353	0.767708	0.831849	0.874454	0.788809	0.780092	0.828692	0.830192
RS-8PK-3	0.943258	0.92953	0.937122	0.946087	0.940915	0.941827	0.950966	0.949782	0.939266	0.92211	0.941001	0.934635	0.918359	0.949009	0.940997	0.942824	0.950189	0.93228	0.959296	0.941773	0.925143	0.952157	0.943667	0.944042	0.942464	0.945049	0.946277	0.889595	0.921321	0.874938	0.946169	0.921153	0.899468	0.924926	0.922129	0.906997	0.841454	0.84485	0.918983	0.866286	0.857802	0.92391	0.828943	0.877438	0.911548	0.846247	0.839846	0.876593	0.877517
RS-8PK-4	0.967405	0.95977	0.964633	0.969104	0.96683	0.967392	0.972394	0.971953	0.965918	0.956547	0.96716	0.962722	0.954633	0.971821	0.967899	0.967794	0.972076	0.962858	0.977477	0.967199	0.957721	0.973642	0.968634	0.968916	0.968034	0.969347	0.970046	0.939829	0.957799	0.930458	0.971295	0.958179	0.945798	0.959831	0.958591	0.949659	0.905302	0.905506	0.953581	0.9188	0.913902	0.95687	0.895269	0.926438	0.949428	0.907279	0.905528	0.926528	0.927379
RS-8PK-5	0.961342	0.952671	0.957101	0.963467	0.96143	0.96253	0.967687	0.966942	0.95869	0.949665	0.961589	0.956138	0.94694	0.967185	0.963023	0.962801	0.968057	0.957122	0.974688	0.961931	0.950527	0.969597	0.96347	0.964521	0.96268	0.964413	0.966043	0.928576	0.950184	0.915253	0.966682	0.95061	0.935375	0.953004	0.950948	0.940253	0.883377	0.881425	0.943059	0.898184	0.892184	0.948267	0.870511	0.906139	0.937629	0.886704	0.882792	0.908827	0.911628
RS-8PK-6	0.946078	0.934406	0.940898	0.949065	0.945396	0.946658	0.953692	0.952613	0.942759	0.926433	0.945377	0.937985	0.92337	0.952337	0.945173	0.946203	0.953096	0.936721	0.962337	0.945166	0.929097	0.955597	0.947435	0.947351	0.946148	0.948342	0.949514	0.894833	0.926358	0.880604	0.949744	0.926488	0.904832	0.929618	0.926855	0.912398	0.848175	0.851713	0.923383	0.873095	0.863528	0.926307	0.835999	0.882516	0.916726	0.854581	0.844416	0.882806	0.884184
RS-8PK-7	0.922649	0.906141	0.913868	0.926132	0.921874	0.923394	0.933803	0.932196	0.916859	0.899237	0.922345	0.912469	0.89436	0.933414	0.924049	0.924109	0.934389	0.9128	0.947009	0.922186	0.9008	0.937373	0.925485	0.927235	0.924652	0.927212	0.930059	0.862325	0.902321	0.838035	0.933198	0.903296	0.873823	0.90741	0.904489	0.883531	0.789406	0.792852	0.890872	0.817393	0.807388	0.898527	0.772135	0.831841	0.879523	0.795922	0.785883	0.833443	0.834484
RS-8PK-8	0.947433	0.935579	0.942702	0.950284	0.945952	0.946686	0.954986	0.954198	0.943905	0.928819	0.946225	0.939918	0.925143	0.953375	0.946263	0.947407	0.954596	0.93857	0.963265	0.946614	0.931457	0.956184	0.948743	0.949366	0.947403	0.949908	0.951173	0.900817	0.928879	0.885664	0.95141	0.929143	0.909157	0.932204	0.929638	0.91513	0.85167	0.853323	0.924723	0.875293	0.866682	0.927924	0.84193	0.884981	0.919013	0.85489	0.848877	0.882194	0.885156
RS-8PK-9	0.922034	0.903942	0.913494	0.925475	0.918852	0.920127	0.931726	0.930732	0.916143	0.89326	0.918777	0.909791	0.889143	0.929413	0.919222	0.921093	0.930966	0.907135	0.943779	0.919053	0.896895	0.933722	0.922201	0.922751	0.920706	0.923875	0.925777	0.853202	0.894474	0.834161	0.927453	0.894643	0.866287	0.899862	0.896381	0.876246	0.78635	0.789115	0.887789	0.817776	0.807581	0.893241	0.771709	0.833069	0.877452	0.792084	0.784241	0.831258	0.832907
R-1NK-1	0.96866	0.970943	0.970206	0.970589	0.965189	0.96263	0.96204	0.958169	0.972452	0.969775	0.965056	0.971616	0.971859	0.958773	0.958153	0.968027	0.962507	0.966095	0.949907	0.967345	0.970695	0.955827	0.965404	0.960747	0.965827	0.962344	0.957474	0.974579	0.962558	0.977057	0.953125	0.963165	0.971446	0.962098	0.962158	0.970799	0.984776	0.986274	0.972136	0.986523	0.985502	0.967627	0.987549	0.985087	0.974678	0.986227	0.984657	0.983873	0.982318
R-1NK-2	0.954526	0.95706	0.954294	0.954545	0.946992	0.946008	0.942893	0.941744	0.955424	0.956165	0.948736	0.956601	0.959809	0.939101	0.939831	0.95195	0.946685	0.949197	0.92496	0.95045	0.956245	0.936729	0.950162	0.940916	0.94734	0.942686	0.938049	0.962787	0.945668	0.970035	0.923333	0.948049	0.959242	0.94499	0.947236	0.95998	0.977863	0.979604	0.956804	0.978682	0.978416	0.949598	0.981923	0.977245	0.962338	0.979239	0.97834	0.975455	0.974028
R-1NK-3	0.958241	0.960613	0.958764	0.957974	0.95299	0.952131	0.949601	0.947102	0.958246	0.962692	0.954858	0.962481	0.96355	0.947236	0.948275	0.958463	0.950945	0.956405	0.93693	0.958707	0.963979	0.942224	0.952846	0.950429	0.954556	0.951791	0.949795	0.967733	0.954768	0.97337	0.938083	0.953687	0.965953	0.953253	0.952179	0.964057	0.982161	0.983169	0.964558	0.98208	0.981799	0.960675	0.984293	0.981394	0.967059	0.982761	0.982182	0.979015	0.976982
R-1NK-4	0.962262	0.965442	0.963428	0.960049	0.958591	0.957013	0.955025	0.951774	0.963379	0.966856	0.960072	0.966103	0.968025	0.952261	0.952488	0.961166	0.952863	0.960448	0.937756	0.961454	0.966698	0.946461	0.958625	0.953162	0.957496	0.954204	0.952455	0.973547	0.962011	0.977344	0.947122	0.962903	0.969941	0.958716	0.958134	0.967127	0.983579	0.985433	0.968477	0.984562	0.984415	0.963368	0.986509	0.982781	0.971477	0.984271	0.984358	0.981376	0.980161
R-1NK-5	0.95877	0.962722	0.959657	0.959937	0.954182	0.952517	0.949115	0.945506	0.959873	0.961898	0.955532	0.962149	0.964042	0.94723	0.948339	0.957475	0.950229	0.955821	0.933033	0.954869	0.961546	0.944838	0.954379	0.948009	0.952643	0.949422	0.944269	0.971515	0.957201	0.975649	0.940329	0.960902	0.967204	0.957138	0.957068	0.967158	0.980424	0.982391	0.961313	0.981312	0.981156	0.954787	0.98421	0.980259	0.966108	0.981697	0.981169	0.978393	0.976909
R-1NK-6	0.951327	0.954435	0.951914	0.952409	0.946852	0.945209	0.940975	0.938287	0.952182	0.953813	0.945214	0.953831	0.957302	0.936917	0.935598	0.948187	0.938029	0.945253	0.921326	0.947829	0.953025	0.931815	0.946095	0.935959	0.944077	0.938609	0.93431	0.96201	0.944824	0.967088	0.924893	0.94635	0.956705	0.943471	0.943777	0.954766	0.977278	0.979149	0.957553	0.978009	0.978042	0.945022	0.981082	0.976066	0.96142	0.978946	0.975686	0.97416	0.972868
R-1NK-7	0.951988	0.954743	0.955551	0.953056	0.947231	0.944051	0.940935	0.94174	0.956514	0.956853	0.950354	0.956488	0.958833	0.941784	0.942337	0.952301	0.94385	0.948917	0.925707	0.951196	0.956856	0.935122	0.945534	0.942237	0.948841	0.944028	0.940707	0.969321	0.956021	0.973173	0.938044	0.954409	0.965299	0.954413	0.951319	0.962194	0.97869	0.980204	0.959011	0.979293	0.979519	0.951501	0.981335	0.976851	0.960226	0.979585	0.97936	0.975225	0.974414
R-1NK-8	0.968615	0.970516	0.966994	0.971304	0.964492	0.961867	0.960535	0.959441	0.969588	0.970829	0.966483	0.970893	0.972783	0.959195	0.959174	0.967946	0.963845	0.96408	0.948399	0.967391	0.97085	0.957045	0.967004	0.960503	0.964335	0.961136	0.958631	0.974564	0.962922	0.979982	0.948215	0.967447	0.972079	0.96409	0.962623	0.970736	0.985791	0.987239	0.972064	0.986711	0.986744	0.967882	0.988495	0.985462	0.975161	0.986907	0.986162	0.984826	0.98321
R-1NK-9	0.982828	0.983224	0.982886	0.982658	0.979494	0.979534	0.979143	0.979077	0.983346	0.98394	0.979611	0.984041	0.984152	0.976928	0.977212	0.984312	0.981875	0.981811	0.971053	0.981065	0.983885	0.973629	0.982611	0.978321	0.979458	0.97945	0.978282	0.987549	0.982106	0.989023	0.975377	0.982974	0.986813	0.981887	0.981662	0.98656	0.992022	0.992391	0.984703	0.992189	0.991843	0.983703	0.993265	0.992063	0.985447	0.992118	0.992442	0.990473	0.990237
R-1NP-1	0.894391	0.900312	0.893892	0.895578	0.877533	0.878245	0.872271	0.868123	0.895787	0.899404	0.885812	0.902305	0.908106	0.867383	0.868012	0.890794	0.873153	0.883102	0.837553	0.889018	0.904002	0.856154	0.885166	0.871654	0.877632	0.874047	0.866556	0.923063	0.893792	0.934623	0.859241	0.895474	0.914223	0.888838	0.893117	0.909518	0.951093	0.955109	0.905147	0.95324	0.952631	0.896574	0.959831	0.94838	0.915573	0.952947	0.949075	0.944234	0.94171
R-1NP-2	0.903353	0.909079	0.902389	0.907794	0.892862	0.890989	0.884535	0.875314	0.903176	0.905605	0.893264	0.909027	0.913485	0.874826	0.875915	0.897944	0.885783	0.89058	0.845383	0.896811	0.907882	0.872495	0.894418	0.875915	0.888471	0.880719	0.871135	0.927028	0.895809	0.937058	0.860086	0.897732	0.91623	0.895825	0.897094	0.914208	0.954569	0.959187	0.913388	0.956538	0.956682	0.899329	0.96349	0.952448	0.922853	0.956421	0.9538	0.948903	0.945317
R-1NP-3	0.962443	0.96609	0.964636	0.960355	0.957646	0.958314	0.955	0.953479	0.963255	0.965574	0.959667	0.966853	0.966832	0.952712	0.955179	0.961218	0.953685	0.960481	0.941396	0.961313	0.967161	0.950947	0.95788	0.954556	0.957414	0.955488	0.953262	0.974146	0.965186	0.978457	0.953206	0.966121	0.971969	0.961969	0.961952	0.970289	0.981947	0.983997	0.967924	0.983404	0.982927	0.962127	0.985	0.982464	0.970635	0.982444	0.981662	0.979169	0.978941
R-1NP-4	0.966864	0.968891	0.966992	0.967815	0.962021	0.960158	0.958573	0.956348	0.966362	0.969214	0.963507	0.970311	0.970951	0.956302	0.957827	0.965217	0.959601	0.964399	0.945119	0.965405	0.970203	0.954309	0.961694	0.958225	0.961028	0.958891	0.95733	0.97552	0.964767	0.979	0.951366	0.965306	0.972342	0.963737	0.961693	0.970908	0.984734	0.986215	0.969351	0.98567	0.985419	0.967035	0.987816	0.984526	0.974916	0.985533	0.985073	0.982309	0.982242
R-1NP-5	0.874071	0.88439	0.878691	0.87401	0.861109	0.860373	0.847558	0.850668	0.882194	0.880838	0.873036	0.881179	0.889923	0.852721	0.848811	0.868567	0.852957	0.86563	0.823905	0.864287	0.884637	0.847638	0.862003	0.857804	0.864109	0.850742	0.849108	0.920694	0.897359	0.923736	0.858418	0.898328	0.91179	0.890924	0.893774	0.901392	0.94291	0.947207	0.89592	0.944161	0.943084	0.879309	0.953013	0.93321	0.901194	0.943074	0.938197	0.932238	0.930733
R-1NP-6	0.9419	0.944996	0.943754	0.94105	0.932535	0.933684	0.926922	0.927425	0.945878	0.942936	0.931905	0.942685	0.947066	0.919941	0.923869	0.936815	0.928599	0.934875	0.906928	0.935759	0.944688	0.923337	0.934264	0.927637	0.932179	0.927738	0.92147	0.957641	0.938937	0.964221	0.916646	0.9432	0.953387	0.937628	0.939763	0.95214	0.97338	0.974103	0.948278	0.974187	0.972508	0.941943	0.977347	0.970325	0.95301	0.972436	0.970485	0.968327	0.966521
R-1NP-7	0.924901	0.93159	0.932635	0.924101	0.917871	0.918681	0.910872	0.912745	0.935941	0.925939	0.9185	0.927189	0.930393	0.905847	0.906068	0.920226	0.908152	0.918795	0.894185	0.918677	0.931487	0.906698	0.915607	0.909414	0.917532	0.907645	0.905579	0.953298	0.935013	0.957715	0.917838	0.938059	0.945916	0.934427	0.933912	0.944101	0.965737	0.966812	0.93731	0.965284	0.964005	0.92757	0.969752	0.959787	0.940584	0.964732	0.96137	0.957879	0.955579
R-1NP-8	0.949094	0.950647	0.949052	0.947088	0.939859	0.940496	0.935087	0.936621	0.95166	0.95098	0.942505	0.949632	0.95339	0.929341	0.932933	0.942149	0.933606	0.941687	0.91735	0.944154	0.95289	0.926873	0.941792	0.93578	0.939405	0.935983	0.93148	0.966743	0.95364	0.972964	0.935105	0.955187	0.964344	0.951346	0.954263	0.963924	0.978392	0.979509	0.95538	0.97806	0.978027	0.951574	0.981576	0.975964	0.959995	0.978998	0.978113	0.974072	0.971567
R-1NP-9	0.915916	0.933502	0.9338	0.916125	0.919897	0.917408	0.902624	0.916556	0.933984	0.933391	0.923081	0.931045	0.937224	0.910958	0.914097	0.922265	0.911259	0.922663	0.888164	0.917663	0.931888	0.908361	0.916512	0.912055	0.920393	0.909375	0.90866	0.958415	0.942459	0.96159	0.921914	0.943591	0.950445	0.941758	0.940421	0.94844	0.970243	0.970927	0.938184	0.969516	0.968844	0.929739	0.974694	0.9499	0.944198	0.963185	0.965721	0.960354	0.961207
R-1NPK-1	0.920536	0.929547	0.926434	0.923514	0.918996	0.915598	0.907168	0.907961	0.928682	0.924244	0.921487	0.929234	0.930939	0.908201	0.903907	0.921689	0.907761	0.913662	0.88781	0.918844	0.927293	0.90338	0.914036	0.907915	0.915427	0.905679	0.904192	0.94158	0.92326	0.947788	0.895517	0.922923	0.934319	0.92002	0.922798	0.927013	0.962362	0.965091	0.934258	0.965117	0.96231	0.913906	0.966862	0.957747	0.937436	0.961571	0.954044	0.954418	0.953933
R-1NPK-2	0.927852	0.935607	0.935708	0.929877	0.924874	0.920649	0.915518	0.919954	0.937142	0.93607	0.932562	0.936628	0.941627	0.921292	0.916665	0.9289	0.916881	0.924687	0.901247	0.926434	0.935782	0.912751	0.922307	0.921764	0.923853	0.917229	0.916438	0.956307	0.939055	0.959436	0.923915	0.945286	0.949594	0.940465	0.941051	0.944274	0.96788	0.969658	0.935679	0.968783	0.967584	0.924343	0.972714	0.960813	0.942373	0.967186	0.965008	0.960873	0.960529
R-1NPK-3	0.866992	0.870594	0.875371	0.861731	0.85307	0.85201	0.847926	0.849866	0.872456	0.878068	0.871872	0.868612	0.881486	0.853746	0.848228	0.85707	0.836438	0.855645	0.823374	0.853733	0.880458	0.842235	0.849388	0.854053	0.855103	0.842033	0.847043	0.926207	0.904402	0.927218	0.879083	0.906701	0.915324	0.900996	0.902678	0.902284	0.928006	0.932657	0.868439	0.928542	0.927029	0.847247	0.938269	0.916199	0.879045	0.928251	0.924022	0.914461	0.912088
R-1NPK-4	0.876032	0.880546	0.878574	0.87134	0.85526	0.853887	0.854698	0.852708	0.881734	0.883994	0.873564	0.877309	0.890333	0.853892	0.849348	0.861327	0.841067	0.865094	0.822591	0.862953	0.886835	0.842101	0.861292	0.854606	0.859864	0.854028	0.85286	0.921191	0.893477	0.9223	0.864328	0.897548	0.911274	0.891118	0.891605	0.894603	0.936223	0.938265	0.873128	0.938538	0.938689	0.860911	0.9482	0.932483	0.891315	0.936628	0.936704	0.925605	0.924571
R-1NPK-5	0.894659	0.90454	0.901895	0.89501	0.886181	0.884972	0.877594	0.879053	0.90049	0.903508	0.897401	0.900864	0.908165	0.881716	0.874996	0.886579	0.871675	0.88799	0.848629	0.887244	0.903526	0.869523	0.880493	0.881121	0.885466	0.872301	0.875716	0.932058	0.908118	0.933803	0.880689	0.911851	0.920592	0.904254	0.9071	0.909035	0.949957	0.955488	0.909886	0.951273	0.949508	0.887169	0.956182	0.942468	0.912513	0.9494	0.946662	0.941144	0.939402
R-1NPK-6	0.862092	0.863847	0.861965	0.860867	0.841203	0.8379	0.830666	0.831552	0.86688	0.869629	0.854842	0.863961	0.875821	0.833998	0.833002	0.845766	0.826393	0.849871	0.802029	0.845253	0.874033	0.823734	0.841915	0.840512	0.844446	0.826957	0.833375	0.910309	0.877267	0.91559	0.838994	0.880368	0.896962	0.874793	0.876752	0.890351	0.928236	0.934019	0.86311	0.929939	0.930138	0.840675	0.940845	0.923003	0.877363	0.930925	0.927882	0.916873	0.912427
R-1NPK-7	0.93703	0.943437	0.937495	0.936811	0.928108	0.927971	0.924321	0.920675	0.935692	0.940887	0.931682	0.94164	0.945283	0.917656	0.921579	0.934844	0.922462	0.932486	0.899385	0.935101	0.942227	0.916	0.928956	0.921892	0.930082	0.92284	0.919479	0.95703	0.93701	0.959935	0.91573	0.938544	0.948863	0.935726	0.935346	0.943329	0.967836	0.970425	0.93781	0.969461	0.968833	0.927842	0.972941	0.966487	0.945005	0.970101	0.968572	0.96364	0.962142
R-1NPK-8	0.890301	0.897847	0.899504	0.889058	0.881925	0.878956	0.870937	0.873379	0.901949	0.902876	0.895684	0.895848	0.908622	0.877494	0.876497	0.883435	0.868745	0.88847	0.849901	0.880323	0.905654	0.866323	0.877912	0.882576	0.884848	0.869893	0.875006	0.945081	0.923543	0.944381	0.90341	0.92966	0.934271	0.922281	0.926132	0.926968	0.947502	0.951394	0.896532	0.947923	0.947282	0.879373	0.955812	0.936019	0.906584	0.945868	0.942192	0.93634	0.934078
R-1NPK-9	0.925522	0.929314	0.925788	0.926832	0.91643	0.91497	0.910841	0.906629	0.928412	0.930073	0.919544	0.928635	0.934788	0.905303	0.908336	0.919404	0.908343	0.918393	0.879613	0.916774	0.927913	0.899087	0.913756	0.906502	0.91487	0.905794	0.901441	0.953808	0.934936	0.956771	0.911162	0.93956	0.946689	0.933717	0.934533	0.942136	0.963628	0.963418	0.923966	0.96396	0.964293	0.915516	0.970444	0.960034	0.933881	0.962754	0.963003	0.955851	0.954116
R-1PK-1	0.975717	0.975463	0.972456	0.976863	0.971761	0.969073	0.969839	0.96589	0.973863	0.971908	0.970051	0.975134	0.975222	0.966183	0.962014	0.974345	0.969509	0.969464	0.96151	0.972473	0.973547	0.967453	0.97203	0.965786	0.970593	0.968852	0.96545	0.973818	0.961717	0.977924	0.945067	0.960883	0.971346	0.959056	0.961095	0.971482	0.985713	0.987531	0.975118	0.986866	0.987002	0.969132	0.988794	0.986512	0.975531	0.987153	0.986313	0.985428	0.983372
R-1PK-2	0.948695	0.950546	0.945732	0.949918	0.940111	0.939709	0.936896	0.930215	0.944617	0.948248	0.940876	0.951068	0.952149	0.932744	0.931337	0.946308	0.936606	0.939127	0.915674	0.943478	0.951355	0.929147	0.943029	0.934105	0.938524	0.935587	0.93131	0.951231	0.93025	0.959149	0.901881	0.933017	0.946039	0.928265	0.93072	0.942349	0.972656	0.976897	0.951704	0.97583	0.97536	0.94174	0.978519	0.974219	0.956229	0.976879	0.973188	0.971893	0.97005
R-1PK-3	0.938434	0.939308	0.934598	0.939542	0.92628	0.924528	0.924463	0.918304	0.935002	0.935846	0.927501	0.941021	0.942797	0.91769	0.916086	0.933751	0.928772	0.924813	0.900065	0.930613	0.938843	0.914728	0.930444	0.921696	0.925447	0.920894	0.916057	0.939102	0.914635	0.949551	0.883562	0.915114	0.932928	0.914295	0.917219	0.931	0.966438	0.97142	0.941184	0.96921	0.970052	0.929179	0.973234	0.968364	0.947533	0.970726	0.964583	0.964099	0.961734
R-1PK-4	0.931947	0.931655	0.929101	0.931505	0.920839	0.917598	0.918635	0.9098	0.928601	0.92923	0.921707	0.936516	0.935387	0.9088	0.908603	0.927607	0.915801	0.917119	0.888051	0.925509	0.936021	0.904612	0.920831	0.913773	0.916421	0.915493	0.911361	0.937512	0.912209	0.948744	0.881258	0.913244	0.93365	0.906832	0.909593	0.929048	0.965261	0.969156	0.93701	0.967414	0.967367	0.924893	0.972077	0.965255	0.941515	0.969121	0.966475	0.961412	0.960017
R-1PK-5	0.891383	0.884219	0.879879	0.883225	0.870213	0.871274	0.878351	0.86604	0.871398	0.877678	0.881415	0.889719	0.877535	0.876808	0.857924	0.879198	0.864754	0.864728	0.861482	0.881778	0.891989	0.861356	0.876314	0.877329	0.871352	0.874213	0.877803	0.892588	0.875758	0.899295	0.849139	0.874858	0.883159	0.863565	0.869496	0.868278	0.929295	0.938754	0.889034	0.937463	0.93639	0.865152	0.941588	0.935627	0.90416	0.938237	0.931085	0.924625	0.925463
R-1PK-6	0.948097	0.949777	0.94549	0.949117	0.938526	0.935884	0.938245	0.932359	0.947193	0.945468	0.938861	0.949125	0.94869	0.927118	0.927508	0.944681	0.936148	0.93975	0.915466	0.94278	0.948602	0.925767	0.944529	0.932907	0.937627	0.935079	0.930764	0.948581	0.928122	0.957323	0.894029	0.925493	0.943518	0.924227	0.924078	0.939652	0.97061	0.973409	0.947079	0.972497	0.973405	0.937798	0.976662	0.971866	0.95182	0.973268	0.97263	0.96885	0.965639
R-1PK-7	0.920848	0.920464	0.917492	0.921186	0.90532	0.905043	0.905482	0.895176	0.911082	0.911984	0.909523	0.923017	0.920604	0.895335	0.891052	0.915844	0.900955	0.901454	0.875018	0.912304	0.917869	0.892949	0.907796	0.897874	0.9058	0.899775	0.893424	0.918972	0.887832	0.929099	0.849513	0.887077	0.910719	0.884035	0.887627	0.902263	0.952456	0.958196	0.922108	0.958075	0.95692	0.902226	0.961069	0.954562	0.928216	0.957874	0.952556	0.947566	0.945434
R-1PK-8	0.965175	0.965827	0.964076	0.965353	0.959473	0.958074	0.956525	0.95168	0.963966	0.964381	0.959756	0.966021	0.967372	0.951822	0.951054	0.963632	0.960224	0.957452	0.940187	0.960533	0.965812	0.94799	0.962314	0.953258	0.957553	0.955849	0.951044	0.967125	0.953053	0.973205	0.931904	0.951922	0.964488	0.950062	0.951014	0.961463	0.982877	0.985088	0.967724	0.983814	0.983754	0.961599	0.986095	0.983302	0.97054	0.98471	0.983507	0.98128	0.980198
R-1PK-9	0.952383	0.952012	0.949922	0.951963	0.944167	0.942252	0.942847	0.937972	0.947628	0.949909	0.943129	0.953282	0.954772	0.935731	0.93206	0.949083	0.943612	0.940768	0.921218	0.945361	0.951594	0.933948	0.944803	0.936083	0.940518	0.939514	0.932468	0.950689	0.932623	0.960336	0.90515	0.932216	0.948154	0.928038	0.930605	0.946447	0.973051	0.977448	0.955069	0.975761	0.97594	0.947613	0.978771	0.976014	0.95899	0.976898	0.971531	0.972826	0.970246
R-2NK-1	0.936077	0.939302	0.934031	0.936432	0.92641	0.924363	0.920267	0.914929	0.935369	0.937363	0.929451	0.938393	0.941691	0.916567	0.91571	0.932594	0.924616	0.927235	0.89458	0.932238	0.93926	0.910414	0.92917	0.91781	0.92631	0.921436	0.914823	0.947334	0.926491	0.955495	0.898201	0.930104	0.941939	0.925509	0.926293	0.93687	0.966304	0.969018	0.93771	0.967959	0.967194	0.921292	0.972084	0.966059	0.942583	0.968524	0.967348	0.962246	0.960272
R-2NK-2	0.945142	0.945846	0.947781	0.948021	0.937816	0.938097	0.933419	0.934905	0.946284	0.94798	0.943009	0.950917	0.951204	0.935855	0.932081	0.944511	0.936263	0.94	0.923262	0.942821	0.946519	0.932835	0.941503	0.933012	0.939486	0.932623	0.930505	0.959736	0.945876	0.964136	0.92878	0.947036	0.955412	0.943111	0.944873	0.952257	0.970088	0.973621	0.951354	0.972285	0.972279	0.944465	0.976395	0.971138	0.954977	0.973234	0.971326	0.968765	0.967428
R-2NK-3	0.973238	0.974474	0.97276	0.973694	0.969156	0.970476	0.965873	0.964617	0.974862	0.975957	0.969797	0.974504	0.976691	0.963154	0.964581	0.972139	0.968947	0.970595	0.956908	0.971716	0.975791	0.965034	0.970892	0.967682	0.968208	0.966483	0.963987	0.979636	0.970637	0.98315	0.957798	0.971138	0.977422	0.970265	0.970834	0.977135	0.986873	0.987665	0.972266	0.986946	0.987733	0.97093	0.989336	0.9865	0.976293	0.987426	0.986804	0.985023	0.983432
R-2NK-4	0.925764	0.926115	0.922507	0.924839	0.911754	0.909132	0.906564	0.901221	0.922192	0.926942	0.916196	0.926498	0.931593	0.90111	0.901834	0.919752	0.908171	0.913509	0.876492	0.91756	0.929833	0.89904	0.915434	0.905291	0.91149	0.906412	0.898854	0.940829	0.913692	0.948213	0.885604	0.918184	0.933116	0.912732	0.917776	0.930582	0.962199	0.966529	0.926326	0.964396	0.964347	0.913996	0.969679	0.961952	0.936565	0.965244	0.963316	0.958355	0.955781
R-2NK-5	0.95722	0.959818	0.956758	0.956332	0.950832	0.949718	0.946023	0.947193	0.957623	0.961393	0.953469	0.959867	0.961259	0.945061	0.946477	0.954326	0.949354	0.95129	0.932997	0.955254	0.960482	0.943399	0.952178	0.94583	0.949576	0.946352	0.943831	0.970978	0.958588	0.975543	0.944021	0.961675	0.966372	0.958027	0.959942	0.965564	0.979232	0.981501	0.959735	0.980421	0.980249	0.952408	0.982739	0.978319	0.963033	0.981047	0.979844	0.976137	0.975744
R-2NK-6	0.96244	0.965061	0.962354	0.963701	0.955914	0.956251	0.953098	0.951925	0.966298	0.963488	0.95804	0.963454	0.967595	0.950521	0.951537	0.958352	0.954839	0.957484	0.940004	0.958691	0.963558	0.948101	0.959883	0.951233	0.957858	0.952624	0.949326	0.974547	0.960325	0.977316	0.944673	0.961627	0.970044	0.96109	0.960135	0.968628	0.981463	0.982905	0.961917	0.981271	0.982354	0.957605	0.985206	0.981269	0.967549	0.982296	0.982536	0.979477	0.977648
R-2NK-7	0.973742	0.974733	0.974412	0.97371	0.969559	0.969233	0.966646	0.966315	0.974317	0.976579	0.972901	0.976154	0.977591	0.967151	0.967207	0.974041	0.969294	0.971927	0.955893	0.97366	0.976478	0.963653	0.972013	0.966606	0.971376	0.967392	0.966696	0.981727	0.973039	0.983212	0.960112	0.971734	0.978576	0.971098	0.970713	0.976939	0.987689	0.988716	0.975492	0.988417	0.988471	0.972691	0.98995	0.986917	0.977767	0.988475	0.98806	0.986058	0.985191
R-2NK-8	0.956684	0.960416	0.95712	0.957895	0.952148	0.949592	0.947245	0.944143	0.957586	0.961027	0.955146	0.961156	0.962759	0.946415	0.947519	0.955017	0.9485	0.954043	0.933304	0.955178	0.961558	0.942132	0.952487	0.948879	0.952536	0.948753	0.945019	0.973128	0.960572	0.975707	0.945823	0.96207	0.969058	0.960039	0.961431	0.965716	0.980833	0.982858	0.960621	0.981239	0.981102	0.954134	0.984057	0.979148	0.96506	0.981793	0.980876	0.978247	0.976971
R-2NK-9	0.977357	0.980683	0.975688	0.976881	0.97674	0.975092	0.973421	0.972385	0.977779	0.978651	0.976234	0.978603	0.979714	0.971721	0.970705	0.97712	0.974473	0.9749	0.963568	0.975123	0.97861	0.969944	0.973655	0.970686	0.97428	0.971917	0.971776	0.983644	0.977379	0.986108	0.970336	0.979154	0.98183	0.979337	0.977359	0.982565	0.987477	0.988777	0.978582	0.988005	0.988046	0.972925	0.988947	0.987668	0.978925	0.98794	0.987273	0.985468	0.984463
R-2NP-1	0.977469	0.977167	0.977307	0.978442	0.973651	0.973144	0.969065	0.970375	0.979457	0.976404	0.974319	0.977157	0.97973	0.96818	0.968571	0.973013	0.972271	0.971261	0.962145	0.974914	0.978721	0.967573	0.973315	0.97065	0.972531	0.970857	0.967933	0.984555	0.977412	0.987348	0.967199	0.978811	0.982886	0.976261	0.977196	0.981625	0.985166	0.986259	0.970757	0.98507	0.985516	0.968326	0.987728	0.984715	0.973634	0.985744	0.985434	0.982244	0.981599
R-2NP-2	0.964983	0.968225	0.965739	0.968559	0.959387	0.961038	0.956938	0.954764	0.966158	0.967952	0.962184	0.968039	0.970199	0.954417	0.958375	0.965183	0.960482	0.963579	0.946894	0.963811	0.967084	0.953437	0.96237	0.957566	0.960829	0.957961	0.954368	0.976461	0.965102	0.979759	0.950568	0.967	0.97282	0.964848	0.964841	0.970845	0.982874	0.984113	0.964782	0.983068	0.982898	0.962053	0.985608	0.981478	0.968752	0.982965	0.980776	0.979804	0.979131
R-2NP-3	0.983963	0.985621	0.985402	0.985129	0.983104	0.982538	0.981242	0.980368	0.984809	0.985512	0.983616	0.984498	0.985235	0.978847	0.978865	0.983837	0.981772	0.982062	0.97527	0.98279	0.985549	0.980035	0.982627	0.979592	0.981515	0.98124	0.979406	0.988989	0.983699	0.990946	0.975596	0.983637	0.987587	0.983428	0.982926	0.98629	0.989704	0.990912	0.980101	0.990017	0.990377	0.976614	0.991584	0.989513	0.982657	0.989803	0.989495	0.988297	0.986869
R-2NP-4	0.968768	0.971093	0.97043	0.968072	0.965764	0.964564	0.962425	0.958374	0.969096	0.970352	0.965475	0.970636	0.971693	0.960063	0.958404	0.969258	0.963035	0.963396	0.947388	0.96668	0.971374	0.956734	0.966223	0.959529	0.963107	0.962388	0.957922	0.972837	0.961434	0.977632	0.945593	0.961487	0.970787	0.959855	0.959092	0.968525	0.98291	0.984891	0.969863	0.984516	0.98475	0.96134	0.986559	0.983487	0.9727	0.984384	0.98288	0.982073	0.979679
R-2NP-5	0.986549	0.988151	0.987485	0.986606	0.984576	0.984952	0.982254	0.982984	0.988264	0.986078	0.984225	0.987307	0.987741	0.980271	0.981283	0.985603	0.982975	0.983963	0.978642	0.985543	0.987189	0.981379	0.984565	0.982157	0.984761	0.982995	0.980711	0.990794	0.986185	0.992419	0.980735	0.986055	0.989705	0.985859	0.98635	0.990228	0.991577	0.992233	0.983903	0.991386	0.991421	0.982005	0.99294	0.990838	0.984817	0.991912	0.991735	0.990194	0.989566
R-2NP-6	0.942475	0.946895	0.945843	0.941981	0.935422	0.936311	0.93078	0.937167	0.94738	0.945445	0.936449	0.942384	0.949915	0.926262	0.930118	0.935234	0.926935	0.936867	0.913846	0.935063	0.948805	0.923629	0.934835	0.932791	0.937034	0.929879	0.928771	0.963686	0.951477	0.967768	0.937666	0.954223	0.959667	0.949252	0.951249	0.958404	0.971074	0.971802	0.945254	0.971509	0.969571	0.933899	0.97464	0.96219	0.949981	0.969132	0.966703	0.963136	0.962366
R-2NP-7	0.972411	0.975291	0.973578	0.971804	0.968964	0.970676	0.965183	0.967316	0.975553	0.973508	0.969258	0.973458	0.974541	0.962575	0.96586	0.971242	0.96752	0.97052	0.958764	0.971727	0.975377	0.964113	0.971927	0.970148	0.969423	0.968904	0.965409	0.982191	0.972199	0.98498	0.964045	0.97758	0.982205	0.975248	0.973914	0.981281	0.985011	0.985651	0.9716	0.98504	0.985153	0.968005	0.987023	0.984023	0.974573	0.985303	0.984395	0.982261	0.980438
R-2NP-8	0.980787	0.983182	0.98229	0.981379	0.978265	0.97929	0.975627	0.974855	0.982877	0.982377	0.979817	0.982726	0.983156	0.973383	0.976526	0.979392	0.975814	0.979109	0.969201	0.979066	0.982579	0.973696	0.978881	0.975577	0.977661	0.976292	0.974965	0.99032	0.984506	0.991064	0.978756	0.984198	0.987893	0.984603	0.983548	0.986563	0.9888	0.989798	0.977963	0.989179	0.988974	0.975637	0.991055	0.988689	0.9796	0.989607	0.989674	0.987413	0.986216
R-2NP-9	0.967927	0.972445	0.971674	0.969264	0.965733	0.965421	0.961434	0.962048	0.973502	0.972915	0.968246	0.972027	0.975064	0.960586	0.962748	0.967653	0.961825	0.965803	0.951136	0.965612	0.971808	0.959232	0.966791	0.962019	0.965549	0.961232	0.959754	0.98132	0.971849	0.984346	0.964087	0.973843	0.979607	0.972798	0.972606	0.978245	0.984209	0.985203	0.969225	0.984723	0.984338	0.965434	0.987242	0.982871	0.972154	0.985385	0.984976	0.981955	0.980522
R-2NPK-1	0.967762	0.971224	0.967635	0.969427	0.965666	0.963761	0.961453	0.961292	0.971744	0.968256	0.965495	0.968854	0.968868	0.959166	0.956067	0.966426	0.963396	0.962332	0.951087	0.96424	0.969318	0.957351	0.963213	0.959149	0.964844	0.96009	0.957327	0.977062	0.966045	0.978814	0.954426	0.967307	0.974415	0.965624	0.965151	0.971866	0.982303	0.983233	0.966879	0.982898	0.9815	0.958658	0.982298	0.980919	0.970446	0.981064	0.978975	0.977262	0.977178
R-2NPK-3	0.928868	0.93124	0.929381	0.925472	0.919636	0.915683	0.917143	0.91155	0.924488	0.928671	0.92492	0.932247	0.931507	0.911444	0.907612	0.924497	0.909991	0.915515	0.89133	0.922779	0.931914	0.902742	0.915167	0.912744	0.917056	0.911989	0.909458	0.940293	0.923125	0.946566	0.896934	0.919673	0.933007	0.91638	0.918	0.927447	0.960105	0.96428	0.937283	0.96554	0.961509	0.922042	0.964994	0.959803	0.942123	0.963301	0.955647	0.956446	0.955857
R-2NPK-4	0.979758	0.980789	0.979511	0.980147	0.977108	0.976332	0.975773	0.972709	0.979581	0.980701	0.978593	0.981304	0.982738	0.973411	0.97389	0.97916	0.976685	0.978925	0.967226	0.977934	0.981383	0.970644	0.97686	0.975116	0.976268	0.976022	0.97471	0.983028	0.976022	0.985479	0.966917	0.975138	0.981977	0.973754	0.97626	0.980301	0.989163	0.990619	0.980494	0.989909	0.989756	0.974223	0.990765	0.989531	0.982232	0.990478	0.989458	0.988576	0.987525
R-2NPK-5	0.973265	0.97716	0.97554	0.974281	0.970815	0.97031	0.968016	0.968773	0.976675	0.976881	0.972822	0.975364	0.979678	0.967788	0.968594	0.973496	0.971175	0.973528	0.959633	0.972408	0.976473	0.965283	0.970435	0.968668	0.971213	0.967447	0.966813	0.984035	0.976166	0.985768	0.967433	0.977949	0.981284	0.976994	0.975071	0.980498	0.985707	0.986068	0.971304	0.985627	0.985191	0.966214	0.987979	0.98424	0.974489	0.985609	0.985232	0.982758	0.981982
R-2NPK-6	0.982727	0.985299	0.983323	0.984283	0.980663	0.98003	0.979088	0.97943	0.985612	0.982993	0.981799	0.983608	0.985491	0.976726	0.977848	0.980531	0.979012	0.979991	0.971762	0.981512	0.983032	0.976651	0.979563	0.976423	0.979641	0.978537	0.974898	0.988988	0.983643	0.990365	0.976806	0.985428	0.98735	0.983704	0.98169	0.987632	0.991604	0.992231	0.98336	0.99138	0.991565	0.980542	0.993206	0.990991	0.984334	0.99187	0.991439	0.990528	0.989313
R-2NPK-7	0.987247	0.98968	0.989112	0.988297	0.987142	0.986326	0.985246	0.984855	0.989179	0.989276	0.987782	0.98873	0.991099	0.984617	0.985414	0.988609	0.987248	0.987093	0.982158	0.987556	0.988404	0.984104	0.985822	0.984864	0.986839	0.98554	0.983945	0.992147	0.987914	0.99375	0.984102	0.988991	0.990987	0.988811	0.987341	0.991207	0.9925	0.992835	0.985706	0.992165	0.992011	0.983714	0.993516	0.992084	0.986144	0.992518	0.992345	0.99165	0.990462
R-2NPK-9	0.977221	0.979962	0.978938	0.978503	0.975415	0.974514	0.972315	0.972048	0.980797	0.980616	0.977264	0.979601	0.982617	0.97143	0.973091	0.976464	0.974978	0.976164	0.963144	0.976148	0.97924	0.969688	0.975009	0.972159	0.974868	0.972314	0.971619	0.98672	0.980046	0.989075	0.972722	0.981944	0.985131	0.98043	0.980449	0.984557	0.98985	0.990178	0.978433	0.990165	0.989821	0.975668	0.99152	0.988722	0.981649	0.990065	0.989566	0.987927	0.987552
R-2PK-1	0.980771	0.9814	0.979321	0.981275	0.97677	0.976212	0.976153	0.974373	0.980482	0.980104	0.975901	0.980728	0.982336	0.972454	0.970346	0.979405	0.979	0.975428	0.965101	0.9787	0.981062	0.971542	0.978129	0.973811	0.975668	0.975074	0.972881	0.981471	0.974441	0.984592	0.962985	0.975372	0.979426	0.973928	0.972915	0.979427	0.98898	0.990045	0.979592	0.989279	0.98993	0.975306	0.990851	0.989214	0.981302	0.990067	0.989044	0.987972	0.986707
R-2PK-2	0.965968	0.966237	0.963053	0.967143	0.956854	0.958319	0.957131	0.951982	0.964039	0.964126	0.960449	0.967467	0.967531	0.952198	0.951144	0.964122	0.960301	0.958547	0.940843	0.962507	0.966338	0.951074	0.961087	0.954846	0.958747	0.956103	0.952086	0.966075	0.950259	0.972472	0.929259	0.952476	0.96291	0.949199	0.94976	0.962642	0.981266	0.983739	0.965121	0.982229	0.982946	0.960496	0.985181	0.98272	0.969243	0.983493	0.982258	0.98012	0.978697
R-2PK-3	0.988145	0.988202	0.987269	0.989606	0.985877	0.985851	0.98462	0.983623	0.988657	0.988125	0.986206	0.987973	0.989311	0.98358	0.984345	0.987718	0.986775	0.985726	0.979333	0.986816	0.988332	0.982952	0.986303	0.984844	0.98582	0.98477	0.982695	0.98832	0.983414	0.990298	0.976747	0.984702	0.988089	0.983082	0.982877	0.986569	0.992589	0.993562	0.986416	0.993183	0.993004	0.984751	0.994263	0.993382	0.988194	0.993796	0.992444	0.992174	0.991464
R-2PK-4	0.97286	0.97118	0.969804	0.974545	0.965292	0.96524	0.966048	0.961122	0.971587	0.971115	0.965708	0.973374	0.974144	0.960416	0.961334	0.970711	0.966848	0.965444	0.948951	0.969976	0.973244	0.958241	0.969499	0.964411	0.966365	0.964302	0.962013	0.9745	0.961553	0.978841	0.946999	0.962645	0.970973	0.96075	0.961072	0.971157	0.985539	0.987186	0.971687	0.985917	0.985904	0.968747	0.988308	0.986061	0.974934	0.986824	0.985609	0.983782	0.982402
R-2PK-5	0.96465	0.963834	0.962466	0.963908	0.956629	0.956021	0.957505	0.95293	0.95828	0.962496	0.957256	0.965476	0.965584	0.951011	0.951893	0.962392	0.956634	0.954911	0.940335	0.96092	0.966546	0.947983	0.959788	0.956026	0.953926	0.956193	0.954884	0.966299	0.953426	0.970934	0.938902	0.952417	0.962652	0.951283	0.949387	0.959117	0.979349	0.980847	0.962747	0.980099	0.980588	0.958391	0.982688	0.97836	0.967374	0.981103	0.979206	0.976219	0.976151
R-2PK-6	0.978287	0.979063	0.977874	0.978471	0.973954	0.972441	0.972766	0.970794	0.977305	0.978234	0.97421	0.979735	0.980641	0.970117	0.970446	0.97952	0.976113	0.974149	0.962169	0.975623	0.979492	0.970756	0.976627	0.973035	0.974043	0.972778	0.970756	0.980349	0.971454	0.983277	0.957713	0.971387	0.977687	0.970083	0.969876	0.977399	0.989613	0.990516	0.978939	0.989922	0.990057	0.975046	0.991751	0.988928	0.981549	0.99019	0.989559	0.988056	0.987283
R-2PK-7	0.940303	0.938198	0.935711	0.938999	0.927033	0.924682	0.924288	0.917441	0.934242	0.934531	0.928672	0.941556	0.940038	0.917669	0.916563	0.93649	0.927368	0.927102	0.898677	0.933416	0.938954	0.915154	0.934467	0.921088	0.925962	0.922131	0.914954	0.941047	0.914794	0.949185	0.879828	0.914662	0.934719	0.913381	0.913143	0.933352	0.966066	0.970849	0.939808	0.969359	0.970258	0.929029	0.973253	0.969172	0.945967	0.970722	0.96841	0.96431	0.961624
R-2PK-8	0.966961	0.9658	0.962747	0.967081	0.95996	0.959111	0.960221	0.951608	0.963712	0.965362	0.95989	0.967183	0.968525	0.953354	0.95296	0.964386	0.961116	0.959006	0.942165	0.962459	0.968121	0.952387	0.963018	0.958383	0.957631	0.958036	0.955987	0.968789	0.955266	0.972102	0.937131	0.956215	0.965623	0.953409	0.953918	0.960891	0.981871	0.982994	0.965607	0.983193	0.982461	0.958719	0.985152	0.981131	0.96887	0.982952	0.981339	0.980287	0.978622
R-2PK-9	0.960671	0.961169	0.95972	0.962803	0.954757	0.95411	0.950317	0.948227	0.961462	0.961516	0.956446	0.964603	0.965112	0.948874	0.948627	0.961567	0.955934	0.95694	0.938333	0.958127	0.962737	0.947306	0.95676	0.950636	0.954303	0.95248	0.947935	0.96284	0.946811	0.96538	0.924457	0.948059	0.957474	0.94597	0.946384	0.951338	0.979131	0.979594	0.961018	0.980345	0.982116	0.956319	0.983978	0.980548	0.965798	0.981873	0.980942	0.978642	0.976559
R-3NK-1	0.953237	0.955411	0.957646	0.948238	0.950042	0.946101	0.946372	0.948378	0.951985	0.954446	0.95368	0.958257	0.956956	0.945323	0.944277	0.952806	0.944905	0.948119	0.934371	0.950792	0.9587	0.942639	0.945628	0.947129	0.951278	0.944528	0.945611	0.965276	0.95652	0.970021	0.943647	0.955013	0.963138	0.953554	0.952424	0.960249	0.976548	0.978285	0.964579	0.97711	0.976314	0.957302	0.979477	0.971919	0.965553	0.977114	0.974629	0.973422	0.974493
R-3NK-2	0.929931	0.93566	0.933804	0.929957	0.920546	0.920394	0.915124	0.918487	0.935147	0.936413	0.929866	0.937553	0.941783	0.919403	0.916497	0.930783	0.918475	0.926979	0.902014	0.927259	0.936133	0.914619	0.920661	0.917948	0.925689	0.916773	0.913563	0.957151	0.941251	0.962457	0.923927	0.945501	0.951725	0.940939	0.944593	0.948341	0.968146	0.970451	0.938014	0.968492	0.968404	0.925196	0.973429	0.962189	0.944846	0.969225	0.966549	0.963687	0.962105
R-3NK-3	0.977558	0.980092	0.979319	0.977458	0.975621	0.974856	0.973131	0.971959	0.979868	0.980637	0.978408	0.980058	0.982143	0.973613	0.97449	0.977158	0.975443	0.977745	0.964688	0.976454	0.980355	0.971093	0.975861	0.973117	0.975701	0.974689	0.972599	0.987268	0.9789	0.988202	0.972373	0.982078	0.984788	0.982335	0.979824	0.98483	0.990088	0.990673	0.980027	0.990379	0.989576	0.975569	0.99129	0.988713	0.982504	0.989882	0.989201	0.987508	0.987875
R-3NK-4	0.960263	0.964333	0.962906	0.959829	0.95818	0.955401	0.952097	0.950481	0.962306	0.963948	0.958156	0.964893	0.96734	0.951932	0.952075	0.962046	0.953089	0.958384	0.938839	0.957759	0.964752	0.949594	0.954438	0.953801	0.954603	0.953012	0.952987	0.971178	0.960229	0.974578	0.950063	0.963845	0.967966	0.959336	0.960296	0.967343	0.981248	0.983061	0.966272	0.983193	0.982887	0.957198	0.984503	0.980565	0.969539	0.982949	0.981539	0.978965	0.978303
R-3NK-5	0.934673	0.939541	0.936701	0.937374	0.928382	0.927896	0.9225	0.920492	0.936802	0.937398	0.932547	0.939865	0.940455	0.92037	0.91987	0.934995	0.925001	0.927507	0.90885	0.931833	0.939009	0.920708	0.928947	0.923897	0.931551	0.922551	0.920476	0.95034	0.934573	0.953387	0.913937	0.935713	0.943742	0.932517	0.936274	0.939351	0.965939	0.970227	0.944361	0.968148	0.966787	0.928587	0.970857	0.963512	0.948722	0.969478	0.964057	0.963839	0.96254
R-3NK-6	0.962496	0.96794	0.967781	0.957815	0.962048	0.960328	0.957536	0.958927	0.963238	0.967856	0.965054	0.968093	0.965722	0.959337	0.957361	0.962924	0.954553	0.961484	0.948732	0.96358	0.969057	0.95523	0.960237	0.95993	0.961668	0.959692	0.959007	0.981732	0.97754	0.979429	0.969118	0.975921	0.977816	0.974107	0.976427	0.970118	0.983266	0.98424	0.970021	0.98322	0.981809	0.963125	0.984866	0.975677	0.971586	0.982544	0.97998	0.979837	0.980319
R-3NK-7	0.952613	0.955684	0.956944	0.952639	0.946678	0.945432	0.944484	0.944224	0.954258	0.959818	0.954226	0.95847	0.960338	0.945819	0.94693	0.953626	0.945119	0.952981	0.93122	0.950949	0.959222	0.938008	0.947142	0.947728	0.949758	0.946814	0.945403	0.96958	0.95776	0.97155	0.941079	0.956928	0.965412	0.957617	0.954142	0.958205	0.979371	0.979462	0.958847	0.980038	0.977806	0.954222	0.981895	0.97252	0.964028	0.978424	0.975779	0.975497	0.975635
R-3NK-8	0.939179	0.946549	0.94376	0.938815	0.935684	0.935804	0.927641	0.931141	0.94672	0.950443	0.941417	0.947151	0.951019	0.932141	0.933788	0.943202	0.933779	0.940028	0.917575	0.938477	0.949274	0.925542	0.935832	0.934933	0.938326	0.934118	0.934413	0.968527	0.952426	0.967649	0.939692	0.956268	0.960995	0.953966	0.953566	0.954973	0.974453	0.975631	0.951182	0.974391	0.973593	0.943054	0.978314	0.967125	0.953038	0.973743	0.971223	0.969476	0.968708
R-3NK-9	0.955468	0.961162	0.957624	0.953104	0.95372	0.953009	0.947428	0.945452	0.956133	0.961318	0.955752	0.961222	0.962751	0.947811	0.947393	0.956422	0.950233	0.953354	0.931927	0.953934	0.961332	0.943405	0.952513	0.947989	0.952866	0.948583	0.946265	0.972237	0.958925	0.975749	0.943619	0.960703	0.967673	0.958702	0.959817	0.966637	0.980979	0.982481	0.963023	0.981393	0.980665	0.955982	0.983857	0.977974	0.966937	0.981197	0.980148	0.977623	0.977395
R-3NP-1	0.942114	0.947245	0.955449	0.938095	0.941414	0.938628	0.934117	0.947618	0.949862	0.947254	0.947952	0.951553	0.946961	0.942064	0.939417	0.948156	0.94109	0.939994	0.937704	0.945127	0.948786	0.943181	0.939656	0.93844	0.945293	0.939428	0.937827	0.966474	0.96002	0.967722	0.952849	0.957831	0.962024	0.959215	0.957217	0.957116	0.972324	0.9755	0.96242	0.974883	0.972797	0.95923	0.97492	0.966003	0.962462	0.972872	0.966275	0.971368	0.97099
R-3NP-2	0.941856	0.946198	0.946702	0.941562	0.934678	0.934435	0.928941	0.931296	0.947952	0.945436	0.941209	0.945474	0.951571	0.929233	0.931682	0.939581	0.93026	0.938735	0.919209	0.937651	0.947274	0.927214	0.933325	0.936305	0.936711	0.93275	0.93031	0.968038	0.955184	0.968086	0.945556	0.960586	0.961287	0.95681	0.956539	0.959037	0.973088	0.973779	0.946851	0.973332	0.971869	0.938813	0.976676	0.966643	0.952242	0.971779	0.969798	0.966181	0.966559
R-3NP-3	0.971898	0.974059	0.973168	0.97418	0.970109	0.969145	0.967271	0.965713	0.971564	0.974681	0.970907	0.974955	0.975817	0.964195	0.964784	0.971746	0.965679	0.96926	0.958368	0.971295	0.974476	0.964799	0.970035	0.964906	0.96971	0.965442	0.96578	0.980875	0.971774	0.982724	0.960134	0.970732	0.97794	0.971674	0.970592	0.97491	0.988046	0.988879	0.976474	0.987936	0.987529	0.971051	0.989259	0.987516	0.978751	0.988363	0.987137	0.985211	0.985649
R-3NP-4	0.919401	0.917303	0.924451	0.915986	0.905333	0.902215	0.907606	0.914217	0.923464	0.921786	0.917534	0.921057	0.923858	0.907443	0.907042	0.91342	0.904278	0.910032	0.896469	0.913807	0.928426	0.908183	0.912116	0.917329	0.914801	0.908407	0.913323	0.942246	0.925603	0.941947	0.908834	0.926438	0.935994	0.922877	0.921891	0.927783	0.950575	0.954624	0.91817	0.951836	0.951825	0.910989	0.958135	0.946107	0.923601	0.952029	0.949015	0.943401	0.941985
R-3NP-5	0.979291	0.982836	0.982311	0.979686	0.977229	0.977895	0.97648	0.976138	0.982297	0.98108	0.979099	0.981413	0.983378	0.975334	0.97651	0.978147	0.977202	0.978927	0.967049	0.978263	0.980625	0.973947	0.977093	0.975361	0.978217	0.975219	0.973657	0.988788	0.982022	0.988733	0.975822	0.984352	0.986258	0.984641	0.981944	0.984788	0.991101	0.991311	0.981326	0.990731	0.991054	0.97894	0.99266	0.98969	0.982519	0.991285	0.991096	0.988889	0.98815
R-3NP-6	0.973749	0.976085	0.975887	0.973844	0.971916	0.973097	0.968492	0.968986	0.977472	0.975911	0.971107	0.97526	0.978054	0.966449	0.967315	0.971355	0.968706	0.970788	0.959595	0.970793	0.976879	0.965816	0.972021	0.968676	0.970971	0.969247	0.966748	0.9835	0.975545	0.985776	0.969135	0.979092	0.981141	0.975461	0.976683	0.982194	0.988689	0.988271	0.974843	0.988255	0.987298	0.973186	0.98967	0.985046	0.979017	0.987137	0.985997	0.984602	0.984992
R-3NP-7	0.909568	0.915534	0.918665	0.901122	0.900186	0.902141	0.895756	0.907078	0.914928	0.914487	0.908388	0.913681	0.914274	0.897267	0.895111	0.90353	0.889131	0.902574	0.885244	0.904732	0.919158	0.890563	0.895296	0.90343	0.902276	0.895963	0.901236	0.947678	0.935579	0.948187	0.923606	0.93722	0.942544	0.933517	0.930537	0.932378	0.954324	0.956711	0.924514	0.956171	0.953877	0.922659	0.959808	0.946535	0.926699	0.954437	0.950478	0.94575	0.944418
R-3NP-8	0.971551	0.976709	0.976176	0.972478	0.972147	0.971095	0.968278	0.969107	0.978036	0.976804	0.974371	0.975176	0.979631	0.968976	0.969342	0.973568	0.970868	0.973008	0.961558	0.971744	0.974652	0.967333	0.970455	0.968772	0.971648	0.968992	0.966104	0.984968	0.977944	0.986726	0.972451	0.980481	0.982058	0.978155	0.978265	0.982069	0.98845	0.988301	0.975295	0.987766	0.987426	0.972542	0.990059	0.984665	0.978717	0.986656	0.985748	0.98488	0.98516
R-3NP-9	0.925394	0.93371	0.932401	0.916193	0.921301	0.92039	0.916005	0.920217	0.925924	0.929743	0.925555	0.930736	0.928345	0.915125	0.91733	0.92151	0.907387	0.918327	0.902504	0.920602	0.929531	0.913063	0.911824	0.914767	0.919273	0.911496	0.912837	0.953481	0.94214	0.957158	0.931859	0.940869	0.948084	0.937527	0.937296	0.94079	0.962671	0.964879	0.944593	0.964269	0.960811	0.939655	0.966554	0.955348	0.941329	0.962044	0.956507	0.956373	0.955222
R-3NPK-1	0.922474	0.931216	0.932309	0.920677	0.927597	0.92505	0.916284	0.923111	0.929175	0.926436	0.938723	0.932036	0.925615	0.930769	0.917047	0.928043	0.920098	0.917835	0.923117	0.924963	0.932421	0.922969	0.918809	0.927244	0.927552	0.921624	0.925284	0.952371	0.945765	0.939531	0.938262	0.944351	0.942373	0.940693	0.943302	0.927287	0.958942	0.963145	0.942062	0.961049	0.956586	0.920713	0.963059	0.946952	0.93791	0.957218	0.942878	0.95146	0.953182
R-3NPK-2	0.903394	0.909393	0.915029	0.902613	0.900381	0.897978	0.892731	0.90313	0.913425	0.911784	0.916113	0.91006	0.914371	0.906988	0.896201	0.906348	0.891226	0.898507	0.88718	0.898725	0.917645	0.895421	0.895353	0.906035	0.90405	0.896121	0.901662	0.942203	0.926505	0.935589	0.907449	0.92417	0.928496	0.924475	0.924571	0.917432	0.945015	0.949805	0.909309	0.947651	0.943214	0.876148	0.952189	0.935881	0.914805	0.94582	0.937765	0.934904	0.935263
R-3NPK-3	0.926196	0.930509	0.932294	0.92077	0.923998	0.923374	0.919553	0.924971	0.928454	0.928575	0.937114	0.934542	0.929171	0.929462	0.918307	0.92856	0.918432	0.918645	0.921435	0.924398	0.934225	0.922699	0.918621	0.929978	0.92867	0.918002	0.926027	0.949773	0.944979	0.944832	0.932786	0.94049	0.946474	0.940945	0.942706	0.93034	0.960988	0.963519	0.944457	0.963151	0.958987	0.929543	0.963996	0.951651	0.943049	0.961769	0.949409	0.952993	0.95415
R-3NPK-4	0.853877	0.86102	0.852627	0.852565	0.846558	0.847047	0.837807	0.83639	0.852961	0.853118	0.861116	0.859105	0.862411	0.846996	0.831448	0.852806	0.836946	0.839194	0.829694	0.845792	0.862606	0.842395	0.844233	0.843435	0.84713	0.835309	0.839253	0.889819	0.868008	0.884639	0.850033	0.868618	0.874918	0.866422	0.86796	0.861148	0.906284	0.919656	0.875907	0.91594	0.911176	0.837218	0.919535	0.907683	0.878954	0.914382	0.895054	0.901375	0.89726
R-3NPK-5	0.920902	0.924468	0.924161	0.91617	0.913352	0.909188	0.910706	0.910671	0.91691	0.920534	0.916238	0.926972	0.923514	0.904566	0.900377	0.920606	0.904518	0.908038	0.887691	0.914555	0.923308	0.899083	0.905344	0.903523	0.909602	0.902916	0.902339	0.939484	0.92405	0.942792	0.900844	0.920105	0.933039	0.917449	0.915782	0.924279	0.956219	0.959515	0.933901	0.961012	0.957604	0.927003	0.9606	0.950938	0.935769	0.958601	0.951573	0.94907	0.951635
R-3NPK-6	0.950561	0.957205	0.956348	0.952859	0.9484	0.948303	0.941271	0.94593	0.957867	0.95867	0.95234	0.957224	0.961454	0.943874	0.945464	0.952564	0.946458	0.952222	0.929797	0.94917	0.956222	0.942936	0.947011	0.944815	0.94843	0.942998	0.942528	0.974913	0.963983	0.976538	0.952715	0.967784	0.970255	0.965626	0.964991	0.967874	0.978557	0.979562	0.958199	0.978809	0.977549	0.951714	0.981333	0.971296	0.96132	0.976937	0.974487	0.973189	0.973583
R-3NPK-7	0.968909	0.97278	0.973104	0.968255	0.966256	0.966961	0.961035	0.966606	0.976478	0.973995	0.968759	0.97132	0.974797	0.962414	0.964468	0.968902	0.96497	0.9686	0.956827	0.968134	0.972083	0.961475	0.965821	0.963583	0.965869	0.963637	0.961457	0.983628	0.973909	0.984981	0.968894	0.978697	0.980921	0.976536	0.975646	0.979842	0.986802	0.986647	0.972211	0.986177	0.985094	0.969083	0.987644	0.981364	0.975098	0.984741	0.983243	0.982157	0.982867
R-3NPK-8	0.937866	0.936233	0.936018	0.940002	0.925938	0.924996	0.922072	0.919658	0.93891	0.934507	0.927212	0.937686	0.938956	0.914118	0.916504	0.932665	0.925597	0.924095	0.901093	0.929695	0.938017	0.916259	0.929011	0.920198	0.925884	0.91922	0.912703	0.949904	0.93123	0.954962	0.912064	0.935865	0.944382	0.930565	0.933266	0.942471	0.96556	0.969004	0.936662	0.966694	0.966365	0.922366	0.97089	0.963511	0.946013	0.966218	0.963389	0.960876	0.959173
R-3NPK-9	0.917116	0.921934	0.929638	0.912754	0.910423	0.909673	0.904896	0.920055	0.924894	0.924328	0.925492	0.924458	0.922487	0.915154	0.911879	0.91634	0.904167	0.912436	0.90711	0.912436	0.925331	0.913218	0.905729	0.91349	0.914618	0.906105	0.909325	0.951359	0.943542	0.950739	0.931757	0.940207	0.946866	0.938461	0.943124	0.934985	0.958394	0.962711	0.934696	0.959628	0.956895	0.927561	0.963385	0.949921	0.93679	0.958295	0.952603	0.952276	0.95123
R-3PK-1	0.915232	0.911286	0.914065	0.906535	0.904525	0.899608	0.903728	0.900741	0.904784	0.906278	0.912718	0.920349	0.90407	0.902412	0.892018	0.913892	0.901426	0.894419	0.891843	0.912697	0.91337	0.895068	0.904854	0.898201	0.90523	0.899859	0.897572	0.909335	0.892676	0.915689	0.867988	0.886513	0.903714	0.884951	0.882487	0.893115	0.945204	0.952625	0.926762	0.952945	0.949331	0.920458	0.952314	0.947519	0.929817	0.95167	0.941189	0.939662	0.943894
R-3PK-2	0.937239	0.93608	0.938687	0.933853	0.926755	0.924151	0.927197	0.926199	0.933071	0.936677	0.930622	0.943726	0.938009	0.921405	0.918355	0.938591	0.926732	0.928066	0.907813	0.935907	0.941368	0.914395	0.927266	0.923963	0.925573	0.923395	0.92167	0.945644	0.92835	0.954947	0.899576	0.924426	0.93986	0.923864	0.921263	0.935788	0.965354	0.969113	0.946332	0.968568	0.967966	0.939413	0.972275	0.966086	0.949395	0.969715	0.968851	0.963157	0.962658
R-3PK-3	0.930836	0.928609	0.924216	0.934525	0.915271	0.914437	0.913816	0.908592	0.92409	0.92486	0.917815	0.932823	0.928596	0.904308	0.901456	0.927236	0.917534	0.917343	0.887644	0.922067	0.929931	0.902127	0.923716	0.90856	0.917703	0.91323	0.905261	0.927172	0.901883	0.942066	0.86277	0.904714	0.923675	0.896762	0.898135	0.923584	0.961969	0.966234	0.932474	0.963382	0.964513	0.923111	0.968921	0.963206	0.939278	0.964884	0.964498	0.960291	0.956051
R-3PK-4	0.976744	0.97513	0.973149	0.976055	0.970839	0.968679	0.970612	0.96354	0.974317	0.973338	0.971872	0.976245	0.975957	0.966816	0.966421	0.973541	0.969508	0.969693	0.959805	0.973459	0.975865	0.966419	0.96992	0.970268	0.969843	0.968572	0.967198	0.973607	0.964146	0.976887	0.950036	0.963707	0.971041	0.962153	0.962735	0.969789	0.985144	0.986548	0.972284	0.985763	0.985889	0.966092	0.987853	0.985148	0.97551	0.985934	0.984859	0.983808	0.982436
R-3PK-5	0.871165	0.867325	0.859762	0.863271	0.847192	0.845357	0.852758	0.83839	0.845867	0.856175	0.856884	0.878785	0.853367	0.845804	0.836598	0.86641	0.850499	0.836329	0.828822	0.866397	0.871934	0.830396	0.858116	0.849295	0.848316	0.849487	0.842704	0.849476	0.815721	0.869166	0.773205	0.805085	0.841	0.804815	0.803744	0.824065	0.910858	0.922499	0.891923	0.920298	0.91873	0.882042	0.922802	0.917803	0.888166	0.923505	0.91514	0.908152	0.908852
R-3PK-6	0.877765	0.87442	0.868935	0.877648	0.858837	0.856699	0.856817	0.847092	0.873042	0.859142	0.858948	0.880795	0.868015	0.845427	0.828325	0.872691	0.856551	0.844135	0.825203	0.864282	0.866324	0.842982	0.863967	0.843205	0.856676	0.844508	0.835682	0.871294	0.832197	0.890162	0.783076	0.83488	0.861745	0.826007	0.83301	0.854986	0.923138	0.932975	0.882329	0.928517	0.929756	0.866457	0.934973	0.927466	0.887279	0.931876	0.924611	0.92035	0.91556
R-3PK-7	0.869838	0.865169	0.857567	0.870644	0.847502	0.844306	0.849188	0.831878	0.858119	0.851621	0.852433	0.87365	0.858307	0.839104	0.82269	0.865272	0.851762	0.836246	0.82024	0.86053	0.865211	0.831449	0.854259	0.839173	0.847708	0.841578	0.830482	0.862748	0.824888	0.877648	0.779942	0.825207	0.851962	0.820955	0.823867	0.845553	0.909156	0.922281	0.873881	0.916797	0.919133	0.849427	0.926017	0.918792	0.879019	0.921919	0.914252	0.910792	0.902607
R-3PK-8	0.910955	0.9139	0.91281	0.902795	0.900415	0.897779	0.898755	0.896358	0.904795	0.907418	0.908694	0.918826	0.906677	0.898417	0.884712	0.906684	0.890704	0.890888	0.883986	0.908135	0.910424	0.893053	0.895463	0.896377	0.899343	0.891737	0.888822	0.917638	0.8979	0.922606	0.870137	0.892564	0.911916	0.889296	0.895706	0.898366	0.94835	0.95357	0.924609	0.953733	0.950869	0.910875	0.954247	0.950855	0.929226	0.953213	0.9432	0.944448	0.944383
R-3PK-9	0.912056	0.913651	0.911993	0.915515	0.901985	0.893092	0.896083	0.891014	0.913516	0.910209	0.902394	0.919114	0.917892	0.891318	0.885796	0.911011	0.899526	0.900398	0.870272	0.905593	0.916944	0.881424	0.906596	0.889384	0.897956	0.894243	0.890507	0.922284	0.890727	0.934444	0.856029	0.891957	0.915685	0.890194	0.888578	0.912977	0.953547	0.959576	0.920981	0.955976	0.95647	0.90707	0.961512	0.954787	0.927478	0.959254	0.956509	0.949132	0.947105
R-4NK-1	0.931282	0.931882	0.932059	0.924297	0.915355	0.91445	0.914888	0.915113	0.925843	0.934614	0.930276	0.934683	0.934922	0.918502	0.916275	0.926893	0.913127	0.924463	0.904051	0.925687	0.935335	0.912506	0.917256	0.917727	0.921143	0.917154	0.91487	0.959348	0.948289	0.957101	0.930273	0.947007	0.952738	0.944775	0.944676	0.941426	0.95982	0.962996	0.931955	0.964185	0.959697	0.913729	0.967335	0.951359	0.937182	0.959811	0.95717	0.952373	0.953349
R-4NK-2	0.904625	0.906022	0.917945	0.897227	0.894906	0.895526	0.894953	0.910658	0.908888	0.911857	0.91128	0.916398	0.910287	0.902105	0.899405	0.909472	0.894365	0.90108	0.897942	0.908553	0.91505	0.9026	0.899104	0.905243	0.907048	0.899574	0.901971	0.941642	0.930161	0.938867	0.919127	0.925642	0.937369	0.927549	0.925135	0.925975	0.924848	0.929582	0.881891	0.935333	0.92699	0.863559	0.937507	0.921474	0.895544	0.929021	0.92152	0.913061	0.91467
R-4NK-3	0.867528	0.85875	0.877334	0.855679	0.845875	0.841863	0.848044	0.858536	0.86129	0.872006	0.868541	0.875163	0.865884	0.857673	0.851026	0.862912	0.846116	0.854942	0.841077	0.860856	0.87811	0.845908	0.849263	0.859077	0.857037	0.849644	0.856946	0.914124	0.898144	0.914429	0.883913	0.895463	0.907	0.89679	0.892475	0.895487	0.910773	0.918107	0.867192	0.911879	0.907015	0.854912	0.922765	0.900389	0.867471	0.913432	0.909992	0.902378	0.896605
R-4NK-4	0.899269	0.895825	0.91156	0.890218	0.887931	0.889252	0.890579	0.904389	0.903761	0.902457	0.902405	0.903351	0.904607	0.894958	0.893406	0.896222	0.885379	0.894338	0.895861	0.89842	0.909628	0.895462	0.890755	0.899419	0.897971	0.892545	0.896367	0.939154	0.926731	0.936921	0.921087	0.926495	0.93286	0.927907	0.92585	0.925485	0.930396	0.936178	0.893662	0.932744	0.926614	0.884618	0.941292	0.90608	0.897276	0.93175	0.924821	0.91881	0.919685
R-4NK-5	0.935921	0.928589	0.942587	0.929097	0.922484	0.92535	0.927139	0.937074	0.940018	0.937048	0.943827	0.942703	0.936726	0.938055	0.931224	0.937706	0.927283	0.931307	0.933299	0.934868	0.939059	0.937914	0.929645	0.936297	0.935776	0.930135	0.931943	0.956308	0.94779	0.956096	0.941564	0.946388	0.952657	0.947099	0.947695	0.945025	0.949287	0.952011	0.918223	0.949506	0.947974	0.909924	0.956529	0.940238	0.923297	0.949175	0.946755	0.943563	0.941832
R-4NK-6	0.940317	0.945039	0.951382	0.936549	0.936526	0.936044	0.931163	0.93768	0.948369	0.949475	0.946702	0.950481	0.950741	0.93774	0.937379	0.945736	0.936675	0.944578	0.923848	0.93921	0.950499	0.932806	0.936198	0.939472	0.93991	0.934103	0.937067	0.972045	0.960816	0.971311	0.949806	0.96287	0.966081	0.959562	0.959228	0.959006	0.972273	0.974851	0.950888	0.973246	0.969646	0.939956	0.974033	0.961754	0.949657	0.970543	0.966304	0.964013	0.965982
R-4NK-7	0.910742	0.911987	0.911972	0.90081	0.897012	0.894681	0.891267	0.891287	0.901422	0.915595	0.909218	0.917208	0.915775	0.897264	0.892068	0.90771	0.892337	0.901036	0.876766	0.906033	0.917684	0.892224	0.902307	0.895925	0.901191	0.895446	0.892622	0.943189	0.925028	0.947447	0.901213	0.92386	0.934976	0.92166	0.92343	0.929075	0.956876	0.959582	0.922497	0.958028	0.957079	0.914765	0.963831	0.950474	0.927302	0.957171	0.955386	0.949036	0.948951
R-4NK-8	0.933435	0.932852	0.939918	0.930422	0.921588	0.920628	0.922238	0.928068	0.931922	0.93441	0.934163	0.940495	0.934723	0.928875	0.922512	0.935219	0.925945	0.927989	0.92008	0.932746	0.938939	0.921539	0.926662	0.927377	0.926452	0.926208	0.924277	0.954074	0.942311	0.956624	0.921818	0.939908	0.946548	0.937937	0.938764	0.942105	0.961078	0.963256	0.939507	0.962317	0.960373	0.933763	0.966899	0.958243	0.940538	0.962545	0.960056	0.956737	0.95657
R-4NK-9	0.97126	0.97318	0.974676	0.971685	0.967654	0.965339	0.965878	0.967018	0.975414	0.974303	0.973198	0.975736	0.973701	0.967031	0.966609	0.971222	0.966035	0.971123	0.958843	0.970917	0.973509	0.963068	0.967183	0.966181	0.96812	0.965727	0.966035	0.980807	0.97506	0.981253	0.969931	0.974783	0.978182	0.974316	0.972909	0.974745	0.979553	0.981722	0.975195	0.984358	0.979238	0.959574	0.982664	0.980624	0.974051	0.980482	0.979794	0.975739	0.97623
R-4NP-1	0.94766	0.948326	0.949625	0.945817	0.937761	0.938902	0.935303	0.935634	0.948411	0.947296	0.939053	0.948962	0.948035	0.929717	0.932559	0.941545	0.934329	0.939727	0.919595	0.943589	0.948987	0.931233	0.939697	0.937793	0.938111	0.935586	0.932961	0.96564	0.955068	0.964936	0.941764	0.956785	0.958427	0.951313	0.952866	0.953184	0.968469	0.969133	0.941221	0.969406	0.967855	0.92852	0.971897	0.960448	0.949644	0.966306	0.96462	0.960438	0.960935
R-4NP-2	0.945376	0.940278	0.946619	0.938722	0.932868	0.933728	0.932346	0.940138	0.942726	0.946658	0.948509	0.947671	0.946962	0.941628	0.934763	0.941623	0.931404	0.940068	0.926556	0.940084	0.947598	0.938731	0.935921	0.938285	0.940917	0.934656	0.935467	0.966463	0.961318	0.959351	0.947448	0.959288	0.960428	0.958325	0.958608	0.948008	0.963082	0.963206	0.931694	0.965247	0.962312	0.922724	0.968224	0.960299	0.939704	0.961369	0.958244	0.955173	0.955593
R-4NP-3	0.887916	0.883011	0.89672	0.877756	0.869634	0.869738	0.87409	0.885563	0.888371	0.890338	0.888633	0.89103	0.884715	0.877581	0.876468	0.884625	0.869587	0.875395	0.871465	0.883592	0.900493	0.879154	0.877628	0.889823	0.884633	0.879316	0.883578	0.920035	0.901292	0.924205	0.888811	0.897768	0.916534	0.900153	0.899501	0.902865	0.922436	0.930584	0.885199	0.927332	0.923875	0.87727	0.933186	0.919952	0.889692	0.927075	0.923588	0.912698	0.912078
R-4NP-4	0.89365	0.899438	0.915085	0.884871	0.895822	0.892924	0.886003	0.908015	0.905649	0.897651	0.910808	0.90094	0.899317	0.904937	0.895656	0.899131	0.892729	0.893157	0.899858	0.896967	0.903581	0.900494	0.888029	0.899167	0.902788	0.892692	0.895931	0.925144	0.920532	0.916299	0.914951	0.917746	0.918183	0.917846	0.916114	0.904214	0.896063	0.909816	0.879577	0.911655	0.900187	0.844539	0.907096	0.895923	0.889767	0.900693	0.886579	0.887276	0.886147
R-4NP-5	0.902163	0.903735	0.902904	0.892628	0.891809	0.889988	0.889713	0.886383	0.891796	0.900863	0.904541	0.907486	0.902319	0.89435	0.887944	0.9001	0.891241	0.888879	0.886039	0.903083	0.911887	0.889325	0.892119	0.900183	0.897422	0.893758	0.896043	0.935116	0.922028	0.931376	0.907905	0.919114	0.927263	0.919954	0.917575	0.914811	0.938367	0.945223	0.907011	0.942221	0.940539	0.893101	0.947692	0.932607	0.913366	0.940937	0.934493	0.930108	0.930038
R-4NP-6	0.963362	0.966318	0.967372	0.962443	0.958608	0.956702	0.956769	0.961182	0.965409	0.966856	0.964269	0.968173	0.965252	0.959399	0.956694	0.964111	0.955509	0.961856	0.951139	0.962941	0.96684	0.955335	0.959351	0.958147	0.962486	0.957845	0.957819	0.980198	0.974479	0.977011	0.965955	0.972862	0.974475	0.973036	0.973014	0.967552	0.982973	0.982456	0.967832	0.982072	0.981425	0.956787	0.983462	0.975493	0.971149	0.980597	0.977229	0.977196	0.977546
R-4NP-8	0.935065	0.933083	0.938944	0.930157	0.922579	0.922408	0.923797	0.928782	0.935206	0.933252	0.934175	0.935162	0.93469	0.924657	0.920272	0.928633	0.91648	0.923913	0.915642	0.927205	0.938572	0.921109	0.920632	0.929493	0.925583	0.922241	0.925172	0.952301	0.94432	0.95438	0.928641	0.942459	0.94834	0.939885	0.943623	0.93924	0.957758	0.961577	0.933824	0.963483	0.956641	0.908276	0.963469	0.953028	0.939149	0.957378	0.952594	0.948791	0.947304
R-4NP-9	0.926659	0.92551	0.936581	0.923589	0.914743	0.915907	0.916589	0.925623	0.929138	0.932972	0.936773	0.927633	0.934814	0.929319	0.924308	0.923445	0.911987	0.92648	0.920836	0.920922	0.934206	0.923464	0.916658	0.926494	0.92872	0.917913	0.922777	0.966337	0.955443	0.953995	0.944679	0.955815	0.955302	0.955399	0.952696	0.941931	0.940485	0.941048	0.892615	0.939517	0.937579	0.878103	0.947053	0.916624	0.910109	0.933197	0.930672	0.922972	0.923065
R-4NPK-1	0.951278	0.951091	0.954798	0.947742	0.94235	0.942317	0.943733	0.946068	0.952152	0.948077	0.953791	0.954597	0.946807	0.949698	0.9383	0.948962	0.939175	0.941586	0.941989	0.948744	0.952519	0.942536	0.942637	0.946002	0.948695	0.94058	0.944778	0.968222	0.962767	0.964839	0.955213	0.959033	0.962264	0.960116	0.961113	0.956164	0.961745	0.965532	0.943859	0.96729	0.961871	0.919238	0.966908	0.959002	0.944023	0.961949	0.957295	0.956996	0.955217
R-4NPK-2	0.942178	0.942483	0.945013	0.936608	0.930699	0.927082	0.928115	0.935961	0.939193	0.941718	0.940711	0.945094	0.940753	0.930168	0.926091	0.937122	0.925537	0.931627	0.922605	0.934705	0.944115	0.929247	0.926081	0.930699	0.934683	0.926114	0.928262	0.966337	0.956691	0.959851	0.944783	0.955556	0.956348	0.954601	0.954096	0.945865	0.965011	0.966431	0.941528	0.966071	0.963063	0.925109	0.969147	0.955871	0.946514	0.963369	0.957854	0.958371	0.956551
R-4NPK-3	0.929113	0.925551	0.934018	0.925423	0.91413	0.912654	0.918014	0.921352	0.92795	0.928727	0.92944	0.926716	0.929078	0.92169	0.915453	0.918433	0.903589	0.920294	0.90593	0.917449	0.929932	0.918653	0.91407	0.917994	0.922671	0.912546	0.913851	0.954153	0.944497	0.952939	0.923134	0.940009	0.948246	0.938519	0.940475	0.937761	0.944594	0.947883	0.903852	0.945568	0.943719	0.883332	0.952728	0.934521	0.915499	0.944196	0.94035	0.933	0.930822
R-4NPK-4	0.887379	0.912799	0.926366	0.87742	0.906854	0.906335	0.885379	0.920673	0.920695	0.920655	0.922535	0.912848	0.91887	0.915889	0.914561	0.909705	0.900712	0.913295	0.910873	0.901246	0.919706	0.911296	0.89503	0.913595	0.913902	0.90321	0.91312	0.959319	0.952835	0.95147	0.944407	0.950786	0.953213	0.950002	0.952151	0.941117	0.9156	0.919791	0.873901	0.916665	0.909008	0.858942	0.922363	0.888182	0.889052	0.909184	0.905455	0.895864	0.898533
R-4NPK-5	0.907664	0.906806	0.914563	0.900303	0.89545	0.894082	0.895803	0.902526	0.909247	0.910558	0.909513	0.910079	0.910988	0.90357	0.898609	0.90537	0.892668	0.901042	0.892283	0.897767	0.914091	0.90255	0.891279	0.903046	0.903708	0.893157	0.898777	0.950319	0.937305	0.944495	0.923672	0.936316	0.94043	0.935439	0.935509	0.927919	0.937639	0.940436	0.893422	0.937756	0.93598	0.881964	0.945941	0.924754	0.902787	0.935262	0.931648	0.92495	0.922438
R-4NPK-6	0.879879	0.889069	0.897401	0.871043	0.877392	0.873431	0.866058	0.882741	0.891183	0.894601	0.890688	0.89102	0.893799	0.880712	0.875997	0.881883	0.867869	0.876876	0.864042	0.878513	0.892938	0.875955	0.870422	0.880486	0.881792	0.872082	0.876026	0.935861	0.920057	0.934254	0.900532	0.919461	0.925536	0.916843	0.918317	0.917931	0.931503	0.936186	0.884223	0.932883	0.930866	0.866891	0.941372	0.91999	0.891612	0.932499	0.926324	0.916824	0.919267
R-4NPK-7	0.85219	0.873898	0.883594	0.841767	0.866703	0.866198	0.849204	0.873839	0.879686	0.882681	0.887663	0.870698	0.877822	0.878465	0.871349	0.866261	0.852372	0.872782	0.867635	0.860069	0.884646	0.87036	0.855346	0.880426	0.87382	0.861715	0.876432	0.938926	0.930337	0.930663	0.92353	0.929608	0.931442	0.928597	0.929953	0.917149	0.878941	0.875485	0.819746	0.870135	0.86541	0.825569	0.885306	0.840793	0.847796	0.863034	0.863224	0.845638	0.845995
R-4NPK-8	0.913117	0.914801	0.917728	0.906543	0.902089	0.900155	0.901586	0.902163	0.908319	0.91876	0.915102	0.920292	0.919389	0.90575	0.901013	0.911164	0.893195	0.906774	0.88849	0.908337	0.922308	0.897433	0.901471	0.908119	0.908794	0.899989	0.905858	0.945662	0.930786	0.945842	0.910896	0.928792	0.938091	0.926256	0.926897	0.928136	0.945635	0.949736	0.910465	0.949481	0.946224	0.893395	0.954077	0.940661	0.918343	0.946925	0.943844	0.935017	0.935769
R-4NPK-9	0.961403	0.96334	0.961995	0.96055	0.95844	0.956688	0.952717	0.952899	0.964876	0.963063	0.95906	0.964946	0.966072	0.952135	0.954451	0.960309	0.954404	0.958763	0.943646	0.957901	0.963808	0.951948	0.956846	0.954717	0.956288	0.953836	0.951957	0.976312	0.966931	0.975021	0.958543	0.969635	0.97199	0.969155	0.965538	0.967544	0.978568	0.979319	0.96225	0.979425	0.977162	0.954926	0.981548	0.974472	0.968168	0.977762	0.973776	0.970593	0.973661
R-4PK-1	0.949755	0.938835	0.942676	0.943023	0.933679	0.931996	0.941294	0.937455	0.939356	0.934618	0.943621	0.949086	0.93337	0.937731	0.926887	0.946393	0.938407	0.928003	0.931831	0.941455	0.943806	0.935931	0.938703	0.938102	0.938041	0.936096	0.936036	0.929014	0.915894	0.928432	0.901401	0.908658	0.92045	0.911509	0.911827	0.903837	0.944448	0.953715	0.94046	0.958595	0.950991	0.907785	0.95341	0.954922	0.947839	0.950754	0.943538	0.941726	0.941227
R-4PK-2	0.950107	0.94424	0.948516	0.949619	0.936582	0.934423	0.938387	0.938309	0.94807	0.942259	0.941823	0.951598	0.943144	0.934396	0.928177	0.944281	0.935587	0.934412	0.921802	0.943963	0.946582	0.931613	0.93982	0.933363	0.939395	0.933387	0.929553	0.941437	0.928892	0.948793	0.901281	0.925258	0.937007	0.921608	0.924729	0.93347	0.961079	0.966707	0.945017	0.966265	0.964217	0.924831	0.967096	0.964196	0.947321	0.966419	0.960363	0.958592	0.95827
R-4PK-3	0.954278	0.948765	0.949561	0.952471	0.938456	0.938284	0.942638	0.941358	0.948112	0.945395	0.94533	0.956217	0.948409	0.936565	0.93448	0.950878	0.942494	0.937645	0.92512	0.950497	0.952797	0.934002	0.945609	0.938493	0.942789	0.941165	0.937272	0.944023	0.931784	0.953887	0.913179	0.925747	0.941552	0.923157	0.926783	0.939678	0.967682	0.97224	0.94998	0.970713	0.970177	0.939087	0.973092	0.970289	0.955099	0.971526	0.970398	0.964504	0.965397
R-4PK-4	0.956012	0.953981	0.956127	0.951102	0.942333	0.942953	0.946005	0.947762	0.951273	0.951597	0.953549	0.957203	0.950584	0.945659	0.941393	0.951125	0.942557	0.945333	0.936451	0.951572	0.956547	0.939512	0.947078	0.945868	0.948692	0.945221	0.944588	0.964574	0.955707	0.964649	0.941567	0.952067	0.95726	0.952417	0.953097	0.950086	0.968499	0.97012	0.947894	0.971823	0.968125	0.933126	0.972787	0.966489	0.953351	0.969928	0.968201	0.961415	0.963629
R-4PK-5	0.957962	0.949913	0.953461	0.953077	0.944121	0.944677	0.94614	0.943964	0.950143	0.948622	0.947138	0.956378	0.948868	0.944116	0.936096	0.953148	0.94597	0.941893	0.934899	0.949166	0.951604	0.941552	0.948504	0.944181	0.943618	0.943282	0.940115	0.956418	0.942908	0.956877	0.923923	0.941044	0.949969	0.938124	0.940041	0.943735	0.965427	0.968766	0.948184	0.970226	0.958878	0.921848	0.968308	0.959862	0.95138	0.966718	0.960329	0.954504	0.96058
R-4PK-6	0.942688	0.944987	0.950897	0.938558	0.935387	0.93547	0.935196	0.942693	0.942805	0.948406	0.946605	0.952997	0.948507	0.940323	0.938048	0.947313	0.935351	0.939129	0.927384	0.944292	0.950139	0.936349	0.941391	0.939463	0.941098	0.938982	0.93861	0.955783	0.943246	0.958234	0.92496	0.937649	0.951117	0.938396	0.936055	0.944589	0.960425	0.9664	0.94604	0.964263	0.962808	0.936445	0.967044	0.962774	0.947354	0.966415	0.963868	0.960555	0.959992
R-4PK-7	0.908079	0.900531	0.90426	0.897979	0.887899	0.88884	0.893616	0.890088	0.895498	0.893245	0.900204	0.910584	0.89541	0.889178	0.881574	0.901149	0.889744	0.882693	0.878996	0.901225	0.903459	0.882928	0.894167	0.88892	0.896049	0.889287	0.883801	0.904831	0.887692	0.905726	0.862273	0.880146	0.894881	0.878422	0.880332	0.876496	0.906316	0.924753	0.892837	0.929874	0.920014	0.838789	0.922114	0.923366	0.900065	0.91547	0.883888	0.889901	0.902702
R-4PK-8	0.967402	0.963931	0.964783	0.966558	0.957659	0.957166	0.959772	0.958932	0.962682	0.962368	0.963656	0.967848	0.962237	0.957488	0.954318	0.965021	0.958586	0.955997	0.947995	0.959231	0.966142	0.95291	0.957934	0.95653	0.959546	0.957328	0.955116	0.964818	0.955498	0.963906	0.936594	0.952623	0.958836	0.950684	0.950248	0.952707	0.976296	0.979025	0.967909	0.978903	0.975553	0.95311	0.97893	0.978146	0.967098	0.977969	0.972287	0.971358	0.973861
R-4PK-9	0.922762	0.915619	0.917106	0.91524	0.900838	0.899912	0.902256	0.903898	0.911975	0.913873	0.911343	0.923564	0.914801	0.901173	0.894997	0.915147	0.903727	0.902137	0.885496	0.9115	0.91978	0.896931	0.906204	0.898311	0.906286	0.901733	0.897341	0.931567	0.91198	0.933349	0.877303	0.907129	0.920386	0.905425	0.905194	0.909083	0.943511	0.948424	0.909497	0.948934	0.946798	0.883419	0.95318	0.943534	0.919805	0.947827	0.942555	0.936861	0.934941
R-5NK-1	0.889279	0.885938	0.893749	0.882227	0.875367	0.870178	0.871458	0.878838	0.889994	0.887195	0.88817	0.895644	0.887732	0.875789	0.865224	0.889017	0.875488	0.874509	0.862225	0.886791	0.892354	0.871665	0.879032	0.872693	0.879631	0.874705	0.868249	0.913718	0.895578	0.907286	0.873965	0.895525	0.899913	0.89033	0.888462	0.887713	0.907413	0.922665	0.882511	0.9266	0.917244	0.837998	0.92365	0.916965	0.885879	0.91518	0.901524	0.89887	0.903185
R-5NK-2	0.913205	0.905419	0.918588	0.906533	0.89889	0.902269	0.899114	0.910876	0.916249	0.906958	0.916571	0.918403	0.905655	0.911918	0.896328	0.912427	0.90525	0.900446	0.908297	0.909582	0.911791	0.906842	0.905251	0.904514	0.908427	0.901606	0.900983	0.936731	0.929947	0.91758	0.924898	0.929966	0.923818	0.925899	0.928861	0.905654	0.906241	0.923078	0.898196	0.926359	0.917102	0.847956	0.917487	0.909949	0.902735	0.909369	0.897697	0.897816	0.899363
R-5NK-3	0.924936	0.921727	0.935067	0.917012	0.916649	0.917686	0.917812	0.931177	0.928643	0.924622	0.935011	0.935019	0.921023	0.932916	0.91876	0.931024	0.920831	0.917256	0.930607	0.92973	0.928504	0.929966	0.921031	0.92593	0.925335	0.922941	0.924557	0.94618	0.944877	0.934074	0.939206	0.94198	0.938037	0.940897	0.9387	0.92268	0.901052	0.922229	0.902513	0.926852	0.911185	0.848871	0.917205	0.907886	0.898939	0.909491	0.884737	0.883325	0.901688
R-5NK-4	0.872956	0.865832	0.876173	0.869978	0.853569	0.855195	0.854713	0.865267	0.877018	0.868155	0.873366	0.873192	0.86943	0.863218	0.84929	0.865915	0.856396	0.859861	0.853621	0.865315	0.873038	0.860042	0.859879	0.859083	0.863396	0.854149	0.854931	0.906249	0.892658	0.898932	0.875693	0.893501	0.894749	0.888744	0.892153	0.883099	0.863782	0.883876	0.828378	0.882691	0.878213	0.78329	0.883755	0.87174	0.83852	0.87319	0.845796	0.847507	0.853785
R-5NK-5	0.934154	0.929183	0.934202	0.934053	0.918719	0.918357	0.917423	0.924277	0.935484	0.926569	0.925396	0.934597	0.931352	0.916027	0.910776	0.926712	0.920896	0.91888	0.910205	0.927344	0.927547	0.918436	0.922837	0.908189	0.924554	0.915505	0.906208	0.946591	0.931206	0.945066	0.914523	0.933336	0.937463	0.929859	0.929302	0.932104	0.941314	0.948271	0.912694	0.947191	0.946636	0.892484	0.951883	0.946482	0.924468	0.945257	0.944043	0.937364	0.937627
R-5NK-6	0.909473	0.907556	0.910832	0.906825	0.891262	0.889875	0.889814	0.897973	0.911629	0.903031	0.900746	0.912564	0.909407	0.889669	0.879793	0.902233	0.890626	0.892241	0.873403	0.904445	0.90681	0.88645	0.896141	0.883607	0.895576	0.887558	0.879488	0.93184	0.910939	0.938057	0.885281	0.90958	0.92285	0.906965	0.907094	0.917695	0.93526	0.941876	0.896709	0.941013	0.938373	0.879897	0.947077	0.934729	0.9087	0.939886	0.937456	0.928896	0.92776
R-5NK-7	0.906789	0.903774	0.914109	0.900055	0.899687	0.899282	0.899299	0.912641	0.910366	0.900084	0.916896	0.91293	0.89637	0.913903	0.894217	0.907916	0.903554	0.896378	0.91535	0.907411	0.908367	0.912706	0.89835	0.905478	0.908954	0.901704	0.906645	0.927457	0.928356	0.912203	0.924874	0.925909	0.919664	0.923847	0.924687	0.904813	0.883455	0.89284	0.869375	0.892295	0.886802	0.839216	0.893502	0.883414	0.880474	0.878504	0.862915	0.863023	0.875048
R-5NK-8	0.875293	0.878307	0.879667	0.871204	0.851126	0.850156	0.847489	0.858483	0.877723	0.884979	0.872044	0.884396	0.889459	0.853076	0.855417	0.871385	0.859015	0.869394	0.827708	0.868769	0.882266	0.846277	0.860316	0.848114	0.862445	0.849951	0.844246	0.924129	0.896708	0.931034	0.866521	0.896988	0.912724	0.894844	0.894005	0.907465	0.934398	0.939318	0.876177	0.935213	0.935302	0.861389	0.944069	0.922068	0.886981	0.936833	0.932714	0.924708	0.921648
R-5NK-9	0.906692	0.900615	0.911354	0.901869	0.886283	0.886122	0.887777	0.895808	0.906399	0.909517	0.905397	0.911935	0.906278	0.892217	0.888083	0.905664	0.89527	0.896019	0.878131	0.903447	0.909878	0.885383	0.895479	0.888229	0.897956	0.891884	0.88505	0.942408	0.920371	0.939528	0.897062	0.92057	0.930092	0.919868	0.917803	0.917636	0.933365	0.939864	0.896327	0.939754	0.935207	0.871288	0.943204	0.92591	0.901451	0.936994	0.933645	0.925799	0.925013
R-5NP-1	0.874591	0.89361	0.909461	0.870706	0.894391	0.891935	0.875368	0.906117	0.906151	0.885803	0.905858	0.894109	0.88574	0.902882	0.886902	0.894008	0.890914	0.884547	0.903735	0.888731	0.892335	0.904445	0.882589	0.89392	0.897696	0.887047	0.891514	0.914857	0.916322	0.897373	0.916056	0.91342	0.906694	0.913779	0.91147	0.891571	0.868803	0.88652	0.863445	0.889497	0.873484	0.81325	0.876435	0.865403	0.86953	0.863456	0.84478	0.856703	0.858626
R-5NP-2	0.86533	0.866103	0.882301	0.864836	0.864016	0.865435	0.857782	0.881262	0.884436	0.863055	0.87989	0.866357	0.864786	0.873242	0.85609	0.864001	0.861303	0.856703	0.872409	0.861644	0.867748	0.871312	0.858341	0.864003	0.868838	0.856691	0.861703	0.912738	0.909706	0.894419	0.904336	0.910815	0.901491	0.904652	0.90963	0.885375	0.829868	0.844289	0.805281	0.85064	0.837953	0.767507	0.845414	0.825414	0.828654	0.825182	0.808893	0.813046	0.810449
R-5NP-3	0.922192	0.917116	0.927852	0.920127	0.901611	0.903887	0.906853	0.919223	0.920315	0.916986	0.916308	0.927803	0.915352	0.908031	0.90627	0.921159	0.913213	0.908875	0.909694	0.920216	0.920326	0.912613	0.913141	0.910595	0.915773	0.91039	0.905506	0.937481	0.922765	0.936266	0.908607	0.920537	0.928576	0.91908	0.919141	0.919246	0.927927	0.936516	0.904947	0.938158	0.933503	0.893899	0.939774	0.931331	0.912509	0.930791	0.930203	0.919643	0.920396
R-5NP-4	0.865511	0.865035	0.885067	0.85604	0.862874	0.859356	0.85735	0.879706	0.873777	0.86412	0.877033	0.871957	0.861356	0.871535	0.863037	0.866852	0.859389	0.85814	0.87288	0.866852	0.871514	0.873486	0.856918	0.868232	0.868904	0.860796	0.86812	0.909944	0.907745	0.892114	0.904218	0.907506	0.899629	0.905709	0.903645	0.887171	0.852503	0.869292	0.835734	0.871725	0.857252	0.804967	0.865983	0.84669	0.83812	0.84615	0.834915	0.833296	0.839891
R-5NP-5	0.921777	0.921063	0.9262	0.91716	0.917282	0.918526	0.916603	0.925947	0.921526	0.924186	0.935362	0.92836	0.921493	0.930177	0.919348	0.925485	0.920328	0.917849	0.933609	0.927136	0.9301	0.929743	0.921035	0.928747	0.92991	0.923361	0.925185	0.947407	0.943403	0.932597	0.942657	0.942446	0.942121	0.943048	0.943589	0.927257	0.898238	0.916282	0.902916	0.915827	0.907263	0.866887	0.912384	0.899526	0.902983	0.90301	0.877115	0.887735	0.895947
R-5NP-6	0.903576	0.90001	0.907268	0.902833	0.885833	0.888339	0.886761	0.893021	0.906363	0.898107	0.898368	0.907592	0.900276	0.887431	0.878566	0.897561	0.887385	0.88692	0.873925	0.893866	0.904077	0.884492	0.887654	0.885814	0.894226	0.882456	0.880875	0.939763	0.922541	0.928405	0.908219	0.923648	0.922512	0.920796	0.923527	0.906458	0.930294	0.939613	0.901075	0.939332	0.935162	0.866557	0.941444	0.927161	0.907516	0.929971	0.925043	0.918578	0.918196
R-5NP-7	0.863601	0.87305	0.886847	0.856302	0.862195	0.863	0.853699	0.878586	0.878585	0.867316	0.878389	0.874254	0.866485	0.86959	0.854886	0.871193	0.861509	0.855798	0.867578	0.861017	0.872622	0.871427	0.852771	0.865514	0.867833	0.855475	0.860577	0.919431	0.912533	0.905913	0.902934	0.91098	0.908291	0.910355	0.911666	0.892847	0.895903	0.906351	0.8676	0.904354	0.895709	0.838201	0.900468	0.882737	0.870173	0.890138	0.880666	0.880391	0.882716
R-5NP-8	0.893387	0.902752	0.917499	0.89019	0.896784	0.897241	0.888603	0.912616	0.912594	0.907659	0.915643	0.905306	0.909892	0.908273	0.902901	0.902272	0.894997	0.903242	0.907663	0.898073	0.911199	0.9076	0.893484	0.908293	0.908321	0.898173	0.90385	0.950227	0.942563	0.930271	0.940685	0.945614	0.938962	0.944488	0.943155	0.920426	0.910363	0.912647	0.881751	0.922333	0.906957	0.854616	0.920087	0.884967	0.895488	0.902254	0.892578	0.891432	0.895645
R-5NP-9	0.898369	0.89014	0.900676	0.89496	0.883484	0.885699	0.887521	0.901287	0.899852	0.893447	0.90288	0.891913	0.89189	0.897249	0.885383	0.887432	0.880592	0.884485	0.897692	0.88732	0.896834	0.89577	0.882829	0.894829	0.89575	0.883654	0.890621	0.930872	0.926816	0.912442	0.922137	0.925898	0.919339	0.922973	0.927954	0.902637	0.845948	0.863507	0.822383	0.864424	0.851189	0.787298	0.865764	0.847133	0.84439	0.846311	0.823685	0.817671	0.821112
R-5NPK-1	0.871482	0.872455	0.883806	0.865659	0.862732	0.862709	0.856226	0.873984	0.881656	0.871212	0.879688	0.874517	0.870081	0.871717	0.859625	0.867849	0.860036	0.862278	0.863727	0.860975	0.872783	0.869348	0.855117	0.864494	0.869699	0.857496	0.860012	0.91217	0.902815	0.893112	0.892575	0.899288	0.899845	0.89763	0.899159	0.878268	0.86664	0.883461	0.832125	0.881386	0.87241	0.782074	0.88067	0.864379	0.843243	0.860331	0.851573	0.850409	0.847205
R-5NPK-2	0.894732	0.888375	0.903829	0.890497	0.884858	0.88214	0.882231	0.896872	0.899191	0.884994	0.898759	0.890615	0.88527	0.893986	0.875662	0.88347	0.879003	0.876988	0.887683	0.885608	0.892273	0.891909	0.877339	0.885628	0.888995	0.877821	0.88274	0.925492	0.923005	0.90241	0.91169	0.91866	0.912335	0.91897	0.919899	0.892263	0.883066	0.9077	0.877798	0.91113	0.897159	0.815573	0.899386	0.889718	0.880264	0.886362	0.853967	0.860155	0.874849
R-5NPK-3	0.893254	0.893673	0.908186	0.887002	0.875999	0.878027	0.876283	0.898511	0.905173	0.897577	0.898095	0.903177	0.895204	0.891367	0.87962	0.892243	0.883626	0.884214	0.879969	0.885723	0.896798	0.886253	0.875832	0.881532	0.885121	0.875067	0.878343	0.939414	0.925335	0.927712	0.910616	0.924124	0.92545	0.9224	0.9209	0.910668	0.916729	0.922228	0.882957	0.920421	0.917554	0.860386	0.927589	0.909058	0.883401	0.913446	0.913235	0.906845	0.899786
R-5NPK-4	0.859123	0.863714	0.884212	0.851903	0.851958	0.853108	0.847342	0.872281	0.878274	0.871735	0.875446	0.871188	0.867656	0.868526	0.857656	0.863924	0.855638	0.860807	0.863866	0.857073	0.8687	0.86583	0.850233	0.861184	0.867714	0.849006	0.857492	0.920463	0.911327	0.906074	0.900356	0.909159	0.907452	0.905215	0.907892	0.887484	0.88212	0.885686	0.828117	0.880285	0.872393	0.806283	0.889326	0.85579	0.839113	0.865686	0.868167	0.858187	0.854585
R-5NPK-5	0.89588	0.896225	0.910122	0.889346	0.895934	0.894435	0.892371	0.909207	0.907453	0.895446	0.911617	0.897731	0.892023	0.909112	0.895085	0.897075	0.896939	0.893442	0.909628	0.892282	0.896243	0.906357	0.888715	0.901502	0.902814	0.89323	0.9005	0.929547	0.934191	0.905152	0.93905	0.933557	0.920699	0.932127	0.930972	0.905813	0.844419	0.8634	0.849463	0.870323	0.854871	0.800391	0.85634	0.849281	0.853575	0.839061	0.808106	0.82707	0.836109
R-5NPK-6	0.905342	0.901136	0.913552	0.902765	0.899474	0.897312	0.89694	0.908243	0.914499	0.898507	0.911979	0.900425	0.898169	0.90615	0.891686	0.8958	0.895714	0.894005	0.904613	0.895206	0.902625	0.90632	0.891502	0.897881	0.901417	0.890858	0.894461	0.939524	0.935244	0.916826	0.928913	0.936102	0.928278	0.931233	0.93243	0.910398	0.883668	0.901655	0.869271	0.905179	0.895312	0.81908	0.89985	0.876364	0.875105	0.878929	0.839588	0.857228	0.870282
R-5NPK-7	0.886717	0.888444	0.904176	0.87652	0.878282	0.878123	0.873491	0.895666	0.898036	0.89304	0.899888	0.895463	0.8882	0.889608	0.881215	0.886216	0.875112	0.878384	0.879091	0.880714	0.891456	0.885679	0.868908	0.88304	0.884139	0.874661	0.880087	0.935346	0.929511	0.926868	0.918512	0.928821	0.926998	0.926153	0.924137	0.912131	0.916208	0.920994	0.884681	0.921717	0.915395	0.859261	0.922704	0.903935	0.887599	0.913198	0.902848	0.903423	0.903879
R-5NPK-8	0.958128	0.952269	0.957554	0.955037	0.942812	0.943367	0.946386	0.950494	0.956981	0.953312	0.951758	0.956295	0.952128	0.944296	0.942724	0.953107	0.951139	0.947109	0.94067	0.951983	0.953651	0.947507	0.949865	0.943353	0.947778	0.944021	0.940057	0.971514	0.959332	0.961135	0.949185	0.959984	0.960623	0.959069	0.957911	0.948261	0.955704	0.964299	0.946411	0.969833	0.961918	0.908701	0.96388	0.960659	0.946728	0.956044	0.95173	0.949469	0.946461
R-5NPK-9	0.879706	0.871372	0.8854	0.872296	0.868476	0.86601	0.870918	0.879725	0.88006	0.871434	0.884589	0.877403	0.869474	0.879102	0.863878	0.873743	0.865828	0.86028	0.873602	0.869954	0.87643	0.877375	0.861689	0.872118	0.87409	0.865821	0.870124	0.904739	0.901923	0.886158	0.894927	0.897484	0.895685	0.89489	0.895073	0.875245	0.844328	0.864489	0.824427	0.874345	0.857178	0.781623	0.863657	0.853542	0.837485	0.843639	0.824852	0.828514	0.834689
R-5PK-1	0.924841	0.913959	0.925979	0.922373	0.912437	0.91051	0.916678	0.922518	0.918696	0.90872	0.921812	0.929018	0.903707	0.918517	0.902603	0.924332	0.919211	0.904181	0.917296	0.924619	0.913964	0.916765	0.915933	0.91158	0.917473	0.912515	0.910523	0.912215	0.907689	0.908779	0.896285	0.902649	0.908504	0.901285	0.902256	0.89785	0.90892	0.92065	0.904888	0.924283	0.919955	0.88266	0.920555	0.921645	0.907973	0.910406	0.909004	0.910203	0.90945
R-5PK-2	0.91081	0.899716	0.90979	0.903873	0.893398	0.88903	0.896456	0.900594	0.90158	0.8949	0.905515	0.91434	0.890212	0.897047	0.8832	0.906824	0.901463	0.881258	0.890097	0.907193	0.898438	0.895134	0.900428	0.887167	0.895811	0.891184	0.88624	0.908196	0.893657	0.903566	0.877754	0.890352	0.896666	0.890962	0.887564	0.881596	0.903538	0.919729	0.894541	0.92317	0.916377	0.858468	0.918304	0.91539	0.892944	0.908514	0.90774	0.903092	0.899653
R-5PK-3	0.901026	0.890876	0.900569	0.893365	0.885726	0.882702	0.887238	0.892807	0.89111	0.887262	0.893812	0.903828	0.885133	0.887827	0.87931	0.896208	0.890911	0.878252	0.885912	0.894267	0.892025	0.887596	0.887677	0.8848	0.888045	0.88561	0.880796	0.900095	0.894657	0.893483	0.881329	0.889425	0.893041	0.88777	0.88656	0.877359	0.873294	0.899353	0.876555	0.903765	0.894367	0.829695	0.891851	0.897076	0.878864	0.88417	0.861726	0.866058	0.8754
R-5PK-4	0.900571	0.890789	0.902945	0.89443	0.883974	0.884423	0.886385	0.896608	0.897665	0.889501	0.900072	0.905953	0.884514	0.895196	0.879631	0.898454	0.892198	0.880564	0.890504	0.896871	0.894563	0.889988	0.888714	0.889717	0.888325	0.887184	0.88349	0.9011	0.895335	0.891945	0.881946	0.893053	0.893356	0.890323	0.89258	0.878572	0.880007	0.905211	0.881584	0.908123	0.899682	0.831537	0.899863	0.90269	0.883088	0.891789	0.871835	0.869937	0.879845
R-5PK-5	0.929521	0.920541	0.928484	0.923646	0.914501	0.914692	0.918943	0.92555	0.920872	0.91389	0.925845	0.931483	0.912938	0.925048	0.907581	0.927816	0.924623	0.909053	0.921219	0.924379	0.920012	0.923179	0.920056	0.920157	0.919699	0.917656	0.915112	0.922527	0.918674	0.913064	0.908801	0.915225	0.915809	0.912236	0.914743	0.900774	0.911569	0.931507	0.919528	0.935944	0.925335	0.865969	0.923542	0.929006	0.919833	0.918613	0.906982	0.908434	0.911185
R-5PK-6	0.967064	0.961051	0.961934	0.963615	0.954467	0.951606	0.956408	0.954059	0.960895	0.957297	0.957952	0.965539	0.956814	0.951507	0.94861	0.961637	0.957912	0.952044	0.946782	0.96276	0.96127	0.950772	0.959586	0.952162	0.95677	0.954242	0.951431	0.964492	0.954084	0.963044	0.944177	0.954528	0.957924	0.95128	0.950166	0.950732	0.969945	0.974599	0.955215	0.974688	0.972951	0.941553	0.974736	0.972956	0.9539	0.97143	0.969821	0.968461	0.965042
R-5PK-7	0.861237	0.846858	0.856169	0.854133	0.835076	0.832109	0.845407	0.845337	0.845252	0.838826	0.849134	0.869771	0.833881	0.841311	0.826564	0.856303	0.843289	0.826185	0.832752	0.859211	0.851725	0.838404	0.850508	0.837324	0.842267	0.840724	0.833528	0.831979	0.810669	0.838463	0.787183	0.796101	0.822498	0.796387	0.799298	0.80694	0.858166	0.876722	0.846704	0.879672	0.876131	0.828002	0.878688	0.880527	0.84702	0.864962	0.864215	0.857901	0.855389
R-5PK-8	0.94462	0.937082	0.94279	0.938645	0.923878	0.927175	0.929084	0.934884	0.936142	0.935226	0.937409	0.945298	0.930416	0.930018	0.923438	0.938694	0.932444	0.926092	0.924584	0.939177	0.938896	0.93018	0.931286	0.92852	0.932636	0.927871	0.923566	0.951314	0.938549	0.940577	0.921452	0.935216	0.941104	0.933377	0.93394	0.925802	0.932035	0.94915	0.924353	0.953009	0.947731	0.880348	0.948738	0.944923	0.926764	0.938766	0.932845	0.920722	0.925922
R-5PK-9	0.934	0.923328	0.930567	0.931319	0.916426	0.918056	0.925984	0.927259	0.924208	0.921634	0.928361	0.935026	0.91859	0.925678	0.91722	0.931727	0.927281	0.918207	0.928639	0.931736	0.926633	0.92662	0.92549	0.921733	0.925835	0.920496	0.919705	0.928317	0.924169	0.914032	0.916903	0.919538	0.920317	0.917632	0.917187	0.905892	0.893019	0.913113	0.905133	0.923085	0.908325	0.857344	0.906671	0.911004	0.906126	0.894379	0.86139	0.878631	0.895106
R-6NK-1	0.914113	0.904666	0.920307	0.910341	0.903149	0.904881	0.906094	0.919239	0.918202	0.900618	0.919125	0.916044	0.893411	0.915733	0.89493	0.911707	0.908272	0.894213	0.916981	0.913036	0.906444	0.913666	0.906577	0.90814	0.911827	0.904195	0.906192	0.918067	0.9193	0.897221	0.914549	0.918598	0.909221	0.914879	0.915426	0.894388	0.872513	0.900839	0.889853	0.908857	0.89757	0.841659	0.888278	0.8955	0.890995	0.886868	0.863993	0.871848	0.881265
R-6NK-2	0.936401	0.928583	0.93557	0.932887	0.924695	0.927259	0.927398	0.934738	0.93237	0.929744	0.940709	0.939469	0.926358	0.937217	0.922996	0.935936	0.932745	0.925764	0.936184	0.936382	0.932142	0.93572	0.931883	0.929983	0.934235	0.929963	0.929355	0.946406	0.948762	0.932529	0.945553	0.946764	0.937865	0.945092	0.947491	0.925121	0.910224	0.92809	0.913173	0.929778	0.921502	0.874325	0.919232	0.919401	0.910092	0.916019	0.906612	0.909517	0.912126
R-6NK-3	0.921753	0.915092	0.923579	0.920724	0.903756	0.903008	0.906908	0.915081	0.922802	0.912441	0.920316	0.921996	0.911181	0.912939	0.898954	0.914997	0.910812	0.906125	0.904696	0.918039	0.914429	0.909016	0.91255	0.901283	0.914276	0.906407	0.899459	0.936837	0.928356	0.92659	0.914525	0.928209	0.923846	0.924496	0.925187	0.911559	0.900411	0.921437	0.886621	0.924003	0.919243	0.836043	0.919739	0.914898	0.894391	0.912508	0.890848	0.893438	0.898891
R-6NK-4	0.928032	0.919399	0.927618	0.926341	0.90971	0.909879	0.91062	0.917471	0.9306	0.916699	0.921544	0.927093	0.91547	0.913722	0.902415	0.920942	0.918514	0.908256	0.908482	0.922454	0.916674	0.912242	0.919134	0.903526	0.916878	0.911834	0.904323	0.93799	0.928073	0.932984	0.912106	0.929353	0.928906	0.926379	0.924597	0.919348	0.917704	0.9261	0.892897	0.927749	0.925603	0.867795	0.924902	0.921606	0.901988	0.919505	0.917667	0.915822	0.914386
R-6NK-5	0.941667	0.933151	0.947143	0.938343	0.927948	0.929061	0.93205	0.946581	0.943481	0.93186	0.941427	0.945557	0.92682	0.937235	0.926149	0.941204	0.938412	0.925746	0.94023	0.943174	0.935723	0.939746	0.939168	0.932791	0.937874	0.935063	0.932165	0.949607	0.948869	0.94395	0.945224	0.94577	0.943216	0.945773	0.943413	0.934688	0.916238	0.925382	0.914483	0.929023	0.924623	0.889848	0.925263	0.920758	0.912795	0.91449	0.909838	0.914211	0.912038
R-6NK-6	0.927745	0.917531	0.925939	0.927164	0.9107	0.91031	0.914377	0.923112	0.92671	0.915091	0.92296	0.926044	0.914846	0.916742	0.904562	0.922276	0.921921	0.909685	0.915097	0.925322	0.916957	0.916336	0.922332	0.909588	0.917264	0.914152	0.907411	0.931841	0.924425	0.924831	0.916045	0.925462	0.921038	0.922231	0.924864	0.911437	0.897549	0.915496	0.895938	0.921069	0.912247	0.853827	0.915433	0.905341	0.896208	0.906507	0.87989	0.8878	0.901171
R-6NK-7	0.907768	0.91301	0.922324	0.907471	0.901687	0.90246	0.893499	0.91083	0.92424	0.911219	0.91668	0.919125	0.914631	0.906486	0.895708	0.913828	0.907546	0.904184	0.89829	0.912291	0.913484	0.904219	0.906233	0.899194	0.909825	0.901279	0.895873	0.944426	0.931081	0.938928	0.918554	0.934646	0.933626	0.930666	0.930349	0.923622	0.915833	0.927114	0.892097	0.932106	0.923196	0.823619	0.930328	0.911908	0.897033	0.917856	0.906058	0.901384	0.910807
R-6NK-8	0.923275	0.912643	0.918639	0.924304	0.906579	0.909024	0.912285	0.914941	0.921177	0.903448	0.917459	0.92084	0.902194	0.91241	0.893224	0.917074	0.916226	0.898544	0.912294	0.919435	0.909352	0.914165	0.916101	0.903104	0.913675	0.908514	0.901558	0.916313	0.912342	0.898758	0.906537	0.913256	0.904784	0.90949	0.910457	0.894783	0.886945	0.910946	0.891583	0.918289	0.909611	0.84005	0.902968	0.910908	0.897289	0.895702	0.857425	0.882413	0.89242
R-6NK-9	0.867448	0.859478	0.864321	0.867999	0.847421	0.849134	0.848459	0.85211	0.867248	0.852822	0.862901	0.869237	0.851801	0.850845	0.827956	0.860615	0.853775	0.841321	0.84117	0.863233	0.858191	0.847377	0.855641	0.84075	0.853939	0.845185	0.837716	0.878382	0.862038	0.863083	0.842819	0.865225	0.860839	0.857015	0.861077	0.844042	0.862578	0.891125	0.850264	0.895873	0.886153	0.784659	0.883297	0.882989	0.851128	0.877312	0.849577	0.8561	0.864251
R-6NP-1	0.943643	0.935526	0.941574	0.94169	0.926152	0.929287	0.928052	0.934111	0.944264	0.931974	0.936935	0.937779	0.931654	0.928746	0.921922	0.932329	0.929548	0.926823	0.925668	0.933164	0.932868	0.927817	0.933712	0.923186	0.930237	0.927081	0.921539	0.956402	0.948426	0.943618	0.93956	0.95096	0.944413	0.947804	0.948302	0.931738	0.935782	0.940703	0.910214	0.943414	0.936518	0.878486	0.942474	0.921429	0.921238	0.924675	0.926463	0.921701	0.921755
R-6NP-2	0.941949	0.937045	0.941537	0.940113	0.925696	0.926721	0.927	0.933455	0.941399	0.934935	0.935737	0.938491	0.935332	0.927817	0.921174	0.932358	0.928766	0.929313	0.921064	0.935873	0.936599	0.925741	0.932875	0.920939	0.931653	0.924688	0.918178	0.96028	0.948273	0.949247	0.936607	0.950464	0.948812	0.94664	0.944633	0.937006	0.94558	0.947991	0.917865	0.94758	0.947871	0.901742	0.951752	0.944559	0.921701	0.940683	0.940123	0.935952	0.93206
R-6NP-3	0.925698	0.919074	0.930577	0.924491	0.90974	0.911919	0.910581	0.92362	0.930588	0.923823	0.924585	0.92737	0.921276	0.917316	0.907375	0.922146	0.917184	0.914824	0.914926	0.920558	0.922131	0.915453	0.919291	0.910137	0.919412	0.910788	0.906596	0.946976	0.934593	0.937058	0.92174	0.936626	0.935181	0.93265	0.933342	0.921132	0.930378	0.92199	0.885264	0.93402	0.931581	0.878704	0.935442	0.923922	0.907485	0.919083	0.91297	0.91469	0.912288
R-6NP-4	0.923394	0.915222	0.925944	0.919743	0.902462	0.907205	0.906107	0.918463	0.923974	0.914555	0.919246	0.922745	0.912224	0.910944	0.898777	0.915737	0.91196	0.90424	0.907289	0.916577	0.917475	0.909528	0.9107	0.904262	0.913757	0.904202	0.900059	0.944276	0.932279	0.928963	0.918481	0.934839	0.93125	0.929319	0.930596	0.916081	0.923246	0.930808	0.895986	0.930475	0.927365	0.863639	0.931621	0.920195	0.901492	0.919362	0.913422	0.910818	0.906847
R-6NP-5	0.927502	0.919921	0.924905	0.925227	0.908095	0.906843	0.908627	0.914227	0.924959	0.919166	0.918725	0.925966	0.919747	0.906355	0.901634	0.91764	0.911255	0.909383	0.897386	0.919822	0.919785	0.907867	0.914245	0.901271	0.913395	0.907638	0.898649	0.94182	0.930353	0.934042	0.91161	0.929303	0.930253	0.926337	0.926329	0.916506	0.927946	0.932183	0.900141	0.937712	0.933324	0.873804	0.936625	0.930685	0.908397	0.924155	0.922689	0.921468	0.918497
R-6NP-6	0.890539	0.889698	0.903844	0.890014	0.888442	0.887679	0.883283	0.902008	0.904448	0.883653	0.902331	0.89179	0.883146	0.897395	0.879555	0.889201	0.888968	0.878812	0.896979	0.888416	0.887851	0.896987	0.885028	0.888127	0.893205	0.885375	0.886352	0.922194	0.920959	0.897209	0.919112	0.919404	0.908207	0.91775	0.919094	0.891727	0.875796	0.884312	0.848937	0.895068	0.885952	0.804451	0.885477	0.862077	0.861608	0.869366	0.850033	0.863043	0.865588
R-6NP-7	0.942949	0.941242	0.946011	0.941084	0.933659	0.933286	0.935707	0.939061	0.947443	0.935107	0.941345	0.944291	0.93233	0.935618	0.925967	0.938746	0.935437	0.93026	0.933123	0.939145	0.937107	0.936103	0.934413	0.929961	0.937417	0.932769	0.928306	0.95966	0.952248	0.948759	0.945793	0.952052	0.948834	0.9505	0.951296	0.940047	0.929471	0.944773	0.930609	0.950258	0.936726	0.87827	0.941806	0.934721	0.928048	0.934707	0.897124	0.9101	0.927351
R-6NP-8	0.90721	0.910707	0.918951	0.908999	0.896595	0.895613	0.890411	0.905245	0.923052	0.909111	0.908515	0.911545	0.910462	0.896424	0.889929	0.902375	0.895038	0.900003	0.887286	0.903648	0.907613	0.896002	0.899296	0.892271	0.90268	0.893008	0.886743	0.944194	0.931253	0.937332	0.916643	0.935284	0.933195	0.930381	0.930887	0.921171	0.930232	0.93477	0.8942	0.932697	0.932831	0.86891	0.937706	0.918488	0.903683	0.925933	0.922027	0.920068	0.917941
R-6NP-9	0.911376	0.904481	0.914133	0.910274	0.893537	0.894296	0.893476	0.906589	0.917052	0.902647	0.907384	0.90807	0.902756	0.899051	0.886607	0.901582	0.89629	0.893615	0.892545	0.901714	0.901928	0.899097	0.900219	0.891418	0.900282	0.892825	0.885042	0.933672	0.92403	0.926016	0.91204	0.925783	0.920605	0.920647	0.922499	0.90874	0.911865	0.919906	0.887814	0.924475	0.918144	0.852282	0.922621	0.909088	0.897698	0.907885	0.907761	0.90238	0.901183
R-6NPK-1	0.910366	0.904481	0.914508	0.908719	0.896962	0.894324	0.898092	0.906347	0.914847	0.895248	0.906545	0.909929	0.894424	0.900801	0.88133	0.903696	0.901052	0.887664	0.896437	0.903571	0.897902	0.898741	0.897325	0.888719	0.901704	0.89127	0.885082	0.921372	0.913121	0.905544	0.906234	0.913371	0.90877	0.911112	0.910455	0.893007	0.900074	0.905032	0.87182	0.917873	0.910397	0.840609	0.912129	0.902239	0.890066	0.893645	0.893429	0.892433	0.893454
R-6NPK-2	0.898878	0.892203	0.904009	0.898104	0.888847	0.890151	0.888381	0.90319	0.907063	0.89101	0.903119	0.895389	0.88768	0.898807	0.882515	0.89134	0.892759	0.884978	0.89769	0.889224	0.888452	0.897245	0.886782	0.886518	0.895552	0.883251	0.886508	0.926462	0.921862	0.903566	0.918118	0.924105	0.912322	0.919681	0.920258	0.897551	0.864212	0.884157	0.847483	0.888165	0.87689	0.796966	0.880237	0.869258	0.84954	0.862928	0.834955	0.850014	0.855966
R-6NPK-3	0.942481	0.934524	0.94405	0.939567	0.925294	0.925779	0.928657	0.93395	0.944818	0.935439	0.939161	0.941271	0.935228	0.932435	0.922144	0.935325	0.932525	0.928764	0.92374	0.935639	0.935759	0.928133	0.932676	0.923412	0.934636	0.92601	0.920832	0.962919	0.950058	0.952452	0.937608	0.952932	0.951137	0.949401	0.947807	0.936817	0.930109	0.94115	0.914941	0.94455	0.937131	0.861844	0.942007	0.935438	0.916904	0.930012	0.92426	0.918296	0.918137
R-6NPK-4	0.901431	0.89885	0.910281	0.900677	0.892879	0.894545	0.889652	0.906421	0.912204	0.891386	0.908483	0.904191	0.890165	0.903503	0.881766	0.900345	0.899269	0.886689	0.903538	0.898653	0.895402	0.904016	0.893949	0.89381	0.900847	0.889213	0.891259	0.923525	0.91867	0.898595	0.913877	0.920618	0.908121	0.915659	0.917241	0.889511	0.880369	0.895509	0.870801	0.908314	0.89557	0.808687	0.893728	0.87863	0.877943	0.880739	0.828249	0.863418	0.874975
R-6NPK-5	0.917179	0.910753	0.925542	0.914215	0.90823	0.909373	0.907515	0.922239	0.926841	0.908426	0.923817	0.916569	0.908702	0.918844	0.903678	0.911489	0.907465	0.904166	0.91693	0.911472	0.911702	0.917051	0.908712	0.911536	0.915971	0.907908	0.909256	0.939837	0.93819	0.925348	0.935032	0.937362	0.929213	0.934999	0.935063	0.91762	0.892454	0.911285	0.881824	0.914487	0.903555	0.828152	0.905466	0.89491	0.887848	0.896873	0.860642	0.875492	0.887264
R-6NPK-6	0.898655	0.904931	0.917325	0.894021	0.892933	0.895148	0.884942	0.90919	0.918452	0.9015	0.912273	0.908577	0.90147	0.901633	0.885782	0.900339	0.893949	0.89258	0.893184	0.899103	0.898957	0.896186	0.8927	0.889404	0.900426	0.888689	0.886391	0.935144	0.930134	0.924479	0.918689	0.928183	0.923408	0.92573	0.925383	0.910753	0.916927	0.92549	0.896289	0.92576	0.921039	0.860081	0.923732	0.90897	0.896743	0.914846	0.908773	0.908278	0.908721
R-6NPK-7	0.903594	0.902735	0.913181	0.901266	0.891346	0.891703	0.888414	0.902615	0.913916	0.902105	0.909119	0.911437	0.901442	0.901498	0.887343	0.903285	0.898068	0.893665	0.893819	0.898658	0.898055	0.897264	0.893928	0.890024	0.901375	0.889934	0.88759	0.931108	0.921086	0.921361	0.907778	0.921102	0.916507	0.916014	0.916648	0.902461	0.914804	0.916254	0.877353	0.923148	0.91851	0.846878	0.924842	0.905634	0.89083	0.910147	0.90462	0.905546	0.902679
R-6NPK-8	0.900239	0.908129	0.92772	0.89529	0.905051	0.905167	0.892967	0.924662	0.926626	0.907496	0.921596	0.914452	0.905516	0.918184	0.903582	0.909472	0.907748	0.902038	0.915384	0.904973	0.905809	0.913772	0.897189	0.90634	0.911255	0.90037	0.904393	0.937265	0.937561	0.925426	0.932705	0.934463	0.929379	0.932801	0.933423	0.916985	0.910126	0.917275	0.890818	0.917733	0.910807	0.85931	0.913224	0.898496	0.889616	0.905413	0.899489	0.902461	0.900067
R-6NPK-9	0.919244	0.911075	0.922266	0.916268	0.898547	0.897964	0.899495	0.91156	0.919385	0.909394	0.910387	0.917581	0.90961	0.903758	0.891933	0.911039	0.903366	0.897057	0.89148	0.907323	0.907087	0.897834	0.903715	0.890747	0.905732	0.894937	0.887429	0.93341	0.9207	0.926708	0.903452	0.919705	0.919516	0.914984	0.918375	0.908856	0.917901	0.927635	0.890141	0.928038	0.926016	0.861988	0.929799	0.921281	0.901985	0.915805	0.914739	0.909129	0.906647
R-6PK-1	0.905388	0.896515	0.902896	0.907244	0.889659	0.887051	0.890641	0.895295	0.90507	0.884221	0.895561	0.903197	0.883225	0.889576	0.866674	0.89815	0.895347	0.877771	0.883607	0.897983	0.885526	0.890222	0.894367	0.87546	0.892392	0.880478	0.873602	0.892704	0.882564	0.884444	0.864214	0.87967	0.882106	0.875677	0.876788	0.866026	0.88862	0.907858	0.88169	0.914849	0.910248	0.824856	0.9064	0.907159	0.886528	0.896264	0.882571	0.889437	0.887878
R-6PK-2	0.952466	0.940588	0.952837	0.949185	0.940109	0.940936	0.946555	0.952039	0.949434	0.941124	0.951722	0.947856	0.938658	0.950598	0.939745	0.946641	0.946182	0.938504	0.951788	0.947181	0.943675	0.95024	0.944303	0.946048	0.949004	0.944273	0.943498	0.950455	0.952808	0.931217	0.951215	0.950602	0.94344	0.948036	0.949131	0.930615	0.905764	0.92452	0.922267	0.935643	0.926516	0.879401	0.919674	0.932327	0.924653	0.910126	0.882871	0.900523	0.912556
R-6PK-3	0.927945	0.918834	0.9227	0.924978	0.909397	0.908036	0.912263	0.913069	0.92276	0.913107	0.921935	0.926566	0.911655	0.91468	0.89684	0.921194	0.919389	0.903188	0.905163	0.922963	0.917965	0.911575	0.918142	0.905277	0.915754	0.908809	0.901277	0.928271	0.910653	0.924411	0.887535	0.908026	0.915517	0.905528	0.904659	0.904569	0.922424	0.93366	0.906779	0.938978	0.931682	0.866938	0.93328	0.932385	0.906234	0.924302	0.922021	0.920469	0.915965
R-6PK-4	0.948234	0.94013	0.948395	0.943662	0.930735	0.931946	0.937442	0.946973	0.944486	0.936046	0.945032	0.950133	0.931063	0.940373	0.926457	0.944687	0.942097	0.929302	0.938696	0.946448	0.937253	0.943506	0.941681	0.933076	0.93753	0.937192	0.931022	0.939684	0.93778	0.936206	0.927407	0.930107	0.934554	0.928953	0.931139	0.922489	0.930598	0.932065	0.91274	0.947198	0.941002	0.898215	0.937642	0.940887	0.932887	0.930437	0.930357	0.928798	0.927642
R-6PK-5	0.939921	0.931718	0.937252	0.938424	0.926845	0.926204	0.928607	0.934057	0.938286	0.927943	0.9368	0.938972	0.924214	0.930675	0.916128	0.935616	0.933711	0.922363	0.930352	0.934115	0.928732	0.929906	0.932001	0.921166	0.93273	0.924128	0.920042	0.941223	0.932679	0.928993	0.920339	0.932067	0.930948	0.928845	0.929521	0.915147	0.919375	0.932976	0.908753	0.937354	0.930544	0.865023	0.929832	0.931602	0.912143	0.920465	0.915446	0.914855	0.912034
R-6PK-6	0.93065	0.921598	0.927727	0.928848	0.914602	0.912866	0.917975	0.92259	0.927297	0.914885	0.925516	0.931319	0.911133	0.918613	0.901999	0.926337	0.925367	0.907102	0.916512	0.927438	0.920372	0.919426	0.92395	0.910353	0.921742	0.914814	0.90667	0.927805	0.915266	0.912721	0.901354	0.913699	0.9156	0.912997	0.911139	0.897487	0.924449	0.936245	0.909633	0.938326	0.933463	0.871279	0.934199	0.935963	0.912996	0.924899	0.914188	0.922973	0.917691
R-6PK-7	0.961283	0.950318	0.954008	0.960306	0.942617	0.939414	0.94936	0.947037	0.955215	0.947657	0.951498	0.957837	0.946453	0.945663	0.938625	0.953154	0.952563	0.943308	0.939255	0.953245	0.951112	0.945342	0.952214	0.942055	0.948399	0.945454	0.941053	0.961849	0.948832	0.947698	0.934306	0.947766	0.948961	0.948511	0.945324	0.936939	0.946409	0.956515	0.930304	0.957391	0.955309	0.892552	0.955793	0.954855	0.939286	0.949476	0.944843	0.945394	0.94415
R-6PK-8	0.936967	0.930393	0.934329	0.93514	0.921472	0.920244	0.92085	0.927451	0.936774	0.924925	0.930207	0.935938	0.920163	0.923571	0.906816	0.929761	0.925619	0.914016	0.916871	0.93091	0.928459	0.921375	0.928662	0.915259	0.924861	0.917061	0.912319	0.939548	0.925763	0.932863	0.908569	0.925521	0.928406	0.921046	0.922044	0.91358	0.924906	0.940044	0.918952	0.944584	0.93733	0.864674	0.93942	0.935066	0.91818	0.930045	0.922864	0.919381	0.920675
R-6PK-9	0.905768	0.894181	0.898292	0.904085	0.879589	0.879602	0.888419	0.884441	0.898651	0.885341	0.892648	0.90358	0.878879	0.881401	0.865059	0.895547	0.888621	0.874885	0.873918	0.893537	0.891931	0.881978	0.890774	0.873808	0.886295	0.880634	0.871047	0.896527	0.876841	0.888083	0.848456	0.872792	0.881847	0.869006	0.870436	0.870005	0.892679	0.913109	0.878197	0.918805	0.911647	0.813786	0.910271	0.914805	0.884373	0.899013	0.890453	0.888682	0.888195
R-7NK-1	0.934524	0.926237	0.934458	0.933897	0.921529	0.925084	0.926259	0.936521	0.933667	0.926798	0.938815	0.932081	0.922945	0.935978	0.920407	0.929747	0.928513	0.92064	0.934781	0.929589	0.926191	0.936214	0.92706	0.928187	0.931386	0.923723	0.925453	0.94506	0.943357	0.925068	0.937382	0.940057	0.93302	0.936904	0.936935	0.916784	0.898508	0.910973	0.893394	0.922305	0.91457	0.858429	0.912293	0.914727	0.901331	0.90626	0.87441	0.891622	0.901465
R-7NK-2	0.978409	0.97607	0.976021	0.977239	0.97072	0.973104	0.969884	0.971038	0.977008	0.975473	0.976615	0.978151	0.973125	0.970598	0.965228	0.974764	0.975452	0.969838	0.967364	0.976056	0.976346	0.969804	0.972568	0.969773	0.97322	0.970119	0.967907	0.984068	0.975784	0.978956	0.969224	0.977389	0.976042	0.977078	0.973668	0.972411	0.980964	0.983921	0.971867	0.984126	0.983382	0.958172	0.981144	0.982485	0.975294	0.982683	0.978215	0.979801	0.978642
R-7NK-3	0.973695	0.973053	0.972944	0.971789	0.966664	0.967888	0.964727	0.967014	0.972077	0.973174	0.971861	0.974161	0.971925	0.965408	0.961479	0.970536	0.968633	0.967697	0.961609	0.972111	0.972843	0.965248	0.969799	0.965259	0.967418	0.966255	0.963382	0.983848	0.977016	0.98523	0.967708	0.978154	0.980771	0.97542	0.976217	0.977924	0.983357	0.984509	0.970371	0.983876	0.984309	0.964308	0.983361	0.981557	0.971981	0.984189	0.98005	0.981864	0.98001
R-7NK-4	0.966458	0.963375	0.964972	0.966594	0.959273	0.959132	0.956317	0.959638	0.965935	0.96194	0.963932	0.966239	0.960493	0.959342	0.950087	0.962593	0.961421	0.956234	0.95693	0.964206	0.964089	0.957247	0.96052	0.954131	0.961028	0.956394	0.952452	0.975658	0.965228	0.972379	0.957659	0.967572	0.969562	0.9667	0.963388	0.961589	0.96166	0.969299	0.95632	0.973208	0.967092	0.924555	0.965966	0.96807	0.956419	0.96427	0.960122	0.959024	0.957288
R-7NK-5	0.972139	0.969093	0.968117	0.972244	0.963304	0.962986	0.961271	0.960377	0.968175	0.967666	0.966972	0.96987	0.965042	0.961109	0.956817	0.965867	0.965447	0.961615	0.956721	0.968849	0.96956	0.960953	0.966722	0.960558	0.964478	0.962065	0.960962	0.976029	0.969159	0.967917	0.957417	0.968559	0.967238	0.966904	0.964741	0.957412	0.970792	0.972069	0.955988	0.976515	0.974818	0.940202	0.975045	0.973601	0.961457	0.970294	0.966495	0.968024	0.96923
R-7NK-6	0.906191	0.905368	0.921541	0.909361	0.902136	0.901542	0.89921	0.920222	0.923975	0.90846	0.922347	0.916484	0.906074	0.918965	0.901447	0.913108	0.911327	0.902563	0.915604	0.912734	0.907331	0.915212	0.907244	0.906214	0.91603	0.905357	0.905674	0.939123	0.937785	0.922587	0.93533	0.939906	0.928916	0.93344	0.936509	0.917282	0.885487	0.906731	0.88643	0.910773	0.902006	0.843692	0.900893	0.887921	0.882512	0.892995	0.876652	0.878735	0.886743
R-7NK-7	0.929161	0.930128	0.936528	0.92892	0.919693	0.92103	0.914973	0.926684	0.936392	0.92827	0.931703	0.931747	0.924564	0.92259	0.90905	0.926907	0.925516	0.919517	0.917671	0.925296	0.927312	0.921757	0.92092	0.915167	0.925369	0.916877	0.913146	0.958139	0.947128	0.954803	0.939095	0.950475	0.950159	0.949062	0.942075	0.944454	0.949273	0.951676	0.923696	0.950453	0.95003	0.90167	0.950875	0.943092	0.924499	0.947678	0.94401	0.944494	0.939894
R-7NK-8	0.912051	0.901016	0.911008	0.910084	0.892973	0.895946	0.901814	0.906649	0.907884	0.894887	0.911045	0.913073	0.888506	0.905034	0.884874	0.909987	0.903368	0.885406	0.902702	0.907969	0.899514	0.90307	0.899137	0.896887	0.903558	0.89878	0.895654	0.907828	0.908136	0.895233	0.898452	0.904345	0.899049	0.901708	0.901823	0.887675	0.876412	0.905436	0.888969	0.91015	0.901318	0.839956	0.891528	0.901581	0.891009	0.893281	0.874246	0.8787	0.888468
R-7NK-9	0.938858	0.93485	0.943974	0.938738	0.928154	0.92974	0.928882	0.937535	0.944909	0.928416	0.941284	0.940005	0.924873	0.937527	0.917291	0.935853	0.931334	0.923083	0.931843	0.93702	0.931705	0.93218	0.930528	0.927441	0.934228	0.92596	0.925043	0.951369	0.947029	0.934219	0.938159	0.94749	0.936644	0.943825	0.943082	0.923467	0.931433	0.936979	0.92031	0.943022	0.939431	0.888418	0.941478	0.931813	0.923959	0.931621	0.926195	0.927276	0.92605
R-7NP-1	0.932852	0.925573	0.936328	0.92977	0.919115	0.920277	0.921756	0.933845	0.933604	0.915979	0.93122	0.93499	0.912183	0.927017	0.908777	0.929901	0.924339	0.909634	0.928034	0.931162	0.924614	0.927978	0.924267	0.919906	0.925105	0.921122	0.918594	0.930805	0.931449	0.923391	0.923411	0.926198	0.924439	0.925491	0.926212	0.914692	0.909982	0.916972	0.906708	0.928857	0.922179	0.882682	0.915893	0.918872	0.912488	0.911576	0.907714	0.910318	0.911863
R-7NP-2	0.908711	0.90084	0.912417	0.909338	0.896753	0.898125	0.898243	0.910052	0.914942	0.891423	0.907387	0.905152	0.890831	0.903248	0.885098	0.901684	0.902658	0.887674	0.906431	0.902346	0.893685	0.904982	0.898403	0.893384	0.900811	0.889875	0.890871	0.919896	0.917946	0.897408	0.914768	0.921341	0.908806	0.917297	0.920096	0.894438	0.87539	0.888038	0.862199	0.902281	0.89444	0.832852	0.889554	0.889983	0.878205	0.874111	0.86717	0.871246	0.872827
R-7NP-3	0.924229	0.916008	0.924837	0.926895	0.913862	0.913674	0.918187	0.926342	0.929026	0.910268	0.924713	0.91801	0.908755	0.923337	0.907322	0.917888	0.918681	0.908729	0.925548	0.918721	0.912086	0.923983	0.915861	0.914227	0.920208	0.912634	0.913253	0.934187	0.931699	0.91	0.931974	0.934309	0.922747	0.931406	0.9323	0.909682	0.867499	0.836417	0.855024	0.869974	0.852922	0.837618	0.867638	0.843516	0.877802	0.818392	0.821601	0.840855	0.839366
R-7NP-4	0.921727	0.922053	0.919562	0.921545	0.909849	0.909955	0.903319	0.906397	0.923129	0.9144	0.919879	0.921505	0.915464	0.90934	0.893668	0.913402	0.907214	0.903795	0.896306	0.918052	0.919849	0.904373	0.912116	0.903747	0.914246	0.902789	0.89785	0.943667	0.924488	0.933081	0.90527	0.927245	0.925718	0.923046	0.923282	0.91194	0.944379	0.947741	0.913949	0.952019	0.95025	0.88288	0.954103	0.944139	0.919349	0.945728	0.939852	0.935801	0.935925
R-7NP-5	0.926158	0.92267	0.93349	0.925455	0.916444	0.917409	0.918193	0.927858	0.931396	0.921586	0.928501	0.930882	0.91875	0.925888	0.910638	0.925481	0.9213	0.913809	0.919833	0.926683	0.922641	0.923008	0.919448	0.914195	0.92257	0.917831	0.914635	0.941659	0.933663	0.924981	0.924348	0.930999	0.929816	0.93032	0.927671	0.913811	0.908646	0.915644	0.897068	0.930803	0.922364	0.863639	0.919047	0.921064	0.903232	0.907602	0.905393	0.905282	0.903768
R-7NP-6	0.971323	0.974379	0.978659	0.970289	0.969068	0.970034	0.964763	0.973442	0.979026	0.97001	0.974798	0.973837	0.970686	0.968735	0.964103	0.972323	0.972718	0.967048	0.96677	0.973369	0.973318	0.96984	0.969903	0.969521	0.970754	0.970811	0.968145	0.98931	0.983365	0.983007	0.980131	0.984862	0.984365	0.984137	0.981481	0.97656	0.9829	0.976034	0.959305	0.981977	0.981631	0.955871	0.981711	0.971357	0.972008	0.975356	0.97129	0.975461	0.976514
R-7NP-7	0.959298	0.962107	0.963924	0.957658	0.955824	0.957131	0.952905	0.956658	0.962616	0.962377	0.961926	0.961914	0.959898	0.955466	0.953226	0.958855	0.956043	0.95654	0.950804	0.959116	0.96037	0.953661	0.956041	0.953629	0.956203	0.955065	0.953022	0.98019	0.972939	0.975118	0.96824	0.975496	0.974699	0.973036	0.97064	0.965847	0.973526	0.963557	0.941459	0.976076	0.97219	0.937888	0.975722	0.962275	0.960178	0.967454	0.962472	0.961903	0.965412
R-7NP-8	0.94007	0.93574	0.946814	0.936893	0.928468	0.930892	0.929977	0.9396	0.940758	0.937602	0.943191	0.94519	0.936233	0.936618	0.928095	0.939507	0.933615	0.931502	0.932253	0.941231	0.93614	0.933072	0.934125	0.928937	0.936433	0.932529	0.927272	0.955576	0.951558	0.947734	0.942083	0.949979	0.94658	0.946148	0.945734	0.932837	0.932152	0.93273	0.904537	0.943853	0.938011	0.893537	0.940184	0.931125	0.91648	0.927248	0.931619	0.926628	0.927346
R-7NP-9	0.946097	0.947732	0.953412	0.944157	0.940276	0.940602	0.932548	0.94561	0.952813	0.945075	0.949082	0.950444	0.943697	0.940709	0.934048	0.946067	0.943894	0.936659	0.938411	0.945161	0.946685	0.939667	0.940372	0.938075	0.943286	0.938266	0.934789	0.963689	0.956206	0.959625	0.949514	0.958404	0.956084	0.953733	0.952636	0.948735	0.957718	0.960472	0.940008	0.962425	0.96057	0.925533	0.961307	0.954337	0.943769	0.956976	0.951246	0.955193	0.95372
R-7NPK-1	0.9699	0.970554	0.971925	0.969122	0.967515	0.968186	0.966726	0.969168	0.972371	0.964335	0.967851	0.969473	0.963588	0.966667	0.959467	0.967673	0.968028	0.962495	0.967717	0.968603	0.96703	0.967814	0.966542	0.963936	0.967038	0.965041	0.962862	0.974124	0.97091	0.968011	0.969267	0.972039	0.968416	0.970016	0.969624	0.964641	0.964796	0.968095	0.963567	0.97361	0.967632	0.943437	0.966524	0.968509	0.96287	0.964792	0.951631	0.963257	0.962329
R-7NPK-2	0.952385	0.9484	0.953312	0.95065	0.942118	0.944223	0.938478	0.943641	0.952615	0.950105	0.950529	0.948017	0.947115	0.941484	0.932678	0.942182	0.936399	0.938428	0.930487	0.944263	0.951439	0.939121	0.939672	0.94138	0.942259	0.936849	0.939063	0.969864	0.957787	0.964645	0.943194	0.959524	0.961476	0.954381	0.952895	0.951744	0.967211	0.96729	0.935316	0.970073	0.968588	0.920818	0.968235	0.965517	0.945121	0.966351	0.960267	0.962402	0.960661
R-7NPK-3	0.935872	0.930228	0.938637	0.936732	0.934641	0.933968	0.933718	0.942383	0.941456	0.92189	0.939557	0.931441	0.920062	0.940786	0.925176	0.933537	0.935999	0.923877	0.945003	0.932893	0.927282	0.941741	0.930383	0.935048	0.936316	0.930978	0.933833	0.940287	0.944849	0.918739	0.949666	0.946515	0.933142	0.945051	0.944172	0.924452	0.884984	0.896164	0.895435	0.907898	0.898745	0.868127	0.892188	0.889778	0.90093	0.885964	0.850357	0.881107	0.888469
R-7NPK-4	0.973209	0.976841	0.978706	0.972881	0.970786	0.971037	0.967485	0.972124	0.978926	0.9767	0.976033	0.978277	0.978234	0.971283	0.969477	0.975176	0.974918	0.97281	0.963863	0.974118	0.976033	0.969832	0.971391	0.971228	0.972335	0.971321	0.968299	0.988572	0.983963	0.985351	0.980059	0.986052	0.983961	0.984028	0.982337	0.978941	0.987411	0.981469	0.962861	0.987629	0.987446	0.963702	0.989397	0.983523	0.978371	0.983822	0.985111	0.983295	0.984465
R-7NPK-5	0.958475	0.956558	0.959788	0.957825	0.950322	0.950356	0.947479	0.949516	0.959842	0.954702	0.955563	0.957392	0.953638	0.949257	0.94259	0.953549	0.952518	0.948655	0.942612	0.955803	0.956859	0.94752	0.952723	0.947639	0.951914	0.948708	0.946232	0.973695	0.963976	0.965736	0.954848	0.966433	0.962822	0.964895	0.960648	0.953965	0.964527	0.955085	0.931638	0.968594	0.964459	0.92222	0.967399	0.957146	0.949819	0.961102	0.954723	0.958311	0.956476
R-7NPK-6	0.928854	0.921351	0.932788	0.930353	0.919807	0.919216	0.92214	0.930934	0.93368	0.914635	0.928392	0.925015	0.912107	0.92531	0.909538	0.921084	0.92268	0.90976	0.925375	0.923096	0.917112	0.926349	0.920615	0.916089	0.92295	0.918041	0.913994	0.933011	0.93214	0.915609	0.929539	0.932699	0.922277	0.928969	0.929142	0.910858	0.89958	0.908386	0.891887	0.922201	0.913708	0.862556	0.913112	0.906416	0.901822	0.906222	0.884509	0.893154	0.900327
R-7NPK-7	0.976276	0.976915	0.978147	0.975577	0.970589	0.972171	0.968492	0.973251	0.979954	0.975246	0.978139	0.977408	0.974686	0.973677	0.967421	0.974263	0.974508	0.970829	0.970112	0.975304	0.975878	0.973023	0.972609	0.972851	0.974034	0.971409	0.970178	0.988513	0.983997	0.9801	0.979514	0.986342	0.98154	0.984209	0.982795	0.973689	0.98116	0.979649	0.968634	0.982393	0.981195	0.950826	0.980618	0.977671	0.97318	0.978495	0.973221	0.976509	0.976111
R-7NPK-8	0.945312	0.942592	0.946236	0.94405	0.932384	0.933782	0.931088	0.936602	0.946815	0.937931	0.943288	0.947716	0.93492	0.933247	0.919955	0.943066	0.935752	0.928532	0.926246	0.943021	0.942914	0.933296	0.936601	0.929018	0.936163	0.931566	0.926792	0.954181	0.942508	0.947706	0.926893	0.943107	0.942561	0.941985	0.938959	0.932553	0.958985	0.957323	0.932573	0.963183	0.960819	0.908088	0.963219	0.956555	0.943768	0.95871	0.952543	0.953418	0.95336
R-7NPK-9	0.95023	0.956795	0.961761	0.950164	0.948356	0.947729	0.939789	0.951958	0.96369	0.953986	0.955845	0.958175	0.95192	0.947343	0.942529	0.95309	0.951032	0.947034	0.938766	0.951981	0.953461	0.945725	0.94611	0.945001	0.950528	0.946654	0.942007	0.976164	0.966815	0.969357	0.95793	0.969699	0.966365	0.96852	0.965037	0.958795	0.950474	0.954366	0.93141	0.964726	0.958512	0.887862	0.961256	0.954699	0.942205	0.954837	0.946254	0.940983	0.943748
R-7PK-1	0.926529	0.912845	0.920369	0.925205	0.909113	0.909568	0.917344	0.91879	0.920307	0.900643	0.918831	0.92272	0.895091	0.915454	0.892985	0.919618	0.919373	0.895649	0.91576	0.919946	0.907012	0.914958	0.914695	0.90359	0.914702	0.907731	0.904129	0.902149	0.898254	0.881358	0.891259	0.89541	0.89129	0.892582	0.892309	0.877556	0.882332	0.899112	0.885951	0.915637	0.906871	0.84221	0.89648	0.907895	0.897458	0.887466	0.847209	0.88086	0.886664
R-7PK-2	0.966083	0.960336	0.96154	0.965731	0.952582	0.952837	0.952877	0.95003	0.960534	0.958716	0.959358	0.963868	0.957796	0.951029	0.944751	0.958774	0.95711	0.951807	0.945622	0.960902	0.962129	0.949662	0.95884	0.95003	0.954545	0.952274	0.948939	0.969623	0.95897	0.961875	0.941197	0.959516	0.958232	0.956654	0.954696	0.947	0.96755	0.966566	0.947332	0.97414	0.971012	0.926945	0.969043	0.967692	0.956493	0.965908	0.962808	0.963781	0.961817
R-7PK-3	0.980472	0.978847	0.978351	0.978446	0.974709	0.97576	0.972614	0.972882	0.978225	0.980086	0.978862	0.97976	0.977386	0.973905	0.971036	0.977268	0.974587	0.974193	0.970751	0.979367	0.978863	0.972255	0.977097	0.973284	0.975307	0.972927	0.972039	0.985434	0.98162	0.984273	0.974189	0.982257	0.982868	0.98066	0.979079	0.978087	0.985491	0.98482	0.972335	0.986476	0.985515	0.966611	0.987344	0.985308	0.975916	0.984512	0.98464	0.984706	0.982382
R-7PK-4	0.940454	0.932248	0.937906	0.938966	0.926864	0.925832	0.930986	0.934748	0.937746	0.927128	0.937686	0.940222	0.921845	0.93225	0.917016	0.936293	0.934097	0.923135	0.930043	0.937089	0.931697	0.931331	0.934245	0.925324	0.931598	0.927774	0.9251	0.940678	0.932985	0.926535	0.922665	0.930362	0.928918	0.92892	0.926722	0.9117	0.915644	0.924059	0.904243	0.941809	0.931528	0.864683	0.931537	0.935	0.919256	0.922	0.896549	0.908397	0.918294
R-7PK-5	0.939772	0.928832	0.938751	0.942641	0.931375	0.931115	0.936415	0.940661	0.941028	0.922928	0.940359	0.934936	0.919977	0.940304	0.925349	0.937367	0.938939	0.92427	0.94311	0.936644	0.927838	0.94097	0.93642	0.931658	0.936307	0.932256	0.932352	0.92799	0.931978	0.907495	0.934769	0.931881	0.922598	0.931272	0.930846	0.912638	0.870323	0.882326	0.885963	0.902559	0.892089	0.861777	0.883812	0.899147	0.900112	0.8768	0.850859	0.877807	0.883263
R-7PK-6	0.940446	0.930196	0.939035	0.939876	0.92784	0.929636	0.934835	0.937766	0.939417	0.924589	0.939954	0.934823	0.921177	0.936313	0.921012	0.934082	0.93314	0.920845	0.938227	0.93405	0.929803	0.936692	0.931288	0.930048	0.933633	0.928448	0.929044	0.936438	0.931518	0.916195	0.928016	0.932279	0.926628	0.929604	0.927645	0.911396	0.892626	0.909373	0.887624	0.91712	0.912739	0.855086	0.908634	0.910823	0.902648	0.89767	0.873109	0.886317	0.893548
R-7PK-7	0.960151	0.956225	0.957532	0.95916	0.947881	0.950213	0.946508	0.94928	0.957099	0.954868	0.955708	0.959785	0.951901	0.948221	0.940255	0.954753	0.951336	0.946189	0.941663	0.955623	0.957777	0.947194	0.953037	0.945255	0.952038	0.946189	0.944633	0.968867	0.958889	0.965049	0.942833	0.960876	0.961434	0.957953	0.956852	0.952193	0.965692	0.968908	0.948944	0.970425	0.968466	0.927529	0.969941	0.966042	0.950663	0.966496	0.963481	0.962732	0.959669
R-7PK-8	0.966203	0.96154	0.965246	0.965154	0.957179	0.957337	0.956537	0.957597	0.967085	0.959092	0.965375	0.962293	0.957429	0.959928	0.948152	0.957327	0.95363	0.950832	0.953253	0.960691	0.965276	0.957311	0.959353	0.959172	0.96104	0.955864	0.956903	0.974077	0.965731	0.967991	0.955675	0.96818	0.966607	0.964627	0.964226	0.958721	0.969616	0.973794	0.955424	0.974133	0.972718	0.935412	0.972805	0.970109	0.95715	0.972022	0.963826	0.969063	0.965425
R-7PK-9	0.972585	0.970912	0.970682	0.971095	0.965523	0.965679	0.962781	0.962379	0.971561	0.967205	0.967861	0.971381	0.966446	0.962334	0.956766	0.96883	0.966222	0.962278	0.957593	0.969552	0.971017	0.963217	0.968014	0.96258	0.966578	0.963199	0.960938	0.974027	0.966857	0.963036	0.95661	0.969733	0.967041	0.966105	0.963289	0.95619	0.977846	0.975846	0.957889	0.979463	0.981366	0.950288	0.98004	0.975306	0.970302	0.971011	0.970761	0.97284	0.970585
R-8NK-1	0.937922	0.928849	0.937452	0.940936	0.9318	0.932976	0.935527	0.941229	0.940896	0.922099	0.940314	0.937276	0.917727	0.939618	0.92359	0.938381	0.93983	0.922004	0.944254	0.93756	0.923465	0.941022	0.935127	0.928904	0.935573	0.930677	0.930917	0.929993	0.936496	0.913585	0.941246	0.936721	0.927316	0.935283	0.937188	0.923141	0.876241	0.895989	0.909689	0.905061	0.89749	0.883143	0.886114	0.900458	0.906433	0.887293	0.880497	0.890305	0.892815
R-8NK-2	0.931094	0.922696	0.930525	0.933862	0.926454	0.92527	0.929186	0.936115	0.934422	0.921067	0.933711	0.928676	0.917989	0.933479	0.923558	0.931116	0.93489	0.921481	0.939257	0.931419	0.920335	0.934901	0.93009	0.926823	0.931161	0.927359	0.928739	0.936084	0.940971	0.922501	0.945294	0.942845	0.931503	0.942021	0.94208	0.928502	0.881417	0.886822	0.891498	0.892992	0.888988	0.88663	0.88512	0.887423	0.895752	0.87898	0.885001	0.883959	0.885151
R-8NK-3	0.931943	0.922422	0.934327	0.93475	0.927862	0.929234	0.931678	0.940803	0.93705	0.923005	0.936784	0.929752	0.920513	0.939099	0.928935	0.933036	0.936311	0.924797	0.944751	0.930154	0.922453	0.940225	0.929629	0.931347	0.933976	0.929865	0.933757	0.940789	0.946863	0.925577	0.95391	0.948304	0.938281	0.94829	0.948602	0.935381	0.881166	0.875436	0.902656	0.893448	0.887114	0.89849	0.880064	0.888036	0.901524	0.876229	0.867142	0.878594	0.887945
R-8NK-4	0.899846	0.892604	0.900923	0.903412	0.897317	0.898166	0.898689	0.906219	0.902433	0.890622	0.907938	0.897915	0.888022	0.907901	0.894818	0.901831	0.90254	0.892988	0.914274	0.898954	0.892251	0.90992	0.897887	0.900483	0.90348	0.897919	0.901906	0.910928	0.916313	0.891442	0.92132	0.917672	0.904444	0.915174	0.916189	0.89859	0.852967	0.854719	0.858229	0.866172	0.860753	0.847292	0.858387	0.856844	0.863999	0.84934	0.846762	0.844314	0.852615
R-8NK-5	0.931059	0.923504	0.931043	0.933576	0.926375	0.925942	0.928136	0.935438	0.935114	0.918976	0.934636	0.92763	0.916962	0.934573	0.922608	0.930022	0.933174	0.918788	0.939938	0.929091	0.920815	0.935703	0.927413	0.926749	0.930661	0.92636	0.928262	0.929168	0.936706	0.913332	0.942313	0.937038	0.925574	0.935593	0.938685	0.922879	0.879758	0.887022	0.897207	0.899202	0.892973	0.882855	0.885615	0.894836	0.899771	0.880174	0.867075	0.87993	0.886708
R-8NK-7	0.9122	0.904046	0.914167	0.915671	0.901248	0.89923	0.902683	0.913818	0.921409	0.903592	0.916428	0.910145	0.902221	0.91243	0.897965	0.908366	0.90823	0.899684	0.913883	0.909777	0.901952	0.913245	0.907265	0.901704	0.910722	0.901923	0.901526	0.933758	0.930603	0.921775	0.929668	0.93288	0.926143	0.927564	0.932663	0.918589	0.86284	0.879376	0.850473	0.878732	0.874504	0.828342	0.87448	0.861898	0.861117	0.868568	0.857463	0.848893	0.856116
R-8NK-8	0.920928	0.916111	0.926749	0.923528	0.916594	0.916733	0.91841	0.929565	0.926225	0.914365	0.929499	0.925556	0.911328	0.928703	0.91559	0.926362	0.926801	0.913408	0.933781	0.924926	0.914159	0.927618	0.920154	0.918366	0.926128	0.920188	0.921793	0.933699	0.938799	0.915973	0.941478	0.939237	0.928512	0.936618	0.93846	0.921095	0.886282	0.894768	0.895989	0.896113	0.895085	0.882527	0.887842	0.885379	0.890696	0.885827	0.887438	0.887032	0.889524
R-8NK-9	0.932845	0.922675	0.93361	0.933668	0.925408	0.925216	0.928101	0.936536	0.934862	0.921802	0.936636	0.934125	0.918316	0.936214	0.923084	0.933468	0.93502	0.919588	0.940059	0.93269	0.9205	0.935519	0.927889	0.925722	0.931436	0.926546	0.927815	0.931787	0.940171	0.918798	0.943344	0.940511	0.92866	0.938738	0.941637	0.923544	0.885699	0.904424	0.904693	0.909177	0.903553	0.880202	0.89343	0.899443	0.903009	0.893267	0.880984	0.884868	0.894178
R-8NP-1	0.941081	0.935233	0.944899	0.944254	0.937209	0.93728	0.940061	0.947139	0.947378	0.929403	0.943492	0.936948	0.928183	0.942835	0.93182	0.937176	0.940257	0.930206	0.946738	0.939091	0.931434	0.943926	0.93782	0.935543	0.939734	0.935716	0.935601	0.945751	0.948116	0.928724	0.952093	0.949798	0.939812	0.947213	0.949332	0.934081	0.884334	0.888711	0.893144	0.903653	0.896187	0.879005	0.889696	0.892461	0.90609	0.88001	0.848282	0.874915	0.881846
R-8NP-2	0.950813	0.944407	0.951802	0.951574	0.94958	0.95047	0.951652	0.955981	0.952924	0.938764	0.952661	0.946105	0.936186	0.954351	0.944788	0.948893	0.951813	0.942437	0.959939	0.947797	0.94232	0.955977	0.948256	0.949197	0.95101	0.948018	0.950632	0.950116	0.957995	0.933782	0.962785	0.958966	0.947809	0.957596	0.958839	0.944766	0.891672	0.877397	0.919029	0.898247	0.88405	0.899942	0.883883	0.882896	0.923233	0.852568	0.858951	0.883604	0.888551
R-8NP-3	0.938861	0.932969	0.941745	0.939067	0.938019	0.938998	0.93898	0.948432	0.942555	0.93139	0.944846	0.934433	0.928182	0.945906	0.938008	0.938359	0.9418	0.933295	0.952579	0.936475	0.931924	0.947733	0.936221	0.939733	0.94224	0.937207	0.942213	0.95208	0.958684	0.934076	0.963977	0.960052	0.947749	0.957232	0.959711	0.940685	0.879329	0.864819	0.895809	0.89033	0.882496	0.893147	0.879385	0.879497	0.904551	0.866943	0.852926	0.865448	0.876574
R-8NP-4	0.923028	0.917592	0.931175	0.924928	0.914704	0.913633	0.917246	0.928491	0.933563	0.914032	0.930336	0.922642	0.910508	0.927418	0.907596	0.921209	0.920535	0.909877	0.927079	0.920172	0.916458	0.925817	0.917425	0.916501	0.924532	0.913236	0.916313	0.943118	0.941735	0.918671	0.938998	0.945343	0.932003	0.940138	0.937537	0.918175	0.891554	0.90222	0.892292	0.912259	0.905318	0.850542	0.900174	0.888745	0.895771	0.890095	0.858359	0.868655	0.885326
R-8NP-5	0.954174	0.949504	0.956197	0.955045	0.954027	0.953913	0.955868	0.960305	0.956913	0.946674	0.959767	0.951865	0.944254	0.961346	0.952106	0.954395	0.956285	0.948881	0.964895	0.954686	0.948573	0.961353	0.953926	0.955777	0.957518	0.954225	0.957002	0.957705	0.963609	0.941712	0.968982	0.964527	0.955259	0.963283	0.96414	0.949495	0.894543	0.865732	0.911495	0.896718	0.881176	0.907868	0.884526	0.878303	0.920213	0.857189	0.858603	0.874931	0.885194
R-8NP-6	0.969444	0.969487	0.97439	0.970203	0.973024	0.973259	0.972355	0.977247	0.974675	0.969539	0.976358	0.970825	0.967754	0.977215	0.973823	0.972793	0.974243	0.971664	0.979532	0.971172	0.970253	0.977795	0.971206	0.974908	0.974975	0.972939	0.97548	0.978659	0.982446	0.9695	0.985255	0.982599	0.977674	0.982382	0.982531	0.974698	0.934964	0.919114	0.951557	0.932637	0.924519	0.948072	0.924775	0.918017	0.95448	0.909153	0.908022	0.925604	0.930467
R-8NP-7	0.98539	0.984771	0.987329	0.985451	0.986529	0.986564	0.986421	0.988875	0.987501	0.9842	0.987938	0.984994	0.983218	0.988708	0.986465	0.986121	0.987235	0.985349	0.989826	0.985797	0.984095	0.988769	0.985479	0.987074	0.987145	0.98629	0.987492	0.988125	0.990893	0.983109	0.992651	0.991013	0.987785	0.991085	0.991068	0.98614	0.964286	0.955789	0.974931	0.963742	0.959133	0.974615	0.958381	0.956272	0.97645	0.946257	0.950369	0.95914	0.96246
R-8NP-8	0.973794	0.973087	0.976615	0.973967	0.975687	0.975645	0.975811	0.979979	0.977138	0.971983	0.977561	0.972505	0.970586	0.978725	0.97597	0.974554	0.975801	0.973412	0.98138	0.974531	0.972888	0.979264	0.973791	0.976851	0.977072	0.975648	0.977546	0.980269	0.984036	0.972796	0.987062	0.984749	0.979244	0.9839	0.984955	0.977337	0.94318	0.927721	0.956061	0.941595	0.933299	0.957074	0.93451	0.928965	0.959073	0.911686	0.920189	0.93242	0.936813
R-8NP-9	0.971119	0.968322	0.973542	0.971368	0.971296	0.9719	0.972283	0.976897	0.97493	0.967683	0.975009	0.969757	0.966264	0.976384	0.971578	0.971472	0.973955	0.969603	0.979167	0.970828	0.96829	0.977517	0.970809	0.973286	0.973961	0.972025	0.9743	0.977165	0.981038	0.965275	0.984624	0.981355	0.975291	0.980829	0.981259	0.971012	0.931368	0.910513	0.943701	0.92889	0.919053	0.944291	0.923575	0.912885	0.949883	0.891126	0.902403	0.91877	0.922948
R-8NPK-1	0.918299	0.907655	0.917645	0.918954	0.904168	0.902346	0.904826	0.913575	0.922223	0.900403	0.915119	0.911962	0.897037	0.910504	0.887678	0.907051	0.905392	0.892647	0.907603	0.90857	0.904221	0.909201	0.904182	0.897343	0.908276	0.898324	0.8982	0.926249	0.922796	0.908388	0.91485	0.925329	0.915494	0.920122	0.923457	0.901596	0.887393	0.902625	0.865964	0.904177	0.900011	0.841893	0.901583	0.895271	0.883251	0.886989	0.881786	0.883475	0.878224
R-8NPK-2	0.92109	0.911501	0.920938	0.920604	0.909574	0.908621	0.911705	0.918937	0.924131	0.899742	0.918181	0.913164	0.897473	0.914967	0.892211	0.909646	0.9102	0.893282	0.915936	0.912151	0.905947	0.91473	0.906946	0.90386	0.912336	0.902866	0.903362	0.923748	0.923879	0.901034	0.920619	0.924334	0.915168	0.921401	0.924497	0.900349	0.898891	0.914782	0.895002	0.918811	0.913459	0.863049	0.910152	0.910368	0.897211	0.899259	0.888829	0.898748	0.896247
R-8NPK-3	0.937557	0.929856	0.940108	0.937408	0.932507	0.932594	0.93503	0.943146	0.941892	0.922069	0.940567	0.932826	0.918302	0.940301	0.924073	0.932099	0.936453	0.92331	0.94489	0.933024	0.923227	0.938827	0.931304	0.930773	0.935802	0.930511	0.932889	0.940557	0.945747	0.918059	0.950697	0.948195	0.932675	0.945848	0.946611	0.925191	0.875001	0.888287	0.888266	0.893712	0.887374	0.871915	0.883025	0.881812	0.896219	0.875041	0.871376	0.87649	0.876034
R-8NPK-4	0.926594	0.91669	0.929454	0.92791	0.916543	0.918579	0.922738	0.932056	0.929724	0.910275	0.929026	0.921516	0.907577	0.927845	0.911962	0.922373	0.923001	0.909968	0.933136	0.921572	0.912059	0.927935	0.917028	0.918961	0.924337	0.916881	0.920148	0.931185	0.937786	0.910431	0.939627	0.938972	0.924429	0.936657	0.937321	0.915935	0.867805	0.861554	0.864883	0.88188	0.877579	0.851585	0.87842	0.876028	0.882096	0.859059	0.865085	0.862475	0.864611
R-8NPK-5	0.937416	0.933459	0.942906	0.938451	0.93741	0.938383	0.938053	0.946867	0.942805	0.927316	0.944816	0.934562	0.922518	0.945542	0.932476	0.937536	0.940148	0.929131	0.950553	0.936047	0.930304	0.947205	0.933792	0.938224	0.940965	0.935857	0.939281	0.945248	0.953533	0.927737	0.956685	0.953299	0.942526	0.951955	0.952413	0.934848	0.882306	0.887435	0.894947	0.891645	0.883333	0.887706	0.880196	0.881796	0.904215	0.872879	0.867916	0.873566	0.87415
R-8NPK-6	0.930369	0.924289	0.933255	0.931847	0.923643	0.925859	0.92709	0.935449	0.935263	0.918932	0.935479	0.927162	0.916264	0.933466	0.918482	0.926459	0.929119	0.917399	0.936132	0.92656	0.920364	0.932851	0.925137	0.923483	0.928781	0.922737	0.924518	0.936725	0.940978	0.916625	0.94254	0.942015	0.929612	0.940707	0.940752	0.921449	0.862633	0.847418	0.880079	0.872975	0.85314	0.846917	0.86741	0.849809	0.888944	0.820267	0.840658	0.849017	0.845595
R-8NPK-7	0.905972	0.902031	0.917404	0.902864	0.897837	0.899461	0.895897	0.914148	0.912478	0.902417	0.912457	0.907944	0.897156	0.906552	0.889798	0.90223	0.896761	0.893319	0.90094	0.901721	0.900876	0.900808	0.893058	0.896744	0.902624	0.892395	0.897177	0.940571	0.938709	0.924831	0.931019	0.938296	0.928942	0.933374	0.935107	0.9162	0.906869	0.914484	0.88066	0.915096	0.909612	0.853874	0.913486	0.9	0.884477	0.898181	0.895513	0.89458	0.89241
R-8NPK-8	0.919692	0.909929	0.92302	0.922656	0.909121	0.909327	0.911754	0.923106	0.927451	0.905096	0.923263	0.914602	0.903506	0.920774	0.900935	0.913836	0.914601	0.903678	0.922337	0.912372	0.906779	0.91903	0.910898	0.908819	0.916641	0.90679	0.908937	0.933575	0.933359	0.913017	0.933399	0.936923	0.9244	0.932672	0.934936	0.914069	0.883147	0.891644	0.86047	0.894448	0.891325	0.838583	0.89411	0.887512	0.876566	0.876285	0.876856	0.877586	0.872362
R-8NPK-9	0.926676	0.92414	0.929305	0.92614	0.917294	0.915798	0.912965	0.922376	0.932821	0.919932	0.924728	0.927683	0.919494	0.917087	0.904952	0.922287	0.918772	0.913115	0.910153	0.919235	0.918793	0.915824	0.916402	0.907054	0.918178	0.909077	0.908362	0.9473	0.938264	0.936997	0.927102	0.939535	0.934399	0.936376	0.935523	0.924112	0.92329	0.930341	0.896284	0.931618	0.929028	0.874252	0.931802	0.925352	0.903793	0.921011	0.920073	0.915348	0.912029
R-8PK-1	0.927389	0.916674	0.922921	0.928596	0.910773	0.910376	0.914874	0.916686	0.924931	0.902465	0.920038	0.924984	0.897128	0.914557	0.889506	0.920672	0.919378	0.895635	0.912871	0.920512	0.910248	0.914054	0.916126	0.903227	0.915126	0.90705	0.901268	0.906175	0.90055	0.895158	0.885179	0.900475	0.897446	0.895271	0.897183	0.883349	0.909282	0.926456	0.906141	0.930416	0.927754	0.866613	0.923922	0.928427	0.908777	0.918777	0.912522	0.918429	0.915236
R-8PK-2	0.950075	0.938062	0.947229	0.952067	0.942095	0.942393	0.947128	0.948743	0.949467	0.929508	0.947968	0.943815	0.925765	0.948502	0.931895	0.945406	0.947603	0.930587	0.953778	0.945588	0.934736	0.951094	0.943385	0.940459	0.946373	0.940995	0.941404	0.921902	0.931541	0.904601	0.934687	0.928454	0.916614	0.925741	0.92971	0.910799	0.878982	0.899909	0.910698	0.90899	0.901674	0.880165	0.890385	0.899828	0.915903	0.887324	0.868159	0.886602	0.891365
R-8PK-3	0.934563	0.917311	0.930715	0.93692	0.919403	0.918279	0.927687	0.932609	0.934114	0.914043	0.931636	0.929089	0.908424	0.931718	0.911972	0.928971	0.930556	0.911862	0.934235	0.929808	0.918638	0.930998	0.927052	0.92127	0.927351	0.921716	0.92113	0.915969	0.918021	0.899427	0.917558	0.916635	0.910983	0.913863	0.915985	0.90219	0.885477	0.906114	0.90513	0.916059	0.906847	0.863707	0.896772	0.910252	0.903822	0.893299	0.873355	0.88733	0.892814
R-8PK-4	0.940129	0.925656	0.93488	0.941426	0.929005	0.929484	0.935526	0.937275	0.937344	0.919118	0.935087	0.934197	0.91324	0.936913	0.920986	0.935853	0.938491	0.915921	0.938896	0.935166	0.922396	0.935753	0.933253	0.92773	0.932065	0.928712	0.928833	0.920833	0.924973	0.904496	0.927971	0.924105	0.917023	0.923083	0.924147	0.910241	0.879972	0.898957	0.907716	0.910358	0.899915	0.87374	0.888865	0.90483	0.907993	0.886974	0.872015	0.886927	0.891886
R-8PK-5	0.947141	0.935426	0.948101	0.949155	0.937316	0.935602	0.941819	0.948941	0.949559	0.928602	0.94723	0.942538	0.924773	0.945933	0.927462	0.94281	0.94434	0.926534	0.949257	0.942445	0.933186	0.948337	0.939721	0.938155	0.944458	0.937569	0.937124	0.937137	0.938251	0.916894	0.939836	0.9392	0.930744	0.936341	0.937156	0.920152	0.89389	0.906844	0.891271	0.910644	0.906964	0.868158	0.902507	0.907554	0.904142	0.893575	0.889671	0.89694	0.894045
R-8PK-6	0.935334	0.921759	0.936008	0.936646	0.921336	0.919969	0.926977	0.935747	0.936723	0.916613	0.934798	0.929866	0.909895	0.932986	0.913998	0.929757	0.930875	0.914204	0.93642	0.92873	0.919495	0.932787	0.928387	0.920434	0.931335	0.923046	0.922283	0.924734	0.926143	0.904228	0.924321	0.925199	0.918773	0.923031	0.924681	0.906487	0.877752	0.885028	0.877605	0.891777	0.885369	0.851908	0.884315	0.88579	0.892044	0.87412	0.868666	0.874022	0.867098
R-8PK-7	0.926189	0.913541	0.927489	0.928639	0.91172	0.912846	0.918019	0.926347	0.928428	0.906899	0.927651	0.923373	0.902744	0.923623	0.904125	0.920982	0.921647	0.902196	0.925879	0.921326	0.911956	0.923586	0.919966	0.911422	0.921574	0.91264	0.912106	0.914604	0.91658	0.896957	0.912673	0.914164	0.909145	0.911407	0.914134	0.901177	0.887932	0.903338	0.885014	0.905872	0.90413	0.85409	0.897877	0.90034	0.886664	0.889964	0.889111	0.891785	0.890197
R-8PK-8	0.941003	0.932449	0.94062	0.942974	0.936527	0.934954	0.940307	0.944633	0.942089	0.924365	0.941374	0.936945	0.919616	0.942215	0.928738	0.938541	0.940815	0.926837	0.946835	0.936804	0.928067	0.943704	0.935416	0.934334	0.939124	0.934247	0.936613	0.923371	0.930768	0.905603	0.936793	0.930993	0.921108	0.929116	0.930548	0.917149	0.86618	0.849539	0.900535	0.88188	0.866545	0.8797	0.86694	0.872731	0.908549	0.822861	0.83822	0.859863	0.863196
R-8PK-9	0.936717	0.923988	0.937509	0.939243	0.926077	0.925974	0.931682	0.938749	0.939999	0.916314	0.93809	0.931543	0.910744	0.936323	0.918368	0.931893	0.933559	0.916159	0.940235	0.93174	0.921123	0.936499	0.929464	0.92532	0.932214	0.926073	0.926432	0.923659	0.927119	0.904078	0.929589	0.926423	0.918856	0.92634	0.925521	0.909953	0.874528	0.874456	0.88174	0.876589	0.872828	0.859573	0.873996	0.867636	0.892592	0.860862	0.852641	0.865964	0.857399
[truncated: 558 more columns]

## Sheet: Supplemental Figure 3B
Var1	Var2	Value	Stage		Statistical test
R-1NK-1	RS-1NK-1	0.984776	D1		Stage1	Stage2	P-value
R-1NK-2	RS-1NK-1	0.977863	D1		D1	D4	8.85884e-53
R-1NK-3	RS-1NK-1	0.982161	D1		D1	D7	0.24515
R-1NK-4	RS-1NK-1	0.983579	D1		D1	D14	3.68656e-40
R-1NK-5	RS-1NK-1	0.980424	D1		D1	D28	2.37902e-230
R-1NK-6	RS-1NK-1	0.977278	D1		D1	D42	8.47504e-173
R-1NK-7	RS-1NK-1	0.97869	D1		D1	D60	6.49627e-170
R-1NK-8	RS-1NK-1	0.985791	D1		D1	D72	0
R-1NK-9	RS-1NK-1	0.992022	D1		D4	D7	8.55587e-61
R-1NP-1	RS-1NK-1	0.951093	D1		D4	D14	8.35378e-176
R-1NP-2	RS-1NK-1	0.954569	D1		D4	D28	0
R-1NP-3	RS-1NK-1	0.981947	D1		D4	D42	0
R-1NP-4	RS-1NK-1	0.984734	D1		D4	D60	0
R-1NP-5	RS-1NK-1	0.94291	D1		D4	D72	0
R-1NP-6	RS-1NK-1	0.97338	D1		D7	D14	1.17281e-33
R-1NP-7	RS-1NK-1	0.965737	D1		D7	D28	5.1906e-214
R-1NP-8	RS-1NK-1	0.978392	D1		D7	D42	9.93548e-159
R-1NP-9	RS-1NK-1	0.970243	D1		D7	D60	4.64347e-156
R-1NPK-1	RS-1NK-1	0.962362	D1		D7	D72	0
R-1NPK-2	RS-1NK-1	0.96788	D1		D14	D28	1.10463e-79
R-1NPK-3	RS-1NK-1	0.928006	D1		D14	D42	5.67337e-48
R-1NPK-4	RS-1NK-1	0.936223	D1		D14	D60	4.37613e-47
R-1NPK-5	RS-1NK-1	0.949957	D1		D14	D72	7.16947e-197
R-1NPK-6	RS-1NK-1	0.928236	D1		D28	D42	1.21713e-05
R-1NPK-7	RS-1NK-1	0.967836	D1		D28	D60	1.20192e-05
R-1NPK-8	RS-1NK-1	0.947502	D1		D28	D72	2.78578e-29
R-1NPK-9	RS-1NK-1	0.963628	D1		D42	D60	0.966278
R-1PK-1	RS-1NK-1	0.985713	D1		D42	D72	1.07592e-54
R-1PK-2	RS-1NK-1	0.972656	D1		D60	D72	2.88709e-54
R-1PK-3	RS-1NK-1	0.966438	D1
R-1PK-4	RS-1NK-1	0.965261	D1
R-1PK-5	RS-1NK-1	0.929295	D1
R-1PK-6	RS-1NK-1	0.97061	D1
R-1PK-7	RS-1NK-1	0.952456	D1
R-1PK-8	RS-1NK-1	0.982877	D1
R-1PK-9	RS-1NK-1	0.973051	D1
R-1NK-1	RS-1NK-2	0.986274	D1
R-1NK-2	RS-1NK-2	0.979604	D1
R-1NK-3	RS-1NK-2	0.983169	D1
R-1NK-4	RS-1NK-2	0.985433	D1
R-1NK-5	RS-1NK-2	0.982391	D1
R-1NK-6	RS-1NK-2	0.979149	D1
R-1NK-7	RS-1NK-2	0.980204	D1
R-1NK-8	RS-1NK-2	0.987239	D1
R-1NK-9	RS-1NK-2	0.992391	D1
R-1NP-1	RS-1NK-2	0.955109	D1
R-1NP-2	RS-1NK-2	0.959187	D1
R-1NP-3	RS-1NK-2	0.983997	D1
R-1NP-4	RS-1NK-2	0.986215	D1
R-1NP-5	RS-1NK-2	0.947207	D1
R-1NP-6	RS-1NK-2	0.974103	D1
R-1NP-7	RS-1NK-2	0.966812	D1
R-1NP-8	RS-1NK-2	0.979509	D1
R-1NP-9	RS-1NK-2	0.970927	D1
R-1NPK-1	RS-1NK-2	0.965091	D1
R-1NPK-2	RS-1NK-2	0.969658	D1
R-1NPK-3	RS-1NK-2	0.932657	D1
R-1NPK-4	RS-1NK-2	0.938265	D1
R-1NPK-5	RS-1NK-2	0.955488	D1
R-1NPK-6	RS-1NK-2	0.934019	D1
R-1NPK-7	RS-1NK-2	0.970425	D1
R-1NPK-8	RS-1NK-2	0.951394	D1
R-1NPK-9	RS-1NK-2	0.963418	D1
R-1PK-1	RS-1NK-2	0.987531	D1
R-1PK-2	RS-1NK-2	0.976897	D1
R-1PK-3	RS-1NK-2	0.97142	D1
R-1PK-4	RS-1NK-2	0.969156	D1
R-1PK-5	RS-1NK-2	0.938754	D1
R-1PK-6	RS-1NK-2	0.973409	D1
R-1PK-7	RS-1NK-2	0.958196	D1
R-1PK-8	RS-1NK-2	0.985088	D1
R-1PK-9	RS-1NK-2	0.977448	D1
R-1NK-1	RS-1NK-3	0.972136	D1
R-1NK-2	RS-1NK-3	0.956804	D1
R-1NK-3	RS-1NK-3	0.964558	D1
R-1NK-4	RS-1NK-3	0.968477	D1
R-1NK-5	RS-1NK-3	0.961313	D1
R-1NK-6	RS-1NK-3	0.957553	D1
R-1NK-7	RS-1NK-3	0.959011	D1
R-1NK-8	RS-1NK-3	0.972064	D1
R-1NK-9	RS-1NK-3	0.984703	D1
R-1NP-1	RS-1NK-3	0.905147	D1
R-1NP-2	RS-1NK-3	0.913388	D1
R-1NP-3	RS-1NK-3	0.967924	D1
R-1NP-4	RS-1NK-3	0.969351	D1
R-1NP-5	RS-1NK-3	0.89592	D1
R-1NP-6	RS-1NK-3	0.948278	D1
R-1NP-7	RS-1NK-3	0.93731	D1
R-1NP-8	RS-1NK-3	0.95538	D1
R-1NP-9	RS-1NK-3	0.938184	D1
R-1NPK-1	RS-1NK-3	0.934258	D1
R-1NPK-2	RS-1NK-3	0.935679	D1
R-1NPK-3	RS-1NK-3	0.868439	D1
R-1NPK-4	RS-1NK-3	0.873128	D1
R-1NPK-5	RS-1NK-3	0.909886	D1
R-1NPK-6	RS-1NK-3	0.86311	D1
R-1NPK-7	RS-1NK-3	0.93781	D1
R-1NPK-8	RS-1NK-3	0.896532	D1
R-1NPK-9	RS-1NK-3	0.923966	D1
R-1PK-1	RS-1NK-3	0.975118	D1
R-1PK-2	RS-1NK-3	0.951704	D1
R-1PK-3	RS-1NK-3	0.941184	D1
R-1PK-4	RS-1NK-3	0.93701	D1
R-1PK-5	RS-1NK-3	0.889034	D1
R-1PK-6	RS-1NK-3	0.947079	D1
R-1PK-7	RS-1NK-3	0.922108	D1
R-1PK-8	RS-1NK-3	0.967724	D1
R-1PK-9	RS-1NK-3	0.955069	D1
R-1NK-1	RS-1NK-4	0.986523	D1
R-1NK-2	RS-1NK-4	0.978682	D1
R-1NK-3	RS-1NK-4	0.98208	D1
R-1NK-4	RS-1NK-4	0.984562	D1
R-1NK-5	RS-1NK-4	0.981312	D1
R-1NK-6	RS-1NK-4	0.978009	D1
R-1NK-7	RS-1NK-4	0.979293	D1
R-1NK-8	RS-1NK-4	0.986711	D1
R-1NK-9	RS-1NK-4	0.992189	D1
R-1NP-1	RS-1NK-4	0.95324	D1
R-1NP-2	RS-1NK-4	0.956538	D1
R-1NP-3	RS-1NK-4	0.983404	D1
R-1NP-4	RS-1NK-4	0.98567	D1
R-1NP-5	RS-1NK-4	0.944161	D1
R-1NP-6	RS-1NK-4	0.974187	D1
R-1NP-7	RS-1NK-4	0.965284	D1
R-1NP-8	RS-1NK-4	0.97806	D1
R-1NP-9	RS-1NK-4	0.969516	D1
R-1NPK-1	RS-1NK-4	0.965117	D1
R-1NPK-2	RS-1NK-4	0.968783	D1
R-1NPK-3	RS-1NK-4	0.928542	D1
R-1NPK-4	RS-1NK-4	0.938538	D1
R-1NPK-5	RS-1NK-4	0.951273	D1
R-1NPK-6	RS-1NK-4	0.929939	D1
R-1NPK-7	RS-1NK-4	0.969461	D1
R-1NPK-8	RS-1NK-4	0.947923	D1
R-1NPK-9	RS-1NK-4	0.96396	D1
R-1PK-1	RS-1NK-4	0.986866	D1
R-1PK-2	RS-1NK-4	0.97583	D1
R-1PK-3	RS-1NK-4	0.96921	D1
R-1PK-4	RS-1NK-4	0.967414	D1
R-1PK-5	RS-1NK-4	0.937463	D1
R-1PK-6	RS-1NK-4	0.972497	D1
R-1PK-7	RS-1NK-4	0.958075	D1
R-1PK-8	RS-1NK-4	0.983814	D1
R-1PK-9	RS-1NK-4	0.975761	D1
R-1NK-1	RS-1NK-5	0.985502	D1
R-1NK-2	RS-1NK-5	0.978416	D1
R-1NK-3	RS-1NK-5	0.981799	D1
R-1NK-4	RS-1NK-5	0.984415	D1
R-1NK-5	RS-1NK-5	0.981156	D1
R-1NK-6	RS-1NK-5	0.978042	D1
R-1NK-7	RS-1NK-5	0.979519	D1
R-1NK-8	RS-1NK-5	0.986744	D1
R-1NK-9	RS-1NK-5	0.991843	D1
R-1NP-1	RS-1NK-5	0.952631	D1
R-1NP-2	RS-1NK-5	0.956682	D1
R-1NP-3	RS-1NK-5	0.982927	D1
R-1NP-4	RS-1NK-5	0.985419	D1
R-1NP-5	RS-1NK-5	0.943084	D1
R-1NP-6	RS-1NK-5	0.972508	D1
R-1NP-7	RS-1NK-5	0.964005	D1
R-1NP-8	RS-1NK-5	0.978027	D1
R-1NP-9	RS-1NK-5	0.968844	D1
R-1NPK-1	RS-1NK-5	0.96231	D1
R-1NPK-2	RS-1NK-5	0.967584	D1
R-1NPK-3	RS-1NK-5	0.927029	D1
R-1NPK-4	RS-1NK-5	0.938689	D1
R-1NPK-5	RS-1NK-5	0.949508	D1
R-1NPK-6	RS-1NK-5	0.930138	D1
R-1NPK-7	RS-1NK-5	0.968833	D1
R-1NPK-8	RS-1NK-5	0.947282	D1
R-1NPK-9	RS-1NK-5	0.964293	D1
R-1PK-1	RS-1NK-5	0.987002	D1
R-1PK-2	RS-1NK-5	0.97536	D1
R-1PK-3	RS-1NK-5	0.970052	D1
R-1PK-4	RS-1NK-5	0.967367	D1
R-1PK-5	RS-1NK-5	0.93639	D1
R-1PK-6	RS-1NK-5	0.973405	D1
R-1PK-7	RS-1NK-5	0.95692	D1
R-1PK-8	RS-1NK-5	0.983754	D1
R-1PK-9	RS-1NK-5	0.97594	D1
R-1NK-1	RS-1NK-6	0.967627	D1
R-1NK-2	RS-1NK-6	0.949598	D1
R-1NK-3	RS-1NK-6	0.960675	D1
R-1NK-4	RS-1NK-6	0.963368	D1
R-1NK-5	RS-1NK-6	0.954787	D1
R-1NK-6	RS-1NK-6	0.945022	D1
R-1NK-7	RS-1NK-6	0.951501	D1
R-1NK-8	RS-1NK-6	0.967882	D1
R-1NK-9	RS-1NK-6	0.983703	D1
R-1NP-1	RS-1NK-6	0.896574	D1
R-1NP-2	RS-1NK-6	0.899329	D1
R-1NP-3	RS-1NK-6	0.962127	D1
R-1NP-4	RS-1NK-6	0.967035	D1
R-1NP-5	RS-1NK-6	0.879309	D1
R-1NP-6	RS-1NK-6	0.941943	D1
R-1NP-7	RS-1NK-6	0.92757	D1
R-1NP-8	RS-1NK-6	0.951574	D1
R-1NP-9	RS-1NK-6	0.929739	D1
R-1NPK-1	RS-1NK-6	0.913906	D1
R-1NPK-2	RS-1NK-6	0.924343	D1
R-1NPK-3	RS-1NK-6	0.847247	D1
R-1NPK-4	RS-1NK-6	0.860911	D1
R-1NPK-5	RS-1NK-6	0.887169	D1
R-1NPK-6	RS-1NK-6	0.840675	D1
R-1NPK-7	RS-1NK-6	0.927842	D1
R-1NPK-8	RS-1NK-6	0.879373	D1
R-1NPK-9	RS-1NK-6	0.915516	D1
R-1PK-1	RS-1NK-6	0.969132	D1
R-1PK-2	RS-1NK-6	0.94174	D1
R-1PK-3	RS-1NK-6	0.929179	D1
R-1PK-4	RS-1NK-6	0.924893	D1
R-1PK-5	RS-1NK-6	0.865152	D1
R-1PK-6	RS-1NK-6	0.937798	D1
R-1PK-7	RS-1NK-6	0.902226	D1
R-1PK-8	RS-1NK-6	0.961599	D1
R-1PK-9	RS-1NK-6	0.947613	D1
R-1NK-1	RS-1NK-7	0.987549	D1
R-1NK-2	RS-1NK-7	0.981923	D1
R-1NK-3	RS-1NK-7	0.984293	D1
R-1NK-4	RS-1NK-7	0.986509	D1
R-1NK-5	RS-1NK-7	0.98421	D1
R-1NK-6	RS-1NK-7	0.981082	D1
R-1NK-7	RS-1NK-7	0.981335	D1
R-1NK-8	RS-1NK-7	0.988495	D1
R-1NK-9	RS-1NK-7	0.993265	D1
R-1NP-1	RS-1NK-7	0.959831	D1
R-1NP-2	RS-1NK-7	0.96349	D1
R-1NP-3	RS-1NK-7	0.985	D1
R-1NP-4	RS-1NK-7	0.987816	D1
R-1NP-5	RS-1NK-7	0.953013	D1
R-1NP-6	RS-1NK-7	0.977347	D1
R-1NP-7	RS-1NK-7	0.969752	D1
R-1NP-8	RS-1NK-7	0.981576	D1
R-1NP-9	RS-1NK-7	0.974694	D1
R-1NPK-1	RS-1NK-7	0.966862	D1
R-1NPK-2	RS-1NK-7	0.972714	D1
R-1NPK-3	RS-1NK-7	0.938269	D1
R-1NPK-4	RS-1NK-7	0.9482	D1
R-1NPK-5	RS-1NK-7	0.956182	D1
R-1NPK-6	RS-1NK-7	0.940845	D1
R-1NPK-7	RS-1NK-7	0.972941	D1
R-1NPK-8	RS-1NK-7	0.955812	D1
R-1NPK-9	RS-1NK-7	0.970444	D1
R-1PK-1	RS-1NK-7	0.988794	D1
R-1PK-2	RS-1NK-7	0.978519	D1
R-1PK-3	RS-1NK-7	0.973234	D1
R-1PK-4	RS-1NK-7	0.972077	D1
R-1PK-5	RS-1NK-7	0.941588	D1
R-1PK-6	RS-1NK-7	0.976662	D1
R-1PK-7	RS-1NK-7	0.961069	D1
R-1PK-8	RS-1NK-7	0.986095	D1
R-1PK-9	RS-1NK-7	0.978771	D1
R-1NK-1	RS-1NK-8	0.985087	D1
R-1NK-2	RS-1NK-8	0.977245	D1
R-1NK-3	RS-1NK-8	0.981394	D1
R-1NK-4	RS-1NK-8	0.982781	D1
R-1NK-5	RS-1NK-8	0.980259	D1
R-1NK-6	RS-1NK-8	0.976066	D1
R-1NK-7	RS-1NK-8	0.976851	D1
R-1NK-8	RS-1NK-8	0.985462	D1
R-1NK-9	RS-1NK-8	0.992063	D1
R-1NP-1	RS-1NK-8	0.94838	D1
R-1NP-2	RS-1NK-8	0.952448	D1
R-1NP-3	RS-1NK-8	0.982464	D1
R-1NP-4	RS-1NK-8	0.984526	D1
R-1NP-5	RS-1NK-8	0.93321	D1
R-1NP-6	RS-1NK-8	0.970325	D1
R-1NP-7	RS-1NK-8	0.959787	D1
R-1NP-8	RS-1NK-8	0.975964	D1
R-1NP-9	RS-1NK-8	0.9499	D1
R-1NPK-1	RS-1NK-8	0.957747	D1
R-1NPK-2	RS-1NK-8	0.960813	D1
R-1NPK-3	RS-1NK-8	0.916199	D1
R-1NPK-4	RS-1NK-8	0.932483	D1
R-1NPK-5	RS-1NK-8	0.942468	D1
R-1NPK-6	RS-1NK-8	0.923003	D1
R-1NPK-7	RS-1NK-8	0.966487	D1
R-1NPK-8	RS-1NK-8	0.936019	D1
R-1NPK-9	RS-1NK-8	0.960034	D1
R-1PK-1	RS-1NK-8	0.986512	D1
R-1PK-2	RS-1NK-8	0.974219	D1
R-1PK-3	RS-1NK-8	0.968364	D1
R-1PK-4	RS-1NK-8	0.965255	D1
R-1PK-5	RS-1NK-8	0.935627	D1
R-1PK-6	RS-1NK-8	0.971866	D1
R-1PK-7	RS-1NK-8	0.954562	D1
R-1PK-8	RS-1NK-8	0.983302	D1
R-1PK-9	RS-1NK-8	0.976014	D1
R-1NK-1	RS-1NK-9	0.974678	D1
R-1NK-2	RS-1NK-9	0.962338	D1
R-1NK-3	RS-1NK-9	0.967059	D1
R-1NK-4	RS-1NK-9	0.971477	D1
R-1NK-5	RS-1NK-9	0.966108	D1
R-1NK-6	RS-1NK-9	0.96142	D1
R-1NK-7	RS-1NK-9	0.960226	D1
R-1NK-8	RS-1NK-9	0.975161	D1
R-1NK-9	RS-1NK-9	0.985447	D1
R-1NP-1	RS-1NK-9	0.915573	D1
R-1NP-2	RS-1NK-9	0.922853	D1
R-1NP-3	RS-1NK-9	0.970635	D1
R-1NP-4	RS-1NK-9	0.974916	D1
R-1NP-5	RS-1NK-9	0.901194	D1
R-1NP-6	RS-1NK-9	0.95301	D1
R-1NP-7	RS-1NK-9	0.940584	D1
R-1NP-8	RS-1NK-9	0.959995	D1
R-1NP-9	RS-1NK-9	0.944198	D1
R-1NPK-1	RS-1NK-9	0.937436	D1
R-1NPK-2	RS-1NK-9	0.942373	D1
R-1NPK-3	RS-1NK-9	0.879045	D1
R-1NPK-4	RS-1NK-9	0.891315	D1
R-1NPK-5	RS-1NK-9	0.912513	D1
R-1NPK-6	RS-1NK-9	0.877363	D1
R-1NPK-7	RS-1NK-9	0.945005	D1
R-1NPK-8	RS-1NK-9	0.906584	D1
R-1NPK-9	RS-1NK-9	0.933881	D1
R-1PK-1	RS-1NK-9	0.975531	D1
R-1PK-2	RS-1NK-9	0.956229	D1
R-1PK-3	RS-1NK-9	0.947533	D1
R-1PK-4	RS-1NK-9	0.941515	D1
R-1PK-5	RS-1NK-9	0.90416	D1
R-1PK-6	RS-1NK-9	0.95182	D1
R-1PK-7	RS-1NK-9	0.928216	D1
R-1PK-8	RS-1NK-9	0.97054	D1
R-1PK-9	RS-1NK-9	0.95899	D1
R-1NK-1	RS-1NP-1	0.986227	D1
R-1NK-2	RS-1NP-1	0.979239	D1
R-1NK-3	RS-1NP-1	0.982761	D1
R-1NK-4	RS-1NP-1	0.984271	D1
R-1NK-5	RS-1NP-1	0.981697	D1
R-1NK-6	RS-1NP-1	0.978946	D1
R-1NK-7	RS-1NP-1	0.979585	D1
R-1NK-8	RS-1NP-1	0.986907	D1
R-1NK-9	RS-1NP-1	0.992118	D1
R-1NP-1	RS-1NP-1	0.952947	D1
R-1NP-2	RS-1NP-1	0.956421	D1
R-1NP-3	RS-1NP-1	0.982444	D1
R-1NP-4	RS-1NP-1	0.985533	D1
R-1NP-5	RS-1NP-1	0.943074	D1
R-1NP-6	RS-1NP-1	0.972436	D1
R-1NP-7	RS-1NP-1	0.964732	D1
R-1NP-8	RS-1NP-1	0.978998	D1
R-1NP-9	RS-1NP-1	0.963185	D1
R-1NPK-1	RS-1NP-1	0.961571	D1
R-1NPK-2	RS-1NP-1	0.967186	D1
R-1NPK-3	RS-1NP-1	0.928251	D1
R-1NPK-4	RS-1NP-1	0.936628	D1
R-1NPK-5	RS-1NP-1	0.9494	D1
R-1NPK-6	RS-1NP-1	0.930925	D1
R-1NPK-7	RS-1NP-1	0.970101	D1
R-1NPK-8	RS-1NP-1	0.945868	D1
R-1NPK-9	RS-1NP-1	0.962754	D1
R-1PK-1	RS-1NP-1	0.987153	D1
R-1PK-2	RS-1NP-1	0.976879	D1
R-1PK-3	RS-1NP-1	0.970726	D1
R-1PK-4	RS-1NP-1	0.969121	D1
R-1PK-5	RS-1NP-1	0.938237	D1
R-1PK-6	RS-1NP-1	0.973268	D1
R-1PK-7	RS-1NP-1	0.957874	D1
R-1PK-8	RS-1NP-1	0.98471	D1
R-1PK-9	RS-1NP-1	0.976898	D1
R-1NK-1	RS-1NP-2	0.984657	D1
R-1NK-2	RS-1NP-2	0.97834	D1
R-1NK-3	RS-1NP-2	0.982182	D1
R-1NK-4	RS-1NP-2	0.984358	D1
R-1NK-5	RS-1NP-2	0.981169	D1
R-1NK-6	RS-1NP-2	0.975686	D1
R-1NK-7	RS-1NP-2	0.97936	D1
R-1NK-8	RS-1NP-2	0.986162	D1
R-1NK-9	RS-1NP-2	0.992442	D1
R-1NP-1	RS-1NP-2	0.949075	D1
R-1NP-2	RS-1NP-2	0.9538	D1
R-1NP-3	RS-1NP-2	0.981662	D1
R-1NP-4	RS-1NP-2	0.985073	D1
R-1NP-5	RS-1NP-2	0.938197	D1
R-1NP-6	RS-1NP-2	0.970485	D1
R-1NP-7	RS-1NP-2	0.96137	D1
R-1NP-8	RS-1NP-2	0.978113	D1
R-1NP-9	RS-1NP-2	0.965721	D1
R-1NPK-1	RS-1NP-2	0.954044	D1
R-1NPK-2	RS-1NP-2	0.965008	D1
R-1NPK-3	RS-1NP-2	0.924022	D1
R-1NPK-4	RS-1NP-2	0.936704	D1
R-1NPK-5	RS-1NP-2	0.946662	D1
R-1NPK-6	RS-1NP-2	0.927882	D1
R-1NPK-7	RS-1NP-2	0.968572	D1
R-1NPK-8	RS-1NP-2	0.942192	D1
R-1NPK-9	RS-1NP-2	0.963003	D1
R-1PK-1	RS-1NP-2	0.986313	D1
R-1PK-2	RS-1NP-2	0.973188	D1
R-1PK-3	RS-1NP-2	0.964583	D1
R-1PK-4	RS-1NP-2	0.966475	D1
R-1PK-5	RS-1NP-2	0.931085	D1
R-1PK-6	RS-1NP-2	0.97263	D1
R-1PK-7	RS-1NP-2	0.952556	D1
R-1PK-8	RS-1NP-2	0.983507	D1
R-1PK-9	RS-1NP-2	0.971531	D1
R-1NK-1	RS-1NP-3	0.983873	D1
R-1NK-2	RS-1NP-3	0.975455	D1
R-1NK-3	RS-1NP-3	0.979015	D1
R-1NK-4	RS-1NP-3	0.981376	D1
R-1NK-5	RS-1NP-3	0.978393	D1
R-1NK-6	RS-1NP-3	0.97416	D1
R-1NK-7	RS-1NP-3	0.975225	D1
R-1NK-8	RS-1NP-3	0.984826	D1
R-1NK-9	RS-1NP-3	0.990473	D1
R-1NP-1	RS-1NP-3	0.944234	D1
R-1NP-2	RS-1NP-3	0.948903	D1
R-1NP-3	RS-1NP-3	0.979169	D1
R-1NP-4	RS-1NP-3	0.982309	D1
R-1NP-5	RS-1NP-3	0.932238	D1
R-1NP-6	RS-1NP-3	0.968327	D1
R-1NP-7	RS-1NP-3	0.957879	D1
R-1NP-8	RS-1NP-3	0.974072	D1
R-1NP-9	RS-1NP-3	0.960354	D1
R-1NPK-1	RS-1NP-3	0.954418	D1
R-1NPK-2	RS-1NP-3	0.960873	D1
R-1NPK-3	RS-1NP-3	0.914461	D1
R-1NPK-4	RS-1NP-3	0.925605	D1
R-1NPK-5	RS-1NP-3	0.941144	D1
R-1NPK-6	RS-1NP-3	0.916873	D1
R-1NPK-7	RS-1NP-3	0.96364	D1
R-1NPK-8	RS-1NP-3	0.93634	D1
R-1NPK-9	RS-1NP-3	0.955851	D1
R-1PK-1	RS-1NP-3	0.985428	D1
R-1PK-2	RS-1NP-3	0.971893	D1
R-1PK-3	RS-1NP-3	0.964099	D1
R-1PK-4	RS-1NP-3	0.961412	D1
R-1PK-5	RS-1NP-3	0.924625	D1
R-1PK-6	RS-1NP-3	0.96885	D1
R-1PK-7	RS-1NP-3	0.947566	D1
R-1PK-8	RS-1NP-3	0.98128	D1
R-1PK-9	RS-1NP-3	0.972826	D1
R-1NK-1	RS-1NP-4	0.982318	D1
R-1NK-2	RS-1NP-4	0.974028	D1
R-1NK-3	RS-1NP-4	0.976982	D1
R-1NK-4	RS-1NP-4	0.980161	D1
R-1NK-5	RS-1NP-4	0.976909	D1
R-1NK-6	RS-1NP-4	0.972868	D1
R-1NK-7	RS-1NP-4	0.974414	D1
R-1NK-8	RS-1NP-4	0.98321	D1
R-1NK-9	RS-1NP-4	0.990237	D1
R-1NP-1	RS-1NP-4	0.94171	D1
R-1NP-2	RS-1NP-4	0.945317	D1
R-1NP-3	RS-1NP-4	0.978941	D1
R-1NP-4	RS-1NP-4	0.982242	D1
R-1NP-5	RS-1NP-4	0.930733	D1
R-1NP-6	RS-1NP-4	0.966521	D1
R-1NP-7	RS-1NP-4	0.955579	D1
R-1NP-8	RS-1NP-4	0.971567	D1
R-1NP-9	RS-1NP-4	0.961207	D1
R-1NPK-1	RS-1NP-4	0.953933	D1
R-1NPK-2	RS-1NP-4	0.960529	D1
R-1NPK-3	RS-1NP-4	0.912088	D1
R-1NPK-4	RS-1NP-4	0.924571	D1
R-1NPK-5	RS-1NP-4	0.939402	D1
R-1NPK-6	RS-1NP-4	0.912427	D1
R-1NPK-7	RS-1NP-4	0.962142	D1
R-1NPK-8	RS-1NP-4	0.934078	D1
R-1NPK-9	RS-1NP-4	0.954116	D1
R-1PK-1	RS-1NP-4	0.983372	D1
R-1PK-2	RS-1NP-4	0.97005	D1
R-1PK-3	RS-1NP-4	0.961734	D1
R-1PK-4	RS-1NP-4	0.960017	D1
R-1PK-5	RS-1NP-4	0.925463	D1
R-1PK-6	RS-1NP-4	0.965639	D1
R-1PK-7	RS-1NP-4	0.945434	D1
R-1PK-8	RS-1NP-4	0.980198	D1
R-1PK-9	RS-1NP-4	0.970246	D1
R-1NK-1	RS-1NP-5	0.981174	D1
R-1NK-2	RS-1NP-5	0.970028	D1
R-1NK-3	RS-1NP-5	0.975869	D1
R-1NK-4	RS-1NP-5	0.978458	D1
R-1NK-5	RS-1NP-5	0.975065	D1
R-1NK-6	RS-1NP-5	0.969163	D1
R-1NK-7	RS-1NP-5	0.971487	D1
R-1NK-8	RS-1NP-5	0.982748	D1
R-1NK-9	RS-1NP-5	0.989017	D1
R-1NP-1	RS-1NP-5	0.935289	D1
R-1NP-2	RS-1NP-5	0.937427	D1
R-1NP-3	RS-1NP-5	0.976024	D1
R-1NP-4	RS-1NP-5	0.980066	D1
R-1NP-5	RS-1NP-5	0.912802	D1
R-1NP-6	RS-1NP-5	0.960667	D1
R-1NP-7	RS-1NP-5	0.947343	D1
R-1NP-8	RS-1NP-5	0.96947	D1
R-1NP-9	RS-1NP-5	0.948059	D1
R-1NPK-1	RS-1NP-5	0.943479	D1
R-1NPK-2	RS-1NP-5	0.951351	D1
R-1NPK-3	RS-1NP-5	0.895699	D1
R-1NPK-4	RS-1NP-5	0.910049	D1
R-1NPK-5	RS-1NP-5	0.925073	D1
R-1NPK-6	RS-1NP-5	0.902145	D1
R-1NPK-7	RS-1NP-5	0.957983	D1
R-1NPK-8	RS-1NP-5	0.917547	D1
R-1NPK-9	RS-1NP-5	0.946709	D1
R-1PK-1	RS-1NP-5	0.983499	D1
R-1PK-2	RS-1NP-5	0.967299	D1
R-1PK-3	RS-1NP-5	0.958676	D1
R-1PK-4	RS-1NP-5	0.956741	D1
R-1PK-5	RS-1NP-5	0.916451	D1
R-1PK-6	RS-1NP-5	0.965298	D1
R-1PK-7	RS-1NP-5	0.940194	D1
R-1PK-8	RS-1NP-5	0.978546	D1
R-1PK-9	RS-1NP-5	0.968566	D1
R-1NK-1	RS-1NP-6	0.983467	D1
R-1NK-2	RS-1NP-6	0.974319	D1
R-1NK-3	RS-1NP-6	0.978068	D1
R-1NK-4	RS-1NP-6	0.980945	D1
R-1NK-5	RS-1NP-6	0.977671	D1
R-1NK-6	RS-1NP-6	0.972685	D1
R-1NK-7	RS-1NP-6	0.973988	D1
R-1NK-8	RS-1NP-6	0.984475	D1
R-1NK-9	RS-1NP-6	0.9904	D1
R-1NP-1	RS-1NP-6	0.943884	D1
R-1NP-2	RS-1NP-6	0.945326	D1
R-1NP-3	RS-1NP-6	0.979282	D1
R-1NP-4	RS-1NP-6	0.98255	D1
R-1NP-5	RS-1NP-6	0.927718	D1
R-1NP-6	RS-1NP-6	0.964839	D1
R-1NP-7	RS-1NP-6	0.952721	D1
R-1NP-8	RS-1NP-6	0.973777	D1
R-1NP-9	RS-1NP-6	0.9571	D1
R-1NPK-1	RS-1NP-6	0.948714	D1
R-1NPK-2	RS-1NP-6	0.957868	D1
R-1NPK-3	RS-1NP-6	0.912076	D1
R-1NPK-4	RS-1NP-6	0.924299	D1
R-1NPK-5	RS-1NP-6	0.936264	D1
R-1NPK-6	RS-1NP-6	0.912859	D1
R-1NPK-7	RS-1NP-6	0.963746	D1
R-1NPK-8	RS-1NP-6	0.931994	D1
R-1NPK-9	RS-1NP-6	0.954943	D1
R-1PK-1	RS-1NP-6	0.98548	D1
R-1PK-2	RS-1NP-6	0.969897	D1
R-1PK-3	RS-1NP-6	0.962969	D1
R-1PK-4	RS-1NP-6	0.961229	D1
R-1PK-5	RS-1NP-6	0.923163	D1
R-1PK-6	RS-1NP-6	0.967761	D1
R-1PK-7	RS-1NP-6	0.946301	D1
R-1PK-8	RS-1NP-6	0.980899	D1
R-1PK-9	RS-1NP-6	0.971064	D1
R-1NK-1	RS-1NP-7	0.979842	D1
R-1NK-2	RS-1NP-7	0.969606	D1
R-1NK-3	RS-1NP-7	0.973259	D1
R-1NK-4	RS-1NP-7	0.97617	D1
R-1NK-5	RS-1NP-7	0.972256	D1
R-1NK-6	RS-1NP-7	0.966432	D1
R-1NK-7	RS-1NP-7	0.969229	D1
R-1NK-8	RS-1NP-7	0.981317	D1
R-1NK-9	RS-1NP-7	0.987773	D1
R-1NP-1	RS-1NP-7	0.9316	D1
R-1NP-2	RS-1NP-7	0.936601	D1
R-1NP-3	RS-1NP-7	0.974186	D1
R-1NP-4	RS-1NP-7	0.978159	D1
R-1NP-5	RS-1NP-7	0.9152	D1
R-1NP-6	RS-1NP-7	0.959188	D1
R-1NP-7	RS-1NP-7	0.938048	D1
R-1NP-8	RS-1NP-7	0.96654	D1
R-1NP-9	RS-1NP-7	0.948836	D1
R-1NPK-1	RS-1NP-7	0.937426	D1
R-1NPK-2	RS-1NP-7	0.95025	D1
R-1NPK-3	RS-1NP-7	0.888504	D1
R-1NPK-4	RS-1NP-7	0.907966	D1
R-1NPK-5	RS-1NP-7	0.92348	D1
R-1NPK-6	RS-1NP-7	0.897661	D1
R-1NPK-7	RS-1NP-7	0.95504	D1
R-1NPK-8	RS-1NP-7	0.91544	D1
R-1NPK-9	RS-1NP-7	0.945054	D1
R-1PK-1	RS-1NP-7	0.982858	D1
R-1PK-2	RS-1NP-7	0.964534	D1
R-1PK-3	RS-1NP-7	0.956124	D1
R-1PK-4	RS-1NP-7	0.952826	D1
R-1PK-5	RS-1NP-7	0.912603	D1
R-1PK-6	RS-1NP-7	0.96331	D1
R-1PK-7	RS-1NP-7	0.938267	D1
R-1PK-8	RS-1NP-7	0.977619	D1
R-1PK-9	RS-1NP-7	0.966907	D1
R-1NK-1	RS-1NP-8	0.983724	D1
R-1NK-2	RS-1NP-8	0.975998	D1
R-1NK-3	RS-1NP-8	0.978658	D1
R-1NK-4	RS-1NP-8	0.981454	D1
R-1NK-5	RS-1NP-8	0.978154	D1
R-1NK-6	RS-1NP-8	0.974492	D1
R-1NK-7	RS-1NP-8	0.9752	D1
R-1NK-8	RS-1NP-8	0.984876	D1
R-1NK-9	RS-1NP-8	0.991077	D1
R-1NP-1	RS-1NP-8	0.946269	D1
R-1NP-2	RS-1NP-8	0.949243	D1
R-1NP-3	RS-1NP-8	0.979607	D1
R-1NP-4	RS-1NP-8	0.983047	D1
R-1NP-5	RS-1NP-8	0.935109	D1
R-1NP-6	RS-1NP-8	0.967802	D1
R-1NP-7	RS-1NP-8	0.954689	D1
R-1NP-8	RS-1NP-8	0.973516	D1
R-1NP-9	RS-1NP-8	0.961741	D1
R-1NPK-1	RS-1NP-8	0.957208	D1
R-1NPK-2	RS-1NP-8	0.962417	D1
R-1NPK-3	RS-1NP-8	0.913918	D1
R-1NPK-4	RS-1NP-8	0.928526	D1
R-1NPK-5	RS-1NP-8	0.94379	D1
R-1NPK-6	RS-1NP-8	0.918654	D1
R-1NPK-7	RS-1NP-8	0.964545	D1
R-1NPK-8	RS-1NP-8	0.937124	D1
R-1NPK-9	RS-1NP-8	0.956994	D1
R-1PK-1	RS-1NP-8	0.985573	D1
R-1PK-2	RS-1NP-8	0.972345	D1
R-1PK-3	RS-1NP-8	0.965637	D1
R-1PK-4	RS-1NP-8	0.962408	D1
R-1PK-5	RS-1NP-8	0.93262	D1
R-1PK-6	RS-1NP-8	0.969894	D1
R-1PK-7	RS-1NP-8	0.951609	D1
R-1PK-8	RS-1NP-8	0.981177	D1
R-1PK-9	RS-1NP-8	0.973672	D1
R-1NK-1	RS-1NP-9	0.98699	D1
R-1NK-2	RS-1NP-9	0.980292	D1
R-1NK-3	RS-1NP-9	0.983378	D1
R-1NK-4	RS-1NP-9	0.985166	D1
R-1NK-5	RS-1NP-9	0.982121	D1
R-1NK-6	RS-1NP-9	0.97841	D1
R-1NK-7	RS-1NP-9	0.980186	D1
R-1NK-8	RS-1NP-9	0.987586	D1
R-1NK-9	RS-1NP-9	0.993068	D1
R-1NP-1	RS-1NP-9	0.95481	D1
R-1NP-2	RS-1NP-9	0.957675	D1
R-1NP-3	RS-1NP-9	0.984264	D1
R-1NP-4	RS-1NP-9	0.985974	D1
R-1NP-5	RS-1NP-9	0.939235	D1
R-1NP-6	RS-1NP-9	0.973421	D1
R-1NP-7	RS-1NP-9	0.963364	D1
R-1NP-8	RS-1NP-9	0.979447	D1
R-1NP-9	RS-1NP-9	0.961141	D1
R-1NPK-1	RS-1NP-9	0.961443	D1
R-1NPK-2	RS-1NP-9	0.966079	D1
R-1NPK-3	RS-1NP-9	0.922697	D1
R-1NPK-4	RS-1NP-9	0.938651	D1
R-1NPK-5	RS-1NP-9	0.948627	D1
R-1NPK-6	RS-1NP-9	0.930984	D1
R-1NPK-7	RS-1NP-9	0.97052	D1
R-1NPK-8	RS-1NP-9	0.94073	D1
R-1NPK-9	RS-1NP-9	0.962961	D1
R-1PK-1	RS-1NP-9	0.988599	D1
R-1PK-2	RS-1NP-9	0.977822	D1
R-1PK-3	RS-1NP-9	0.971664	D1
R-1PK-4	RS-1NP-9	0.969984	D1
R-1PK-5	RS-1NP-9	0.94177	D1
R-1PK-6	RS-1NP-9	0.975243	D1
R-1PK-7	RS-1NP-9	0.959887	D1
R-1PK-8	RS-1NP-9	0.98581	D1
R-1PK-9	RS-1NP-9	0.978669	D1
R-1NK-1	RS-1NPK-1	0.992991	D1
R-1NK-2	RS-1NPK-1	0.989696	D1
R-1NK-3	RS-1NPK-1	0.99075	D1
R-1NK-4	RS-1NPK-1	0.991968	D1
R-1NK-5	RS-1NPK-1	0.99061	D1
R-1NK-6	RS-1NPK-1	0.988082	D1
R-1NK-7	RS-1NPK-1	0.989591	D1
R-1NK-8	RS-1NPK-1	0.993418	D1
R-1NK-9	RS-1NPK-1	0.996133	D1
R-1NP-1	RS-1NPK-1	0.975324	D1
R-1NP-2	RS-1NPK-1	0.977345	D1
R-1NP-3	RS-1NPK-1	0.989987	D1
R-1NP-4	RS-1NPK-1	0.992664	D1
R-1NP-5	RS-1NPK-1	0.966872	D1
R-1NP-6	RS-1NPK-1	0.985985	D1
R-1NP-7	RS-1NPK-1	0.979607	D1
R-1NP-8	RS-1NPK-1	0.989471	D1
R-1NP-9	RS-1NPK-1	0.975317	D1
R-1NPK-1	RS-1NPK-1	0.972679	D1
R-1NPK-2	RS-1NPK-1	0.981422	D1
R-1NPK-3	RS-1NPK-1	0.959357	D1
R-1NPK-4	RS-1NPK-1	0.964932	D1
R-1NPK-5	RS-1NPK-1	0.970513	D1
R-1NPK-6	RS-1NPK-1	0.963568	D1
R-1NPK-7	RS-1NPK-1	0.984341	D1
R-1NPK-8	RS-1NPK-1	0.966315	D1
R-1NPK-9	RS-1NPK-1	0.980812	D1
R-1PK-1	RS-1NPK-1	0.993436	D1
R-1PK-2	RS-1NPK-1	0.98648	D1
R-1PK-3	RS-1NPK-1	0.983808	D1
R-1PK-4	RS-1NPK-1	0.983435	D1
R-1PK-5	RS-1NPK-1	0.962122	D1
R-1PK-6	RS-1NPK-1	0.986202	D1
R-1PK-7	RS-1NPK-1	0.976174	D1
R-1PK-8	RS-1NPK-1	0.991789	D1
R-1PK-9	RS-1NPK-1	0.987718	D1
R-1NK-1	RS-1NPK-2	0.99087	D1
R-1NK-2	RS-1NPK-2	0.985793	D1
R-1NK-3	RS-1NPK-2	0.988206	D1
R-1NK-4	RS-1NPK-2	0.989848	D1
R-1NK-5	RS-1NPK-2	0.987487	D1
R-1NK-6	RS-1NPK-2	0.983909	D1
R-1NK-7	RS-1NPK-2	0.986337	D1
R-1NK-8	RS-1NPK-2	0.991555	D1
R-1NK-9	RS-1NPK-2	0.99498	D1
R-1NP-1	RS-1NPK-2	0.967243	D1
R-1NP-2	RS-1NPK-2	0.969312	D1
R-1NP-3	RS-1NPK-2	0.988734	D1
R-1NP-4	RS-1NPK-2	0.990007	D1
R-1NP-5	RS-1NPK-2	0.954384	D1
R-1NP-6	RS-1NPK-2	0.980454	D1
R-1NP-7	RS-1NPK-2	0.971706	D1
R-1NP-8	RS-1NPK-2	0.985111	D1
R-1NP-9	RS-1NPK-2	0.966606	D1
R-1NPK-1	RS-1NPK-2	0.967851	D1
R-1NPK-2	RS-1NPK-2	0.974989	D1
R-1NPK-3	RS-1NPK-2	0.944814	D1
R-1NPK-4	RS-1NPK-2	0.956015	D1
R-1NPK-5	RS-1NPK-2	0.961785	D1
R-1NPK-6	RS-1NPK-2	0.950919	D1
R-1NPK-7	RS-1NPK-2	0.979389	D1
R-1NPK-8	RS-1NPK-2	0.955696	D1
R-1NPK-9	RS-1NPK-2	0.972837	D1
R-1PK-1	RS-1NPK-2	0.991585	D1
R-1PK-2	RS-1NPK-2	0.983191	D1
R-1PK-3	RS-1NPK-2	0.979064	D1
R-1PK-4	RS-1NPK-2	0.978257	D1
R-1PK-5	RS-1NPK-2	0.953838	D1
R-1PK-6	RS-1NPK-2	0.982449	D1
R-1PK-7	RS-1NPK-2	0.967652	D1
R-1PK-8	RS-1NPK-2	0.989594	D1
R-1PK-9	RS-1NPK-2	0.983425	D1
R-1NK-1	RS-1NPK-3	0.990879	D1
R-1NK-2	RS-1NPK-3	0.98611	D1
R-1NK-3	RS-1NPK-3	0.987801	D1
R-1NK-4	RS-1NPK-3	0.989614	D1
R-1NK-5	RS-1NPK-3	0.987487	D1
R-1NK-6	RS-1NPK-3	0.985558	D1
R-1NK-7	RS-1NPK-3	0.986464	D1
R-1NK-8	RS-1NPK-3	0.991761	D1
R-1NK-9	RS-1NPK-3	0.994528	D1
R-1NP-1	RS-1NPK-3	0.968508	D1
R-1NP-2	RS-1NPK-3	0.970849	D1
R-1NP-3	RS-1NPK-3	0.988211	D1
R-1NP-4	RS-1NPK-3	0.990112	D1
R-1NP-5	RS-1NPK-3	0.957149	D1
R-1NP-6	RS-1NPK-3	0.981388	D1
R-1NP-7	RS-1NPK-3	0.975293	D1
R-1NP-8	RS-1NPK-3	0.985849	D1
R-1NP-9	RS-1NPK-3	0.970846	D1
R-1NPK-1	RS-1NPK-3	0.972175	D1
R-1NPK-2	RS-1NPK-3	0.976553	D1
R-1NPK-3	RS-1NPK-3	0.946139	D1
R-1NPK-4	RS-1NPK-3	0.956518	D1
R-1NPK-5	RS-1NPK-3	0.962784	D1
R-1NPK-6	RS-1NPK-3	0.952128	D1
R-1NPK-7	RS-1NPK-3	0.978953	D1
R-1NPK-8	RS-1NPK-3	0.957117	D1
R-1NPK-9	RS-1NPK-3	0.973846	D1
R-1PK-1	RS-1NPK-3	0.991567	D1
R-1PK-2	RS-1NPK-3	0.984016	D1
R-1PK-3	RS-1NPK-3	0.980509	D1
R-1PK-4	RS-1NPK-3	0.978597	D1
R-1PK-5	RS-1NPK-3	0.957031	D1
R-1PK-6	RS-1NPK-3	0.98291	D1
R-1PK-7	RS-1NPK-3	0.97151	D1
R-1PK-8	RS-1NPK-3	0.989839	D1
R-1PK-9	RS-1NPK-3	0.984825	D1
R-1NK-1	RS-1NPK-4	0.993189	D1
R-1NK-2	RS-1NPK-4	0.99004	D1
R-1NK-3	RS-1NPK-4	0.990939	D1
R-1NK-4	RS-1NPK-4	0.992424	D1
R-1NK-5	RS-1NPK-4	0.990808	D1
R-1NK-6	RS-1NPK-4	0.989206	D1
R-1NK-7	RS-1NPK-4	0.99021	D1
R-1NK-8	RS-1NPK-4	0.993735	D1
R-1NK-9	RS-1NPK-4	0.996185	D1
R-1NP-1	RS-1NPK-4	0.976547	D1
R-1NP-2	RS-1NPK-4	0.97799	D1
R-1NP-3	RS-1NPK-4	0.991164	D1
R-1NP-4	RS-1NPK-4	0.992995	D1
R-1NP-5	RS-1NPK-4	0.966736	D1
R-1NP-6	RS-1NPK-4	0.985926	D1
R-1NP-7	RS-1NPK-4	0.98088	D1
R-1NP-8	RS-1NPK-4	0.989235	D1
R-1NP-9	RS-1NPK-4	0.978676	D1
R-1NPK-1	RS-1NPK-4	0.978411	D1
R-1NPK-2	RS-1NPK-4	0.982422	D1
R-1NPK-3	RS-1NPK-4	0.959231	D1
R-1NPK-4	RS-1NPK-4	0.968333	D1
R-1NPK-5	RS-1NPK-4	0.972372	D1
R-1NPK-6	RS-1NPK-4	0.964892	D1
R-1NPK-7	RS-1NPK-4	0.98503	D1
R-1NPK-8	RS-1NPK-4	0.968002	D1
R-1NPK-9	RS-1NPK-4	0.981299	D1
R-1PK-1	RS-1NPK-4	0.993989	D1
R-1PK-2	RS-1NPK-4	0.988386	D1
R-1PK-3	RS-1NPK-4	0.985456	D1
R-1PK-4	RS-1NPK-4	0.984429	D1
R-1PK-5	RS-1NPK-4	0.96739	D1
R-1PK-6	RS-1NPK-4	0.987624	D1
R-1PK-7	RS-1NPK-4	0.978547	D1
R-1PK-8	RS-1NPK-4	0.992705	D1
R-1PK-9	RS-1NPK-4	0.988854	D1
R-1NK-1	RS-1NPK-5	0.991906	D1
R-1NK-2	RS-1NPK-5	0.987478	D1
R-1NK-3	RS-1NPK-5	0.98872	D1
R-1NK-4	RS-1NPK-5	0.98986	D1
R-1NK-5	RS-1NPK-5	0.988734	D1
R-1NK-6	RS-1NPK-5	0.98708	D1
R-1NK-7	RS-1NPK-5	0.987049	D1
R-1NK-8	RS-1NPK-5	0.992136	D1
R-1NK-9	RS-1NPK-5	0.994757	D1
R-1NP-1	RS-1NPK-5	0.970982	D1
R-1NP-2	RS-1NPK-5	0.973322	D1
R-1NP-3	RS-1NPK-5	0.988694	D1
R-1NP-4	RS-1NPK-5	0.991101	D1
R-1NP-5	RS-1NPK-5	0.962662	D1
R-1NP-6	RS-1NPK-5	0.983096	D1
R-1NP-7	RS-1NPK-5	0.976994	D1
R-1NP-8	RS-1NPK-5	0.987288	D1
R-1NP-9	RS-1NPK-5	0.97362	D1
R-1NPK-1	RS-1NPK-5	0.975962	D1
R-1NPK-2	RS-1NPK-5	0.978549	D1
R-1NPK-3	RS-1NPK-5	0.950652	D1
R-1NPK-4	RS-1NPK-5	0.957878	D1
R-1NPK-5	RS-1NPK-5	0.967182	D1
R-1NPK-6	RS-1NPK-5	0.955602	D1
R-1NPK-7	RS-1NPK-5	0.981381	D1
R-1NPK-8	RS-1NPK-5	0.962595	D1
R-1NPK-9	RS-1NPK-5	0.976023	D1
R-1PK-1	RS-1NPK-5	0.992904	D1
R-1PK-2	RS-1NPK-5	0.986469	D1
R-1PK-3	RS-1NPK-5	0.982358	D1
R-1PK-4	RS-1NPK-5	0.980567	D1
R-1PK-5	RS-1NPK-5	0.959432	D1
R-1PK-6	RS-1NPK-5	0.984772	D1
R-1PK-7	RS-1NPK-5	0.974008	D1
R-1PK-8	RS-1NPK-5	0.990491	D1
R-1PK-9	RS-1NPK-5	0.986653	D1
R-1NK-1	RS-1NPK-6	0.990249	D1
R-1NK-2	RS-1NPK-6	0.985207	D1
R-1NK-3	RS-1NPK-6	0.987259	D1
R-1NK-4	RS-1NPK-6	0.988642	D1
R-1NK-5	RS-1NPK-6	0.987062	D1
R-1NK-6	RS-1NPK-6	0.983155	D1
R-1NK-7	RS-1NPK-6	0.98581	D1
R-1NK-8	RS-1NPK-6	0.990866	D1
R-1NK-9	RS-1NPK-6	0.994437	D1
R-1NP-1	RS-1NPK-6	0.966441	D1
R-1NP-2	RS-1NPK-6	0.968781	D1
R-1NP-3	RS-1NPK-6	0.987423	D1
R-1NP-4	RS-1NPK-6	0.989877	D1
R-1NP-5	RS-1NPK-6	0.95271	D1
R-1NP-6	RS-1NPK-6	0.980017	D1
R-1NP-7	RS-1NPK-6	0.972049	D1
R-1NP-8	RS-1NPK-6	0.985124	D1
R-1NP-9	RS-1NPK-6	0.969404	D1
R-1NPK-1	RS-1NPK-6	0.967072	D1
R-1NPK-2	RS-1NPK-6	0.974108	D1
R-1NPK-3	RS-1NPK-6	0.942842	D1
R-1NPK-4	RS-1NPK-6	0.952018	D1
R-1NPK-5	RS-1NPK-6	0.958119	D1
R-1NPK-6	RS-1NPK-6	0.949046	D1
R-1NPK-7	RS-1NPK-6	0.978252	D1
R-1NPK-8	RS-1NPK-6	0.953247	D1
R-1NPK-9	RS-1NPK-6	0.971813	D1
R-1PK-1	RS-1NPK-6	0.990899	D1
R-1PK-2	RS-1NPK-6	0.981049	D1
R-1PK-3	RS-1NPK-6	0.978168	D1
R-1PK-4	RS-1NPK-6	0.976636	D1
R-1PK-5	RS-1NPK-6	0.949745	D1
R-1PK-6	RS-1NPK-6	0.980981	D1
R-1PK-7	RS-1NPK-6	0.967051	D1
R-1PK-8	RS-1NPK-6	0.988721	D1
R-1PK-9	RS-1NPK-6	0.982947	D1
R-1NK-1	RS-1NPK-7	0.990916	D1
R-1NK-2	RS-1NPK-7	0.987423	D1
R-1NK-3	RS-1NPK-7	0.989303	D1
R-1NK-4	RS-1NPK-7	0.990852	D1
R-1NK-5	RS-1NPK-7	0.988967	D1
R-1NK-6	RS-1NPK-7	0.986852	D1
R-1NK-7	RS-1NPK-7	0.987774	D1
R-1NK-8	RS-1NPK-7	0.992221	D1
R-1NK-9	RS-1NPK-7	0.995383	D1
R-1NP-1	RS-1NPK-7	0.971242	D1
R-1NP-2	RS-1NPK-7	0.973814	D1
R-1NP-3	RS-1NPK-7	0.989493	D1
R-1NP-4	RS-1NPK-7	0.99121	D1
R-1NP-5	RS-1NPK-7	0.965877	D1
R-1NP-6	RS-1NPK-7	0.982967	D1
R-1NP-7	RS-1NPK-7	0.977694	D1
R-1NP-8	RS-1NPK-7	0.987474	D1
R-1NP-9	RS-1NPK-7	0.980227	D1
R-1NPK-1	RS-1NPK-7	0.975843	D1
R-1NPK-2	RS-1NPK-7	0.979238	D1
R-1NPK-3	RS-1NPK-7	0.95515	D1
R-1NPK-4	RS-1NPK-7	0.961307	D1
R-1NPK-5	RS-1NPK-7	0.970412	D1
R-1NPK-6	RS-1NPK-7	0.957373	D1
R-1NPK-7	RS-1NPK-7	0.981515	D1
R-1NPK-8	RS-1NPK-7	0.968077	D1
R-1NPK-9	RS-1NPK-7	0.976858	D1
R-1PK-1	RS-1NPK-7	0.992365	D1
R-1PK-2	RS-1NPK-7	0.985359	D1
R-1PK-3	RS-1NPK-7	0.981507	D1
R-1PK-4	RS-1NPK-7	0.980511	D1
R-1PK-5	RS-1NPK-7	0.957981	D1
R-1PK-6	RS-1NPK-7	0.983716	D1
R-1PK-7	RS-1NPK-7	0.973114	D1
R-1PK-8	RS-1NPK-7	0.990383	D1
R-1PK-9	RS-1NPK-7	0.984906	D1
R-1NK-1	RS-1NPK-8	0.986022	D1
R-1NK-2	RS-1NPK-8	0.978673	D1
R-1NK-3	RS-1NPK-8	0.981965	D1
R-1NK-4	RS-1NPK-8	0.983567	D1
R-1NK-5	RS-1NPK-8	0.981007	D1
R-1NK-6	RS-1NPK-8	0.977351	D1
R-1NK-7	RS-1NPK-8	0.978542	D1
R-1NK-8	RS-1NPK-8	0.98727	D1
R-1NK-9	RS-1NPK-8	0.993008	D1
R-1NP-1	RS-1NPK-8	0.950318	D1
R-1NP-2	RS-1NPK-8	0.954877	D1
R-1NP-3	RS-1NPK-8	0.982027	D1
R-1NP-4	RS-1NPK-8	0.984824	D1
R-1NP-5	RS-1NPK-8	0.932428	D1
R-1NP-6	RS-1NPK-8	0.971879	D1
R-1NP-7	RS-1NPK-8	0.961135	D1
R-1NP-8	RS-1NPK-8	0.977904	D1
R-1NP-9	RS-1NPK-8	0.951783	D1
R-1NPK-1	RS-1NPK-8	0.956726	D1
R-1NPK-2	RS-1NPK-8	0.961888	D1
R-1NPK-3	RS-1NPK-8	0.914015	D1
R-1NPK-4	RS-1NPK-8	0.932684	D1
R-1NPK-5	RS-1NPK-8	0.940462	D1
R-1NPK-6	RS-1NPK-8	0.925057	D1
R-1NPK-7	RS-1NPK-8	0.967907	D1
R-1NPK-8	RS-1NPK-8	0.929417	D1
R-1NPK-9	RS-1NPK-8	0.958264	D1
R-1PK-1	RS-1NPK-8	0.988817	D1
R-1PK-2	RS-1NPK-8	0.975942	D1
R-1PK-3	RS-1NPK-8	0.970075	D1
R-1PK-4	RS-1NPK-8	0.966849	D1
R-1PK-5	RS-1NPK-8	0.935354	D1
R-1PK-6	RS-1NPK-8	0.973866	D1
R-1PK-7	RS-1NPK-8	0.956974	D1
R-1PK-8	RS-1NPK-8	0.984252	D1
R-1PK-9	RS-1NPK-8	0.977405	D1
R-1NK-1	RS-1NPK-9	0.988863	D1
R-1NK-2	RS-1NPK-9	0.982217	D1
R-1NK-3	RS-1NPK-9	0.986024	D1
R-1NK-4	RS-1NPK-9	0.986837	D1
R-1NK-5	RS-1NPK-9	0.984108	D1
R-1NK-6	RS-1NPK-9	0.982014	D1
R-1NK-7	RS-1NPK-9	0.982443	D1
R-1NK-8	RS-1NPK-9	0.989519	D1
R-1NK-9	RS-1NPK-9	0.993371	D1
R-1NP-1	RS-1NPK-9	0.959973	D1
R-1NP-2	RS-1NPK-9	0.963547	D1
R-1NP-3	RS-1NPK-9	0.985187	D1
R-1NP-4	RS-1NPK-9	0.987723	D1
R-1NP-5	RS-1NPK-9	0.952183	D1
R-1NP-6	RS-1NPK-9	0.977644	D1
R-1NP-7	RS-1NPK-9	0.969467	D1
R-1NP-8	RS-1NPK-9	0.98156	D1
R-1NP-9	RS-1NPK-9	0.97201	D1
R-1NPK-1	RS-1NPK-9	0.968113	D1
R-1NPK-2	RS-1NPK-9	0.972845	D1
R-1NPK-3	RS-1NPK-9	0.93737	D1
R-1NPK-4	RS-1NPK-9	0.944945	D1
R-1NPK-5	RS-1NPK-9	0.95785	D1
R-1NPK-6	RS-1NPK-9	0.941434	D1
R-1NPK-7	RS-1NPK-9	0.974068	D1
R-1NPK-8	RS-1NPK-9	0.955371	D1
R-1NPK-9	RS-1NPK-9	0.966787	D1
R-1PK-1	RS-1NPK-9	0.989198	D1
R-1PK-2	RS-1NPK-9	0.980406	D1
R-1PK-3	RS-1NPK-9	0.975593	D1
R-1PK-4	RS-1NPK-9	0.973377	D1
R-1PK-5	RS-1NPK-9	0.946602	D1
R-1PK-6	RS-1NPK-9	0.978433	D1
R-1PK-7	RS-1NPK-9	0.964455	D1
R-1PK-8	RS-1NPK-9	0.986923	D1
R-1PK-9	RS-1NPK-9	0.980846	D1
R-1NK-1	RS-1PK-1	0.984684	D1
R-1NK-2	RS-1PK-1	0.979627	D1
R-1NK-3	RS-1PK-1	0.982646	D1
R-1NK-4	RS-1PK-1	0.985062	D1
R-1NK-5	RS-1PK-1	0.983233	D1
R-1NK-6	RS-1PK-1	0.977844	D1
R-1NK-7	RS-1PK-1	0.981551	D1
R-1NK-8	RS-1PK-1	0.986528	D1
R-1NK-9	RS-1PK-1	0.99324	D1
R-1NP-1	RS-1PK-1	0.954277	D1
R-1NP-2	RS-1PK-1	0.958009	D1
R-1NP-3	RS-1PK-1	0.984839	D1
R-1NP-4	RS-1PK-1	0.985961	D1
R-1NP-5	RS-1PK-1	0.950577	D1
R-1NP-6	RS-1PK-1	0.975885	D1
R-1NP-7	RS-1PK-1	0.969394	D1
R-1NP-8	RS-1PK-1	0.981978	D1
R-1NP-9	RS-1PK-1	0.974509	D1
R-1NPK-1	RS-1PK-1	0.962625	D1
R-1NPK-2	RS-1PK-1	0.970037	D1
R-1NPK-3	RS-1PK-1	0.938954	D1
R-1NPK-4	RS-1PK-1	0.943634	D1
R-1NPK-5	RS-1PK-1	0.953864	D1
R-1NPK-6	RS-1PK-1	0.936722	D1
R-1NPK-7	RS-1PK-1	0.971571	D1
R-1NPK-8	RS-1PK-1	0.957751	D1
R-1NPK-9	RS-1PK-1	0.969355	D1
R-1PK-1	RS-1PK-1	0.98525	D1
R-1PK-2	RS-1PK-1	0.970716	D1
R-1PK-3	RS-1PK-1	0.964217	D1
R-1PK-4	RS-1PK-1	0.964816	D1
R-1PK-5	RS-1PK-1	0.923192	D1
R-1PK-6	RS-1PK-1	0.969214	D1
R-1PK-7	RS-1PK-1	0.951085	D1
R-1PK-8	RS-1PK-1	0.982063	D1
R-1PK-9	RS-1PK-1	0.97259	D1
R-1NK-1	RS-1PK-2	0.981327	D1
R-1NK-2	RS-1PK-2	0.975312	D1
R-1NK-3	RS-1PK-2	0.978785	D1
R-1NK-4	RS-1PK-2	0.982136	D1
R-1NK-5	RS-1PK-2	0.979772	D1
R-1NK-6	RS-1PK-2	0.972403	D1
R-1NK-7	RS-1PK-2	0.978028	D1
R-1NK-8	RS-1PK-2	0.983896	D1
R-1NK-9	RS-1PK-2	0.991923	D1
R-1NP-1	RS-1PK-2	0.946143	D1
R-1NP-2	RS-1PK-2	0.950015	D1
R-1NP-3	RS-1PK-2	0.980062	D1
R-1NP-4	RS-1PK-2	0.983253	D1
R-1NP-5	RS-1PK-2	0.939686	D1
R-1NP-6	RS-1PK-2	0.970445	D1
R-1NP-7	RS-1PK-2	0.962176	D1
R-1NP-8	RS-1PK-2	0.977971	D1
R-1NP-9	RS-1PK-2	0.968851	D1
R-1NPK-1	RS-1PK-2	0.952202	D1
R-1NPK-2	RS-1PK-2	0.963996	D1
R-1NPK-3	RS-1PK-2	0.926508	D1
R-1NPK-4	RS-1PK-2	0.932931	D1
R-1NPK-5	RS-1PK-2	0.944446	D1
R-1NPK-6	RS-1PK-2	0.924935	D1
R-1NPK-7	RS-1PK-2	0.96504	D1
R-1NPK-8	RS-1PK-2	0.947042	D1
R-1NPK-9	RS-1PK-2	0.963084	D1
R-1PK-1	RS-1PK-2	0.982876	D1
R-1PK-2	RS-1PK-2	0.965425	D1
R-1PK-3	RS-1PK-2	0.958507	D1
R-1PK-4	RS-1PK-2	0.957742	D1
R-1PK-5	RS-1PK-2	0.912265	D1
R-1PK-6	RS-1PK-2	0.963157	D1
R-1PK-7	RS-1PK-2	0.940465	D1
R-1PK-8	RS-1PK-2	0.978667	D1
R-1PK-9	RS-1PK-2	0.967216	D1
R-1NK-1	RS-1PK-3	0.990837	D1
R-1NK-2	RS-1PK-3	0.987632	D1
R-1NK-3	RS-1PK-3	0.988817	D1
R-1NK-4	RS-1PK-3	0.990706	D1
R-1NK-5	RS-1PK-3	0.990051	D1
R-1NK-6	RS-1PK-3	0.986978	D1
R-1NK-7	RS-1PK-3	0.988622	D1
R-1NK-8	RS-1PK-3	0.992016	D1
R-1NK-9	RS-1PK-3	0.995487	D1
R-1NP-1	RS-1PK-3	0.970986	D1
R-1NP-2	RS-1PK-3	0.974948	D1
R-1NP-3	RS-1PK-3	0.989885	D1
R-1NP-4	RS-1PK-3	0.991333	D1
R-1NP-5	RS-1PK-3	0.970089	D1
R-1NP-6	RS-1PK-3	0.98573	D1
R-1NP-7	RS-1PK-3	0.982359	D1
R-1NP-8	RS-1PK-3	0.988421	D1
R-1NP-9	RS-1PK-3	0.98499	D1
R-1NPK-1	RS-1PK-3	0.97819	D1
R-1NPK-2	RS-1PK-3	0.982603	D1
R-1NPK-3	RS-1PK-3	0.961107	D1
R-1NPK-4	RS-1PK-3	0.964775	D1
R-1NPK-5	RS-1PK-3	0.972036	D1
R-1NPK-6	RS-1PK-3	0.960908	D1
R-1NPK-7	RS-1PK-3	0.982327	D1
R-1NPK-8	RS-1PK-3	0.974421	D1
R-1NPK-9	RS-1PK-3	0.980279	D1
R-1PK-1	RS-1PK-3	0.991266	D1
R-1PK-2	RS-1PK-3	0.983028	D1
R-1PK-3	RS-1PK-3	0.979232	D1
R-1PK-4	RS-1PK-3	0.978364	D1
R-1PK-5	RS-1PK-3	0.951858	D1
R-1PK-6	RS-1PK-3	0.981235	D1
R-1PK-7	RS-1PK-3	0.970552	D1
R-1PK-8	RS-1PK-3	0.988906	D1
R-1PK-9	RS-1PK-3	0.983399	D1
R-1NK-1	RS-1PK-4	0.983391	D1
R-1NK-2	RS-1PK-4	0.978099	D1
R-1NK-3	RS-1PK-4	0.978465	D1
R-1NK-4	RS-1PK-4	0.983052	D1
R-1NK-5	RS-1PK-4	0.982027	D1
R-1NK-6	RS-1PK-4	0.976002	D1
R-1NK-7	RS-1PK-4	0.979552	D1
R-1NK-8	RS-1PK-4	0.985689	D1
R-1NK-9	RS-1PK-4	0.991046	D1
R-1NP-1	RS-1PK-4	0.949208	D1
R-1NP-2	RS-1PK-4	0.954849	D1
R-1NP-3	RS-1PK-4	0.982704	D1
R-1NP-4	RS-1PK-4	0.983992	D1
R-1NP-5	RS-1PK-4	0.945279	D1
R-1NP-6	RS-1PK-4	0.975525	D1
R-1NP-7	RS-1PK-4	0.970694	D1
R-1NP-8	RS-1PK-4	0.980583	D1
R-1NP-9	RS-1PK-4	0.973435	D1
R-1NPK-1	RS-1PK-4	0.960273	D1
R-1NPK-2	RS-1PK-4	0.96725	D1
R-1NPK-3	RS-1PK-4	0.93129	D1
R-1NPK-4	RS-1PK-4	0.935238	D1
R-1NPK-5	RS-1PK-4	0.947719	D1
R-1NPK-6	RS-1PK-4	0.929392	D1
R-1NPK-7	RS-1PK-4	0.968103	D1
R-1NPK-8	RS-1PK-4	0.953222	D1
R-1NPK-9	RS-1PK-4	0.965812	D1
R-1PK-1	RS-1PK-4	0.983465	D1
R-1PK-2	RS-1PK-4	0.970361	D1
R-1PK-3	RS-1PK-4	0.961948	D1
R-1PK-4	RS-1PK-4	0.957647	D1
R-1PK-5	RS-1PK-4	0.913702	D1
R-1PK-6	RS-1PK-4	0.966988	D1
R-1PK-7	RS-1PK-4	0.944793	D1
R-1PK-8	RS-1PK-4	0.979241	D1
R-1PK-9	RS-1PK-4	0.970126	D1
R-1NK-1	RS-1PK-5	0.989939	D1
R-1NK-2	RS-1PK-5	0.98556	D1
R-1NK-3	RS-1PK-5	0.986093	D1
R-1NK-4	RS-1PK-5	0.988328	D1
R-1NK-5	RS-1PK-5	0.987538	D1
R-1NK-6	RS-1PK-5	0.983575	D1
R-1NK-7	RS-1PK-5	0.985843	D1
R-1NK-8	RS-1PK-5	0.990704	D1
R-1NK-9	RS-1PK-5	0.994363	D1
R-1NP-1	RS-1PK-5	0.965337	D1
R-1NP-2	RS-1PK-5	0.969397	D1
R-1NP-3	RS-1PK-5	0.989663	D1
R-1NP-4	RS-1PK-5	0.989555	D1
R-1NP-5	RS-1PK-5	0.963085	D1
R-1NP-6	RS-1PK-5	0.983077	D1
R-1NP-7	RS-1PK-5	0.977515	D1
R-1NP-8	RS-1PK-5	0.986951	D1
R-1NP-9	RS-1PK-5	0.981302	D1
R-1NPK-1	RS-1PK-5	0.972027	D1
R-1NPK-2	RS-1PK-5	0.979065	D1
R-1NPK-3	RS-1PK-5	0.954415	D1
R-1NPK-4	RS-1PK-5	0.958004	D1
R-1NPK-5	RS-1PK-5	0.96443	D1
R-1NPK-6	RS-1PK-5	0.952557	D1
R-1NPK-7	RS-1PK-5	0.978233	D1
R-1NPK-8	RS-1PK-5	0.967177	D1
R-1NPK-9	RS-1PK-5	0.976623	D1
R-1PK-1	RS-1PK-5	0.989421	D1
R-1PK-2	RS-1PK-5	0.978883	D1
R-1PK-3	RS-1PK-5	0.973724	D1
R-1PK-4	RS-1PK-5	0.973311	D1
R-1PK-5	RS-1PK-5	0.941065	D1
R-1PK-6	RS-1PK-5	0.978084	D1
R-1PK-7	RS-1PK-5	0.962377	D1
R-1PK-8	RS-1PK-5	0.986483	D1
R-1PK-9	RS-1PK-5	0.980032	D1
R-1NK-1	RS-1PK-6	0.990818	D1
R-1NK-2	RS-1PK-6	0.987306	D1
R-1NK-3	RS-1PK-6	0.988868	D1
R-1NK-4	RS-1PK-6	0.990158	D1
R-1NK-5	RS-1PK-6	0.989346	D1
R-1NK-6	RS-1PK-6	0.985759	D1
R-1NK-7	RS-1PK-6	0.988187	D1
R-1NK-8	RS-1PK-6	0.992035	D1
R-1NK-9	RS-1PK-6	0.99525	D1
R-1NP-1	RS-1PK-6	0.970815	D1
R-1NP-2	RS-1PK-6	0.973786	D1
R-1NP-3	RS-1PK-6	0.99055	D1
R-1NP-4	RS-1PK-6	0.990814	D1
R-1NP-5	RS-1PK-6	0.967402	D1
R-1NP-6	RS-1PK-6	0.985301	D1
R-1NP-7	RS-1PK-6	0.980281	D1
R-1NP-8	RS-1PK-6	0.988555	D1
R-1NP-9	RS-1PK-6	0.983438	D1
R-1NPK-1	RS-1PK-6	0.975752	D1
R-1NPK-2	RS-1PK-6	0.981384	D1
R-1NPK-3	RS-1PK-6	0.96066	D1
R-1NPK-4	RS-1PK-6	0.961319	D1
R-1NPK-5	RS-1PK-6	0.969204	D1
R-1NPK-6	RS-1PK-6	0.959456	D1
R-1NPK-7	RS-1PK-6	0.981604	D1
R-1NPK-8	RS-1PK-6	0.971997	D1
R-1NPK-9	RS-1PK-6	0.978033	D1
R-1PK-1	RS-1PK-6	0.99091	D1
R-1PK-2	RS-1PK-6	0.981603	D1
R-1PK-3	RS-1PK-6	0.977892	D1
R-1PK-4	RS-1PK-6	0.977515	D1
R-1PK-5	RS-1PK-6	0.949117	D1
R-1PK-6	RS-1PK-6	0.981139	D1
R-1PK-7	RS-1PK-6	0.967887	D1
R-1PK-8	RS-1PK-6	0.988899	D1
R-1PK-9	RS-1PK-6	0.982701	D1
R-1NK-1	RS-1PK-7	0.991948	D1
R-1NK-2	RS-1PK-7	0.988871	D1
R-1NK-3	RS-1PK-7	0.990422	D1
R-1NK-4	RS-1PK-7	0.991203	D1
R-1NK-5	RS-1PK-7	0.990236	D1
R-1NK-6	RS-1PK-7	0.987384	D1
R-1NK-7	RS-1PK-7	0.990057	D1
R-1NK-8	RS-1PK-7	0.992583	D1
R-1NK-9	RS-1PK-7	0.995716	D1
R-1NP-1	RS-1PK-7	0.974086	D1
R-1NP-2	RS-1PK-7	0.976672	D1
R-1NP-3	RS-1PK-7	0.990142	D1
R-1NP-4	RS-1PK-7	0.991896	D1
R-1NP-5	RS-1PK-7	0.971112	D1
R-1NP-6	RS-1PK-7	0.987003	D1
R-1NP-7	RS-1PK-7	0.98277	D1
R-1NP-8	RS-1PK-7	0.989615	D1
R-1NP-9	RS-1PK-7	0.984714	D1
R-1NPK-1	RS-1PK-7	0.978048	D1
R-1NPK-2	RS-1PK-7	0.983408	D1
R-1NPK-3	RS-1PK-7	0.963316	D1
R-1NPK-4	RS-1PK-7	0.965891	D1
R-1NPK-5	RS-1PK-7	0.973459	D1
R-1NPK-6	RS-1PK-7	0.962808	D1
R-1NPK-7	RS-1PK-7	0.983349	D1
R-1NPK-8	RS-1PK-7	0.973416	D1
R-1NPK-9	RS-1PK-7	0.98024	D1
R-1PK-1	RS-1PK-7	0.992058	D1
R-1PK-2	RS-1PK-7	0.984395	D1
R-1PK-3	RS-1PK-7	0.980965	D1
R-1PK-4	RS-1PK-7	0.980427	D1
R-1PK-5	RS-1PK-7	0.957845	D1
R-1PK-6	RS-1PK-7	0.98363	D1
R-1PK-7	RS-1PK-7	0.972123	D1
R-1PK-8	RS-1PK-7	0.990201	D1
R-1PK-9	RS-1PK-7	0.984911	D1
R-1NK-1	RS-1PK-8	0.991945	D1
R-1NK-2	RS-1PK-8	0.98956	D1
R-1NK-3	RS-1PK-8	0.990252	D1
R-1NK-4	RS-1PK-8	0.992215	D1
R-1NK-5	RS-1PK-8	0.990881	D1
R-1NK-6	RS-1PK-8	0.988774	D1
R-1NK-7	RS-1PK-8	0.989513	D1
R-1NK-8	RS-1PK-8	0.993191	D1
R-1NK-9	RS-1PK-8	0.996177	D1
R-1NP-1	RS-1PK-8	0.976458	D1
R-1NP-2	RS-1PK-8	0.978687	D1
R-1NP-3	RS-1PK-8	0.991313	D1
R-1NP-4	RS-1PK-8	0.992778	D1
R-1NP-5	RS-1PK-8	0.97316	D1
R-1NP-6	RS-1PK-8	0.987631	D1
R-1NP-7	RS-1PK-8	0.983978	D1
R-1NP-8	RS-1PK-8	0.990966	D1
R-1NP-9	RS-1PK-8	0.986016	D1
R-1NPK-1	RS-1PK-8	0.98014	D1
R-1NPK-2	RS-1PK-8	0.984613	D1
R-1NPK-3	RS-1PK-8	0.965403	D1
R-1NPK-4	RS-1PK-8	0.970421	D1
R-1NPK-5	RS-1PK-8	0.975229	D1
R-1NPK-6	RS-1PK-8	0.966619	D1
R-1NPK-7	RS-1PK-8	0.984862	D1
R-1NPK-8	RS-1PK-8	0.976884	D1
R-1NPK-9	RS-1PK-8	0.982759	D1
R-1PK-1	RS-1PK-8	0.992728	D1
R-1PK-2	RS-1PK-8	0.985591	D1
R-1PK-3	RS-1PK-8	0.98264	D1
R-1PK-4	RS-1PK-8	0.982612	D1
R-1PK-5	RS-1PK-8	0.961326	D1
R-1PK-6	RS-1PK-8	0.985328	D1
R-1PK-7	RS-1PK-8	0.975001	D1
R-1PK-8	RS-1PK-8	0.991054	D1
R-1PK-9	RS-1PK-8	0.986269	D1
R-1NK-1	RS-1PK-9	0.987134	D1
R-1NK-2	RS-1PK-9	0.983986	D1
R-1NK-3	RS-1PK-9	0.985122	D1
R-1NK-4	RS-1PK-9	0.987727	D1
R-1NK-5	RS-1PK-9	0.986147	D1
R-1NK-6	RS-1PK-9	0.981297	D1
R-1NK-7	RS-1PK-9	0.98487	D1
R-1NK-8	RS-1PK-9	0.989265	D1
R-1NK-9	RS-1PK-9	0.994267	D1
R-1NP-1	RS-1PK-9	0.963007	D1
R-1NP-2	RS-1PK-9	0.966518	D1
R-1NP-3	RS-1PK-9	0.986194	D1
R-1NP-4	RS-1PK-9	0.988112	D1
R-1NP-5	RS-1PK-9	0.958652	D1
R-1NP-6	RS-1PK-9	0.980987	D1
R-1NP-7	RS-1PK-9	0.975055	D1
R-1NP-8	RS-1PK-9	0.984607	D1
R-1NP-9	RS-1PK-9	0.978892	D1
R-1NPK-1	RS-1PK-9	0.967985	D1
R-1NPK-2	RS-1PK-9	0.976267	D1
R-1NPK-3	RS-1PK-9	0.949386	D1
R-1NPK-4	RS-1PK-9	0.953039	D1
R-1NPK-5	RS-1PK-9	0.961494	D1
R-1NPK-6	RS-1PK-9	0.947964	D1
R-1NPK-7	RS-1PK-9	0.976294	D1
R-1NPK-8	RS-1PK-9	0.964122	D1
R-1NPK-9	RS-1PK-9	0.971436	D1
R-1PK-1	RS-1PK-9	0.988333	D1
R-1PK-2	RS-1PK-9	0.976769	D1
R-1PK-3	RS-1PK-9	0.971969	D1
R-1PK-4	RS-1PK-9	0.971827	D1
R-1PK-5	RS-1PK-9	0.937481	D1
R-1PK-6	RS-1PK-9	0.976352	D1
R-1PK-7	RS-1PK-9	0.959894	D1
R-1PK-8	RS-1PK-9	0.985898	D1
R-1PK-9	RS-1PK-9	0.977928	D1
R-2NK-1	RS-2NK-1	0.972104	D4
R-2NK-2	RS-2NK-1	0.973741	D4
R-2NK-3	RS-2NK-1	0.989518	D4
R-2NK-4	RS-2NK-1	0.969848	D4
R-2NK-5	RS-2NK-1	0.982391	D4
R-2NK-6	RS-2NK-1	0.985117	D4
R-2NK-7	RS-2NK-1	0.990452	D4
R-2NK-8	RS-2NK-1	0.984596	D4
R-2NK-9	RS-2NK-1	0.989438	D4
R-2NP-1	RS-2NK-1	0.988492	D4
R-2NP-2	RS-2NK-1	0.985467	D4
R-2NP-3	RS-2NK-1	0.991683	D4
R-2NP-4	RS-2NK-1	0.986526	D4
R-2NP-5	RS-2NK-1	0.993248	D4
R-2NP-6	RS-2NK-1	0.974093	D4
R-2NP-7	RS-2NK-1	0.987966	D4
R-2NP-8	RS-2NK-1	0.991251	D4
R-2NP-9	RS-2NK-1	0.98744	D4
R-2NPK-1	RS-2NK-1	0.982762	D4
R-2NPK-3	RS-2NK-1	0.963615	D4
R-2NPK-4	RS-2NK-1	0.991688	D4
R-2NPK-5	RS-2NK-1	0.987672	D4
R-2NPK-6	RS-2NK-1	0.993307	D4
R-2NPK-7	RS-2NK-1	0.994139	D4
R-2NPK-9	RS-2NK-1	0.991646	D4
R-2PK-1	RS-2NK-1	0.991258	D4
R-2PK-2	RS-2NK-1	0.985235	D4
R-2PK-3	RS-2NK-1	0.99446	D4
R-2PK-4	RS-2NK-1	0.988575	D4
R-2PK-5	RS-2NK-1	0.983248	D4
R-2PK-6	RS-2NK-1	0.991168	D4
R-2PK-7	RS-2NK-1	0.973263	D4
R-2PK-8	RS-2NK-1	0.985202	D4
R-2PK-9	RS-2NK-1	0.983719	D4
R-2NK-1	RS-2NK-2	0.975398	D4
R-2NK-2	RS-2NK-2	0.97758	D4
R-2NK-3	RS-2NK-2	0.990038	D4
R-2NK-4	RS-2NK-2	0.972319	D4
R-2NK-5	RS-2NK-2	0.983953	D4
R-2NK-6	RS-2NK-2	0.985861	D4
R-2NK-7	RS-2NK-2	0.990625	D4
R-2NK-8	RS-2NK-2	0.985604	D4
R-2NK-9	RS-2NK-2	0.99018	D4
R-2NP-1	RS-2NK-2	0.988663	D4
R-2NP-2	RS-2NK-2	0.986286	D4
R-2NP-3	RS-2NK-2	0.992606	D4
R-2NP-4	RS-2NK-2	0.988274	D4
R-2NP-5	RS-2NK-2	0.993467	D4
R-2NP-6	RS-2NK-2	0.976667	D4
R-2NP-7	RS-2NK-2	0.988303	D4
R-2NP-8	RS-2NK-2	0.991369	D4
R-2NP-9	RS-2NK-2	0.98798	D4
R-2NPK-1	RS-2NK-2	0.986281	D4
R-2NPK-3	RS-2NK-2	0.970794	D4
R-2NPK-4	RS-2NK-2	0.992695	D4
R-2NPK-5	RS-2NK-2	0.988587	D4
R-2NPK-6	RS-2NK-2	0.993441	D4
R-2NPK-7	RS-2NK-2	0.994065	D4
R-2NPK-9	RS-2NK-2	0.991995	D4
R-2PK-1	RS-2NK-2	0.991731	D4
R-2PK-2	RS-2NK-2	0.986503	D4
R-2PK-3	RS-2NK-2	0.99463	D4
R-2PK-4	RS-2NK-2	0.98928	D4
R-2PK-5	RS-2NK-2	0.984271	D4
R-2PK-6	RS-2NK-2	0.991896	D4
R-2PK-7	RS-2NK-2	0.975585	D4
R-2PK-8	RS-2NK-2	0.986059	D4
R-2PK-9	RS-2NK-2	0.985288	D4
R-2NK-1	RS-2NK-3	0.975743	D4
R-2NK-2	RS-2NK-3	0.976094	D4
R-2NK-3	RS-2NK-3	0.990837	D4
R-2NK-4	RS-2NK-3	0.973331	D4
R-2NK-5	RS-2NK-3	0.985312	D4
R-2NK-6	RS-2NK-3	0.987486	D4
R-2NK-7	RS-2NK-3	0.991659	D4
R-2NK-8	RS-2NK-3	0.986502	D4
R-2NK-9	RS-2NK-3	0.990857	D4
R-2NP-1	RS-2NK-3	0.989754	D4
R-2NP-2	RS-2NK-3	0.987724	D4
R-2NP-3	RS-2NK-3	0.992647	D4
R-2NP-4	RS-2NK-3	0.987982	D4
R-2NP-5	RS-2NK-3	0.994549	D4
R-2NP-6	RS-2NK-3	0.977411	D4
R-2NP-7	RS-2NK-3	0.98911	D4
R-2NP-8	RS-2NK-3	0.992293	D4
R-2NP-9	RS-2NK-3	0.9891	D4
R-2NPK-1	RS-2NK-3	0.984751	D4
R-2NPK-3	RS-2NK-3	0.968153	D4
R-2NPK-4	RS-2NK-3	0.99315	D4
R-2NPK-5	RS-2NK-3	0.989383	D4
R-2NPK-6	RS-2NK-3	0.994307	D4
R-2NPK-7	RS-2NK-3	0.99489	D4
R-2NPK-9	RS-2NK-3	0.992925	D4
R-2PK-1	RS-2NK-3	0.992254	D4
R-2PK-2	RS-2NK-3	0.987146	D4
R-2PK-3	RS-2NK-3	0.995333	D4
R-2PK-4	RS-2NK-3	0.990092	D4
R-2PK-5	RS-2NK-3	0.98496	D4
R-2PK-6	RS-2NK-3	0.992758	D4
R-2PK-7	RS-2NK-3	0.97703	D4
R-2PK-8	RS-2NK-3	0.987411	D4
R-2PK-9	RS-2NK-3	0.986299	D4
R-2NK-1	RS-2NK-4	0.960652	D4
R-2NK-2	RS-2NK-4	0.965077	D4
R-2NK-3	RS-2NK-4	0.983275	D4
R-2NK-4	RS-2NK-4	0.954803	D4
R-2NK-5	RS-2NK-4	0.972603	D4
R-2NK-6	RS-2NK-4	0.977359	D4
R-2NK-7	RS-2NK-4	0.984547	D4
R-2NK-8	RS-2NK-4	0.975982	D4
R-2NK-9	RS-2NK-4	0.98444	D4
R-2NP-1	RS-2NK-4	0.981475	D4
R-2NP-2	RS-2NK-4	0.978302	D4
R-2NP-3	RS-2NK-4	0.987015	D4
R-2NP-4	RS-2NK-4	0.980126	D4
R-2NP-5	RS-2NK-4	0.989093	D4
R-2NP-6	RS-2NK-4	0.961616	D4
R-2NP-7	RS-2NK-4	0.980979	D4
R-2NP-8	RS-2NK-4	0.985944	D4
R-2NP-9	RS-2NK-4	0.9797	D4
R-2NPK-1	RS-2NK-4	0.978385	D4
R-2NPK-3	RS-2NK-4	0.954168	D4
R-2NPK-4	RS-2NK-4	0.988298	D4
R-2NPK-5	RS-2NK-4	0.980989	D4
R-2NPK-6	RS-2NK-4	0.98969	D4
R-2NPK-7	RS-2NK-4	0.991067	D4
R-2NPK-9	RS-2NK-4	0.987039	D4
R-2PK-1	RS-2NK-4	0.987088	D4
R-2PK-2	RS-2NK-4	0.978272	D4
R-2PK-3	RS-2NK-4	0.991804	D4
R-2PK-4	RS-2NK-4	0.982361	D4
R-2PK-5	RS-2NK-4	0.974533	D4
R-2PK-6	RS-2NK-4	0.986617	D4
R-2PK-7	RS-2NK-4	0.960272	D4
R-2PK-8	RS-2NK-4	0.978047	D4
R-2PK-9	RS-2NK-4	0.976312	D4
R-2NK-1	RS-2NK-5	0.963045	D4
R-2NK-2	RS-2NK-5	0.968326	D4
R-2NK-3	RS-2NK-5	0.984612	D4
R-2NK-4	RS-2NK-5	0.957836	D4
R-2NK-5	RS-2NK-5	0.97547	D4
R-2NK-6	RS-2NK-5	0.977978	D4
R-2NK-7	RS-2NK-5	0.985647	D4
R-2NK-8	RS-2NK-5	0.978137	D4
R-2NK-9	RS-2NK-5	0.986163	D4
R-2NP-1	RS-2NK-5	0.982642	D4
R-2NP-2	RS-2NK-5	0.979564	D4
R-2NP-3	RS-2NK-5	0.98796	D4
R-2NP-4	RS-2NK-5	0.981367	D4
R-2NP-5	RS-2NK-5	0.989828	D4
R-2NP-6	RS-2NK-5	0.965422	D4
R-2NP-7	RS-2NK-5	0.981826	D4
R-2NP-8	RS-2NK-5	0.987013	D4
R-2NP-9	RS-2NK-5	0.981427	D4
R-2NPK-1	RS-2NK-5	0.979448	D4
R-2NPK-3	RS-2NK-5	0.957134	D4
R-2NPK-4	RS-2NK-5	0.988611	D4
R-2NPK-5	RS-2NK-5	0.982559	D4
R-2NPK-6	RS-2NK-5	0.99025	D4
R-2NPK-7	RS-2NK-5	0.991116	D4
R-2NPK-9	RS-2NK-5	0.987945	D4
R-2PK-1	RS-2NK-5	0.988203	D4
R-2PK-2	RS-2NK-5	0.978979	D4
R-2PK-3	RS-2NK-5	0.991814	D4
R-2PK-4	RS-2NK-5	0.983425	D4
R-2PK-5	RS-2NK-5	0.97639	D4
R-2PK-6	RS-2NK-5	0.987936	D4
R-2PK-7	RS-2NK-5	0.962704	D4
R-2PK-8	RS-2NK-5	0.979498	D4
R-2PK-9	RS-2NK-5	0.977962	D4
R-2NK-1	RS-2NK-6	0.970402	D4
R-2NK-2	RS-2NK-6	0.973615	D4
R-2NK-3	RS-2NK-6	0.988853	D4
R-2NK-4	RS-2NK-6	0.967788	D4
R-2NK-5	RS-2NK-6	0.98207	D4
R-2NK-6	RS-2NK-6	0.98371	D4
R-2NK-7	RS-2NK-6	0.988862	D4
R-2NK-8	RS-2NK-6	0.983604	D4
R-2NK-9	RS-2NK-6	0.98823	D4
R-2NP-1	RS-2NK-6	0.986767	D4
R-2NP-2	RS-2NK-6	0.985	D4
R-2NP-3	RS-2NK-6	0.991124	D4
R-2NP-4	RS-2NK-6	0.985786	D4
R-2NP-5	RS-2NK-6	0.992606	D4
R-2NP-6	RS-2NK-6	0.967714	D4
R-2NP-7	RS-2NK-6	0.986771	D4
R-2NP-8	RS-2NK-6	0.990228	D4
R-2NP-9	RS-2NK-6	0.986036	D4
R-2NPK-1	RS-2NK-6	0.981227	D4
R-2NPK-3	RS-2NK-6	0.962578	D4
R-2NPK-4	RS-2NK-6	0.990988	D4
R-2NPK-5	RS-2NK-6	0.986693	D4
R-2NPK-6	RS-2NK-6	0.992234	D4
R-2NPK-7	RS-2NK-6	0.992831	D4
R-2NPK-9	RS-2NK-6	0.991132	D4
R-2PK-1	RS-2NK-6	0.990316	D4
R-2PK-2	RS-2NK-6	0.984251	D4
R-2PK-3	RS-2NK-6	0.99373	D4
R-2PK-4	RS-2NK-6	0.987749	D4
R-2PK-5	RS-2NK-6	0.981692	D4
R-2PK-6	RS-2NK-6	0.990596	D4
R-2PK-7	RS-2NK-6	0.972006	D4
R-2PK-8	RS-2NK-6	0.9839	D4
R-2PK-9	RS-2NK-6	0.983311	D4
R-2NK-1	RS-2NK-7	0.97381	D4
R-2NK-2	RS-2NK-7	0.975749	D4
R-2NK-3	RS-2NK-7	0.989783	D4
R-2NK-4	RS-2NK-7	0.971599	D4
R-2NK-5	RS-2NK-7	0.98313	D4
R-2NK-6	RS-2NK-7	0.985822	D4
R-2NK-7	RS-2NK-7	0.990201	D4
R-2NK-8	RS-2NK-7	0.984897	D4
R-2NK-9	RS-2NK-7	0.989415	D4
R-2NP-1	RS-2NK-7	0.988267	D4
R-2NP-2	RS-2NK-7	0.986061	D4
R-2NP-3	RS-2NK-7	0.99224	D4
R-2NP-4	RS-2NK-7	0.987479	D4
R-2NP-5	RS-2NK-7	0.992888	D4
R-2NP-6	RS-2NK-7	0.973337	D4
R-2NP-7	RS-2NK-7	0.988363	D4
R-2NP-8	RS-2NK-7	0.991243	D4
R-2NP-9	RS-2NK-7	0.987961	D4
R-2NPK-1	RS-2NK-7	0.982793	D4
R-2NPK-3	RS-2NK-7	0.967334	D4
R-2NPK-4	RS-2NK-7	0.99257	D4
R-2NPK-5	RS-2NK-7	0.988023	D4
R-2NPK-6	RS-2NK-7	0.993131	D4
R-2NPK-7	RS-2NK-7	0.993984	D4
R-2NPK-9	RS-2NK-7	0.992122	D4
R-2PK-1	RS-2NK-7	0.991522	D4
R-2PK-2	RS-2NK-7	0.98656	D4
R-2PK-3	RS-2NK-7	0.994605	D4
R-2PK-4	RS-2NK-7	0.989239	D4
R-2PK-5	RS-2NK-7	0.984066	D4
R-2PK-6	RS-2NK-7	0.991731	D4
R-2PK-7	RS-2NK-7	0.975371	D4
R-2PK-8	RS-2NK-7	0.986493	D4
R-2PK-9	RS-2NK-7	0.984742	D4
R-2NK-1	RS-2NK-8	0.968333	D4
R-2NK-2	RS-2NK-8	0.973469	D4
R-2NK-3	RS-2NK-8	0.987207	D4
R-2NK-4	RS-2NK-8	0.964605	D4
R-2NK-5	RS-2NK-8	0.978669	D4
R-2NK-6	RS-2NK-8	0.981864	D4
R-2NK-7	RS-2NK-8	0.98798	D4
R-2NK-8	RS-2NK-8	0.980832	D4
R-2NK-9	RS-2NK-8	0.987554	D4
R-2NP-1	RS-2NK-8	0.985038	D4
R-2NP-2	RS-2NK-8	0.982869	D4
R-2NP-3	RS-2NK-8	0.989948	D4
R-2NP-4	RS-2NK-8	0.984467	D4
R-2NP-5	RS-2NK-8	0.991983	D4
R-2NP-6	RS-2NK-8	0.966169	D4
R-2NP-7	RS-2NK-8	0.985059	D4
R-2NP-8	RS-2NK-8	0.989389	D4
R-2NP-9	RS-2NK-8	0.984198	D4
R-2NPK-1	RS-2NK-8	0.982621	D4
R-2NPK-3	RS-2NK-8	0.962623	D4
R-2NPK-4	RS-2NK-8	0.990819	D4
R-2NPK-5	RS-2NK-8	0.985099	D4
R-2NPK-6	RS-2NK-8	0.991758	D4
R-2NPK-7	RS-2NK-8	0.992761	D4
R-2NPK-9	RS-2NK-8	0.989909	D4
R-2PK-1	RS-2NK-8	0.990281	D4
R-2PK-2	RS-2NK-8	0.983657	D4
R-2PK-3	RS-2NK-8	0.9938	D4
R-2PK-4	RS-2NK-8	0.986723	D4
R-2PK-5	RS-2NK-8	0.980046	D4
R-2PK-6	RS-2NK-8	0.989826	D4
R-2PK-7	RS-2NK-8	0.970734	D4
R-2PK-8	RS-2NK-8	0.982645	D4
R-2PK-9	RS-2NK-8	0.981742	D4
R-2NK-1	RS-2NK-9	0.963368	D4
R-2NK-2	RS-2NK-9	0.96928	D4
R-2NK-3	RS-2NK-9	0.985707	D4
R-2NK-4	RS-2NK-9	0.959761	D4
R-2NK-5	RS-2NK-9	0.97662	D4
R-2NK-6	RS-2NK-9	0.978802	D4
R-2NK-7	RS-2NK-9	0.98574	D4
R-2NK-8	RS-2NK-9	0.978466	D4
R-2NK-9	RS-2NK-9	0.985187	D4
R-2NP-1	RS-2NK-9	0.983038	D4
R-2NP-2	RS-2NK-9	0.980476	D4
R-2NP-3	RS-2NK-9	0.98863	D4
R-2NP-4	RS-2NK-9	0.982122	D4
R-2NP-5	RS-2NK-9	0.989686	D4
R-2NP-6	RS-2NK-9	0.965963	D4
R-2NP-7	RS-2NK-9	0.982926	D4
R-2NP-8	RS-2NK-9	0.987371	D4
R-2NP-9	RS-2NK-9	0.98239	D4
R-2NPK-1	RS-2NK-9	0.977615	D4
R-2NPK-3	RS-2NK-9	0.956173	D4
R-2NPK-4	RS-2NK-9	0.989221	D4
R-2NPK-5	RS-2NK-9	0.983382	D4
R-2NPK-6	RS-2NK-9	0.990477	D4
R-2NPK-7	RS-2NK-9	0.991637	D4
R-2NPK-9	RS-2NK-9	0.98853	D4
R-2PK-1	RS-2NK-9	0.988466	D4
R-2PK-2	RS-2NK-9	0.980593	D4
R-2PK-3	RS-2NK-9	0.992387	D4
R-2PK-4	RS-2NK-9	0.984526	D4
R-2PK-5	RS-2NK-9	0.977616	D4
R-2PK-6	RS-2NK-9	0.988163	D4
R-2PK-7	RS-2NK-9	0.965158	D4
R-2PK-8	RS-2NK-9	0.980226	D4
R-2PK-9	RS-2NK-9	0.978912	D4
R-2NK-1	RS-2NP-1	0.971273	D4
R-2NK-2	RS-2NP-1	0.973951	D4
R-2NK-3	RS-2NP-1	0.989173	D4
R-2NK-4	RS-2NP-1	0.968437	D4
R-2NK-5	RS-2NP-1	0.981903	D4
R-2NK-6	RS-2NP-1	0.984025	D4
R-2NK-7	RS-2NP-1	0.989782	D4
R-2NK-8	RS-2NP-1	0.983916	D4
R-2NK-9	RS-2NP-1	0.988609	D4
R-2NP-1	RS-2NP-1	0.986521	D4
R-2NP-2	RS-2NP-1	0.984501	D4
R-2NP-3	RS-2NP-1	0.991231	D4
R-2NP-4	RS-2NP-1	0.98605	D4
R-2NP-5	RS-2NP-1	0.992891	D4
R-2NP-6	RS-2NP-1	0.968567	D4
R-2NP-7	RS-2NP-1	0.986521	D4
R-2NP-8	RS-2NP-1	0.990439	D4
R-2NP-9	RS-2NP-1	0.986755	D4
R-2NPK-1	RS-2NP-1	0.98151	D4
R-2NPK-3	RS-2NP-1	0.96415	D4
R-2NPK-4	RS-2NP-1	0.991656	D4
R-2NPK-5	RS-2NP-1	0.986998	D4
R-2NPK-6	RS-2NP-1	0.992559	D4
R-2NPK-7	RS-2NP-1	0.993794	D4
R-2NPK-9	RS-2NP-1	0.99097	D4
R-2PK-1	RS-2NP-1	0.990812	D4
R-2PK-2	RS-2NP-1	0.984879	D4
R-2PK-3	RS-2NP-1	0.99422	D4
R-2PK-4	RS-2NP-1	0.988211	D4
R-2PK-5	RS-2NP-1	0.982645	D4
R-2PK-6	RS-2NP-1	0.991366	D4
R-2PK-7	RS-2NP-1	0.972673	D4
R-2PK-8	RS-2NP-1	0.984464	D4
R-2PK-9	RS-2NP-1	0.983974	D4
R-2NK-1	RS-2NP-2	0.962131	D4
R-2NK-2	RS-2NP-2	0.964751	D4
R-2NK-3	RS-2NP-2	0.985178	D4
R-2NK-4	RS-2NP-2	0.958032	D4
R-2NK-5	RS-2NP-2	0.976122	D4
R-2NK-6	RS-2NP-2	0.977998	D4
R-2NK-7	RS-2NP-2	0.985711	D4
R-2NK-8	RS-2NP-2	0.977998	D4
R-2NK-9	RS-2NP-2	0.985321	D4
R-2NP-1	RS-2NP-2	0.982543	D4
R-2NP-2	RS-2NP-2	0.978464	D4
R-2NP-3	RS-2NP-2	0.988296	D4
R-2NP-4	RS-2NP-2	0.981826	D4
R-2NP-5	RS-2NP-2	0.99005	D4
R-2NP-6	RS-2NP-2	0.956089	D4
R-2NP-7	RS-2NP-2	0.98203	D4
R-2NP-8	RS-2NP-2	0.986908	D4
R-2NP-9	RS-2NP-2	0.981141	D4
R-2NPK-1	RS-2NP-2	0.976056	D4
R-2NPK-3	RS-2NP-2	0.95271	D4
R-2NPK-4	RS-2NP-2	0.988489	D4
R-2NPK-5	RS-2NP-2	0.982053	D4
R-2NPK-6	RS-2NP-2	0.989614	D4
R-2NPK-7	RS-2NP-2	0.991153	D4
R-2NPK-9	RS-2NP-2	0.987619	D4
R-2PK-1	RS-2NP-2	0.987701	D4
R-2PK-2	RS-2NP-2	0.980492	D4
R-2PK-3	RS-2NP-2	0.992416	D4
R-2PK-4	RS-2NP-2	0.983759	D4
R-2PK-5	RS-2NP-2	0.977117	D4
R-2PK-6	RS-2NP-2	0.987896	D4
R-2PK-7	RS-2NP-2	0.964679	D4
R-2PK-8	RS-2NP-2	0.979305	D4
R-2PK-9	RS-2NP-2	0.978876	D4
R-2NK-1	RS-2NP-3	0.970037	D4
R-2NK-2	RS-2NP-3	0.973847	D4
R-2NK-3	RS-2NP-3	0.98804	D4
R-2NK-4	RS-2NP-3	0.966259	D4
R-2NK-5	RS-2NP-3	0.980428	D4
R-2NK-6	RS-2NP-3	0.982441	D4
R-2NK-7	RS-2NP-3	0.988966	D4
R-2NK-8	RS-2NP-3	0.982184	D4
R-2NK-9	RS-2NP-3	0.988541	D4
R-2NP-1	RS-2NP-3	0.986578	D4
R-2NP-2	RS-2NP-3	0.982744	D4
R-2NP-3	RS-2NP-3	0.990316	D4
R-2NP-4	RS-2NP-3	0.985027	D4
R-2NP-5	RS-2NP-3	0.992575	D4
R-2NP-6	RS-2NP-3	0.968807	D4
R-2NP-7	RS-2NP-3	0.986443	D4
R-2NP-8	RS-2NP-3	0.989734	D4
R-2NP-9	RS-2NP-3	0.985341	D4
R-2NPK-1	RS-2NP-3	0.982098	D4
R-2NPK-3	RS-2NP-3	0.963201	D4
R-2NPK-4	RS-2NP-3	0.990964	D4
R-2NPK-5	RS-2NP-3	0.986045	D4
R-2NPK-6	RS-2NP-3	0.991988	D4
R-2NPK-7	RS-2NP-3	0.993038	D4
R-2NPK-9	RS-2NP-3	0.990202	D4
R-2PK-1	RS-2NP-3	0.990227	D4
R-2PK-2	RS-2NP-3	0.983387	D4
R-2PK-3	RS-2NP-3	0.993688	D4
R-2PK-4	RS-2NP-3	0.986806	D4
R-2PK-5	RS-2NP-3	0.981847	D4
R-2PK-6	RS-2NP-3	0.99038	D4
R-2PK-7	RS-2NP-3	0.970926	D4
R-2PK-8	RS-2NP-3	0.983151	D4
R-2PK-9	RS-2NP-3	0.982704	D4
R-2NK-1	RS-2NP-4	0.973521	D4
R-2NK-2	RS-2NP-4	0.976213	D4
R-2NK-3	RS-2NP-4	0.989683	D4
R-2NK-4	RS-2NP-4	0.970353	D4
R-2NK-5	RS-2NP-4	0.983804	D4
R-2NK-6	RS-2NP-4	0.985485	D4
R-2NK-7	RS-2NP-4	0.990523	D4
R-2NK-8	RS-2NP-4	0.984961	D4
R-2NK-9	RS-2NP-4	0.989811	D4
R-2NP-1	RS-2NP-4	0.9881	D4
R-2NP-2	RS-2NP-4	0.986005	D4
R-2NP-3	RS-2NP-4	0.991601	D4
R-2NP-4	RS-2NP-4	0.986502	D4
R-2NP-5	RS-2NP-4	0.993442	D4
R-2NP-6	RS-2NP-4	0.973733	D4
R-2NP-7	RS-2NP-4	0.987662	D4
R-2NP-8	RS-2NP-4	0.991137	D4
R-2NP-9	RS-2NP-4	0.987323	D4
R-2NPK-1	RS-2NP-4	0.982562	D4
R-2NPK-3	RS-2NP-4	0.964061	D4
R-2NPK-4	RS-2NP-4	0.991866	D4
R-2NPK-5	RS-2NP-4	0.988376	D4
R-2NPK-6	RS-2NP-4	0.99318	D4
R-2NPK-7	RS-2NP-4	0.994164	D4
R-2NPK-9	RS-2NP-4	0.991486	D4
R-2PK-1	RS-2NP-4	0.991234	D4
R-2PK-2	RS-2NP-4	0.986043	D4
R-2PK-3	RS-2NP-4	0.994768	D4
R-2PK-4	RS-2NP-4	0.988893	D4
R-2PK-5	RS-2NP-4	0.982488	D4
R-2PK-6	RS-2NP-4	0.991778	D4
R-2PK-7	RS-2NP-4	0.975029	D4
R-2PK-8	RS-2NP-4	0.985733	D4
R-2PK-9	RS-2NP-4	0.984312	D4
R-2NK-1	RS-2NP-5	0.971468	D4
R-2NK-2	RS-2NP-5	0.97332	D4
R-2NK-3	RS-2NP-5	0.988027	D4
R-2NK-4	RS-2NP-5	0.96762	D4
R-2NK-5	RS-2NP-5	0.981314	D4
R-2NK-6	RS-2NP-5	0.983353	D4
R-2NK-7	RS-2NP-5	0.989346	D4
R-2NK-8	RS-2NP-5	0.983273	D4
R-2NK-9	RS-2NP-5	0.989033	D4
R-2NP-1	RS-2NP-5	0.986016	D4
R-2NP-2	RS-2NP-5	0.983346	D4
R-2NP-3	RS-2NP-5	0.990779	D4
R-2NP-4	RS-2NP-5	0.984913	D4
R-2NP-5	RS-2NP-5	0.99193	D4
R-2NP-6	RS-2NP-5	0.970782	D4
R-2NP-7	RS-2NP-5	0.986249	D4
R-2NP-8	RS-2NP-5	0.989648	D4
R-2NP-9	RS-2NP-5	0.985515	D4
R-2NPK-1	RS-2NP-5	0.983984	D4
R-2NPK-3	RS-2NP-5	0.965843	D4
R-2NPK-4	RS-2NP-5	0.991517	D4
R-2NPK-5	RS-2NP-5	0.986256	D4
R-2NPK-6	RS-2NP-5	0.99218	D4
R-2NPK-7	RS-2NP-5	0.993104	D4
R-2NPK-9	RS-2NP-5	0.990589	D4
R-2PK-1	RS-2NP-5	0.990203	D4
R-2PK-2	RS-2NP-5	0.983934	D4
R-2PK-3	RS-2NP-5	0.993829	D4
R-2PK-4	RS-2NP-5	0.987385	D4
R-2PK-5	RS-2NP-5	0.980951	D4
R-2PK-6	RS-2NP-5	0.990556	D4
R-2PK-7	RS-2NP-5	0.9717	D4
R-2PK-8	RS-2NP-5	0.984411	D4
R-2PK-9	RS-2NP-5	0.982883	D4
R-2NK-1	RS-2NP-6	0.980229	D4
R-2NK-2	RS-2NP-6	0.982204	D4
R-2NK-3	RS-2NP-6	0.99272	D4
R-2NK-4	RS-2NP-6	0.978489	D4
R-2NK-5	RS-2NP-6	0.987401	D4
R-2NK-6	RS-2NP-6	0.989103	D4
R-2NK-7	RS-2NP-6	0.993432	D4
R-2NK-8	RS-2NP-6	0.988617	D4
R-2NK-9	RS-2NP-6	0.992729	D4
R-2NP-1	RS-2NP-6	0.991274	D4
R-2NP-2	RS-2NP-6	0.98986	D4
R-2NP-3	RS-2NP-6	0.993758	D4
R-2NP-4	RS-2NP-6	0.990378	D4
R-2NP-5	RS-2NP-6	0.995177	D4
R-2NP-6	RS-2NP-6	0.976402	D4
R-2NP-7	RS-2NP-6	0.990334	D4
R-2NP-8	RS-2NP-6	0.993385	D4
R-2NP-9	RS-2NP-6	0.990286	D4
R-2NPK-1	RS-2NP-6	0.986095	D4
R-2NPK-3	RS-2NP-6	0.97265	D4
R-2NPK-4	RS-2NP-6	0.993543	D4
R-2NPK-5	RS-2NP-6	0.99067	D4
R-2NPK-6	RS-2NP-6	0.994796	D4
R-2NPK-7	RS-2NP-6	0.995681	D4
R-2NPK-9	RS-2NP-6	0.993416	D4
R-2PK-1	RS-2NP-6	0.993746	D4
R-2PK-2	RS-2NP-6	0.990414	D4
R-2PK-3	RS-2NP-6	0.996063	D4
R-2PK-4	RS-2NP-6	0.992519	D4
R-2PK-5	RS-2NP-6	0.987695	D4
R-2PK-6	RS-2NP-6	0.993955	D4
R-2PK-7	RS-2NP-6	0.982393	D4
R-2PK-8	RS-2NP-6	0.989899	D4
R-2PK-9	RS-2NP-6	0.989477	D4
R-2NK-1	RS-2NP-7	0.964811	D4
R-2NK-2	RS-2NP-7	0.968791	D4
R-2NK-3	RS-2NP-7	0.985756	D4
R-2NK-4	RS-2NP-7	0.96174	D4
R-2NK-5	RS-2NP-7	0.977015	D4
R-2NK-6	RS-2NP-7	0.980522	D4
R-2NK-7	RS-2NP-7	0.986715	D4
R-2NK-8	RS-2NP-7	0.979255	D4
R-2NK-9	RS-2NP-7	0.986585	D4
R-2NP-1	RS-2NP-7	0.983417	D4
R-2NP-2	RS-2NP-7	0.979913	D4
R-2NP-3	RS-2NP-7	0.989077	D4
R-2NP-4	RS-2NP-7	0.982942	D4
R-2NP-5	RS-2NP-7	0.990262	D4
R-2NP-6	RS-2NP-7	0.961875	D4
R-2NP-7	RS-2NP-7	0.982512	D4
R-2NP-8	RS-2NP-7	0.987303	D4
R-2NP-9	RS-2NP-7	0.982635	D4
R-2NPK-1	RS-2NP-7	0.979377	D4
R-2NPK-3	RS-2NP-7	0.957869	D4
R-2NPK-4	RS-2NP-7	0.989173	D4
R-2NPK-5	RS-2NP-7	0.983059	D4
R-2NPK-6	RS-2NP-7	0.99037	D4
R-2NPK-7	RS-2NP-7	0.992114	D4
R-2NPK-9	RS-2NP-7	0.988023	D4
R-2PK-1	RS-2NP-7	0.988292	D4
R-2PK-2	RS-2NP-7	0.982009	D4
R-2PK-3	RS-2NP-7	0.992752	D4
R-2PK-4	RS-2NP-7	0.984649	D4
R-2PK-5	RS-2NP-7	0.979017	D4
R-2PK-6	RS-2NP-7	0.988803	D4
R-2PK-7	RS-2NP-7	0.967138	D4
R-2PK-8	RS-2NP-7	0.981511	D4
R-2PK-9	RS-2NP-7	0.980182	D4
R-2NK-1	RS-2NP-8	0.964655	D4
R-2NK-2	RS-2NP-8	0.970803	D4
R-2NK-3	RS-2NP-8	0.98626	D4
R-2NK-4	RS-2NP-8	0.961082	D4
R-2NK-5	RS-2NP-8	0.977081	D4
R-2NK-6	RS-2NP-8	0.980215	D4
R-2NK-7	RS-2NP-8	0.987243	D4
R-2NK-8	RS-2NP-8	0.979521	D4
R-2NK-9	RS-2NP-8	0.986006	D4
R-2NP-1	RS-2NP-8	0.984282	D4
R-2NP-2	RS-2NP-8	0.980393	D4
R-2NP-3	RS-2NP-8	0.98819	D4
R-2NP-4	RS-2NP-8	0.982584	D4
R-2NP-5	RS-2NP-8	0.990985	D4
R-2NP-6	RS-2NP-8	0.966535	D4
R-2NP-7	RS-2NP-8	0.983736	D4
R-2NP-8	RS-2NP-8	0.987888	D4
R-2NP-9	RS-2NP-8	0.982982	D4
R-2NPK-1	RS-2NP-8	0.979015	D4
R-2NPK-3	RS-2NP-8	0.95788	D4
R-2NPK-4	RS-2NP-8	0.989362	D4
R-2NPK-5	RS-2NP-8	0.983736	D4
R-2NPK-6	RS-2NP-8	0.990686	D4
R-2NPK-7	RS-2NP-8	0.991838	D4
R-2NPK-9	RS-2NP-8	0.988538	D4
R-2PK-1	RS-2NP-8	0.988964	D4
R-2PK-2	RS-2NP-8	0.982661	D4
R-2PK-3	RS-2NP-8	0.993028	D4
R-2PK-4	RS-2NP-8	0.985519	D4
R-2PK-5	RS-2NP-8	0.978234	D4
R-2PK-6	RS-2NP-8	0.988556	D4
R-2PK-7	RS-2NP-8	0.967917	D4
R-2PK-8	RS-2NP-8	0.981736	D4
R-2PK-9	RS-2NP-8	0.97991	D4
R-2NK-1	RS-2NP-9	0.968415	D4
R-2NK-2	RS-2NP-9	0.97151	D4
R-2NK-3	RS-2NP-9	0.987636	D4
R-2NK-4	RS-2NP-9	0.965731	D4
R-2NK-5	RS-2NP-9	0.979448	D4
R-2NK-6	RS-2NP-9	0.98284	D4
R-2NK-7	RS-2NP-9	0.987993	D4
R-2NK-8	RS-2NP-9	0.981486	D4
R-2NK-9	RS-2NP-9	0.987747	D4
R-2NP-1	RS-2NP-9	0.985502	D4
R-2NP-2	RS-2NP-9	0.98236	D4
R-2NP-3	RS-2NP-9	0.990204	D4
R-2NP-4	RS-2NP-9	0.984707	D4
R-2NP-5	RS-2NP-9	0.991612	D4
R-2NP-6	RS-2NP-9	0.963544	D4
R-2NP-7	RS-2NP-9	0.984786	D4
R-2NP-8	RS-2NP-9	0.988676	D4
R-2NP-9	RS-2NP-9	0.983883	D4
R-2NPK-1	RS-2NP-9	0.979883	D4
R-2NPK-3	RS-2NP-9	0.959899	D4
R-2NPK-4	RS-2NP-9	0.990278	D4
R-2NPK-5	RS-2NP-9	0.985244	D4
R-2NPK-6	RS-2NP-9	0.991324	D4
R-2NPK-7	RS-2NP-9	0.992762	D4
R-2NPK-9	RS-2NP-9	0.989517	D4
R-2PK-1	RS-2NP-9	0.989496	D4
R-2PK-2	RS-2NP-9	0.983765	D4
R-2PK-3	RS-2NP-9	0.993496	D4
R-2PK-4	RS-2NP-9	0.986167	D4
R-2PK-5	RS-2NP-9	0.979849	D4
R-2PK-6	RS-2NP-9	0.98952	D4
R-2PK-7	RS-2NP-9	0.970942	D4
R-2PK-8	RS-2NP-9	0.983268	D4
R-2PK-9	RS-2NP-9	0.981346	D4
R-2NK-1	RS-2NPK-1	0.975895	D4
R-2NK-2	RS-2NPK-1	0.977024	D4
R-2NK-3	RS-2NPK-1	0.99063	D4
R-2NK-4	RS-2NPK-1	0.973066	D4
R-2NK-5	RS-2NPK-1	0.98417	D4
R-2NK-6	RS-2NPK-1	0.986466	D4
R-2NK-7	RS-2NPK-1	0.991351	D4
R-2NK-8	RS-2NPK-1	0.98603	D4
R-2NK-9	RS-2NPK-1	0.990477	D4
R-2NP-1	RS-2NPK-1	0.988704	D4
R-2NP-2	RS-2NPK-1	0.986989	D4
R-2NP-3	RS-2NPK-1	0.991779	D4
R-2NP-4	RS-2NPK-1	0.987354	D4
R-2NP-5	RS-2NPK-1	0.993695	D4
R-2NP-6	RS-2NPK-1	0.971697	D4
R-2NP-7	RS-2NPK-1	0.98794	D4
R-2NP-8	RS-2NPK-1	0.991718	D4
R-2NP-9	RS-2NPK-1	0.987785	D4
R-2NPK-1	RS-2NPK-1	0.979224	D4
R-2NPK-3	RS-2NPK-1	0.964486	D4
R-2NPK-4	RS-2NPK-1	0.992347	D4
R-2NPK-5	RS-2NPK-1	0.988819	D4
R-2NPK-6	RS-2NPK-1	0.993111	D4
R-2NPK-7	RS-2NPK-1	0.994196	D4
R-2NPK-9	RS-2NPK-1	0.99196	D4
R-2PK-1	RS-2NPK-1	0.991764	D4
R-2PK-2	RS-2NPK-1	0.987667	D4
R-2PK-3	RS-2NPK-1	0.994866	D4
R-2PK-4	RS-2NPK-1	0.990198	D4
R-2PK-5	RS-2NPK-1	0.984227	D4
R-2PK-6	RS-2NPK-1	0.992322	D4
R-2PK-7	RS-2NPK-1	0.976445	D4
R-2PK-8	RS-2NPK-1	0.98597	D4
R-2PK-9	RS-2NPK-1	0.986067	D4
R-2NK-1	RS-2NPK-2	0.968569	D4
R-2NK-2	RS-2NPK-2	0.972655	D4
R-2NK-3	RS-2NPK-2	0.987506	D4
R-2NK-4	RS-2NPK-2	0.965664	D4
R-2NK-5	RS-2NPK-2	0.979874	D4
R-2NK-6	RS-2NPK-2	0.982653	D4
R-2NK-7	RS-2NPK-2	0.988917	D4
R-2NK-8	RS-2NPK-2	0.981643	D4
R-2NK-9	RS-2NPK-2	0.98752	D4
R-2NP-1	RS-2NPK-2	0.985697	D4
R-2NP-2	RS-2NPK-2	0.982826	D4
R-2NP-3	RS-2NPK-2	0.989972	D4
R-2NP-4	RS-2NPK-2	0.98409	D4
R-2NP-5	RS-2NPK-2	0.992279	D4
R-2NP-6	RS-2NPK-2	0.966355	D4
R-2NP-7	RS-2NPK-2	0.98529	D4
R-2NP-8	RS-2NPK-2	0.989424	D4
R-2NP-9	RS-2NPK-2	0.984864	D4
R-2NPK-1	RS-2NPK-2	0.981086	D4
R-2NPK-3	RS-2NPK-2	0.962447	D4
R-2NPK-4	RS-2NPK-2	0.990863	D4
R-2NPK-5	RS-2NPK-2	0.98521	D4
R-2NPK-6	RS-2NPK-2	0.991756	D4
R-2NPK-7	RS-2NPK-2	0.992847	D4
R-2NPK-9	RS-2NPK-2	0.989836	D4
R-2PK-1	RS-2NPK-2	0.989869	D4
R-2PK-2	RS-2NPK-2	0.983445	D4
R-2PK-3	RS-2NPK-2	0.993705	D4
R-2PK-4	RS-2NPK-2	0.986951	D4
R-2PK-5	RS-2NPK-2	0.979901	D4
R-2PK-6	RS-2NPK-2	0.990192	D4
R-2PK-7	RS-2NPK-2	0.97039	D4
R-2PK-8	RS-2NPK-2	0.98327	D4
R-2PK-9	RS-2NPK-2	0.982436	D4
R-2NK-1	RS-2NPK-3	0.972071	D4
R-2NK-2	RS-2NPK-3	0.975256	D4
R-2NK-3	RS-2NPK-3	0.988962	D4
R-2NK-4	RS-2NPK-3	0.968824	D4
R-2NK-5	RS-2NPK-3	0.982107	D4
R-2NK-6	RS-2NPK-3	0.984412	D4
R-2NK-7	RS-2NPK-3	0.989713	D4
R-2NK-8	RS-2NPK-3	0.983718	D4
R-2NK-9	RS-2NPK-3	0.988781	D4
R-2NP-1	RS-2NPK-3	0.986804	D4
R-2NP-2	RS-2NPK-3	0.984438	D4
R-2NP-3	RS-2NPK-3	0.991151	D4
R-2NP-4	RS-2NPK-3	0.985715	D4
R-2NP-5	RS-2NPK-3	0.992567	D4
R-2NP-6	RS-2NPK-3	0.967366	D4
R-2NP-7	RS-2NPK-3	0.986377	D4
R-2NP-8	RS-2NPK-3	0.990624	D4
R-2NP-9	RS-2NPK-3	0.98596	D4
R-2NPK-1	RS-2NPK-3	0.981345	D4
R-2NPK-3	RS-2NPK-3	0.962626	D4
R-2NPK-4	RS-2NPK-3	0.991244	D4
R-2NPK-5	RS-2NPK-3	0.986995	D4
R-2NPK-6	RS-2NPK-3	0.992245	D4
[truncated: 8,189 more rows]

## Sheet: Supplemental Figure 3C
R2	F	Pr..F.	Compartment	Stage
0.216128	2.94099	0.001	RE	D1
0.169118	2.03541	0.001	RE	D4
0.181196	2.36046	0.001	RE	D7
0.183656	2.32473	0.001	RE	D14
0.200408	2.67347	0.001	RE	D28
0.213816	2.90099	0.001	RE	D42
0.122917	1.49486	0.037	RE	D60
0.330519	5.10151	0.001	RE	D72
0.479564	9.82896	0.001	RS	D1
0.53913	12.478	0.001	RS	D4
0.44595	8.58552	0.001	RS	D7
0.441721	8.43967	0.001	RS	D14
0.365521	6.14503	0.001	RS	D28
0.436247	8.25416	0.001	RS	D42
0.316348	4.78157	0.001	RS	D60
0.515802	11.3629	0.001	RS	D72
