# Supplementary material for: Dynamic root microbiome sustains soybean productivity under unbalanced fertilization
Source: Nat Commun. 2024 Feb 23;15:1668. doi: 10.1038/s41467-024-45925-5 (PMC10891064; doi:10.1038/s41467-024-45925-5)
Supplement: Supplementary file 4 — Source Data [file 41467_2024_45925_MOESM4_ESM.zip › Source Data/Supplemental Figure 4.xlsx]

## Sheet: Supplemental Figure 4A-C
Sample	Shannon		Figure 4A Bulk Soil Statistical test
BS-NK-1	8.44804		Control	Treatment	P-value	Symbol
BS-NK-2	8.64672		Ctrl	-N	0.140053
BS-NK-3	8.57289		Ctrl	-P	0.0424113	*
BS-NK-4	8.32748		Ctrl	-K	0.56079
BS-NK-5	8.55975
BS-NK-6	8.6758
BS-NK-7	8.60673
BS-NK-8	8.59512
BS-NK-9	8.52103
BS-NP-1	8.90899
BS-NP-2	8.74568
BS-NP-3	8.68689
BS-NP-4	8.82372
BS-NP-5	8.72709
BS-NP-6	8.80153
BS-NP-7	8.6989
BS-NP-8	8.49376
BS-NP-9	8.81496
BS-NPK-1	8.57342
BS-NPK-2	8.6451
BS-NPK-3	8.84214
BS-NPK-4	8.65319
BS-NPK-5	8.59632
BS-NPK-6	8.86673
BS-NPK-7	8.66768
BS-NPK-8	8.71127
BS-NPK-9	8.85751
BS-PK-1	8.78729
BS-PK-2	8.87168
BS-PK-3	8.85454
BS-PK-4	8.80105
BS-PK-5	8.81645
BS-PK-6	8.95597
BS-PK-7	8.852
BS-PK-8	8.67556
BS-PK-9	8.76286
RS-1NK-1	8.37049
RS-1NK-2	8.04074
RS-1NK-3	8.28193
RS-1NK-4	8.21208
RS-1NK-5	7.96552
RS-1NK-6	8.25443
RS-1NK-7	8.24015
RS-1NK-8	8.31297
RS-1NK-9	8.46788
RS-1NP-1	7.87337
RS-1NP-2	8.58339
RS-1NP-3	8.03817
RS-1NP-4	8.09248
RS-1NP-5	8.3103
RS-1NP-6	8.22043
RS-1NP-7	8.53206
RS-1NP-8	7.91858
RS-1NP-9	7.77376
RS-1NPK-1	8.20138
RS-1NPK-2	7.86943
RS-1NPK-3	7.7812
RS-1NPK-4	7.62909
RS-1NPK-5	7.71403
RS-1NPK-6	8.23515
RS-1NPK-7	7.97372
RS-1NPK-8	7.85753
RS-1NPK-9	7.71054
RS-1PK-1	8.64848
RS-1PK-2	8.55244
RS-1PK-3	7.81078
RS-1PK-4	8.26945
RS-1PK-5	8.28507
RS-1PK-6	8.35616
RS-1PK-7	8.15419
RS-1PK-8	7.42513
RS-1PK-9	8.50555
RS-2NK-1	8.71441
RS-2NK-2	8.56693
RS-2NK-3	8.67244
RS-2NK-4	8.57004
RS-2NK-5	8.57818
RS-2NK-6	8.65192
RS-2NK-7	8.62027
RS-2NK-8	8.32946
RS-2NK-9	8.7407
RS-2NP-1	8.59722
RS-2NP-2	8.58736
RS-2NP-3	8.55793
RS-2NP-4	8.73634
RS-2NP-5	8.6091
RS-2NP-6	8.44842
RS-2NP-7	8.5009
RS-2NP-8	8.48067
RS-2NP-9	8.39414
RS-2NPK-1	8.52508
RS-2NPK-2	8.50738
RS-2NPK-3	8.5582
RS-2NPK-4	8.59932
RS-2NPK-5	8.17712
RS-2NPK-6	8.57439
RS-2NPK-7	8.44057
RS-2NPK-8	8.35
RS-2NPK-9	8.67065
RS-2PK-1	8.75941
RS-2PK-2	8.78143
RS-2PK-3	8.57154
RS-2PK-4	8.58971
RS-2PK-5	8.69457
RS-2PK-6	8.85901
RS-2PK-7	8.87098
RS-2PK-8	8.75852
RS-2PK-9	8.68563
RS-3NK-1	7.97295
RS-3NK-2	8.19722
RS-3NK-3	7.95558
RS-3NK-4	8.32971
RS-3NK-5	8.21404
RS-3NK-6	7.62411
RS-3NK-7	8.63203
RS-3NK-8	8.19137
RS-3NK-9	7.94157
RS-3NP-1	8.01068
RS-3NP-2	7.9619
RS-3NP-3	7.6328
RS-3NP-4	8.22179
RS-3NP-5	7.42914
RS-3NP-6	7.61543
RS-3NP-7	7.81661
RS-3NP-8	8.3208
RS-3NP-9	7.79041
RS-3NPK-1	8.29291
RS-3NPK-2	8.31045
RS-3NPK-3	7.63364
RS-3NPK-4	7.63523
RS-3NPK-5	8.50657
RS-3NPK-6	8.23043
RS-3NPK-7	7.50198
RS-3NPK-8	8.17742
RS-3NPK-9	7.91792
RS-3PK-1	8.35591
RS-3PK-2	8.46237
RS-3PK-3	8.61588
RS-3PK-4	8.32799
RS-3PK-5	8.34585
RS-3PK-6	8.2704
RS-3PK-7	8.69979
RS-3PK-8	8.16638
RS-3PK-9	8.18147
RS-4NK-1	8.52544
RS-4NK-2	7.92712
RS-4NK-3	8.1696
RS-4NK-4	7.38244
RS-4NK-5	8.01674
RS-4NK-6	8.04217
RS-4NK-7	8.25771
RS-4NK-8	8.5342
RS-4NK-9	8.09899
RS-4NP-1	8.19274
RS-4NP-2	7.85518
RS-4NP-3	7.7282
RS-4NP-4	8.20315
RS-4NP-5	8.08928
RS-4NP-6	8.22455
RS-4NP-7	8.50239
RS-4NP-8	7.35383
RS-4NP-9	7.51159
RS-4NPK-1	7.89322
RS-4NPK-2	7.7936
RS-4NPK-3	7.83698
RS-4NPK-4	8.07387
RS-4NPK-5	8.08423
RS-4NPK-6	8.21953
RS-4NPK-7	7.85172
RS-4NPK-8	7.84047
RS-4NPK-9	8.13997
RS-4PK-1	8.03194
RS-4PK-2	8.67893
RS-4PK-3	8.4234
RS-4PK-4	8.0554
RS-4PK-5	8.4732
RS-4PK-6	8.09992
RS-4PK-7	8.76857
RS-4PK-8	8.26097
RS-4PK-9	8.58446
RS-5NK-1	8.51936
RS-5NK-2	8.21592
RS-5NK-3	7.43035
RS-5NK-4	7.167
RS-5NK-5	8.34361
RS-5NK-6	8.38402
RS-5NK-7	8.07284
RS-5NK-8	8.45356
RS-5NK-9	8.22156
RS-5NP-1	8.28184
RS-5NP-2	7.81884
RS-5NP-3	7.27839
RS-5NP-4	7.50233
RS-5NP-5	7.91434
RS-5NP-6	8.0753
RS-5NP-7	8.37991
RS-5NP-8	7.70707
RS-5NP-9	7.95782
RS-5NPK-1	8.31005
RS-5NPK-2	8.30152
RS-5NPK-3	8.29608
RS-5NPK-4	8.44606
RS-5NPK-5	7.76311
RS-5NPK-6	8.06086
RS-5NPK-7	8.2983
RS-5NPK-8	7.21132
RS-5NPK-9	7.95423
RS-5PK-1	8.00187
RS-5PK-2	7.88479
RS-5PK-3	7.31248
RS-5PK-4	7.95512
RS-5PK-5	7.47278
RS-5PK-6	8.32718
RS-5PK-7	8.0999
RS-5PK-8	7.94958
RS-5PK-9	7.81034
RS-6NK-1	7.70951
RS-6NK-2	8.59228
RS-6NK-3	8.3846
RS-6NK-4	8.49302
RS-6NK-5	8.63437
RS-6NK-6	8.62432
RS-6NK-7	8.31651
RS-6NK-8	8.69314
RS-6NK-9	8.7259
RS-6NP-1	7.33054
RS-6NP-2	8.3823
RS-6NP-3	8.20141
RS-6NP-4	7.99586
RS-6NP-5	8.41898
RS-6NP-6	7.4211
RS-6NP-7	8.16838
RS-6NP-8	8.437
RS-6NP-9	8.55591
RS-6NPK-1	8.08863
RS-6NPK-2	7.17275
RS-6NPK-3	8.3753
RS-6NPK-4	8.55169
RS-6NPK-5	7.00457
RS-6NPK-6	8.11985
RS-6NPK-7	8.42901
RS-6NPK-8	7.53011
RS-6NPK-9	8.0275
RS-6PK-1	6.99782
RS-6PK-2	7.8422
RS-6PK-3	8.21899
RS-6PK-4	6.82749
RS-6PK-5	8.2036
RS-6PK-6	6.97359
RS-6PK-7	8.12572
RS-6PK-8	8.57572
RS-6PK-9	8.49505
RS-7NK-1	8.28424
RS-7NK-2	7.9773
RS-7NK-3	7.87203
RS-7NK-4	8.46232
RS-7NK-5	8.21811
RS-7NK-6	7.07839
RS-7NK-7	8.31686
RS-7NK-9	8.52492
RS-7NP-1	7.71139
RS-7NP-2	7.12312
RS-7NP-3	6.40558
RS-7NP-4	8.17074
RS-7NP-5	8.45655
RS-7NP-6	7.75194
RS-7NP-7	7.66032
RS-7NP-8	7.84358
RS-7NP-9	8.05894
RS-7NPK-1	7.9864
RS-7NPK-2	7.66341
RS-7NPK-3	6.53581
RS-7NPK-4	6.40661
RS-7NPK-5	7.9239
RS-7NPK-6	6.66397
RS-7NPK-7	7.31001
RS-7NPK-8	7.04669
RS-7NPK-9	7.52446
RS-7PK-1	7.13118
RS-7PK-2	7.99825
RS-7PK-3	8.10952
RS-7PK-4	6.01424
RS-7PK-5	6.94414
RS-7PK-6	7.51032
RS-7PK-7	7.3226
RS-7PK-8	6.45972
RS-7PK-9	7.16559
RS-8NK-1	8.82547
RS-8NK-2	8.78547
RS-8NK-3	8.28628
RS-8NK-4	8.27174
RS-8NK-5	8.69597
RS-8NK-6	7.88021
RS-8NK-7	8.80056
RS-8NK-8	8.40295
RS-8NK-9	8.73681
RS-8NP-1	7.41105
RS-8NP-2	5.94456
RS-8NP-3	6.68551
RS-8NP-4	6.70281
RS-8NP-5	5.88253
RS-8NP-6	6.38674
RS-8NP-7	6.1685
RS-8NP-8	6.3371
RS-8NP-9	5.80915
RS-8NPK-1	6.08362
RS-8NPK-2	7.28371
RS-8NPK-3	7.1564
RS-8NPK-4	6.27943
RS-8NPK-5	7.00224
RS-8NPK-6	5.68551
RS-8NPK-7	7.17476
RS-8NPK-8	5.91145
RS-8NPK-9	6.62373
RS-8PK-1	6.44494
RS-8PK-2	7.10136
RS-8PK-3	6.20992
RS-8PK-4	5.32997
RS-8PK-5	6.76877
RS-8PK-6	6.12146
RS-8PK-7	7.83086
RS-8PK-8	5.98208
RS-8PK-9	7.24556
R-1NK-1	6.1976
R-1NK-2	7.23883
R-1NK-3	6.60997
R-1NK-4	6.10655
R-1NK-5	7.43118
R-1NK-6	7.09431
R-1NK-7	6.72029
R-1NK-8	6.80082
R-1NK-9	6.45345
R-1NP-1	7.34584
R-1NP-2	7.74677
R-1NP-3	5.63288
R-1NP-4	6.04085
R-1NP-5	7.29271
R-1NP-6	7.43273
R-1NP-7	7.241
R-1NP-8	7.25707
R-1NP-9	6.04501
R-1NPK-1	7.12527
R-1NPK-2	6.70262
R-1NPK-3	6.91614
R-1NPK-4	6.85391
R-1NPK-5	6.99369
R-1NPK-6	7.69297
R-1NPK-7	6.79902
R-1NPK-8	7.19717
R-1NPK-9	7.36411
R-1PK-1	6.75073
R-1PK-2	7.25714
R-1PK-3	7.00897
R-1PK-4	7.03643
R-1PK-5	6.0162
R-1PK-6	6.7891
R-1PK-7	7.27497
R-1PK-8	6.88707
R-1PK-9	5.83939
R-2NK-1	7.51828
R-2NK-2	5.38746
R-2NK-3	6.914
R-2NK-4	7.78931
R-2NK-5	6.98963
R-2NK-6	7.21595
R-2NK-7	6.61236
R-2NK-8	7.33162
R-2NK-9	6.41542
R-2NP-1	6.43732
R-2NP-2	6.90657
R-2NP-3	6.18219
R-2NP-4	6.76637
R-2NP-5	6.03741
R-2NP-6	6.71781
R-2NP-7	6.56531
R-2NP-8	6.3221
R-2NP-9	6.4485
R-2NPK-1	6.23916
R-2NPK-3	6.70728
R-2NPK-4	6.55859
R-2NPK-5	6.6143
R-2NPK-6	6.36147
R-2NPK-7	6.43037
R-2NPK-9	6.73189
R-2PK-1	6.89927
R-2PK-2	7.45419
R-2PK-3	6.52156
R-2PK-4	6.93715
R-2PK-5	6.0105
R-2PK-6	6.32046
R-2PK-7	7.56656
R-2PK-8	6.83503
R-2PK-9	7.13893
R-3NK-1	5.38717
R-3NK-2	7.1448
R-3NK-3	6.20054
R-3NK-4	6.05602
R-3NK-5	7.16432
R-3NK-6	4.5389
R-3NK-7	6.04312
R-3NK-8	7.0542
R-3NK-9	6.58915
R-3NP-1	5.21257
R-3NP-2	6.45326
R-3NP-3	5.8116
R-3NP-4	5.99319
R-3NP-5	5.42629
R-3NP-6	6.57614
R-3NP-7	5.85809
R-3NP-8	6.97632
R-3NP-9	5.47703
R-3NPK-1	6.60351
R-3NPK-2	6.58914
R-3NPK-3	5.90653
R-3NPK-4	6.99232
R-3NPK-5	6.22253
R-3NPK-6	6.50315
R-3NPK-7	6.46675
R-3NPK-8	7.40967
R-3NPK-9	5.56009
R-3PK-1	6.27027
R-3PK-2	6.12511
R-3PK-3	7.35214
R-3PK-4	6.10945
R-3PK-5	6.36425
R-3PK-6	7.68835
R-3PK-7	7.69551
R-3PK-8	6.20556
R-3PK-9	7.42379
R-4NK-1	5.59899
R-4NK-2	5.24994
R-4NK-3	6.26699
R-4NK-4	4.88107
R-4NK-5	4.93472
R-4NK-6	5.21044
R-4NK-7	6.18422
R-4NK-8	5.33491
R-4NK-9	4.7173
R-4NP-1	6.01384
R-4NP-2	5.33906
R-4NP-3	5.73025
R-4NP-4	5.64939
R-4NP-5	5.44368
R-4NP-6	5.04024
R-4NP-8	5.28374
R-4NP-9	5.10472
R-4NPK-1	5.30123
R-4NPK-2	5.53056
R-4NPK-3	5.48072
R-4NPK-4	5.34263
R-4NPK-5	5.74081
R-4NPK-6	6.07932
R-4NPK-7	5.92476
R-4NPK-8	5.69563
R-4NPK-9	4.19461
R-4PK-1	5.17677
R-4PK-2	6.33506
R-4PK-3	5.4359
R-4PK-4	5.24581
R-4PK-5	5.61227
R-4PK-6	5.34562
R-4PK-7	5.59993
R-4PK-8	4.60603
R-4PK-9	6.29279
R-5NK-1	6.58501
R-5NK-2	6.23083
R-5NK-3	5.73437
R-5NK-4	6.24761
R-5NK-5	6.46694
R-5NK-6	7.10541
R-5NK-7	6.4131
R-5NK-8	7.59539
R-5NK-9	7.08278
R-5NP-1	6.45542
R-5NP-2	6.48915
R-5NP-3	5.87116
R-5NP-4	6.33942
R-5NP-5	5.28353
R-5NP-6	6.70967
R-5NP-7	6.60785
R-5NP-8	5.93716
R-5NP-9	5.89783
R-5NPK-1	6.74589
R-5NPK-2	6.4526
R-5NPK-3	6.55583
R-5NPK-4	6.52484
R-5NPK-5	6.20764
R-5NPK-6	6.19239
R-5NPK-7	6.52916
R-5NPK-8	6.08985
R-5NPK-9	6.60164
R-5PK-1	5.96495
R-5PK-2	6.43257
R-5PK-3	6.21891
R-5PK-4	6.20744
R-5PK-5	5.90392
R-5PK-6	5.80682
R-5PK-7	6.39674
R-5PK-8	5.84852
R-5PK-9	5.82473
R-6NK-1	6.74253
R-6NK-2	5.17203
R-6NK-3	6.48877
R-6NK-4	6.68102
R-6NK-5	5.9188
R-6NK-6	6.02133
R-6NK-7	6.49904
R-6NK-8	5.81758
R-6NK-9	7.29508
R-6NP-1	6.17979
R-6NP-2	6.75246
R-6NP-3	6.44446
R-6NP-4	6.71059
R-6NP-5	6.53263
R-6NP-6	6.58406
R-6NP-7	4.5898
R-6NP-8	6.86402
R-6NP-9	6.45316
R-6NPK-1	6.68253
R-6NPK-2	6.43004
R-6NPK-3	6.57087
R-6NPK-4	6.72957
R-6NPK-5	5.73566
R-6NPK-6	6.63976
R-6NPK-7	6.43175
R-6NPK-8	6.08573
R-6NPK-9	6.73698
R-6PK-1	7.20275
R-6PK-2	4.20655
R-6PK-3	6.99174
R-6PK-4	5.90359
R-6PK-5	6.13015
R-6PK-6	6.38787
R-6PK-7	6.97505
R-6PK-8	6.33758
R-6PK-9	7.07293
R-7NK-1	5.82372
R-7NK-2	6.06367
R-7NK-3	5.87783
R-7NK-4	5.50937
R-7NK-5	4.94934
R-7NK-6	6.54877
R-7NK-7	5.81915
R-7NK-8	6.78501
R-7NK-9	6.2657
R-7NP-1	6.48226
R-7NP-2	6.68942
R-7NP-3	6.23244
R-7NP-4	7.15171
R-7NP-5	5.82149
R-7NP-6	4.89792
R-7NP-7	4.4893
R-7NP-8	6.0029
R-7NP-9	5.35299
R-7NPK-1	3.14828
R-7NPK-2	6.37845
R-7NPK-3	6.07826
R-7NPK-4	5.5788
R-7NPK-5	5.78081
R-7NPK-6	5.64066
R-7NPK-7	3.98661
R-7NPK-8	6.78184
R-7NPK-9	6.34319
R-7PK-1	7.15825
R-7PK-2	6.32831
R-7PK-3	6.24227
R-7PK-4	6.07093
R-7PK-5	5.95555
R-7PK-6	5.26587
R-7PK-7	6.54895
R-7PK-8	4.85827
R-7PK-9	5.04381
R-8NK-1	6.83764
R-8NK-2	6.3188
R-8NK-3	6.62007
R-8NK-4	6.39546
R-8NK-5	6.26509
R-8NK-7	6.28226
R-8NK-8	6.38242
R-8NK-9	6.38278
R-8NP-1	6.02409
R-8NP-2	6.13752
R-8NP-3	5.89069
R-8NP-4	6.35252
R-8NP-5	5.28286
R-8NP-6	5.27577
R-8NP-7	2.46655
R-8NP-8	3.44612
R-8NP-9	5.26819
R-8NPK-1	6.60233
R-8NPK-2	6.71981
R-8NPK-3	6.41574
R-8NPK-4	6.67908
R-8NPK-5	6.72155
R-8NPK-6	6.57346
R-8NPK-7	6.61981
R-8NPK-8	6.85124
R-8NPK-9	6.7347
R-8PK-1	7.40963
R-8PK-2	6.72743
R-8PK-3	6.50528
R-8PK-4	6.83504
R-8PK-5	6.0401
R-8PK-6	6.44253
R-8PK-7	6.80564
R-8PK-8	6.50398
R-8PK-9	6.75531

## Sheet: Supplemental Figure 4D
	BS-NK-1	BS-NK-2	BS-NK-3	BS-NK-4	BS-NK-5	BS-NK-6	BS-NK-7	BS-NK-8	BS-NK-9	BS-NP-1	BS-NP-2	BS-NP-3	BS-NP-4	BS-NP-5	BS-NP-6	BS-NP-7	BS-NP-8	BS-NP-9	BS-NPK-1	BS-NPK-2	BS-NPK-3	BS-NPK-4	BS-NPK-5	BS-NPK-6	BS-NPK-7	BS-NPK-8	BS-NPK-9	BS-PK-1	BS-PK-2	BS-PK-3	BS-PK-4	BS-PK-5	BS-PK-6	BS-PK-7	BS-PK-8	BS-PK-9	RS-1NK-1	RS-1NK-2	RS-1NK-3	RS-1NK-4	RS-1NK-5	RS-1NK-6	RS-1NK-7	RS-1NK-8	RS-1NK-9	RS-1NP-1	RS-1NP-2	RS-1NP-3	RS-1NP-4
BS-NK-1	0	0.537864	0.614563	0.471845	0.547573	0.563107	0.48932	0.604854	0.591262	0.581553	0.578641	0.560194	0.592233	0.586408	0.572816	0.56699	0.514563	0.594175	0.576699	0.535922	0.568932	0.551456	0.516505	0.568932	0.561165	0.545631	0.571845	0.748544	0.746602	0.759223	0.751456	0.766019	0.759223	0.767961	0.751456	0.747573	0.71165	0.68835	0.683495	0.669903	0.68835	0.745631	0.697087	0.637864	0.637864	0.729126	0.716505	0.695146	0.679612
BS-NK-2	0.537864	0	0.572816	0.54466	0.484466	0.525243	0.556311	0.559223	0.571845	0.559223	0.572816	0.551456	0.558252	0.551456	0.574757	0.547573	0.516505	0.552427	0.545631	0.53301	0.566019	0.538835	0.530097	0.553398	0.537864	0.534951	0.565049	0.7	0.7	0.729126	0.709709	0.703883	0.716505	0.695146	0.714563	0.695146	0.668932	0.659223	0.659223	0.643689	0.645631	0.721359	0.643689	0.619417	0.61165	0.704854	0.683495	0.667961	0.661165
BS-NK-3	0.614563	0.572816	0	0.625243	0.576699	0.586408	0.619417	0.518447	0.538835	0.579612	0.576699	0.580583	0.607767	0.587379	0.606796	0.594175	0.586408	0.600971	0.571845	0.586408	0.608738	0.591262	0.58932	0.621359	0.573786	0.594175	0.629126	0.735922	0.717476	0.699029	0.725243	0.716505	0.705825	0.726214	0.698058	0.681553	0.698058	0.706796	0.713592	0.671845	0.683495	0.742718	0.691262	0.654369	0.668932	0.735922	0.697087	0.685437	0.672816
BS-NK-4	0.471845	0.54466	0.625243	0	0.534951	0.570874	0.479612	0.600971	0.587379	0.591262	0.578641	0.545631	0.582524	0.578641	0.594175	0.558252	0.505825	0.61165	0.533981	0.530097	0.566019	0.536893	0.526214	0.590291	0.553398	0.563107	0.586408	0.757282	0.752427	0.766019	0.75534	0.76699	0.754369	0.75534	0.763107	0.762136	0.719417	0.690291	0.691262	0.678641	0.682524	0.760194	0.68835	0.636893	0.627184	0.721359	0.721359	0.694175	0.67767
BS-NK-5	0.547573	0.484466	0.576699	0.534951	0	0.532039	0.529126	0.557282	0.568932	0.570874	0.548544	0.558252	0.570874	0.537864	0.573786	0.524272	0.520388	0.570874	0.536893	0.530097	0.56699	0.538835	0.54466	0.568932	0.541748	0.53301	0.563107	0.725243	0.715534	0.72233	0.720388	0.716505	0.732039	0.734951	0.703883	0.707767	0.67767	0.670874	0.651456	0.64466	0.651456	0.726214	0.661165	0.613592	0.618447	0.702913	0.694175	0.66699	0.635922
BS-NK-6	0.563107	0.525243	0.586408	0.570874	0.532039	0	0.552427	0.57767	0.571845	0.557282	0.542718	0.543689	0.560194	0.559223	0.549515	0.531068	0.527184	0.558252	0.572816	0.537864	0.572816	0.547573	0.536893	0.561165	0.552427	0.532039	0.565049	0.704854	0.687379	0.698058	0.696117	0.696117	0.71068	0.702913	0.694175	0.700971	0.693204	0.675728	0.67767	0.664078	0.681553	0.734951	0.664078	0.632039	0.619417	0.702913	0.678641	0.685437	0.674757
BS-NK-7	0.48932	0.556311	0.619417	0.479612	0.529126	0.552427	0	0.586408	0.601942	0.587379	0.55534	0.55534	0.560194	0.569903	0.587379	0.556311	0.5	0.605825	0.556311	0.523301	0.580583	0.554369	0.524272	0.583495	0.554369	0.545631	0.572816	0.74466	0.752427	0.758252	0.741748	0.759223	0.762136	0.769903	0.74466	0.754369	0.702913	0.673786	0.682524	0.659223	0.686408	0.752427	0.68835	0.627184	0.633981	0.72233	0.71068	0.698058	0.680583
BS-NK-8	0.604854	0.559223	0.518447	0.600971	0.557282	0.57767	0.586408	0	0.52233	0.579612	0.543689	0.572816	0.580583	0.546602	0.576699	0.565049	0.554369	0.57767	0.575728	0.579612	0.584466	0.574757	0.582524	0.591262	0.564078	0.583495	0.583495	0.708738	0.724272	0.692233	0.703883	0.71068	0.694175	0.719417	0.700971	0.671845	0.7	0.716505	0.716505	0.693204	0.696117	0.732039	0.690291	0.669903	0.660194	0.721359	0.695146	0.665049	0.670874
BS-NK-9	0.591262	0.571845	0.538835	0.587379	0.568932	0.571845	0.601942	0.52233	0	0.582524	0.566019	0.568932	0.576699	0.564078	0.584466	0.574757	0.558252	0.600971	0.553398	0.576699	0.604854	0.561165	0.569903	0.599029	0.551456	0.572816	0.591262	0.708738	0.704854	0.669903	0.68835	0.703883	0.686408	0.692233	0.697087	0.671845	0.681553	0.685437	0.698058	0.672816	0.668932	0.718447	0.65534	0.65534	0.633981	0.712621	0.683495	0.673786	0.661165
BS-NP-1	0.581553	0.559223	0.579612	0.591262	0.570874	0.557282	0.587379	0.579612	0.582524	0	0.580583	0.570874	0.538835	0.569903	0.547573	0.578641	0.565049	0.549515	0.573786	0.587379	0.567961	0.556311	0.559223	0.568932	0.571845	0.572816	0.579612	0.673786	0.68835	0.685437	0.674757	0.7	0.690291	0.691262	0.681553	0.664078	0.658252	0.64466	0.671845	0.636893	0.651456	0.702913	0.652427	0.64466	0.632039	0.686408	0.672816	0.657282	0.650485
BS-NP-2	0.578641	0.572816	0.576699	0.578641	0.548544	0.542718	0.55534	0.543689	0.566019	0.580583	0	0.552427	0.569903	0.537864	0.553398	0.551456	0.536893	0.549515	0.53301	0.550485	0.580583	0.538835	0.539806	0.567961	0.530097	0.565049	0.560194	0.708738	0.71165	0.708738	0.701942	0.721359	0.713592	0.720388	0.701942	0.72233	0.692233	0.684466	0.672816	0.661165	0.678641	0.727184	0.675728	0.643689	0.629126	0.707767	0.669903	0.663107	0.649515
BS-NP-3	0.560194	0.551456	0.580583	0.545631	0.558252	0.543689	0.55534	0.572816	0.568932	0.570874	0.552427	0	0.567961	0.540777	0.570874	0.542718	0.509709	0.557282	0.550485	0.527184	0.565049	0.551456	0.538835	0.569903	0.537864	0.537864	0.581553	0.735922	0.737864	0.736893	0.740777	0.75534	0.741748	0.735922	0.740777	0.71165	0.696117	0.666019	0.676699	0.636893	0.652427	0.729126	0.672816	0.627184	0.608738	0.691262	0.672816	0.660194	0.63301
BS-NP-4	0.592233	0.558252	0.607767	0.582524	0.570874	0.560194	0.560194	0.580583	0.576699	0.538835	0.569903	0.567961	0	0.558252	0.556311	0.551456	0.546602	0.541748	0.587379	0.566019	0.564078	0.562136	0.551456	0.572816	0.556311	0.560194	0.567961	0.679612	0.685437	0.698058	0.686408	0.680583	0.684466	0.691262	0.683495	0.698058	0.681553	0.695146	0.680583	0.670874	0.678641	0.724272	0.662136	0.635922	0.619417	0.684466	0.671845	0.672816	0.654369
BS-NP-5	0.586408	0.551456	0.587379	0.578641	0.537864	0.559223	0.569903	0.546602	0.564078	0.569903	0.537864	0.540777	0.558252	0	0.543689	0.548544	0.526214	0.565049	0.536893	0.576699	0.56699	0.546602	0.566019	0.566019	0.540777	0.56699	0.563107	0.709709	0.715534	0.717476	0.714563	0.717476	0.719417	0.720388	0.695146	0.709709	0.68835	0.680583	0.685437	0.687379	0.682524	0.756311	0.678641	0.662136	0.642718	0.712621	0.676699	0.671845	0.666019
BS-NP-6	0.572816	0.574757	0.606796	0.594175	0.573786	0.549515	0.587379	0.576699	0.584466	0.547573	0.553398	0.570874	0.556311	0.543689	0	0.553398	0.547573	0.545631	0.567961	0.570874	0.560194	0.558252	0.581553	0.559223	0.56699	0.574757	0.547573	0.692233	0.68835	0.699029	0.674757	0.708738	0.687379	0.703883	0.686408	0.67767	0.663107	0.670874	0.686408	0.681553	0.686408	0.729126	0.671845	0.653398	0.637864	0.699029	0.682524	0.668932	0.666019
BS-NP-7	0.56699	0.547573	0.594175	0.558252	0.524272	0.531068	0.556311	0.565049	0.574757	0.578641	0.551456	0.542718	0.551456	0.548544	0.553398	0	0.490291	0.562136	0.541748	0.532039	0.570874	0.531068	0.52233	0.547573	0.514563	0.514563	0.562136	0.733981	0.741748	0.742718	0.740777	0.748544	0.742718	0.728155	0.737864	0.738835	0.68835	0.67767	0.690291	0.671845	0.687379	0.739806	0.673786	0.643689	0.617476	0.714563	0.702913	0.659223	0.648544
BS-NP-8	0.514563	0.516505	0.586408	0.505825	0.520388	0.527184	0.5	0.554369	0.558252	0.565049	0.536893	0.509709	0.546602	0.526214	0.547573	0.490291	0	0.576699	0.532039	0.520388	0.572816	0.507767	0.502913	0.559223	0.517476	0.508738	0.562136	0.736893	0.738835	0.748544	0.735922	0.750485	0.741748	0.737864	0.736893	0.717476	0.681553	0.653398	0.65534	0.643689	0.654369	0.701942	0.642718	0.606796	0.607767	0.686408	0.676699	0.631068	0.635922
BS-NP-9	0.594175	0.552427	0.600971	0.61165	0.570874	0.558252	0.605825	0.57767	0.600971	0.549515	0.549515	0.557282	0.541748	0.565049	0.545631	0.562136	0.576699	0	0.579612	0.572816	0.564078	0.580583	0.566019	0.575728	0.554369	0.559223	0.575728	0.685437	0.670874	0.696117	0.673786	0.695146	0.680583	0.697087	0.674757	0.678641	0.67767	0.683495	0.665049	0.675728	0.665049	0.728155	0.663107	0.625243	0.638835	0.68932	0.65534	0.664078	0.651456
BS-NPK-1	0.576699	0.545631	0.571845	0.533981	0.536893	0.572816	0.556311	0.575728	0.553398	0.573786	0.53301	0.550485	0.587379	0.536893	0.567961	0.541748	0.532039	0.579612	0	0.531068	0.573786	0.521359	0.539806	0.550485	0.515534	0.535922	0.561165	0.704854	0.713592	0.719417	0.699029	0.717476	0.700971	0.714563	0.703883	0.700971	0.692233	0.669903	0.667961	0.656311	0.662136	0.732039	0.666019	0.621359	0.619417	0.698058	0.679612	0.667961	0.652427
BS-NPK-2	0.535922	0.53301	0.586408	0.530097	0.530097	0.537864	0.523301	0.579612	0.576699	0.587379	0.550485	0.527184	0.566019	0.576699	0.570874	0.532039	0.520388	0.572816	0.531068	0	0.554369	0.519417	0.494175	0.546602	0.521359	0.521359	0.546602	0.734951	0.748544	0.751456	0.757282	0.768932	0.741748	0.758252	0.748544	0.749515	0.690291	0.681553	0.674757	0.674757	0.67767	0.734951	0.671845	0.623301	0.632039	0.716505	0.695146	0.667961	0.666019
BS-NPK-3	0.568932	0.566019	0.608738	0.566019	0.56699	0.572816	0.580583	0.584466	0.604854	0.567961	0.580583	0.565049	0.564078	0.56699	0.560194	0.570874	0.572816	0.564078	0.573786	0.554369	0	0.566019	0.581553	0.53301	0.57767	0.559223	0.547573	0.683495	0.71165	0.720388	0.704854	0.716505	0.71165	0.687379	0.693204	0.7	0.679612	0.702913	0.680583	0.680583	0.680583	0.738835	0.676699	0.663107	0.633981	0.705825	0.692233	0.681553	0.66699
BS-NPK-4	0.551456	0.538835	0.591262	0.536893	0.538835	0.547573	0.554369	0.574757	0.561165	0.556311	0.538835	0.551456	0.562136	0.546602	0.558252	0.531068	0.507767	0.580583	0.521359	0.519417	0.566019	0	0.535922	0.547573	0.532039	0.543689	0.541748	0.739806	0.715534	0.733981	0.727184	0.73301	0.738835	0.727184	0.709709	0.716505	0.683495	0.675728	0.672816	0.657282	0.674757	0.730097	0.666019	0.628155	0.629126	0.716505	0.683495	0.662136	0.649515
BS-NPK-5	0.516505	0.530097	0.58932	0.526214	0.54466	0.536893	0.524272	0.582524	0.569903	0.559223	0.539806	0.538835	0.551456	0.566019	0.581553	0.52233	0.502913	0.566019	0.539806	0.494175	0.581553	0.535922	0	0.547573	0.515534	0.502913	0.560194	0.747573	0.748544	0.748544	0.751456	0.752427	0.729126	0.741748	0.742718	0.743689	0.71068	0.694175	0.683495	0.669903	0.668932	0.741748	0.668932	0.633981	0.640777	0.701942	0.687379	0.668932	0.663107
BS-NPK-6	0.568932	0.553398	0.621359	0.590291	0.568932	0.561165	0.583495	0.591262	0.599029	0.568932	0.567961	0.569903	0.572816	0.566019	0.559223	0.547573	0.559223	0.575728	0.550485	0.546602	0.53301	0.547573	0.547573	0	0.537864	0.536893	0.533981	0.683495	0.696117	0.713592	0.7	0.706796	0.713592	0.700971	0.697087	0.712621	0.684466	0.679612	0.665049	0.646602	0.676699	0.715534	0.678641	0.652427	0.647573	0.68835	0.681553	0.663107	0.648544
BS-NPK-7	0.561165	0.537864	0.573786	0.553398	0.541748	0.552427	0.554369	0.564078	0.551456	0.571845	0.530097	0.537864	0.556311	0.540777	0.56699	0.514563	0.517476	0.554369	0.515534	0.521359	0.57767	0.532039	0.515534	0.537864	0	0.521359	0.563107	0.701942	0.718447	0.719417	0.702913	0.709709	0.713592	0.71165	0.717476	0.708738	0.682524	0.657282	0.672816	0.638835	0.650485	0.707767	0.648544	0.63301	0.61068	0.693204	0.654369	0.657282	0.641748
BS-NPK-8	0.545631	0.534951	0.594175	0.563107	0.53301	0.532039	0.545631	0.583495	0.572816	0.572816	0.565049	0.537864	0.560194	0.56699	0.574757	0.514563	0.508738	0.559223	0.535922	0.521359	0.559223	0.543689	0.502913	0.536893	0.521359	0	0.534951	0.721359	0.712621	0.727184	0.720388	0.732039	0.728155	0.726214	0.71165	0.706796	0.690291	0.685437	0.651456	0.659223	0.662136	0.718447	0.656311	0.634951	0.625243	0.692233	0.667961	0.671845	0.64466
BS-NPK-9	0.571845	0.565049	0.629126	0.586408	0.563107	0.565049	0.572816	0.583495	0.591262	0.579612	0.560194	0.581553	0.567961	0.563107	0.547573	0.562136	0.562136	0.575728	0.561165	0.546602	0.547573	0.541748	0.560194	0.533981	0.563107	0.534951	0	0.687379	0.697087	0.696117	0.68932	0.701942	0.71068	0.696117	0.691262	0.684466	0.680583	0.687379	0.664078	0.665049	0.672816	0.702913	0.673786	0.643689	0.635922	0.706796	0.67767	0.669903	0.656311
BS-PK-1	0.748544	0.7	0.735922	0.757282	0.725243	0.704854	0.74466	0.708738	0.708738	0.673786	0.708738	0.735922	0.679612	0.709709	0.692233	0.733981	0.736893	0.685437	0.704854	0.734951	0.683495	0.739806	0.747573	0.683495	0.701942	0.721359	0.687379	0	0.564078	0.573786	0.541748	0.557282	0.558252	0.560194	0.537864	0.582524	0.712621	0.746602	0.774757	0.769903	0.762136	0.780583	0.743689	0.773786	0.757282	0.77767	0.754369	0.763107	0.740777
BS-PK-2	0.746602	0.7	0.717476	0.752427	0.715534	0.687379	0.752427	0.724272	0.704854	0.68835	0.71165	0.737864	0.685437	0.715534	0.68835	0.741748	0.738835	0.670874	0.713592	0.748544	0.71165	0.715534	0.748544	0.696117	0.718447	0.712621	0.697087	0.564078	0	0.615534	0.557282	0.564078	0.585437	0.575728	0.560194	0.603883	0.704854	0.74466	0.78835	0.772816	0.76699	0.782524	0.740777	0.763107	0.753398	0.787379	0.760194	0.770874	0.75534
BS-PK-3	0.759223	0.729126	0.699029	0.766019	0.72233	0.698058	0.758252	0.692233	0.669903	0.685437	0.708738	0.736893	0.698058	0.717476	0.699029	0.742718	0.748544	0.696117	0.719417	0.751456	0.720388	0.733981	0.748544	0.713592	0.719417	0.727184	0.696117	0.573786	0.615534	0	0.586408	0.607767	0.549515	0.58835	0.574757	0.54466	0.723301	0.74466	0.785437	0.761165	0.763107	0.769903	0.730097	0.763107	0.758252	0.762136	0.733981	0.769903	0.750485
BS-PK-4	0.751456	0.709709	0.725243	0.75534	0.720388	0.696117	0.741748	0.703883	0.68835	0.674757	0.701942	0.740777	0.686408	0.714563	0.674757	0.740777	0.735922	0.673786	0.699029	0.757282	0.704854	0.727184	0.751456	0.7	0.702913	0.720388	0.68932	0.541748	0.557282	0.586408	0	0.551456	0.546602	0.54466	0.55534	0.585437	0.713592	0.749515	0.771845	0.774757	0.766019	0.77767	0.734951	0.769903	0.754369	0.775728	0.741748	0.76699	0.761165
BS-PK-5	0.766019	0.703883	0.716505	0.76699	0.716505	0.696117	0.759223	0.71068	0.703883	0.7	0.721359	0.75534	0.680583	0.717476	0.708738	0.748544	0.750485	0.695146	0.717476	0.768932	0.716505	0.73301	0.752427	0.706796	0.709709	0.732039	0.701942	0.557282	0.564078	0.607767	0.551456	0	0.580583	0.546602	0.535922	0.603883	0.705825	0.756311	0.776699	0.767961	0.749515	0.75534	0.72233	0.781553	0.747573	0.779612	0.745631	0.769903	0.756311
BS-PK-6	0.759223	0.716505	0.705825	0.754369	0.732039	0.71068	0.762136	0.694175	0.686408	0.690291	0.713592	0.741748	0.684466	0.719417	0.687379	0.742718	0.741748	0.680583	0.700971	0.741748	0.71165	0.738835	0.729126	0.713592	0.713592	0.728155	0.71068	0.558252	0.585437	0.549515	0.546602	0.580583	0	0.566019	0.564078	0.563107	0.720388	0.760194	0.790291	0.778641	0.771845	0.779612	0.746602	0.780583	0.759223	0.778641	0.739806	0.765049	0.764078
BS-PK-7	0.767961	0.695146	0.726214	0.75534	0.734951	0.702913	0.769903	0.719417	0.692233	0.691262	0.720388	0.735922	0.691262	0.720388	0.703883	0.728155	0.737864	0.697087	0.714563	0.758252	0.687379	0.727184	0.741748	0.700971	0.71165	0.726214	0.696117	0.560194	0.575728	0.58835	0.54466	0.546602	0.566019	0	0.548544	0.568932	0.706796	0.749515	0.790291	0.775728	0.767961	0.76699	0.735922	0.785437	0.748544	0.779612	0.759223	0.776699	0.764078
BS-PK-8	0.751456	0.714563	0.698058	0.763107	0.703883	0.694175	0.74466	0.700971	0.697087	0.681553	0.701942	0.740777	0.683495	0.695146	0.686408	0.737864	0.736893	0.674757	0.703883	0.748544	0.693204	0.709709	0.742718	0.697087	0.717476	0.71165	0.691262	0.537864	0.560194	0.574757	0.55534	0.535922	0.564078	0.548544	0	0.557282	0.705825	0.733981	0.774757	0.765049	0.760194	0.782524	0.736893	0.762136	0.758252	0.784466	0.737864	0.760194	0.740777
BS-PK-9	0.747573	0.695146	0.681553	0.762136	0.707767	0.700971	0.754369	0.671845	0.671845	0.664078	0.72233	0.71165	0.698058	0.709709	0.67767	0.738835	0.717476	0.678641	0.700971	0.749515	0.7	0.716505	0.743689	0.712621	0.708738	0.706796	0.684466	0.582524	0.603883	0.54466	0.585437	0.603883	0.563107	0.568932	0.557282	0	0.699029	0.727184	0.768932	0.739806	0.757282	0.747573	0.728155	0.741748	0.74466	0.76699	0.716505	0.746602	0.738835
RS-1NK-1	0.71165	0.668932	0.698058	0.719417	0.67767	0.693204	0.702913	0.7	0.681553	0.658252	0.692233	0.696117	0.681553	0.68835	0.663107	0.68835	0.681553	0.67767	0.692233	0.690291	0.679612	0.683495	0.71068	0.684466	0.682524	0.690291	0.680583	0.712621	0.704854	0.723301	0.713592	0.705825	0.720388	0.706796	0.705825	0.699029	0	0.52233	0.568932	0.56699	0.55534	0.573786	0.537864	0.621359	0.609709	0.58835	0.600971	0.547573	0.551456
RS-1NK-2	0.68835	0.659223	0.706796	0.690291	0.670874	0.675728	0.673786	0.716505	0.685437	0.64466	0.684466	0.666019	0.695146	0.680583	0.670874	0.67767	0.653398	0.683495	0.669903	0.681553	0.702913	0.675728	0.694175	0.679612	0.657282	0.685437	0.687379	0.746602	0.74466	0.74466	0.749515	0.756311	0.760194	0.749515	0.733981	0.727184	0.52233	0	0.534951	0.525243	0.504854	0.576699	0.533981	0.540777	0.551456	0.51068	0.58835	0.51068	0.506796
RS-1NK-3	0.683495	0.659223	0.713592	0.691262	0.651456	0.67767	0.682524	0.716505	0.698058	0.671845	0.672816	0.676699	0.680583	0.685437	0.686408	0.690291	0.65534	0.665049	0.667961	0.674757	0.680583	0.672816	0.683495	0.665049	0.672816	0.651456	0.664078	0.774757	0.78835	0.785437	0.771845	0.776699	0.790291	0.790291	0.774757	0.768932	0.568932	0.534951	0	0.52233	0.545631	0.550485	0.543689	0.573786	0.545631	0.554369	0.596117	0.552427	0.540777
RS-1NK-4	0.669903	0.643689	0.671845	0.678641	0.64466	0.664078	0.659223	0.693204	0.672816	0.636893	0.661165	0.636893	0.670874	0.687379	0.681553	0.671845	0.643689	0.675728	0.656311	0.674757	0.680583	0.657282	0.669903	0.646602	0.638835	0.659223	0.665049	0.769903	0.772816	0.761165	0.774757	0.767961	0.778641	0.775728	0.765049	0.739806	0.56699	0.525243	0.52233	0	0.498058	0.585437	0.54466	0.56699	0.554369	0.551456	0.604854	0.521359	0.508738
RS-1NK-5	0.68835	0.645631	0.683495	0.682524	0.651456	0.681553	0.686408	0.696117	0.668932	0.651456	0.678641	0.652427	0.678641	0.682524	0.686408	0.687379	0.654369	0.665049	0.662136	0.67767	0.680583	0.674757	0.668932	0.676699	0.650485	0.662136	0.672816	0.762136	0.76699	0.763107	0.766019	0.749515	0.771845	0.767961	0.760194	0.757282	0.55534	0.504854	0.545631	0.498058	0	0.58835	0.530097	0.563107	0.553398	0.509709	0.604854	0.507767	0.47767
RS-1NK-6	0.745631	0.721359	0.742718	0.760194	0.726214	0.734951	0.752427	0.732039	0.718447	0.702913	0.727184	0.729126	0.724272	0.756311	0.729126	0.739806	0.701942	0.728155	0.732039	0.734951	0.738835	0.730097	0.741748	0.715534	0.707767	0.718447	0.702913	0.780583	0.782524	0.769903	0.77767	0.75534	0.779612	0.76699	0.782524	0.747573	0.573786	0.576699	0.550485	0.585437	0.58835	0	0.562136	0.633981	0.595146	0.570874	0.600971	0.553398	0.576699
RS-1NK-7	0.697087	0.643689	0.691262	0.68835	0.661165	0.664078	0.68835	0.690291	0.65534	0.652427	0.675728	0.672816	0.662136	0.678641	0.671845	0.673786	0.642718	0.663107	0.666019	0.671845	0.676699	0.666019	0.668932	0.678641	0.648544	0.656311	0.673786	0.743689	0.740777	0.730097	0.734951	0.72233	0.746602	0.735922	0.736893	0.728155	0.537864	0.533981	0.543689	0.54466	0.530097	0.562136	0	0.579612	0.549515	0.542718	0.578641	0.53301	0.518447
RS-1NK-8	0.637864	0.619417	0.654369	0.636893	0.613592	0.632039	0.627184	0.669903	0.65534	0.64466	0.643689	0.627184	0.635922	0.662136	0.653398	0.643689	0.606796	0.625243	0.621359	0.623301	0.663107	0.628155	0.633981	0.652427	0.63301	0.634951	0.643689	0.773786	0.763107	0.763107	0.769903	0.781553	0.780583	0.785437	0.762136	0.741748	0.621359	0.540777	0.573786	0.56699	0.563107	0.633981	0.579612	0	0.558252	0.583495	0.584466	0.564078	0.56699
RS-1NK-9	0.637864	0.61165	0.668932	0.627184	0.618447	0.619417	0.633981	0.660194	0.633981	0.632039	0.629126	0.608738	0.619417	0.642718	0.637864	0.617476	0.607767	0.638835	0.619417	0.632039	0.633981	0.629126	0.640777	0.647573	0.61068	0.625243	0.635922	0.757282	0.753398	0.758252	0.754369	0.747573	0.759223	0.748544	0.758252	0.74466	0.609709	0.551456	0.545631	0.554369	0.553398	0.595146	0.549515	0.558252	0	0.579612	0.615534	0.551456	0.566019
RS-1NP-1	0.729126	0.704854	0.735922	0.721359	0.702913	0.702913	0.72233	0.721359	0.712621	0.686408	0.707767	0.691262	0.684466	0.712621	0.699029	0.714563	0.686408	0.68932	0.698058	0.716505	0.705825	0.716505	0.701942	0.68835	0.693204	0.692233	0.706796	0.77767	0.787379	0.762136	0.775728	0.779612	0.778641	0.779612	0.784466	0.76699	0.58835	0.51068	0.554369	0.551456	0.509709	0.570874	0.542718	0.583495	0.579612	0	0.591262	0.51165	0.51068
RS-1NP-2	0.716505	0.683495	0.697087	0.721359	0.694175	0.678641	0.71068	0.695146	0.683495	0.672816	0.669903	0.672816	0.671845	0.676699	0.682524	0.702913	0.676699	0.65534	0.679612	0.695146	0.692233	0.683495	0.687379	0.681553	0.654369	0.667961	0.67767	0.754369	0.760194	0.733981	0.741748	0.745631	0.739806	0.759223	0.737864	0.716505	0.600971	0.58835	0.596117	0.604854	0.604854	0.600971	0.578641	0.584466	0.615534	0.591262	0	0.580583	0.585437
RS-1NP-3	0.695146	0.667961	0.685437	0.694175	0.66699	0.685437	0.698058	0.665049	0.673786	0.657282	0.663107	0.660194	0.672816	0.671845	0.668932	0.659223	0.631068	0.664078	0.667961	0.667961	0.681553	0.662136	0.668932	0.663107	0.657282	0.671845	0.669903	0.763107	0.770874	0.769903	0.76699	0.769903	0.765049	0.776699	0.760194	0.746602	0.547573	0.51068	0.552427	0.521359	0.507767	0.553398	0.53301	0.564078	0.551456	0.51165	0.580583	0	0.483495
RS-1NP-4	0.679612	0.661165	0.672816	0.67767	0.635922	0.674757	0.680583	0.670874	0.661165	0.650485	0.649515	0.63301	0.654369	0.666019	0.666019	0.648544	0.635922	0.651456	0.652427	0.666019	0.66699	0.649515	0.663107	0.648544	0.641748	0.64466	0.656311	0.740777	0.75534	0.750485	0.761165	0.756311	0.764078	0.764078	0.740777	0.738835	0.551456	0.506796	0.540777	0.508738	0.47767	0.576699	0.518447	0.56699	0.566019	0.51068	0.585437	0.483495	0
RS-1NP-5	0.687379	0.679612	0.690291	0.683495	0.674757	0.678641	0.673786	0.685437	0.686408	0.664078	0.676699	0.66699	0.676699	0.690291	0.68932	0.672816	0.642718	0.669903	0.668932	0.664078	0.686408	0.666019	0.663107	0.673786	0.657282	0.653398	0.678641	0.765049	0.77767	0.748544	0.773786	0.77767	0.776699	0.774757	0.754369	0.741748	0.617476	0.570874	0.581553	0.6	0.565049	0.626214	0.600971	0.557282	0.58835	0.580583	0.576699	0.561165	0.579612
RS-1NP-6	0.707767	0.669903	0.698058	0.714563	0.678641	0.698058	0.698058	0.696117	0.684466	0.661165	0.699029	0.667961	0.673786	0.700971	0.693204	0.680583	0.654369	0.653398	0.678641	0.68932	0.684466	0.690291	0.681553	0.687379	0.664078	0.664078	0.699029	0.774757	0.780583	0.768932	0.767961	0.77767	0.769903	0.784466	0.758252	0.746602	0.567961	0.547573	0.570874	0.542718	0.516505	0.563107	0.537864	0.576699	0.573786	0.520388	0.568932	0.490291	0.498058
RS-1NP-7	0.626214	0.638835	0.674757	0.613592	0.633981	0.636893	0.626214	0.648544	0.646602	0.628155	0.621359	0.599029	0.631068	0.630097	0.637864	0.626214	0.581553	0.637864	0.604854	0.614563	0.634951	0.620388	0.620388	0.635922	0.598058	0.618447	0.651456	0.782524	0.776699	0.779612	0.778641	0.785437	0.781553	0.791262	0.771845	0.74466	0.617476	0.584466	0.58835	0.582524	0.580583	0.62233	0.590291	0.549515	0.564078	0.594175	0.582524	0.570874	0.560194
RS-1NP-8	0.68932	0.671845	0.730097	0.694175	0.683495	0.679612	0.692233	0.71165	0.708738	0.68932	0.682524	0.664078	0.68932	0.697087	0.678641	0.67767	0.65534	0.680583	0.680583	0.671845	0.657282	0.675728	0.670874	0.660194	0.674757	0.646602	0.673786	0.8	0.802913	0.800971	0.8	0.807767	0.815534	0.814563	0.796117	0.796117	0.579612	0.54466	0.554369	0.534951	0.514563	0.592233	0.552427	0.580583	0.554369	0.532039	0.613592	0.503883	0.502913
RS-1NP-9	0.685437	0.652427	0.68932	0.666019	0.667961	0.670874	0.645631	0.693204	0.684466	0.674757	0.671845	0.660194	0.686408	0.68932	0.691262	0.650485	0.634951	0.681553	0.666019	0.669903	0.691262	0.674757	0.647573	0.67767	0.660194	0.645631	0.679612	0.803883	0.791262	0.804854	0.798058	0.807767	0.814563	0.806796	0.785437	0.784466	0.58835	0.523301	0.567961	0.507767	0.499029	0.581553	0.535922	0.535922	0.56699	0.507767	0.605825	0.485437	0.494175
RS-1NPK-1	0.732039	0.718447	0.705825	0.743689	0.724272	0.706796	0.724272	0.700971	0.685437	0.681553	0.720388	0.697087	0.68932	0.728155	0.696117	0.717476	0.693204	0.692233	0.702913	0.719417	0.723301	0.713592	0.709709	0.707767	0.690291	0.701942	0.706796	0.747573	0.756311	0.721359	0.748544	0.76699	0.739806	0.752427	0.743689	0.698058	0.636893	0.605825	0.646602	0.604854	0.616505	0.608738	0.600971	0.584466	0.647573	0.602913	0.585437	0.586408	0.613592
RS-1NPK-2	0.702913	0.7	0.737864	0.699029	0.709709	0.707767	0.7	0.724272	0.703883	0.691262	0.717476	0.695146	0.708738	0.716505	0.708738	0.71165	0.683495	0.706796	0.686408	0.686408	0.701942	0.701942	0.679612	0.695146	0.669903	0.67767	0.702913	0.808738	0.8	0.796117	0.803883	0.81165	0.801942	0.808738	0.804854	0.787379	0.651456	0.585437	0.593204	0.594175	0.572816	0.626214	0.594175	0.569903	0.599029	0.53301	0.61165	0.587379	0.586408
RS-1NPK-3	0.691262	0.66699	0.708738	0.691262	0.691262	0.675728	0.682524	0.702913	0.698058	0.686408	0.682524	0.665049	0.692233	0.695146	0.698058	0.669903	0.668932	0.684466	0.661165	0.676699	0.684466	0.686408	0.669903	0.683495	0.667961	0.665049	0.674757	0.807767	0.790291	0.792233	0.814563	0.800971	0.802913	0.807767	0.790291	0.778641	0.643689	0.580583	0.620388	0.576699	0.575728	0.643689	0.590291	0.546602	0.602913	0.561165	0.634951	0.597087	0.575728
RS-1NPK-4	0.702913	0.687379	0.708738	0.708738	0.697087	0.713592	0.716505	0.71165	0.712621	0.700971	0.714563	0.683495	0.702913	0.707767	0.712621	0.696117	0.673786	0.7	0.697087	0.698058	0.718447	0.68932	0.684466	0.720388	0.684466	0.681553	0.718447	0.817476	0.807767	0.803883	0.812621	0.813592	0.803883	0.821359	0.803883	0.784466	0.666019	0.595146	0.63301	0.606796	0.590291	0.64466	0.600971	0.545631	0.639806	0.563107	0.613592	0.596117	0.605825
RS-1NPK-5	0.713592	0.71068	0.739806	0.723301	0.706796	0.696117	0.721359	0.737864	0.719417	0.704854	0.701942	0.697087	0.71165	0.708738	0.719417	0.705825	0.670874	0.696117	0.692233	0.698058	0.706796	0.701942	0.670874	0.68932	0.68932	0.672816	0.705825	0.825243	0.826214	0.815534	0.81165	0.824272	0.814563	0.81165	0.801942	0.795146	0.627184	0.575728	0.543689	0.57767	0.560194	0.61068	0.561165	0.576699	0.58835	0.503883	0.601942	0.576699	0.551456
RS-1NPK-6	0.715534	0.706796	0.691262	0.713592	0.692233	0.68835	0.702913	0.704854	0.672816	0.674757	0.699029	0.690291	0.687379	0.702913	0.705825	0.700971	0.684466	0.692233	0.693204	0.684466	0.71165	0.701942	0.701942	0.700971	0.660194	0.678641	0.697087	0.762136	0.771845	0.753398	0.766019	0.765049	0.753398	0.779612	0.749515	0.718447	0.636893	0.603883	0.643689	0.620388	0.6	0.615534	0.606796	0.573786	0.631068	0.586408	0.6	0.599029	0.61165
RS-1NPK-7	0.718447	0.68835	0.738835	0.71165	0.695146	0.682524	0.716505	0.724272	0.695146	0.684466	0.68835	0.673786	0.673786	0.693204	0.68932	0.7	0.679612	0.68835	0.674757	0.712621	0.690291	0.686408	0.686408	0.662136	0.681553	0.672816	0.663107	0.739806	0.749515	0.731068	0.735922	0.741748	0.74466	0.745631	0.736893	0.73301	0.556311	0.51165	0.532039	0.539806	0.530097	0.55534	0.520388	0.57767	0.566019	0.507767	0.585437	0.513592	0.506796
RS-1NPK-8	0.680583	0.68932	0.720388	0.666019	0.684466	0.678641	0.658252	0.702913	0.704854	0.691262	0.680583	0.658252	0.68835	0.706796	0.68932	0.678641	0.64466	0.687379	0.671845	0.674757	0.703883	0.675728	0.657282	0.695146	0.65534	0.665049	0.702913	0.814563	0.804854	0.81068	0.821359	0.824272	0.818447	0.828155	0.802913	0.798058	0.656311	0.600971	0.590291	0.592233	0.600971	0.627184	0.616505	0.523301	0.607767	0.563107	0.623301	0.580583	0.605825
RS-1NPK-9	0.703883	0.661165	0.72233	0.678641	0.687379	0.686408	0.697087	0.706796	0.700971	0.671845	0.682524	0.690291	0.686408	0.691262	0.696117	0.687379	0.661165	0.685437	0.669903	0.684466	0.68835	0.681553	0.67767	0.695146	0.684466	0.672816	0.679612	0.809709	0.807767	0.78835	0.798058	0.784466	0.802913	0.801942	0.793204	0.787379	0.591262	0.551456	0.55534	0.550485	0.545631	0.591262	0.55534	0.569903	0.571845	0.523301	0.613592	0.533981	0.548544
RS-1PK-1	0.781553	0.763107	0.787379	0.794175	0.754369	0.735922	0.791262	0.766019	0.737864	0.727184	0.760194	0.776699	0.736893	0.761165	0.738835	0.783495	0.768932	0.717476	0.754369	0.784466	0.751456	0.763107	0.781553	0.730097	0.736893	0.747573	0.763107	0.640777	0.659223	0.658252	0.641748	0.651456	0.656311	0.659223	0.664078	0.667961	0.604854	0.64466	0.664078	0.696117	0.671845	0.650485	0.625243	0.714563	0.666019	0.642718	0.664078	0.675728	0.649515
RS-1PK-2	0.808738	0.77767	0.767961	0.817476	0.776699	0.767961	0.799029	0.761165	0.743689	0.737864	0.781553	0.784466	0.756311	0.78835	0.747573	0.781553	0.793204	0.751456	0.76699	0.795146	0.774757	0.772816	0.800971	0.769903	0.752427	0.785437	0.772816	0.698058	0.706796	0.665049	0.700971	0.71068	0.693204	0.696117	0.682524	0.658252	0.663107	0.702913	0.756311	0.733981	0.724272	0.690291	0.696117	0.731068	0.737864	0.717476	0.682524	0.720388	0.707767
RS-1PK-3	0.806796	0.784466	0.790291	0.823301	0.798058	0.786408	0.816505	0.787379	0.772816	0.762136	0.782524	0.782524	0.759223	0.799029	0.769903	0.804854	0.792233	0.75534	0.775728	0.806796	0.781553	0.8	0.806796	0.778641	0.76699	0.77767	0.790291	0.715534	0.713592	0.715534	0.699029	0.71068	0.717476	0.704854	0.693204	0.7	0.642718	0.662136	0.676699	0.674757	0.670874	0.637864	0.631068	0.687379	0.687379	0.667961	0.638835	0.649515	0.656311
RS-1PK-4	0.799029	0.765049	0.778641	0.81068	0.767961	0.746602	0.791262	0.75534	0.754369	0.727184	0.770874	0.769903	0.745631	0.778641	0.747573	0.792233	0.768932	0.73301	0.758252	0.8	0.745631	0.784466	0.794175	0.749515	0.758252	0.757282	0.751456	0.642718	0.664078	0.673786	0.64466	0.642718	0.648544	0.665049	0.651456	0.646602	0.618447	0.672816	0.667961	0.690291	0.683495	0.635922	0.634951	0.696117	0.667961	0.647573	0.635922	0.647573	0.668932
RS-1PK-5	0.805825	0.771845	0.774757	0.812621	0.787379	0.76699	0.804854	0.770874	0.766019	0.740777	0.790291	0.781553	0.764078	0.791262	0.745631	0.8	0.784466	0.758252	0.760194	0.803883	0.767961	0.791262	0.802913	0.773786	0.762136	0.765049	0.753398	0.660194	0.665049	0.659223	0.657282	0.672816	0.660194	0.653398	0.645631	0.635922	0.614563	0.662136	0.706796	0.707767	0.683495	0.648544	0.652427	0.720388	0.696117	0.674757	0.633981	0.667961	0.681553
RS-1PK-6	0.820388	0.775728	0.776699	0.816505	0.778641	0.776699	0.809709	0.791262	0.767961	0.741748	0.781553	0.784466	0.761165	0.795146	0.770874	0.797087	0.790291	0.752427	0.769903	0.81165	0.77767	0.790291	0.813592	0.776699	0.766019	0.76699	0.763107	0.673786	0.683495	0.679612	0.665049	0.675728	0.667961	0.676699	0.666019	0.65534	0.632039	0.666019	0.673786	0.693204	0.679612	0.631068	0.631068	0.714563	0.685437	0.673786	0.65534	0.668932	0.661165
RS-1PK-7	0.781553	0.753398	0.743689	0.797087	0.76699	0.756311	0.792233	0.752427	0.75534	0.726214	0.764078	0.759223	0.754369	0.791262	0.735922	0.779612	0.759223	0.733981	0.757282	0.783495	0.757282	0.771845	0.780583	0.753398	0.732039	0.747573	0.749515	0.702913	0.719417	0.692233	0.704854	0.701942	0.713592	0.701942	0.692233	0.671845	0.613592	0.637864	0.675728	0.633981	0.651456	0.605825	0.597087	0.664078	0.680583	0.649515	0.630097	0.635922	0.643689
RS-1PK-8	0.81068	0.778641	0.787379	0.808738	0.783495	0.764078	0.802913	0.776699	0.764078	0.764078	0.77767	0.792233	0.764078	0.800971	0.767961	0.805825	0.769903	0.759223	0.774757	0.801942	0.779612	0.787379	0.791262	0.779612	0.759223	0.771845	0.779612	0.739806	0.745631	0.732039	0.738835	0.728155	0.723301	0.724272	0.723301	0.729126	0.652427	0.675728	0.687379	0.686408	0.679612	0.652427	0.646602	0.683495	0.683495	0.667961	0.654369	0.656311	0.675728
RS-1PK-9	0.800971	0.772816	0.758252	0.814563	0.77767	0.76699	0.799029	0.76699	0.751456	0.731068	0.782524	0.762136	0.75534	0.786408	0.751456	0.791262	0.774757	0.738835	0.761165	0.805825	0.771845	0.786408	0.796117	0.771845	0.746602	0.762136	0.779612	0.68835	0.691262	0.667961	0.68932	0.683495	0.703883	0.693204	0.67767	0.662136	0.620388	0.673786	0.698058	0.684466	0.68835	0.639806	0.641748	0.712621	0.687379	0.670874	0.630097	0.657282	0.67767
RS-2NK-1	0.68932	0.662136	0.656311	0.692233	0.659223	0.652427	0.68932	0.664078	0.649515	0.650485	0.667961	0.661165	0.657282	0.684466	0.662136	0.672816	0.653398	0.658252	0.652427	0.661165	0.653398	0.663107	0.660194	0.653398	0.630097	0.645631	0.654369	0.698058	0.726214	0.71165	0.719417	0.713592	0.726214	0.721359	0.724272	0.704854	0.587379	0.600971	0.609709	0.587379	0.58835	0.587379	0.592233	0.606796	0.597087	0.633981	0.587379	0.602913	0.605825
RS-2NK-2	0.642718	0.629126	0.650485	0.652427	0.625243	0.619417	0.652427	0.649515	0.640777	0.614563	0.639806	0.640777	0.628155	0.650485	0.637864	0.642718	0.628155	0.64466	0.635922	0.647573	0.639806	0.645631	0.635922	0.627184	0.628155	0.618447	0.635922	0.73301	0.72233	0.742718	0.715534	0.721359	0.725243	0.728155	0.716505	0.723301	0.564078	0.568932	0.548544	0.559223	0.552427	0.612621	0.553398	0.570874	0.545631	0.567961	0.579612	0.558252	0.548544
RS-2NK-3	0.681553	0.649515	0.657282	0.687379	0.656311	0.641748	0.674757	0.66699	0.642718	0.645631	0.659223	0.642718	0.666019	0.664078	0.651456	0.673786	0.636893	0.653398	0.64466	0.673786	0.645631	0.66699	0.664078	0.675728	0.651456	0.638835	0.643689	0.732039	0.715534	0.706796	0.72233	0.721359	0.723301	0.720388	0.713592	0.707767	0.586408	0.561165	0.587379	0.574757	0.571845	0.606796	0.558252	0.587379	0.585437	0.582524	0.574757	0.574757	0.54466
RS-2NK-4	0.64466	0.61165	0.676699	0.658252	0.623301	0.641748	0.649515	0.670874	0.651456	0.647573	0.638835	0.64466	0.646602	0.659223	0.641748	0.638835	0.62233	0.645631	0.635922	0.637864	0.640777	0.637864	0.639806	0.639806	0.603883	0.609709	0.645631	0.738835	0.74466	0.757282	0.739806	0.735922	0.749515	0.738835	0.736893	0.74466	0.626214	0.579612	0.560194	0.585437	0.601942	0.619417	0.575728	0.586408	0.579612	0.608738	0.616505	0.604854	0.57767
RS-2NK-5	0.635922	0.586408	0.642718	0.640777	0.594175	0.607767	0.621359	0.636893	0.64466	0.631068	0.605825	0.62233	0.626214	0.637864	0.64466	0.630097	0.609709	0.604854	0.617476	0.61165	0.633981	0.620388	0.625243	0.628155	0.602913	0.625243	0.624272	0.737864	0.740777	0.75534	0.743689	0.734951	0.751456	0.745631	0.738835	0.748544	0.609709	0.57767	0.574757	0.56699	0.585437	0.625243	0.566019	0.564078	0.57767	0.619417	0.601942	0.609709	0.568932
RS-2NK-6	0.656311	0.645631	0.662136	0.657282	0.63301	0.651456	0.657282	0.654369	0.631068	0.633981	0.656311	0.646602	0.64466	0.654369	0.650485	0.670874	0.619417	0.647573	0.642718	0.645631	0.643689	0.652427	0.643689	0.654369	0.627184	0.632039	0.648544	0.702913	0.726214	0.696117	0.719417	0.724272	0.718447	0.731068	0.721359	0.693204	0.6	0.590291	0.586408	0.579612	0.576699	0.601942	0.552427	0.583495	0.591262	0.615534	0.584466	0.591262	0.569903
RS-2NK-7	0.653398	0.633981	0.659223	0.64466	0.626214	0.638835	0.64466	0.64466	0.64466	0.654369	0.630097	0.63301	0.65534	0.661165	0.660194	0.649515	0.612621	0.648544	0.638835	0.650485	0.669903	0.64466	0.645631	0.652427	0.630097	0.628155	0.639806	0.748544	0.751456	0.743689	0.748544	0.749515	0.735922	0.758252	0.754369	0.72233	0.633981	0.58835	0.586408	0.580583	0.592233	0.624272	0.594175	0.566019	0.571845	0.594175	0.617476	0.587379	0.573786
RS-2NK-8	0.640777	0.614563	0.660194	0.63301	0.638835	0.637864	0.628155	0.652427	0.654369	0.646602	0.642718	0.631068	0.650485	0.662136	0.661165	0.643689	0.599029	0.64466	0.633981	0.641748	0.665049	0.61165	0.628155	0.647573	0.627184	0.617476	0.659223	0.778641	0.787379	0.785437	0.776699	0.779612	0.780583	0.785437	0.767961	0.760194	0.64466	0.576699	0.593204	0.574757	0.58835	0.65534	0.592233	0.531068	0.57767	0.596117	0.615534	0.570874	0.579612
RS-2NK-9	0.619417	0.599029	0.658252	0.609709	0.58932	0.603883	0.617476	0.665049	0.624272	0.614563	0.625243	0.617476	0.615534	0.628155	0.630097	0.606796	0.592233	0.632039	0.615534	0.626214	0.633981	0.605825	0.625243	0.618447	0.613592	0.616505	0.62233	0.756311	0.753398	0.752427	0.752427	0.754369	0.763107	0.775728	0.740777	0.74466	0.641748	0.61068	0.590291	0.61068	0.607767	0.673786	0.61165	0.591262	0.557282	0.628155	0.648544	0.624272	0.58835
RS-2NP-1	0.679612	0.657282	0.680583	0.660194	0.639806	0.649515	0.652427	0.675728	0.671845	0.657282	0.652427	0.641748	0.646602	0.66699	0.654369	0.640777	0.637864	0.620388	0.643689	0.642718	0.663107	0.659223	0.65534	0.652427	0.621359	0.626214	0.667961	0.745631	0.749515	0.749515	0.738835	0.725243	0.743689	0.739806	0.73301	0.723301	0.606796	0.558252	0.566019	0.596117	0.58932	0.631068	0.575728	0.574757	0.586408	0.586408	0.594175	0.576699	0.553398
RS-2NP-2	0.665049	0.654369	0.695146	0.673786	0.652427	0.666019	0.661165	0.676699	0.696117	0.646602	0.642718	0.646602	0.657282	0.656311	0.653398	0.656311	0.64466	0.641748	0.63301	0.642718	0.656311	0.643689	0.649515	0.654369	0.64466	0.639806	0.643689	0.766019	0.760194	0.756311	0.776699	0.781553	0.770874	0.775728	0.766019	0.746602	0.639806	0.594175	0.600971	0.601942	0.598058	0.638835	0.601942	0.58932	0.581553	0.618447	0.599029	0.58835	0.578641
RS-2NP-3	0.672816	0.647573	0.693204	0.668932	0.638835	0.661165	0.64466	0.683495	0.675728	0.654369	0.64466	0.656311	0.663107	0.648544	0.658252	0.646602	0.616505	0.64466	0.645631	0.653398	0.657282	0.650485	0.642718	0.637864	0.647573	0.621359	0.664078	0.76699	0.781553	0.778641	0.774757	0.753398	0.772816	0.780583	0.761165	0.764078	0.617476	0.565049	0.560194	0.58932	0.578641	0.631068	0.583495	0.579612	0.579612	0.599029	0.598058	0.583495	0.568932
RS-2NP-4	0.668932	0.631068	0.661165	0.671845	0.630097	0.640777	0.664078	0.656311	0.64466	0.629126	0.643689	0.642718	0.63301	0.64466	0.651456	0.637864	0.621359	0.627184	0.638835	0.657282	0.653398	0.645631	0.637864	0.634951	0.647573	0.621359	0.659223	0.723301	0.726214	0.714563	0.72233	0.708738	0.723301	0.718447	0.704854	0.696117	0.6	0.581553	0.619417	0.61068	0.605825	0.623301	0.585437	0.593204	0.600971	0.607767	0.572816	0.578641	0.57767
RS-2NP-5	0.667961	0.648544	0.693204	0.672816	0.654369	0.646602	0.661165	0.67767	0.68932	0.646602	0.627184	0.658252	0.647573	0.660194	0.651456	0.653398	0.634951	0.637864	0.656311	0.66699	0.660194	0.662136	0.65534	0.638835	0.638835	0.631068	0.640777	0.749515	0.748544	0.759223	0.741748	0.748544	0.765049	0.767961	0.74466	0.749515	0.602913	0.582524	0.57767	0.574757	0.61068	0.633981	0.566019	0.594175	0.570874	0.58932	0.6	0.575728	0.558252
RS-2NP-6	0.645631	0.647573	0.672816	0.646602	0.628155	0.627184	0.648544	0.656311	0.668932	0.653398	0.630097	0.61068	0.641748	0.638835	0.651456	0.628155	0.58932	0.641748	0.616505	0.63301	0.643689	0.651456	0.623301	0.646602	0.631068	0.615534	0.63301	0.767961	0.776699	0.768932	0.776699	0.783495	0.77767	0.781553	0.76699	0.745631	0.656311	0.614563	0.633981	0.620388	0.618447	0.646602	0.606796	0.591262	0.599029	0.626214	0.607767	0.581553	0.582524
RS-2NP-7	0.632039	0.618447	0.675728	0.619417	0.613592	0.629126	0.631068	0.667961	0.659223	0.635922	0.619417	0.592233	0.630097	0.635922	0.631068	0.608738	0.579612	0.613592	0.627184	0.626214	0.628155	0.631068	0.609709	0.630097	0.615534	0.617476	0.632039	0.782524	0.78835	0.783495	0.791262	0.784466	0.786408	0.78835	0.776699	0.77767	0.618447	0.573786	0.574757	0.573786	0.592233	0.659223	0.58932	0.553398	0.562136	0.58932	0.594175	0.561165	0.560194
RS-2NP-8	0.656311	0.620388	0.693204	0.665049	0.640777	0.652427	0.638835	0.685437	0.67767	0.65534	0.656311	0.64466	0.657282	0.654369	0.652427	0.632039	0.61068	0.665049	0.650485	0.639806	0.653398	0.640777	0.639806	0.648544	0.635922	0.634951	0.664078	0.783495	0.783495	0.791262	0.77767	0.770874	0.799029	0.791262	0.770874	0.756311	0.604854	0.57767	0.570874	0.570874	0.590291	0.62233	0.568932	0.57767	0.556311	0.58932	0.598058	0.55534	0.543689
RS-2NP-9	0.660194	0.642718	0.679612	0.654369	0.662136	0.641748	0.649515	0.673786	0.671845	0.658252	0.645631	0.636893	0.648544	0.653398	0.643689	0.650485	0.61165	0.636893	0.649515	0.653398	0.656311	0.635922	0.635922	0.64466	0.625243	0.630097	0.650485	0.786408	0.769903	0.761165	0.78835	0.776699	0.786408	0.781553	0.766019	0.751456	0.624272	0.556311	0.582524	0.58835	0.553398	0.619417	0.580583	0.536893	0.575728	0.598058	0.586408	0.575728	0.579612
RS-2NPK-1	0.671845	0.670874	0.690291	0.685437	0.661165	0.668932	0.658252	0.676699	0.669903	0.661165	0.662136	0.671845	0.680583	0.675728	0.668932	0.672816	0.649515	0.667961	0.660194	0.651456	0.694175	0.662136	0.651456	0.664078	0.646602	0.637864	0.679612	0.774757	0.778641	0.764078	0.773786	0.782524	0.776699	0.783495	0.75534	0.741748	0.619417	0.6	0.585437	0.61165	0.620388	0.6	0.602913	0.590291	0.618447	0.612621	0.565049	0.593204	0.596117
RS-2NPK-2	0.631068	0.619417	0.669903	0.648544	0.630097	0.635922	0.641748	0.664078	0.651456	0.64466	0.629126	0.635922	0.649515	0.640777	0.646602	0.628155	0.613592	0.630097	0.619417	0.627184	0.63301	0.628155	0.626214	0.630097	0.614563	0.612621	0.613592	0.772816	0.766019	0.765049	0.768932	0.769903	0.774757	0.778641	0.765049	0.756311	0.604854	0.606796	0.592233	0.582524	0.580583	0.64466	0.586408	0.58932	0.583495	0.600971	0.587379	0.579612	0.56699
RS-2NPK-3	0.651456	0.633981	0.669903	0.658252	0.636893	0.638835	0.648544	0.651456	0.661165	0.643689	0.620388	0.618447	0.61165	0.645631	0.639806	0.630097	0.605825	0.629126	0.613592	0.613592	0.628155	0.627184	0.62233	0.625243	0.620388	0.61165	0.631068	0.74466	0.758252	0.729126	0.746602	0.748544	0.738835	0.746602	0.734951	0.715534	0.593204	0.576699	0.565049	0.57767	0.57767	0.616505	0.566019	0.560194	0.54466	0.598058	0.598058	0.564078	0.540777
RS-2NPK-4	0.716505	0.702913	0.678641	0.738835	0.700971	0.68932	0.723301	0.686408	0.662136	0.667961	0.682524	0.691262	0.687379	0.702913	0.693204	0.704854	0.678641	0.657282	0.675728	0.709709	0.685437	0.67767	0.700971	0.690291	0.680583	0.679612	0.690291	0.726214	0.745631	0.708738	0.735922	0.726214	0.719417	0.751456	0.709709	0.679612	0.615534	0.636893	0.643689	0.631068	0.627184	0.607767	0.599029	0.620388	0.618447	0.628155	0.581553	0.61068	0.620388
RS-2NPK-5	0.679612	0.67767	0.737864	0.673786	0.684466	0.681553	0.672816	0.717476	0.695146	0.680583	0.695146	0.665049	0.682524	0.726214	0.687379	0.692233	0.653398	0.692233	0.678641	0.667961	0.68835	0.676699	0.668932	0.664078	0.657282	0.665049	0.692233	0.81068	0.812621	0.790291	0.801942	0.818447	0.8	0.798058	0.800971	0.782524	0.635922	0.584466	0.58835	0.563107	0.572816	0.605825	0.58932	0.554369	0.600971	0.58932	0.58835	0.580583	0.580583
RS-2NPK-6	0.642718	0.654369	0.661165	0.656311	0.635922	0.642718	0.65534	0.660194	0.662136	0.643689	0.649515	0.624272	0.656311	0.661165	0.635922	0.635922	0.628155	0.654369	0.645631	0.643689	0.64466	0.646602	0.643689	0.634951	0.614563	0.619417	0.650485	0.786408	0.768932	0.767961	0.776699	0.787379	0.771845	0.794175	0.773786	0.741748	0.640777	0.602913	0.598058	0.590291	0.598058	0.631068	0.602913	0.574757	0.573786	0.603883	0.559223	0.580583	0.582524
RS-2NPK-7	0.652427	0.662136	0.684466	0.648544	0.647573	0.66699	0.638835	0.664078	0.658252	0.636893	0.647573	0.627184	0.649515	0.638835	0.647573	0.656311	0.616505	0.647573	0.647573	0.637864	0.657282	0.641748	0.63301	0.641748	0.638835	0.637864	0.652427	0.77767	0.785437	0.770874	0.780583	0.779612	0.778641	0.790291	0.763107	0.758252	0.624272	0.585437	0.585437	0.587379	0.586408	0.626214	0.587379	0.574757	0.579612	0.571845	0.586408	0.562136	0.552427
RS-2NPK-8	0.651456	0.657282	0.685437	0.663107	0.654369	0.675728	0.652427	0.671845	0.663107	0.634951	0.654369	0.638835	0.650485	0.664078	0.656311	0.658252	0.638835	0.667961	0.632039	0.656311	0.656311	0.651456	0.651456	0.643689	0.619417	0.626214	0.666019	0.767961	0.753398	0.757282	0.760194	0.772816	0.768932	0.780583	0.753398	0.740777	0.631068	0.580583	0.586408	0.564078	0.560194	0.616505	0.583495	0.570874	0.58835	0.573786	0.594175	0.574757	0.548544
RS-2NPK-9	0.671845	0.634951	0.692233	0.656311	0.646602	0.647573	0.673786	0.686408	0.664078	0.623301	0.66699	0.639806	0.650485	0.658252	0.65534	0.648544	0.630097	0.634951	0.628155	0.652427	0.646602	0.64466	0.637864	0.623301	0.62233	0.641748	0.642718	0.74466	0.75534	0.724272	0.734951	0.747573	0.730097	0.750485	0.732039	0.721359	0.620388	0.585437	0.601942	0.585437	0.584466	0.634951	0.595146	0.608738	0.590291	0.597087	0.579612	0.590291	0.578641
RS-2PK-1	0.796117	0.75534	0.776699	0.804854	0.773786	0.759223	0.798058	0.753398	0.752427	0.729126	0.768932	0.781553	0.740777	0.765049	0.72233	0.784466	0.784466	0.721359	0.743689	0.781553	0.747573	0.761165	0.78932	0.74466	0.747573	0.75534	0.756311	0.643689	0.641748	0.647573	0.640777	0.668932	0.656311	0.637864	0.649515	0.648544	0.657282	0.692233	0.720388	0.733981	0.71165	0.7	0.663107	0.71165	0.704854	0.701942	0.686408	0.68932	0.692233
RS-2PK-2	0.786408	0.737864	0.760194	0.786408	0.760194	0.740777	0.793204	0.74466	0.737864	0.719417	0.738835	0.772816	0.726214	0.757282	0.717476	0.783495	0.771845	0.733981	0.736893	0.78835	0.742718	0.762136	0.779612	0.737864	0.748544	0.742718	0.733981	0.643689	0.648544	0.637864	0.646602	0.628155	0.658252	0.649515	0.633981	0.616505	0.645631	0.687379	0.72233	0.720388	0.705825	0.707767	0.679612	0.726214	0.716505	0.694175	0.680583	0.705825	0.68932
RS-2PK-3	0.791262	0.760194	0.758252	0.796117	0.748544	0.752427	0.798058	0.754369	0.746602	0.723301	0.742718	0.769903	0.73301	0.756311	0.729126	0.765049	0.771845	0.727184	0.748544	0.779612	0.740777	0.776699	0.78932	0.756311	0.745631	0.742718	0.743689	0.648544	0.653398	0.633981	0.660194	0.651456	0.650485	0.657282	0.65534	0.639806	0.642718	0.662136	0.676699	0.704854	0.687379	0.671845	0.639806	0.705825	0.692233	0.671845	0.658252	0.674757	0.663107
RS-2PK-4	0.804854	0.767961	0.772816	0.817476	0.781553	0.760194	0.812621	0.764078	0.765049	0.750485	0.764078	0.796117	0.754369	0.776699	0.750485	0.795146	0.791262	0.742718	0.771845	0.8	0.761165	0.784466	0.807767	0.760194	0.757282	0.757282	0.763107	0.658252	0.680583	0.670874	0.671845	0.664078	0.669903	0.673786	0.656311	0.662136	0.626214	0.679612	0.68932	0.696117	0.693204	0.662136	0.656311	0.713592	0.704854	0.664078	0.65534	0.675728	0.658252
RS-2PK-5	0.768932	0.742718	0.734951	0.767961	0.742718	0.726214	0.766019	0.750485	0.726214	0.687379	0.735922	0.766019	0.714563	0.738835	0.713592	0.766019	0.757282	0.704854	0.729126	0.772816	0.727184	0.75534	0.768932	0.733981	0.719417	0.727184	0.727184	0.633981	0.649515	0.635922	0.62233	0.623301	0.635922	0.642718	0.633981	0.616505	0.632039	0.665049	0.705825	0.685437	0.680583	0.658252	0.660194	0.706796	0.699029	0.68835	0.633981	0.678641	0.662136
RS-2PK-6	0.767961	0.748544	0.765049	0.78932	0.764078	0.73301	0.780583	0.749515	0.734951	0.726214	0.738835	0.778641	0.718447	0.75534	0.725243	0.776699	0.763107	0.720388	0.749515	0.77767	0.73301	0.776699	0.775728	0.746602	0.747573	0.743689	0.728155	0.636893	0.639806	0.636893	0.640777	0.640777	0.634951	0.639806	0.649515	0.63301	0.64466	0.692233	0.706796	0.703883	0.708738	0.690291	0.65534	0.71068	0.702913	0.695146	0.668932	0.690291	0.684466
RS-2PK-7	0.821359	0.770874	0.785437	0.806796	0.778641	0.760194	0.805825	0.774757	0.771845	0.74466	0.771845	0.783495	0.750485	0.773786	0.750485	0.801942	0.787379	0.735922	0.761165	0.797087	0.767961	0.78932	0.8	0.771845	0.753398	0.768932	0.753398	0.664078	0.676699	0.660194	0.640777	0.665049	0.661165	0.659223	0.650485	0.664078	0.669903	0.695146	0.742718	0.734951	0.728155	0.713592	0.693204	0.732039	0.735922	0.727184	0.696117	0.720388	0.706796
RS-2PK-8	0.769903	0.73301	0.739806	0.776699	0.74466	0.723301	0.767961	0.740777	0.703883	0.692233	0.746602	0.748544	0.707767	0.746602	0.714563	0.761165	0.749515	0.706796	0.72233	0.753398	0.72233	0.74466	0.756311	0.728155	0.724272	0.741748	0.723301	0.646602	0.672816	0.628155	0.63301	0.643689	0.637864	0.646602	0.623301	0.623301	0.63301	0.676699	0.698058	0.682524	0.68835	0.659223	0.648544	0.707767	0.703883	0.68932	0.658252	0.676699	0.671845
RS-2PK-9	0.787379	0.756311	0.774757	0.806796	0.751456	0.736893	0.780583	0.74466	0.747573	0.717476	0.743689	0.76699	0.718447	0.76699	0.728155	0.763107	0.775728	0.714563	0.743689	0.785437	0.729126	0.769903	0.76699	0.737864	0.734951	0.746602	0.734951	0.670874	0.672816	0.662136	0.661165	0.645631	0.669903	0.67767	0.656311	0.675728	0.637864	0.680583	0.708738	0.702913	0.71068	0.679612	0.66699	0.7	0.7	0.681553	0.651456	0.678641	0.678641
RS-3NK-1	0.7	0.678641	0.683495	0.701942	0.681553	0.683495	0.696117	0.678641	0.672816	0.665049	0.67767	0.685437	0.687379	0.696117	0.674757	0.695146	0.656311	0.665049	0.670874	0.68835	0.7	0.691262	0.68835	0.703883	0.672816	0.670874	0.681553	0.747573	0.742718	0.735922	0.742718	0.751456	0.761165	0.761165	0.738835	0.72233	0.600971	0.586408	0.606796	0.597087	0.604854	0.607767	0.595146	0.597087	0.605825	0.592233	0.597087	0.584466	0.602913
RS-3NK-2	0.674757	0.662136	0.690291	0.676699	0.654369	0.656311	0.67767	0.694175	0.68835	0.661165	0.669903	0.652427	0.67767	0.680583	0.67767	0.685437	0.653398	0.663107	0.668932	0.676699	0.681553	0.684466	0.671845	0.680583	0.654369	0.649515	0.681553	0.763107	0.771845	0.773786	0.774757	0.772816	0.77767	0.795146	0.76699	0.782524	0.636893	0.571845	0.581553	0.592233	0.575728	0.632039	0.596117	0.561165	0.576699	0.592233	0.616505	0.607767	0.580583
RS-3NK-3	0.667961	0.663107	0.695146	0.678641	0.663107	0.669903	0.692233	0.693204	0.664078	0.665049	0.672816	0.668932	0.669903	0.684466	0.686408	0.673786	0.641748	0.687379	0.671845	0.682524	0.679612	0.676699	0.667961	0.690291	0.659223	0.650485	0.679612	0.792233	0.787379	0.778641	0.781553	0.779612	0.8	0.802913	0.774757	0.786408	0.641748	0.597087	0.607767	0.601942	0.6	0.642718	0.599029	0.541748	0.606796	0.584466	0.612621	0.62233	0.61068
RS-3NK-4	0.706796	0.687379	0.68835	0.71068	0.684466	0.684466	0.691262	0.7	0.666019	0.658252	0.685437	0.678641	0.667961	0.698058	0.670874	0.687379	0.666019	0.666019	0.68932	0.670874	0.687379	0.680583	0.703883	0.691262	0.661165	0.680583	0.675728	0.724272	0.741748	0.715534	0.728155	0.735922	0.73301	0.735922	0.721359	0.708738	0.615534	0.604854	0.640777	0.618447	0.607767	0.631068	0.62233	0.597087	0.647573	0.623301	0.627184	0.630097	0.607767
RS-3NK-5	0.724272	0.694175	0.715534	0.727184	0.697087	0.699029	0.73301	0.720388	0.695146	0.692233	0.726214	0.702913	0.68932	0.723301	0.695146	0.713592	0.692233	0.691262	0.714563	0.719417	0.719417	0.708738	0.721359	0.709709	0.68932	0.68932	0.706796	0.736893	0.719417	0.716505	0.731068	0.735922	0.706796	0.73301	0.727184	0.699029	0.659223	0.674757	0.693204	0.682524	0.673786	0.667961	0.651456	0.687379	0.696117	0.687379	0.664078	0.678641	0.660194
RS-3NK-6	0.699029	0.680583	0.694175	0.705825	0.690291	0.68835	0.68932	0.695146	0.685437	0.686408	0.705825	0.696117	0.714563	0.709709	0.690291	0.7	0.679612	0.695146	0.675728	0.684466	0.721359	0.695146	0.701942	0.727184	0.669903	0.687379	0.716505	0.787379	0.781553	0.792233	0.794175	0.81068	0.78835	0.801942	0.786408	0.766019	0.685437	0.62233	0.663107	0.627184	0.627184	0.672816	0.646602	0.58932	0.656311	0.613592	0.648544	0.619417	0.637864
RS-3NK-7	0.664078	0.634951	0.670874	0.674757	0.648544	0.661165	0.659223	0.67767	0.668932	0.651456	0.671845	0.658252	0.656311	0.670874	0.659223	0.669903	0.637864	0.643689	0.654369	0.649515	0.681553	0.66699	0.66699	0.681553	0.634951	0.651456	0.666019	0.765049	0.769903	0.764078	0.780583	0.765049	0.776699	0.781553	0.766019	0.742718	0.662136	0.634951	0.633981	0.615534	0.637864	0.664078	0.630097	0.616505	0.637864	0.651456	0.64466	0.635922	0.639806
RS-3NK-8	0.627184	0.642718	0.654369	0.629126	0.63301	0.64466	0.641748	0.662136	0.638835	0.665049	0.664078	0.629126	0.661165	0.664078	0.642718	0.652427	0.603883	0.638835	0.640777	0.642718	0.658252	0.647573	0.647573	0.66699	0.635922	0.630097	0.656311	0.760194	0.769903	0.761165	0.768932	0.775728	0.774757	0.779612	0.765049	0.753398	0.664078	0.606796	0.629126	0.596117	0.598058	0.660194	0.606796	0.566019	0.587379	0.594175	0.630097	0.618447	0.627184
RS-3NK-9	0.720388	0.703883	0.723301	0.724272	0.714563	0.704854	0.715534	0.718447	0.715534	0.706796	0.721359	0.719417	0.697087	0.738835	0.708738	0.715534	0.681553	0.701942	0.72233	0.719417	0.726214	0.715534	0.720388	0.721359	0.707767	0.707767	0.715534	0.803883	0.81068	0.808738	0.803883	0.808738	0.806796	0.813592	0.794175	0.772816	0.717476	0.66699	0.668932	0.667961	0.675728	0.702913	0.68835	0.64466	0.670874	0.68932	0.663107	0.673786	0.674757
RS-3NP-1	0.690291	0.667961	0.693204	0.687379	0.68835	0.67767	0.674757	0.701942	0.673786	0.66699	0.675728	0.66699	0.673786	0.695146	0.674757	0.673786	0.640777	0.660194	0.671845	0.67767	0.679612	0.648544	0.676699	0.686408	0.657282	0.649515	0.675728	0.773786	0.759223	0.766019	0.765049	0.762136	0.774757	0.78932	0.752427	0.751456	0.676699	0.623301	0.642718	0.641748	0.637864	0.668932	0.637864	0.616505	0.647573	0.63301	0.612621	0.633981	0.650485
RS-3NP-2	0.729126	0.699029	0.723301	0.726214	0.708738	0.71068	0.719417	0.734951	0.706796	0.692233	0.704854	0.686408	0.685437	0.712621	0.705825	0.703883	0.687379	0.690291	0.703883	0.709709	0.705825	0.71068	0.708738	0.712621	0.695146	0.703883	0.717476	0.781553	0.787379	0.761165	0.783495	0.784466	0.767961	0.794175	0.778641	0.75534	0.665049	0.635922	0.662136	0.650485	0.649515	0.669903	0.641748	0.638835	0.658252	0.640777	0.604854	0.624272	0.63301
RS-3NP-3	0.771845	0.730097	0.763107	0.749515	0.721359	0.729126	0.756311	0.75534	0.756311	0.715534	0.728155	0.727184	0.725243	0.747573	0.749515	0.718447	0.720388	0.716505	0.735922	0.759223	0.741748	0.739806	0.741748	0.734951	0.709709	0.719417	0.741748	0.769903	0.776699	0.768932	0.776699	0.776699	0.764078	0.776699	0.769903	0.761165	0.598058	0.575728	0.612621	0.597087	0.581553	0.587379	0.58835	0.634951	0.621359	0.568932	0.603883	0.568932	0.583495
RS-3NP-4	0.732039	0.704854	0.738835	0.704854	0.7	0.697087	0.700971	0.732039	0.728155	0.701942	0.707767	0.696117	0.714563	0.701942	0.720388	0.7	0.681553	0.699029	0.71068	0.702913	0.712621	0.709709	0.705825	0.718447	0.696117	0.685437	0.702913	0.809709	0.804854	0.799029	0.809709	0.813592	0.81165	0.806796	0.794175	0.782524	0.706796	0.679612	0.668932	0.676699	0.679612	0.697087	0.675728	0.658252	0.679612	0.662136	0.643689	0.645631	0.654369
RS-3NP-5	0.738835	0.7	0.762136	0.73301	0.71068	0.709709	0.728155	0.742718	0.737864	0.717476	0.727184	0.724272	0.709709	0.731068	0.721359	0.715534	0.694175	0.705825	0.715534	0.733981	0.723301	0.708738	0.716505	0.714563	0.699029	0.714563	0.72233	0.800971	0.814563	0.813592	0.8	0.8	0.806796	0.808738	0.805825	0.779612	0.695146	0.697087	0.7	0.683495	0.703883	0.717476	0.68835	0.687379	0.679612	0.680583	0.663107	0.667961	0.672816
RS-3NP-6	0.725243	0.701942	0.743689	0.716505	0.706796	0.707767	0.727184	0.735922	0.718447	0.708738	0.694175	0.691262	0.705825	0.724272	0.709709	0.701942	0.680583	0.713592	0.691262	0.705825	0.704854	0.680583	0.686408	0.719417	0.68932	0.697087	0.717476	0.821359	0.826214	0.817476	0.823301	0.826214	0.825243	0.836893	0.814563	0.814563	0.721359	0.714563	0.698058	0.705825	0.704854	0.747573	0.692233	0.674757	0.690291	0.724272	0.674757	0.698058	0.680583
RS-3NP-7	0.704854	0.68932	0.723301	0.698058	0.681553	0.700971	0.692233	0.719417	0.699029	0.679612	0.691262	0.675728	0.683495	0.694175	0.684466	0.696117	0.647573	0.695146	0.679612	0.680583	0.684466	0.692233	0.673786	0.691262	0.663107	0.654369	0.696117	0.814563	0.820388	0.8	0.812621	0.813592	0.808738	0.806796	0.801942	0.795146	0.624272	0.583495	0.578641	0.569903	0.567961	0.607767	0.584466	0.557282	0.593204	0.546602	0.628155	0.569903	0.570874
RS-3NP-8	0.675728	0.647573	0.680583	0.669903	0.657282	0.653398	0.652427	0.663107	0.650485	0.659223	0.659223	0.634951	0.664078	0.672816	0.668932	0.648544	0.624272	0.660194	0.63301	0.652427	0.672816	0.641748	0.654369	0.654369	0.630097	0.647573	0.675728	0.805825	0.794175	0.779612	0.784466	0.795146	0.793204	0.792233	0.780583	0.766019	0.667961	0.628155	0.628155	0.631068	0.636893	0.663107	0.631068	0.603883	0.628155	0.641748	0.620388	0.608738	0.64466
RS-3NP-9	0.701942	0.675728	0.712621	0.694175	0.68835	0.682524	0.687379	0.714563	0.698058	0.686408	0.691262	0.678641	0.683495	0.699029	0.676699	0.691262	0.650485	0.68932	0.668932	0.698058	0.708738	0.690291	0.683495	0.692233	0.670874	0.665049	0.692233	0.796117	0.796117	0.784466	0.792233	0.799029	0.797087	0.802913	0.779612	0.763107	0.587379	0.532039	0.586408	0.548544	0.543689	0.593204	0.570874	0.576699	0.593204	0.546602	0.579612	0.525243	0.538835
RS-3NPK-1	0.751456	0.743689	0.730097	0.742718	0.730097	0.734951	0.740777	0.726214	0.73301	0.729126	0.751456	0.728155	0.728155	0.761165	0.732039	0.738835	0.720388	0.719417	0.73301	0.726214	0.759223	0.73301	0.715534	0.76699	0.723301	0.729126	0.764078	0.823301	0.813592	0.796117	0.823301	0.823301	0.814563	0.825243	0.808738	0.796117	0.735922	0.691262	0.728155	0.700971	0.68835	0.698058	0.697087	0.653398	0.726214	0.68835	0.680583	0.68932	0.700971
RS-3NPK-2	0.729126	0.701942	0.700971	0.724272	0.71068	0.707767	0.729126	0.708738	0.691262	0.696117	0.720388	0.700971	0.693204	0.728155	0.685437	0.71068	0.693204	0.702913	0.7	0.706796	0.719417	0.716505	0.727184	0.720388	0.698058	0.7	0.716505	0.763107	0.772816	0.73301	0.762136	0.778641	0.753398	0.787379	0.756311	0.726214	0.667961	0.663107	0.695146	0.678641	0.646602	0.661165	0.654369	0.64466	0.702913	0.618447	0.607767	0.647573	0.647573
RS-3NPK-3	0.696117	0.685437	0.72233	0.696117	0.7	0.702913	0.687379	0.71068	0.704854	0.68932	0.708738	0.690291	0.681553	0.706796	0.702913	0.692233	0.654369	0.704854	0.68932	0.672816	0.698058	0.696117	0.672816	0.697087	0.687379	0.674757	0.702913	0.809709	0.801942	0.802913	0.8	0.819417	0.804854	0.809709	0.803883	0.792233	0.63301	0.57767	0.602913	0.585437	0.562136	0.61068	0.596117	0.548544	0.586408	0.54466	0.63301	0.58835	0.585437
RS-3NPK-4	0.72233	0.72233	0.736893	0.716505	0.72233	0.732039	0.703883	0.728155	0.731068	0.721359	0.72233	0.723301	0.732039	0.735922	0.734951	0.717476	0.703883	0.717476	0.716505	0.709709	0.738835	0.718447	0.72233	0.752427	0.712621	0.700971	0.725243	0.835922	0.832039	0.824272	0.819417	0.832039	0.819417	0.833981	0.827184	0.795146	0.7	0.659223	0.672816	0.627184	0.631068	0.678641	0.643689	0.6	0.66699	0.614563	0.648544	0.653398	0.64466
RS-3NPK-5	0.728155	0.713592	0.697087	0.73301	0.719417	0.706796	0.737864	0.706796	0.686408	0.694175	0.707767	0.702913	0.708738	0.716505	0.690291	0.718447	0.71068	0.67767	0.698058	0.71068	0.708738	0.712621	0.706796	0.718447	0.690291	0.682524	0.719417	0.746602	0.73301	0.705825	0.74466	0.741748	0.730097	0.743689	0.726214	0.695146	0.653398	0.634951	0.685437	0.665049	0.648544	0.639806	0.640777	0.639806	0.67767	0.630097	0.630097	0.641748	0.64466
RS-3NPK-6	0.735922	0.714563	0.725243	0.748544	0.730097	0.716505	0.731068	0.743689	0.712621	0.695146	0.734951	0.705825	0.725243	0.720388	0.714563	0.723301	0.702913	0.716505	0.717476	0.725243	0.739806	0.724272	0.708738	0.727184	0.703883	0.704854	0.727184	0.775728	0.778641	0.749515	0.774757	0.790291	0.768932	0.780583	0.780583	0.735922	0.618447	0.599029	0.633981	0.617476	0.592233	0.62233	0.598058	0.591262	0.649515	0.594175	0.591262	0.58932	0.604854
RS-3NPK-7	0.714563	0.728155	0.743689	0.71068	0.721359	0.724272	0.719417	0.721359	0.730097	0.714563	0.73301	0.713592	0.734951	0.734951	0.739806	0.723301	0.695146	0.740777	0.715534	0.71068	0.738835	0.707767	0.699029	0.714563	0.712621	0.694175	0.724272	0.826214	0.828155	0.818447	0.834951	0.830097	0.835922	0.832039	0.816505	0.81165	0.743689	0.701942	0.696117	0.690291	0.687379	0.728155	0.693204	0.634951	0.692233	0.662136	0.694175	0.691262	0.690291
RS-3NPK-8	0.691262	0.675728	0.7	0.694175	0.673786	0.671845	0.68835	0.686408	0.675728	0.665049	0.691262	0.668932	0.670874	0.696117	0.681553	0.671845	0.656311	0.678641	0.657282	0.669903	0.684466	0.671845	0.673786	0.685437	0.664078	0.662136	0.686408	0.774757	0.774757	0.76699	0.768932	0.782524	0.769903	0.774757	0.768932	0.740777	0.652427	0.614563	0.63301	0.620388	0.61068	0.628155	0.614563	0.601942	0.642718	0.572816	0.613592	0.61068	0.625243
RS-3NPK-9	0.71165	0.686408	0.696117	0.706796	0.701942	0.707767	0.715534	0.699029	0.681553	0.686408	0.703883	0.695146	0.692233	0.697087	0.697087	0.705825	0.676699	0.702913	0.669903	0.694175	0.712621	0.700971	0.709709	0.707767	0.681553	0.683495	0.691262	0.779612	0.782524	0.776699	0.773786	0.793204	0.781553	0.780583	0.77767	0.753398	0.665049	0.627184	0.647573	0.593204	0.61165	0.645631	0.630097	0.586408	0.663107	0.590291	0.63301	0.621359	0.641748
RS-3PK-1	0.776699	0.740777	0.762136	0.785437	0.763107	0.741748	0.770874	0.752427	0.742718	0.717476	0.761165	0.765049	0.73301	0.762136	0.712621	0.76699	0.749515	0.739806	0.732039	0.767961	0.736893	0.759223	0.776699	0.747573	0.73301	0.743689	0.735922	0.638835	0.65534	0.670874	0.652427	0.656311	0.65534	0.663107	0.647573	0.633981	0.601942	0.630097	0.668932	0.652427	0.646602	0.623301	0.609709	0.684466	0.659223	0.652427	0.641748	0.636893	0.634951
RS-3PK-2	0.803883	0.750485	0.779612	0.798058	0.765049	0.75534	0.779612	0.779612	0.751456	0.735922	0.767961	0.773786	0.75534	0.786408	0.747573	0.787379	0.773786	0.74466	0.745631	0.784466	0.763107	0.763107	0.802913	0.76699	0.749515	0.75534	0.741748	0.671845	0.657282	0.673786	0.674757	0.673786	0.687379	0.68932	0.667961	0.670874	0.674757	0.694175	0.726214	0.715534	0.716505	0.686408	0.684466	0.734951	0.727184	0.731068	0.67767	0.73301	0.696117
RS-3PK-3	0.781553	0.746602	0.765049	0.78932	0.751456	0.74466	0.783495	0.745631	0.726214	0.725243	0.743689	0.766019	0.714563	0.750485	0.716505	0.765049	0.763107	0.714563	0.718447	0.763107	0.740777	0.752427	0.770874	0.725243	0.734951	0.74466	0.735922	0.635922	0.660194	0.642718	0.64466	0.651456	0.65534	0.645631	0.643689	0.626214	0.625243	0.654369	0.683495	0.68835	0.700971	0.639806	0.647573	0.703883	0.697087	0.678641	0.659223	0.66699	0.672816
RS-3PK-4	0.792233	0.754369	0.766019	0.8	0.77767	0.762136	0.779612	0.767961	0.745631	0.738835	0.76699	0.765049	0.729126	0.77767	0.759223	0.780583	0.766019	0.736893	0.75534	0.770874	0.746602	0.76699	0.784466	0.758252	0.753398	0.751456	0.75534	0.65534	0.660194	0.670874	0.664078	0.674757	0.641748	0.663107	0.658252	0.659223	0.604854	0.632039	0.678641	0.660194	0.632039	0.631068	0.623301	0.671845	0.674757	0.648544	0.646602	0.661165	0.663107
RS-3PK-5	0.803883	0.778641	0.763107	0.801942	0.782524	0.76699	0.797087	0.766019	0.742718	0.738835	0.779612	0.773786	0.749515	0.781553	0.750485	0.794175	0.767961	0.74466	0.754369	0.790291	0.769903	0.772816	0.795146	0.76699	0.752427	0.764078	0.770874	0.679612	0.685437	0.672816	0.662136	0.693204	0.668932	0.694175	0.671845	0.674757	0.649515	0.671845	0.700971	0.68835	0.684466	0.648544	0.661165	0.695146	0.705825	0.667961	0.637864	0.67767	0.685437
RS-3PK-6	0.781553	0.747573	0.754369	0.794175	0.760194	0.74466	0.780583	0.753398	0.737864	0.715534	0.764078	0.760194	0.747573	0.772816	0.729126	0.774757	0.763107	0.729126	0.754369	0.770874	0.769903	0.760194	0.781553	0.758252	0.737864	0.748544	0.747573	0.679612	0.667961	0.662136	0.653398	0.674757	0.658252	0.672816	0.657282	0.640777	0.61165	0.646602	0.712621	0.690291	0.678641	0.660194	0.646602	0.707767	0.702913	0.687379	0.653398	0.681553	0.669903
RS-3PK-7	0.785437	0.737864	0.765049	0.78835	0.765049	0.751456	0.781553	0.75534	0.73301	0.714563	0.760194	0.759223	0.723301	0.753398	0.726214	0.750485	0.760194	0.724272	0.736893	0.76699	0.742718	0.754369	0.780583	0.741748	0.729126	0.741748	0.747573	0.662136	0.645631	0.638835	0.667961	0.632039	0.643689	0.637864	0.653398	0.634951	0.650485	0.704854	0.745631	0.730097	0.726214	0.68932	0.68932	0.745631	0.721359	0.71068	0.667961	0.705825	0.695146
RS-3PK-8	0.773786	0.728155	0.736893	0.766019	0.746602	0.738835	0.769903	0.758252	0.729126	0.703883	0.754369	0.738835	0.724272	0.754369	0.731068	0.753398	0.73301	0.720388	0.721359	0.759223	0.753398	0.746602	0.764078	0.746602	0.730097	0.724272	0.745631	0.697087	0.709709	0.68835	0.694175	0.682524	0.695146	0.699029	0.693204	0.657282	0.573786	0.597087	0.63301	0.609709	0.624272	0.581553	0.590291	0.662136	0.631068	0.605825	0.617476	0.600971	0.61068
RS-3PK-9	0.805825	0.767961	0.760194	0.807767	0.773786	0.763107	0.800971	0.753398	0.757282	0.72233	0.774757	0.773786	0.765049	0.778641	0.746602	0.787379	0.767961	0.736893	0.752427	0.794175	0.778641	0.774757	0.791262	0.770874	0.761165	0.747573	0.775728	0.697087	0.700971	0.690291	0.697087	0.696117	0.684466	0.702913	0.682524	0.672816	0.648544	0.68835	0.736893	0.715534	0.702913	0.695146	0.693204	0.709709	0.708738	0.706796	0.680583	0.701942	0.700971
RS-4NK-1	0.716505	0.66699	0.704854	0.698058	0.667961	0.684466	0.702913	0.681553	0.666019	0.661165	0.679612	0.676699	0.664078	0.696117	0.678641	0.68835	0.657282	0.668932	0.660194	0.691262	0.683495	0.693204	0.68932	0.678641	0.649515	0.661165	0.692233	0.712621	0.734951	0.698058	0.704854	0.715534	0.715534	0.72233	0.709709	0.68932	0.628155	0.604854	0.641748	0.630097	0.628155	0.593204	0.609709	0.626214	0.641748	0.640777	0.585437	0.626214	0.613592
RS-4NK-2	0.656311	0.630097	0.660194	0.664078	0.650485	0.65534	0.650485	0.676699	0.651456	0.635922	0.652427	0.65534	0.643689	0.668932	0.661165	0.657282	0.627184	0.645631	0.651456	0.654369	0.658252	0.637864	0.656311	0.663107	0.646602	0.633981	0.666019	0.763107	0.76699	0.764078	0.770874	0.764078	0.774757	0.763107	0.742718	0.730097	0.61165	0.564078	0.598058	0.56699	0.572816	0.605825	0.568932	0.553398	0.593204	0.571845	0.597087	0.585437	0.570874
RS-4NK-3	0.621359	0.605825	0.646602	0.616505	0.62233	0.624272	0.633981	0.63301	0.623301	0.608738	0.61068	0.612621	0.649515	0.646602	0.639806	0.627184	0.592233	0.612621	0.625243	0.643689	0.657282	0.626214	0.629126	0.63301	0.615534	0.609709	0.650485	0.74466	0.743689	0.759223	0.751456	0.75534	0.761165	0.767961	0.738835	0.73301	0.618447	0.563107	0.602913	0.573786	0.587379	0.62233	0.581553	0.542718	0.563107	0.612621	0.614563	0.58835	0.568932
RS-4NK-4	0.746602	0.71165	0.737864	0.74466	0.708738	0.707767	0.735922	0.735922	0.724272	0.712621	0.719417	0.713592	0.720388	0.731068	0.733981	0.724272	0.707767	0.717476	0.712621	0.737864	0.735922	0.718447	0.736893	0.730097	0.71068	0.713592	0.725243	0.790291	0.790291	0.807767	0.799029	0.797087	0.799029	0.807767	0.786408	0.780583	0.691262	0.687379	0.66699	0.65534	0.675728	0.696117	0.697087	0.65534	0.667961	0.690291	0.68932	0.671845	0.666019
RS-4NK-5	0.660194	0.648544	0.696117	0.671845	0.641748	0.657282	0.671845	0.703883	0.668932	0.660194	0.678641	0.656311	0.679612	0.670874	0.666019	0.676699	0.647573	0.666019	0.652427	0.665049	0.667961	0.650485	0.659223	0.682524	0.65534	0.651456	0.676699	0.763107	0.763107	0.766019	0.765049	0.773786	0.768932	0.765049	0.75534	0.756311	0.583495	0.526214	0.559223	0.547573	0.540777	0.58932	0.572816	0.551456	0.560194	0.571845	0.585437	0.557282	0.571845
RS-4NK-6	0.692233	0.675728	0.701942	0.68835	0.68835	0.671845	0.685437	0.690291	0.683495	0.693204	0.68835	0.666019	0.695146	0.704854	0.706796	0.705825	0.670874	0.697087	0.682524	0.687379	0.700971	0.692233	0.68932	0.698058	0.685437	0.680583	0.700971	0.804854	0.798058	0.787379	0.81165	0.815534	0.797087	0.81068	0.784466	0.772816	0.68835	0.65534	0.647573	0.645631	0.638835	0.68932	0.650485	0.62233	0.627184	0.664078	0.646602	0.637864	0.643689
RS-4NK-7	0.631068	0.626214	0.65534	0.642718	0.609709	0.637864	0.631068	0.658252	0.637864	0.633981	0.650485	0.623301	0.634951	0.663107	0.660194	0.638835	0.602913	0.633981	0.636893	0.640777	0.645631	0.61068	0.626214	0.640777	0.640777	0.621359	0.64466	0.754369	0.759223	0.746602	0.756311	0.758252	0.762136	0.751456	0.748544	0.736893	0.605825	0.565049	0.548544	0.563107	0.556311	0.593204	0.571845	0.542718	0.547573	0.584466	0.603883	0.559223	0.558252
RS-4NK-8	0.675728	0.650485	0.682524	0.669903	0.634951	0.647573	0.675728	0.673786	0.642718	0.633981	0.659223	0.656311	0.645631	0.657282	0.652427	0.651456	0.635922	0.628155	0.636893	0.674757	0.651456	0.656311	0.653398	0.647573	0.648544	0.641748	0.665049	0.693204	0.694175	0.699029	0.68932	0.684466	0.698058	0.705825	0.682524	0.684466	0.598058	0.594175	0.602913	0.623301	0.605825	0.628155	0.613592	0.6	0.590291	0.632039	0.601942	0.6	0.590291
RS-4NK-9	0.687379	0.649515	0.684466	0.695146	0.653398	0.671845	0.700971	0.696117	0.652427	0.665049	0.671845	0.667961	0.657282	0.692233	0.666019	0.674757	0.647573	0.662136	0.665049	0.682524	0.679612	0.664078	0.67767	0.673786	0.649515	0.661165	0.682524	0.756311	0.762136	0.728155	0.750485	0.745631	0.751456	0.753398	0.745631	0.72233	0.621359	0.559223	0.604854	0.599029	0.593204	0.61165	0.584466	0.56699	0.593204	0.593204	0.581553	0.57767	0.583495
RS-4NP-1	0.697087	0.681553	0.704854	0.699029	0.675728	0.68835	0.7	0.724272	0.704854	0.672816	0.693204	0.683495	0.696117	0.707767	0.68835	0.695146	0.657282	0.690291	0.68932	0.68932	0.712621	0.703883	0.68932	0.691262	0.680583	0.664078	0.696117	0.8	0.809709	0.775728	0.795146	0.792233	0.791262	0.802913	0.790291	0.767961	0.61165	0.567961	0.570874	0.578641	0.579612	0.591262	0.604854	0.56699	0.600971	0.562136	0.590291	0.575728	0.563107
RS-4NP-2	0.706796	0.694175	0.72233	0.708738	0.68835	0.700971	0.71165	0.730097	0.71068	0.683495	0.699029	0.692233	0.702913	0.703883	0.699029	0.686408	0.66699	0.7	0.686408	0.71068	0.708738	0.693204	0.697087	0.706796	0.683495	0.683495	0.707767	0.799029	0.800971	0.776699	0.78835	0.785437	0.78932	0.795146	0.786408	0.773786	0.617476	0.568932	0.592233	0.599029	0.580583	0.6	0.591262	0.568932	0.591262	0.565049	0.564078	0.580583	0.574757
RS-4NP-3	0.68835	0.661165	0.705825	0.666019	0.662136	0.65534	0.67767	0.692233	0.682524	0.66699	0.661165	0.638835	0.670874	0.67767	0.679612	0.665049	0.627184	0.660194	0.657282	0.660194	0.683495	0.674757	0.657282	0.682524	0.659223	0.64466	0.682524	0.787379	0.77767	0.78835	0.785437	0.779612	0.778641	0.795146	0.771845	0.770874	0.631068	0.590291	0.582524	0.592233	0.581553	0.632039	0.576699	0.585437	0.58932	0.597087	0.620388	0.583495	0.580583
RS-4NP-4	0.682524	0.642718	0.704854	0.662136	0.642718	0.640777	0.663107	0.686408	0.667961	0.645631	0.642718	0.638835	0.650485	0.648544	0.666019	0.653398	0.621359	0.638835	0.643689	0.66699	0.65534	0.649515	0.637864	0.659223	0.640777	0.620388	0.654369	0.765049	0.759223	0.763107	0.76699	0.745631	0.763107	0.757282	0.752427	0.74466	0.615534	0.574757	0.595146	0.567961	0.572816	0.609709	0.562136	0.546602	0.578641	0.556311	0.576699	0.564078	0.557282
RS-4NP-5	0.72233	0.709709	0.735922	0.708738	0.683495	0.696117	0.700971	0.712621	0.670874	0.687379	0.706796	0.695146	0.691262	0.715534	0.690291	0.696117	0.666019	0.693204	0.676699	0.699029	0.691262	0.699029	0.698058	0.701942	0.693204	0.673786	0.692233	0.779612	0.776699	0.750485	0.756311	0.775728	0.757282	0.765049	0.759223	0.730097	0.618447	0.608738	0.598058	0.616505	0.621359	0.600971	0.625243	0.604854	0.631068	0.571845	0.583495	0.576699	0.612621
RS-4NP-6	0.696117	0.659223	0.676699	0.702913	0.652427	0.673786	0.690291	0.664078	0.665049	0.652427	0.665049	0.66699	0.660194	0.673786	0.659223	0.656311	0.638835	0.654369	0.663107	0.662136	0.683495	0.679612	0.666019	0.679612	0.633981	0.650485	0.671845	0.762136	0.768932	0.758252	0.760194	0.758252	0.75534	0.757282	0.743689	0.723301	0.600971	0.575728	0.565049	0.583495	0.571845	0.585437	0.579612	0.557282	0.597087	0.556311	0.576699	0.558252	0.566019
RS-4NP-7	0.719417	0.685437	0.724272	0.708738	0.679612	0.68932	0.716505	0.696117	0.700971	0.675728	0.680583	0.68932	0.698058	0.702913	0.683495	0.680583	0.679612	0.675728	0.684466	0.674757	0.700971	0.682524	0.674757	0.68932	0.657282	0.663107	0.695146	0.750485	0.759223	0.721359	0.754369	0.762136	0.75534	0.766019	0.739806	0.73301	0.648544	0.582524	0.598058	0.612621	0.604854	0.618447	0.61165	0.584466	0.619417	0.597087	0.597087	0.586408	0.583495
RS-4NP-8	0.738835	0.715534	0.747573	0.728155	0.709709	0.718447	0.724272	0.747573	0.731068	0.725243	0.72233	0.705825	0.73301	0.732039	0.721359	0.701942	0.670874	0.724272	0.697087	0.712621	0.741748	0.701942	0.715534	0.723301	0.707767	0.705825	0.728155	0.825243	0.831068	0.82233	0.824272	0.83301	0.836893	0.838835	0.816505	0.800971	0.675728	0.631068	0.624272	0.643689	0.652427	0.661165	0.636893	0.61068	0.639806	0.6	0.65534	0.626214	0.630097
RS-4NP-9	0.724272	0.715534	0.759223	0.725243	0.700971	0.721359	0.727184	0.74466	0.733981	0.721359	0.730097	0.705825	0.734951	0.73301	0.730097	0.704854	0.698058	0.723301	0.706796	0.726214	0.731068	0.713592	0.705825	0.735922	0.720388	0.693204	0.727184	0.828155	0.830097	0.812621	0.815534	0.823301	0.826214	0.826214	0.809709	0.799029	0.674757	0.641748	0.643689	0.657282	0.64466	0.666019	0.659223	0.635922	0.651456	0.652427	0.637864	0.626214	0.63301
RS-4NPK-1	0.75534	0.753398	0.767961	0.760194	0.754369	0.761165	0.768932	0.773786	0.748544	0.737864	0.767961	0.739806	0.754369	0.76699	0.748544	0.761165	0.721359	0.760194	0.764078	0.747573	0.780583	0.765049	0.749515	0.762136	0.745631	0.738835	0.756311	0.831068	0.838835	0.823301	0.83301	0.830097	0.827184	0.849515	0.828155	0.809709	0.7	0.664078	0.694175	0.693204	0.68835	0.643689	0.680583	0.663107	0.712621	0.645631	0.666019	0.663107	0.67767
RS-4NPK-2	0.691262	0.664078	0.713592	0.68835	0.684466	0.694175	0.67767	0.71068	0.687379	0.673786	0.687379	0.647573	0.680583	0.695146	0.691262	0.680583	0.648544	0.685437	0.670874	0.672816	0.684466	0.66699	0.676699	0.683495	0.662136	0.663107	0.685437	0.805825	0.794175	0.786408	0.799029	0.815534	0.802913	0.812621	0.783495	0.779612	0.637864	0.586408	0.617476	0.582524	0.604854	0.616505	0.598058	0.549515	0.605825	0.550485	0.592233	0.576699	0.582524
RS-4NPK-3	0.687379	0.699029	0.712621	0.686408	0.693204	0.694175	0.685437	0.717476	0.707767	0.701942	0.692233	0.681553	0.696117	0.694175	0.700971	0.699029	0.64466	0.702913	0.680583	0.668932	0.704854	0.675728	0.670874	0.708738	0.672816	0.669903	0.708738	0.824272	0.813592	0.799029	0.824272	0.830097	0.817476	0.834951	0.821359	0.793204	0.675728	0.618447	0.649515	0.628155	0.604854	0.650485	0.634951	0.560194	0.629126	0.58835	0.64466	0.609709	0.620388
RS-4NPK-4	0.676699	0.674757	0.719417	0.680583	0.659223	0.675728	0.691262	0.701942	0.683495	0.668932	0.66699	0.672816	0.674757	0.694175	0.683495	0.669903	0.629126	0.682524	0.659223	0.672816	0.664078	0.662136	0.657282	0.667961	0.652427	0.652427	0.67767	0.792233	0.791262	0.783495	0.78835	0.799029	0.799029	0.798058	0.787379	0.781553	0.628155	0.594175	0.546602	0.595146	0.582524	0.586408	0.600971	0.559223	0.58835	0.570874	0.592233	0.561165	0.571845
RS-4NPK-5	0.685437	0.659223	0.705825	0.670874	0.659223	0.678641	0.676699	0.696117	0.7	0.682524	0.674757	0.664078	0.67767	0.679612	0.680583	0.670874	0.652427	0.674757	0.656311	0.666019	0.658252	0.672816	0.667961	0.66699	0.648544	0.649515	0.674757	0.790291	0.803883	0.783495	0.792233	0.798058	0.799029	0.803883	0.779612	0.768932	0.632039	0.565049	0.565049	0.591262	0.569903	0.604854	0.614563	0.517476	0.592233	0.540777	0.586408	0.57767	0.575728
RS-4NPK-6	0.685437	0.668932	0.716505	0.679612	0.690291	0.684466	0.686408	0.706796	0.682524	0.684466	0.691262	0.656311	0.690291	0.68932	0.685437	0.676699	0.650485	0.685437	0.662136	0.658252	0.693204	0.673786	0.659223	0.681553	0.654369	0.657282	0.679612	0.816505	0.823301	0.802913	0.802913	0.815534	0.813592	0.813592	0.802913	0.778641	0.650485	0.603883	0.6	0.575728	0.587379	0.62233	0.607767	0.560194	0.602913	0.58932	0.607767	0.592233	0.602913
RS-4NPK-7	0.661165	0.671845	0.696117	0.652427	0.682524	0.681553	0.668932	0.687379	0.682524	0.669903	0.703883	0.65534	0.700971	0.693204	0.679612	0.653398	0.631068	0.674757	0.658252	0.656311	0.686408	0.662136	0.642718	0.692233	0.64466	0.648544	0.690291	0.829126	0.821359	0.792233	0.813592	0.827184	0.81165	0.825243	0.799029	0.77767	0.667961	0.602913	0.635922	0.618447	0.617476	0.642718	0.637864	0.569903	0.656311	0.569903	0.640777	0.606796	0.61068
RS-4NPK-8	0.706796	0.675728	0.720388	0.701942	0.697087	0.68932	0.727184	0.721359	0.691262	0.681553	0.71068	0.681553	0.697087	0.717476	0.68932	0.68835	0.672816	0.700971	0.680583	0.697087	0.7	0.685437	0.695146	0.693204	0.687379	0.675728	0.701942	0.784466	0.784466	0.765049	0.775728	0.779612	0.768932	0.798058	0.772816	0.764078	0.63301	0.598058	0.606796	0.602913	0.608738	0.623301	0.608738	0.581553	0.626214	0.585437	0.599029	0.590291	0.583495
RS-4NPK-9	0.672816	0.63301	0.706796	0.660194	0.646602	0.65534	0.654369	0.674757	0.669903	0.646602	0.652427	0.648544	0.649515	0.651456	0.657282	0.654369	0.633981	0.63301	0.628155	0.65534	0.660194	0.632039	0.64466	0.657282	0.624272	0.629126	0.660194	0.750485	0.751456	0.754369	0.725243	0.754369	0.749515	0.747573	0.731068	0.728155	0.635922	0.608738	0.613592	0.631068	0.621359	0.650485	0.623301	0.613592	0.585437	0.640777	0.617476	0.582524	0.58835
RS-4PK-1	0.835922	0.803883	0.815534	0.84466	0.818447	0.817476	0.834951	0.804854	0.785437	0.778641	0.813592	0.81068	0.786408	0.814563	0.793204	0.821359	0.823301	0.767961	0.790291	0.829126	0.805825	0.821359	0.819417	0.803883	0.797087	0.803883	0.797087	0.729126	0.729126	0.71068	0.719417	0.720388	0.701942	0.715534	0.716505	0.686408	0.684466	0.738835	0.749515	0.753398	0.774757	0.694175	0.726214	0.758252	0.748544	0.749515	0.68835	0.72233	0.75534
RS-4PK-2	0.816505	0.78835	0.807767	0.830097	0.790291	0.78932	0.821359	0.783495	0.786408	0.775728	0.78835	0.808738	0.768932	0.798058	0.776699	0.801942	0.801942	0.782524	0.775728	0.817476	0.782524	0.805825	0.813592	0.779612	0.773786	0.786408	0.784466	0.694175	0.723301	0.692233	0.706796	0.713592	0.703883	0.691262	0.7	0.7	0.718447	0.749515	0.782524	0.792233	0.770874	0.723301	0.732039	0.774757	0.746602	0.754369	0.704854	0.768932	0.749515
RS-4PK-3	0.81068	0.766019	0.794175	0.812621	0.787379	0.771845	0.8	0.769903	0.774757	0.764078	0.770874	0.787379	0.768932	0.795146	0.764078	0.796117	0.800971	0.758252	0.778641	0.812621	0.771845	0.800971	0.803883	0.766019	0.766019	0.771845	0.765049	0.67767	0.686408	0.684466	0.670874	0.67767	0.687379	0.693204	0.670874	0.681553	0.63301	0.661165	0.678641	0.68835	0.693204	0.645631	0.66699	0.719417	0.698058	0.676699	0.64466	0.669903	0.679612
RS-4PK-4	0.800971	0.761165	0.779612	0.795146	0.764078	0.756311	0.792233	0.769903	0.745631	0.736893	0.770874	0.785437	0.747573	0.781553	0.757282	0.772816	0.779612	0.753398	0.746602	0.790291	0.753398	0.76699	0.783495	0.75534	0.752427	0.760194	0.746602	0.666019	0.678641	0.682524	0.656311	0.670874	0.671845	0.660194	0.660194	0.67767	0.634951	0.673786	0.7	0.71165	0.695146	0.653398	0.66699	0.71068	0.693204	0.693204	0.654369	0.666019	0.685437
RS-4PK-5	0.816505	0.767961	0.799029	0.815534	0.785437	0.792233	0.801942	0.800971	0.774757	0.757282	0.786408	0.797087	0.772816	0.800971	0.758252	0.800971	0.802913	0.760194	0.773786	0.808738	0.778641	0.803883	0.798058	0.770874	0.767961	0.781553	0.764078	0.681553	0.697087	0.694175	0.676699	0.68932	0.696117	0.681553	0.685437	0.701942	0.659223	0.698058	0.71165	0.732039	0.719417	0.687379	0.682524	0.737864	0.725243	0.715534	0.671845	0.72233	0.71068
RS-4PK-6	0.765049	0.725243	0.766019	0.76699	0.734951	0.705825	0.76699	0.739806	0.719417	0.704854	0.742718	0.751456	0.713592	0.738835	0.721359	0.747573	0.737864	0.713592	0.717476	0.771845	0.735922	0.746602	0.763107	0.729126	0.729126	0.730097	0.733981	0.650485	0.657282	0.673786	0.646602	0.647573	0.660194	0.657282	0.637864	0.656311	0.593204	0.637864	0.648544	0.663107	0.673786	0.624272	0.639806	0.678641	0.652427	0.679612	0.652427	0.648544	0.672816
RS-4PK-7	0.806796	0.763107	0.764078	0.815534	0.768932	0.765049	0.797087	0.76699	0.750485	0.727184	0.760194	0.782524	0.749515	0.773786	0.732039	0.775728	0.782524	0.717476	0.745631	0.787379	0.747573	0.773786	0.790291	0.747573	0.74466	0.765049	0.742718	0.663107	0.678641	0.669903	0.662136	0.684466	0.680583	0.690291	0.657282	0.663107	0.641748	0.703883	0.707767	0.718447	0.695146	0.660194	0.668932	0.724272	0.706796	0.686408	0.649515	0.699029	0.687379
RS-4PK-8	0.779612	0.752427	0.763107	0.778641	0.737864	0.735922	0.779612	0.735922	0.735922	0.71068	0.753398	0.76699	0.723301	0.766019	0.734951	0.757282	0.759223	0.733981	0.738835	0.776699	0.724272	0.76699	0.767961	0.729126	0.730097	0.740777	0.727184	0.623301	0.667961	0.636893	0.634951	0.642718	0.649515	0.639806	0.639806	0.62233	0.64466	0.671845	0.7	0.707767	0.702913	0.656311	0.681553	0.703883	0.694175	0.67767	0.65534	0.675728	0.687379
RS-4PK-9	0.778641	0.743689	0.757282	0.78835	0.748544	0.739806	0.77767	0.737864	0.736893	0.717476	0.758252	0.759223	0.728155	0.765049	0.727184	0.766019	0.761165	0.731068	0.739806	0.783495	0.727184	0.758252	0.768932	0.737864	0.726214	0.735922	0.732039	0.648544	0.656311	0.641748	0.646602	0.668932	0.654369	0.656311	0.654369	0.641748	0.650485	0.675728	0.709709	0.72233	0.709709	0.656311	0.682524	0.715534	0.695146	0.706796	0.653398	0.697087	0.68835
RS-5NK-1	0.685437	0.652427	0.683495	0.698058	0.664078	0.65534	0.681553	0.691262	0.66699	0.642718	0.673786	0.679612	0.667961	0.682524	0.656311	0.65534	0.637864	0.666019	0.660194	0.681553	0.679612	0.652427	0.656311	0.653398	0.65534	0.653398	0.671845	0.73301	0.751456	0.734951	0.745631	0.742718	0.76699	0.74466	0.730097	0.706796	0.628155	0.619417	0.609709	0.613592	0.628155	0.624272	0.621359	0.623301	0.62233	0.626214	0.608738	0.616505	0.607767
RS-5NK-2	0.71165	0.682524	0.726214	0.72233	0.71165	0.706796	0.728155	0.723301	0.693204	0.682524	0.716505	0.68932	0.713592	0.717476	0.701942	0.717476	0.679612	0.701942	0.68932	0.709709	0.724272	0.68835	0.719417	0.71068	0.693204	0.698058	0.714563	0.781553	0.776699	0.748544	0.76699	0.776699	0.77767	0.792233	0.766019	0.727184	0.620388	0.615534	0.633981	0.616505	0.62233	0.617476	0.601942	0.608738	0.642718	0.634951	0.601942	0.63301	0.619417
RS-5NK-3	0.709709	0.692233	0.727184	0.709709	0.685437	0.703883	0.71165	0.72233	0.694175	0.700971	0.701942	0.719417	0.705825	0.716505	0.703883	0.697087	0.678641	0.71165	0.7	0.7	0.71165	0.692233	0.705825	0.701942	0.683495	0.681553	0.696117	0.794175	0.782524	0.781553	0.786408	0.785437	0.799029	0.794175	0.779612	0.775728	0.62233	0.624272	0.618447	0.631068	0.636893	0.635922	0.641748	0.630097	0.605825	0.647573	0.64466	0.633981	0.623301
RS-5NK-4	0.76699	0.759223	0.78835	0.770874	0.734951	0.750485	0.766019	0.787379	0.767961	0.757282	0.771845	0.767961	0.771845	0.767961	0.752427	0.763107	0.748544	0.756311	0.757282	0.773786	0.769903	0.754369	0.756311	0.768932	0.758252	0.74466	0.745631	0.84466	0.834951	0.817476	0.836893	0.833981	0.847573	0.848544	0.836893	0.818447	0.750485	0.734951	0.732039	0.735922	0.728155	0.721359	0.732039	0.733981	0.728155	0.75534	0.732039	0.741748	0.735922
RS-5NK-5	0.683495	0.639806	0.699029	0.674757	0.651456	0.64466	0.668932	0.67767	0.676699	0.64466	0.663107	0.666019	0.650485	0.664078	0.665049	0.66699	0.636893	0.648544	0.651456	0.686408	0.656311	0.666019	0.663107	0.649515	0.651456	0.653398	0.661165	0.733981	0.728155	0.738835	0.737864	0.733981	0.750485	0.732039	0.719417	0.716505	0.574757	0.564078	0.586408	0.572816	0.584466	0.590291	0.569903	0.617476	0.574757	0.591262	0.612621	0.591262	0.560194
RS-5NK-6	0.685437	0.630097	0.690291	0.690291	0.626214	0.637864	0.661165	0.683495	0.664078	0.651456	0.651456	0.657282	0.661165	0.680583	0.654369	0.658252	0.648544	0.647573	0.643689	0.668932	0.657282	0.649515	0.670874	0.638835	0.641748	0.645631	0.64466	0.734951	0.732039	0.733981	0.721359	0.731068	0.741748	0.721359	0.719417	0.713592	0.604854	0.58835	0.602913	0.61165	0.613592	0.646602	0.614563	0.593204	0.6	0.633981	0.637864	0.634951	0.61068
RS-5NK-7	0.702913	0.700971	0.738835	0.705825	0.681553	0.700971	0.698058	0.723301	0.709709	0.71068	0.704854	0.704854	0.730097	0.725243	0.716505	0.696117	0.693204	0.725243	0.693204	0.721359	0.705825	0.707767	0.704854	0.700971	0.7	0.683495	0.721359	0.840777	0.837864	0.815534	0.824272	0.826214	0.839806	0.828155	0.807767	0.818447	0.712621	0.692233	0.680583	0.67767	0.699029	0.691262	0.698058	0.65534	0.65534	0.701942	0.700971	0.679612	0.675728
RS-5NK-8	0.615534	0.585437	0.652427	0.607767	0.585437	0.613592	0.605825	0.665049	0.646602	0.630097	0.619417	0.612621	0.630097	0.645631	0.64466	0.616505	0.592233	0.626214	0.61068	0.609709	0.635922	0.606796	0.604854	0.626214	0.591262	0.606796	0.636893	0.770874	0.776699	0.77767	0.770874	0.77767	0.779612	0.783495	0.756311	0.768932	0.642718	0.603883	0.580583	0.581553	0.627184	0.664078	0.594175	0.573786	0.590291	0.639806	0.627184	0.609709	0.591262
RS-5NK-9	0.696117	0.681553	0.72233	0.700971	0.684466	0.697087	0.702913	0.705825	0.718447	0.690291	0.68835	0.681553	0.703883	0.708738	0.712621	0.697087	0.674757	0.694175	0.690291	0.696117	0.697087	0.700971	0.684466	0.703883	0.682524	0.674757	0.7	0.797087	0.799029	0.770874	0.795146	0.802913	0.798058	0.800971	0.785437	0.775728	0.645631	0.642718	0.638835	0.636893	0.649515	0.632039	0.650485	0.608738	0.636893	0.66699	0.630097	0.623301	0.639806
RS-5NP-1	0.714563	0.712621	0.732039	0.704854	0.7	0.704854	0.704854	0.729126	0.712621	0.680583	0.71068	0.708738	0.703883	0.712621	0.708738	0.713592	0.678641	0.698058	0.697087	0.71165	0.708738	0.701942	0.699029	0.702913	0.694175	0.697087	0.701942	0.782524	0.781553	0.764078	0.783495	0.774757	0.78835	0.78835	0.774757	0.760194	0.613592	0.614563	0.624272	0.623301	0.618447	0.614563	0.617476	0.609709	0.631068	0.626214	0.601942	0.593204	0.607767
RS-5NP-2	0.74466	0.739806	0.760194	0.743689	0.718447	0.731068	0.712621	0.753398	0.737864	0.717476	0.735922	0.724272	0.739806	0.743689	0.726214	0.739806	0.692233	0.738835	0.720388	0.739806	0.742718	0.731068	0.73301	0.739806	0.725243	0.723301	0.734951	0.827184	0.823301	0.803883	0.820388	0.814563	0.818447	0.813592	0.81068	0.793204	0.692233	0.642718	0.684466	0.650485	0.643689	0.658252	0.645631	0.643689	0.679612	0.651456	0.659223	0.643689	0.648544
RS-5NP-3	0.772816	0.741748	0.799029	0.761165	0.734951	0.732039	0.767961	0.763107	0.756311	0.740777	0.757282	0.754369	0.732039	0.759223	0.745631	0.754369	0.716505	0.738835	0.743689	0.762136	0.753398	0.746602	0.750485	0.750485	0.737864	0.72233	0.748544	0.829126	0.814563	0.813592	0.823301	0.81165	0.823301	0.829126	0.807767	0.803883	0.668932	0.639806	0.654369	0.678641	0.651456	0.661165	0.652427	0.653398	0.662136	0.648544	0.645631	0.648544	0.639806
RS-5NP-4	0.751456	0.715534	0.762136	0.754369	0.713592	0.719417	0.732039	0.758252	0.727184	0.713592	0.73301	0.727184	0.739806	0.729126	0.725243	0.72233	0.68932	0.723301	0.720388	0.735922	0.729126	0.719417	0.734951	0.713592	0.702913	0.702913	0.719417	0.78835	0.795146	0.796117	0.803883	0.793204	0.813592	0.804854	0.793204	0.775728	0.623301	0.61165	0.615534	0.630097	0.615534	0.612621	0.597087	0.639806	0.625243	0.614563	0.62233	0.596117	0.597087
RS-5NP-5	0.709709	0.690291	0.729126	0.694175	0.680583	0.695146	0.704854	0.708738	0.7	0.685437	0.709709	0.692233	0.68932	0.701942	0.686408	0.699029	0.659223	0.697087	0.687379	0.700971	0.700971	0.675728	0.684466	0.704854	0.692233	0.671845	0.699029	0.807767	0.8	0.779612	0.797087	0.795146	0.799029	0.799029	0.77767	0.769903	0.615534	0.57767	0.590291	0.574757	0.586408	0.599029	0.561165	0.565049	0.609709	0.566019	0.576699	0.554369	0.560194
RS-5NP-6	0.743689	0.72233	0.751456	0.753398	0.737864	0.730097	0.72233	0.750485	0.743689	0.721359	0.740777	0.719417	0.718447	0.73301	0.718447	0.727184	0.704854	0.72233	0.720388	0.735922	0.74466	0.721359	0.723301	0.73301	0.721359	0.717476	0.743689	0.816505	0.814563	0.800971	0.812621	0.812621	0.815534	0.821359	0.790291	0.784466	0.643689	0.650485	0.625243	0.646602	0.633981	0.634951	0.636893	0.640777	0.637864	0.639806	0.603883	0.61068	0.617476
RS-5NP-7	0.641748	0.624272	0.684466	0.632039	0.627184	0.645631	0.626214	0.654369	0.661165	0.636893	0.631068	0.608738	0.645631	0.643689	0.637864	0.624272	0.584466	0.626214	0.640777	0.627184	0.640777	0.625243	0.628155	0.643689	0.624272	0.624272	0.642718	0.785437	0.78932	0.766019	0.773786	0.783495	0.771845	0.800971	0.775728	0.76699	0.619417	0.596117	0.596117	0.591262	0.620388	0.633981	0.585437	0.582524	0.587379	0.606796	0.592233	0.586408	0.571845
RS-5NP-8	0.732039	0.753398	0.76699	0.733981	0.743689	0.756311	0.71165	0.758252	0.751456	0.74466	0.735922	0.726214	0.763107	0.752427	0.756311	0.728155	0.691262	0.748544	0.738835	0.728155	0.749515	0.723301	0.724272	0.723301	0.712621	0.713592	0.737864	0.851456	0.859223	0.829126	0.854369	0.859223	0.850485	0.861165	0.833981	0.813592	0.708738	0.649515	0.660194	0.662136	0.662136	0.668932	0.671845	0.600971	0.674757	0.637864	0.62233	0.637864	0.643689
RS-5NP-9	0.716505	0.697087	0.749515	0.704854	0.701942	0.714563	0.703883	0.730097	0.73301	0.714563	0.720388	0.692233	0.718447	0.71165	0.706796	0.695146	0.668932	0.705825	0.695146	0.705825	0.712621	0.694175	0.693204	0.721359	0.7	0.686408	0.724272	0.830097	0.835922	0.805825	0.833981	0.831068	0.829126	0.834951	0.813592	0.812621	0.64466	0.61165	0.616505	0.63301	0.647573	0.642718	0.621359	0.61165	0.630097	0.631068	0.62233	0.614563	0.624272
RS-5NPK-1	0.684466	0.674757	0.700971	0.692233	0.668932	0.671845	0.685437	0.687379	0.671845	0.660194	0.676699	0.680583	0.680583	0.701942	0.680583	0.679612	0.656311	0.670874	0.66699	0.668932	0.676699	0.656311	0.653398	0.64466	0.648544	0.660194	0.666019	0.785437	0.784466	0.749515	0.770874	0.774757	0.780583	0.775728	0.757282	0.745631	0.641748	0.629126	0.645631	0.636893	0.650485	0.661165	0.625243	0.619417	0.629126	0.639806	0.640777	0.623301	0.61068
RS-5NPK-2	0.728155	0.709709	0.733981	0.71068	0.682524	0.708738	0.717476	0.728155	0.707767	0.693204	0.700971	0.701942	0.704854	0.712621	0.692233	0.686408	0.686408	0.698058	0.679612	0.701942	0.700971	0.699029	0.705825	0.68932	0.674757	0.678641	0.709709	0.779612	0.78932	0.776699	0.778641	0.798058	0.794175	0.796117	0.774757	0.764078	0.652427	0.646602	0.637864	0.638835	0.658252	0.651456	0.641748	0.632039	0.648544	0.633981	0.628155	0.618447	0.630097
RS-5NPK-3	0.687379	0.653398	0.714563	0.667961	0.645631	0.654369	0.665049	0.692233	0.682524	0.660194	0.667961	0.651456	0.682524	0.673786	0.674757	0.65534	0.647573	0.665049	0.645631	0.669903	0.673786	0.645631	0.662136	0.657282	0.652427	0.638835	0.669903	0.790291	0.77767	0.784466	0.778641	0.783495	0.796117	0.793204	0.772816	0.766019	0.64466	0.608738	0.621359	0.620388	0.627184	0.663107	0.642718	0.614563	0.618447	0.65534	0.633981	0.608738	0.61068
RS-5NPK-4	0.683495	0.663107	0.703883	0.687379	0.672816	0.675728	0.685437	0.695146	0.683495	0.670874	0.665049	0.642718	0.669903	0.683495	0.667961	0.665049	0.641748	0.662136	0.669903	0.66699	0.686408	0.670874	0.669903	0.658252	0.656311	0.657282	0.678641	0.785437	0.795146	0.767961	0.792233	0.77767	0.793204	0.797087	0.754369	0.75534	0.630097	0.609709	0.597087	0.626214	0.628155	0.652427	0.619417	0.634951	0.617476	0.63301	0.612621	0.626214	0.601942
RS-5NPK-5	0.775728	0.759223	0.791262	0.773786	0.748544	0.766019	0.766019	0.776699	0.763107	0.742718	0.761165	0.750485	0.754369	0.774757	0.743689	0.760194	0.728155	0.764078	0.752427	0.762136	0.767961	0.737864	0.750485	0.740777	0.733981	0.732039	0.750485	0.841748	0.845631	0.812621	0.827184	0.840777	0.832039	0.835922	0.826214	0.809709	0.691262	0.68835	0.664078	0.673786	0.691262	0.67767	0.668932	0.66699	0.698058	0.687379	0.632039	0.656311	0.658252
RS-5NPK-6	0.67767	0.678641	0.702913	0.674757	0.659223	0.672816	0.672816	0.700971	0.654369	0.665049	0.680583	0.659223	0.678641	0.690291	0.673786	0.670874	0.651456	0.669903	0.657282	0.662136	0.68835	0.664078	0.643689	0.680583	0.635922	0.664078	0.674757	0.801942	0.804854	0.775728	0.795146	0.800971	0.791262	0.804854	0.790291	0.763107	0.685437	0.651456	0.623301	0.649515	0.658252	0.647573	0.647573	0.630097	0.645631	0.647573	0.615534	0.636893	0.633981
RS-5NPK-7	0.666019	0.637864	0.701942	0.652427	0.653398	0.674757	0.64466	0.682524	0.684466	0.638835	0.660194	0.645631	0.659223	0.682524	0.672816	0.656311	0.620388	0.669903	0.650485	0.633981	0.665049	0.636893	0.650485	0.683495	0.645631	0.647573	0.662136	0.816505	0.817476	0.778641	0.81068	0.818447	0.803883	0.808738	0.790291	0.779612	0.666019	0.64466	0.624272	0.643689	0.645631	0.65534	0.647573	0.613592	0.614563	0.650485	0.639806	0.625243	0.618447
RS-5NPK-8	0.783495	0.785437	0.785437	0.790291	0.783495	0.779612	0.782524	0.790291	0.791262	0.762136	0.776699	0.778641	0.77767	0.794175	0.775728	0.774757	0.751456	0.776699	0.752427	0.770874	0.782524	0.773786	0.779612	0.776699	0.760194	0.74466	0.782524	0.843689	0.839806	0.829126	0.831068	0.829126	0.831068	0.846602	0.817476	0.805825	0.730097	0.702913	0.68932	0.71068	0.701942	0.709709	0.71165	0.676699	0.73301	0.692233	0.673786	0.690291	0.697087
RS-5NPK-9	0.743689	0.706796	0.721359	0.743689	0.71068	0.706796	0.720388	0.716505	0.709709	0.693204	0.730097	0.706796	0.705825	0.729126	0.7	0.700971	0.687379	0.715534	0.714563	0.731068	0.728155	0.71068	0.721359	0.709709	0.702913	0.695146	0.726214	0.77767	0.790291	0.757282	0.783495	0.792233	0.784466	0.78835	0.756311	0.741748	0.595146	0.594175	0.598058	0.6	0.603883	0.567961	0.581553	0.613592	0.623301	0.582524	0.591262	0.580583	0.57767
RS-5PK-1	0.801942	0.757282	0.769903	0.803883	0.761165	0.756311	0.800971	0.775728	0.752427	0.736893	0.772816	0.786408	0.763107	0.769903	0.741748	0.78932	0.785437	0.748544	0.759223	0.797087	0.766019	0.772816	0.791262	0.748544	0.764078	0.753398	0.756311	0.696117	0.698058	0.684466	0.690291	0.692233	0.7	0.68835	0.675728	0.671845	0.619417	0.643689	0.682524	0.692233	0.692233	0.632039	0.640777	0.71165	0.678641	0.666019	0.647573	0.672816	0.671845
RS-5PK-2	0.802913	0.761165	0.793204	0.801942	0.778641	0.759223	0.81165	0.783495	0.766019	0.743689	0.780583	0.797087	0.759223	0.790291	0.753398	0.77767	0.78835	0.737864	0.762136	0.78932	0.76699	0.782524	0.791262	0.754369	0.768932	0.766019	0.772816	0.686408	0.686408	0.68932	0.687379	0.674757	0.693204	0.702913	0.675728	0.679612	0.591262	0.651456	0.675728	0.658252	0.665049	0.619417	0.619417	0.71068	0.674757	0.675728	0.666019	0.646602	0.651456
RS-5PK-3	0.870874	0.837864	0.862136	0.868932	0.851456	0.831068	0.863107	0.847573	0.839806	0.830097	0.846602	0.850485	0.836893	0.864078	0.836893	0.853398	0.854369	0.830097	0.853398	0.867961	0.853398	0.85534	0.857282	0.842718	0.856311	0.83301	0.833981	0.791262	0.799029	0.78932	0.794175	0.790291	0.795146	0.799029	0.780583	0.780583	0.779612	0.804854	0.816505	0.821359	0.817476	0.773786	0.795146	0.819417	0.812621	0.815534	0.762136	0.806796	0.800971
RS-5PK-4	0.792233	0.752427	0.783495	0.792233	0.752427	0.750485	0.787379	0.760194	0.749515	0.735922	0.762136	0.765049	0.738835	0.766019	0.73301	0.766019	0.776699	0.74466	0.74466	0.78932	0.763107	0.756311	0.784466	0.749515	0.748544	0.752427	0.747573	0.671845	0.686408	0.680583	0.681553	0.678641	0.684466	0.683495	0.659223	0.666019	0.626214	0.648544	0.668932	0.675728	0.668932	0.628155	0.648544	0.705825	0.671845	0.667961	0.651456	0.662136	0.648544
RS-5PK-5	0.832039	0.803883	0.831068	0.826214	0.804854	0.813592	0.825243	0.813592	0.795146	0.792233	0.81068	0.813592	0.798058	0.819417	0.809709	0.808738	0.799029	0.795146	0.800971	0.841748	0.807767	0.812621	0.81165	0.800971	0.78932	0.797087	0.797087	0.767961	0.767961	0.761165	0.763107	0.765049	0.751456	0.759223	0.742718	0.734951	0.723301	0.746602	0.747573	0.771845	0.771845	0.71068	0.734951	0.78835	0.756311	0.764078	0.720388	0.752427	0.752427
RS-5PK-6	0.818447	0.762136	0.799029	0.808738	0.76699	0.766019	0.805825	0.780583	0.760194	0.748544	0.771845	0.802913	0.762136	0.776699	0.757282	0.794175	0.792233	0.766019	0.76699	0.809709	0.753398	0.785437	0.803883	0.756311	0.76699	0.769903	0.766019	0.670874	0.683495	0.682524	0.686408	0.675728	0.687379	0.683495	0.683495	0.693204	0.65534	0.687379	0.703883	0.737864	0.721359	0.680583	0.678641	0.723301	0.712621	0.705825	0.68835	0.698058	0.694175
RS-5PK-7	0.833981	0.784466	0.818447	0.820388	0.78932	0.78932	0.812621	0.806796	0.793204	0.759223	0.78835	0.808738	0.778641	0.800971	0.770874	0.800971	0.802913	0.766019	0.781553	0.828155	0.798058	0.804854	0.81068	0.785437	0.774757	0.796117	0.794175	0.690291	0.712621	0.71165	0.695146	0.704854	0.71068	0.71068	0.706796	0.705825	0.630097	0.633981	0.68932	0.68932	0.671845	0.638835	0.658252	0.743689	0.698058	0.652427	0.660194	0.654369	0.651456
RS-5PK-8	0.826214	0.769903	0.812621	0.824272	0.784466	0.781553	0.817476	0.797087	0.78835	0.753398	0.790291	0.806796	0.766019	0.812621	0.766019	0.791262	0.805825	0.771845	0.775728	0.817476	0.790291	0.806796	0.809709	0.759223	0.771845	0.783495	0.795146	0.71068	0.704854	0.696117	0.697087	0.71165	0.699029	0.713592	0.701942	0.704854	0.660194	0.693204	0.7	0.71068	0.704854	0.649515	0.687379	0.715534	0.700971	0.692233	0.659223	0.703883	0.684466
RS-5PK-9	0.84466	0.801942	0.829126	0.842718	0.819417	0.804854	0.838835	0.815534	0.812621	0.798058	0.814563	0.840777	0.8	0.827184	0.808738	0.82233	0.830097	0.790291	0.799029	0.841748	0.818447	0.828155	0.833981	0.807767	0.800971	0.807767	0.81165	0.73301	0.756311	0.74466	0.747573	0.74466	0.741748	0.749515	0.728155	0.746602	0.719417	0.749515	0.753398	0.771845	0.76699	0.721359	0.730097	0.765049	0.754369	0.753398	0.717476	0.747573	0.750485
RS-6NK-1	0.738835	0.717476	0.758252	0.729126	0.719417	0.716505	0.727184	0.740777	0.732039	0.719417	0.731068	0.730097	0.72233	0.741748	0.72233	0.725243	0.708738	0.725243	0.721359	0.729126	0.731068	0.724272	0.715534	0.726214	0.715534	0.715534	0.723301	0.812621	0.824272	0.793204	0.812621	0.813592	0.816505	0.821359	0.808738	0.806796	0.63301	0.627184	0.640777	0.638835	0.640777	0.652427	0.640777	0.656311	0.632039	0.64466	0.645631	0.636893	0.637864
RS-6NK-2	0.696117	0.647573	0.705825	0.681553	0.646602	0.658252	0.672816	0.694175	0.67767	0.669903	0.667961	0.672816	0.667961	0.687379	0.674757	0.665049	0.650485	0.661165	0.67767	0.672816	0.664078	0.646602	0.667961	0.668932	0.645631	0.654369	0.659223	0.76699	0.767961	0.766019	0.75534	0.752427	0.768932	0.775728	0.752427	0.756311	0.609709	0.62233	0.617476	0.616505	0.635922	0.668932	0.607767	0.627184	0.630097	0.66699	0.651456	0.65534	0.621359
RS-6NK-3	0.708738	0.690291	0.735922	0.698058	0.679612	0.697087	0.681553	0.71068	0.712621	0.690291	0.684466	0.690291	0.694175	0.712621	0.690291	0.694175	0.672816	0.68932	0.681553	0.700971	0.686408	0.669903	0.71068	0.682524	0.68835	0.676699	0.690291	0.775728	0.785437	0.766019	0.776699	0.774757	0.791262	0.781553	0.770874	0.750485	0.641748	0.642718	0.639806	0.628155	0.654369	0.675728	0.651456	0.635922	0.639806	0.674757	0.656311	0.669903	0.634951
RS-6NK-4	0.700971	0.672816	0.71165	0.696117	0.660194	0.679612	0.695146	0.728155	0.697087	0.684466	0.679612	0.679612	0.697087	0.693204	0.681553	0.673786	0.667961	0.693204	0.66699	0.704854	0.669903	0.676699	0.68932	0.671845	0.671845	0.668932	0.676699	0.764078	0.761165	0.756311	0.767961	0.76699	0.776699	0.779612	0.754369	0.758252	0.635922	0.624272	0.646602	0.652427	0.659223	0.670874	0.642718	0.642718	0.631068	0.672816	0.665049	0.650485	0.637864
RS-6NK-5	0.692233	0.652427	0.702913	0.701942	0.653398	0.667961	0.680583	0.718447	0.684466	0.662136	0.669903	0.675728	0.680583	0.668932	0.661165	0.685437	0.672816	0.679612	0.663107	0.678641	0.672816	0.670874	0.681553	0.66699	0.653398	0.657282	0.663107	0.743689	0.765049	0.759223	0.738835	0.747573	0.758252	0.761165	0.749515	0.750485	0.627184	0.619417	0.629126	0.614563	0.634951	0.668932	0.636893	0.638835	0.599029	0.664078	0.671845	0.650485	0.616505
RS-6NK-6	0.698058	0.652427	0.713592	0.694175	0.66699	0.680583	0.698058	0.709709	0.705825	0.679612	0.671845	0.691262	0.678641	0.68932	0.681553	0.684466	0.664078	0.679612	0.675728	0.708738	0.673786	0.66699	0.668932	0.664078	0.673786	0.667961	0.673786	0.748544	0.748544	0.749515	0.742718	0.726214	0.757282	0.752427	0.746602	0.751456	0.635922	0.637864	0.645631	0.625243	0.635922	0.67767	0.618447	0.654369	0.619417	0.659223	0.657282	0.652427	0.629126
RS-6NK-7	0.729126	0.718447	0.764078	0.721359	0.71165	0.727184	0.715534	0.748544	0.734951	0.732039	0.726214	0.736893	0.727184	0.749515	0.738835	0.719417	0.713592	0.721359	0.721359	0.729126	0.740777	0.726214	0.71068	0.732039	0.704854	0.71165	0.730097	0.835922	0.827184	0.797087	0.821359	0.824272	0.825243	0.823301	0.816505	0.796117	0.715534	0.71165	0.692233	0.696117	0.716505	0.720388	0.703883	0.695146	0.700971	0.716505	0.717476	0.697087	0.7
RS-6NK-8	0.751456	0.696117	0.737864	0.739806	0.696117	0.716505	0.734951	0.738835	0.729126	0.71068	0.728155	0.726214	0.691262	0.724272	0.707767	0.724272	0.720388	0.703883	0.71165	0.728155	0.720388	0.73301	0.732039	0.719417	0.713592	0.712621	0.72233	0.72233	0.728155	0.718447	0.732039	0.738835	0.721359	0.738835	0.709709	0.721359	0.663107	0.666019	0.7	0.715534	0.700971	0.685437	0.659223	0.687379	0.68932	0.7	0.67767	0.696117	0.684466
RS-6NK-9	0.727184	0.691262	0.733981	0.712621	0.699029	0.684466	0.724272	0.719417	0.697087	0.671845	0.701942	0.72233	0.684466	0.718447	0.676699	0.720388	0.700971	0.695146	0.695146	0.723301	0.705825	0.716505	0.720388	0.703883	0.68932	0.698058	0.7	0.702913	0.713592	0.707767	0.700971	0.7	0.727184	0.720388	0.698058	0.702913	0.638835	0.668932	0.691262	0.675728	0.660194	0.674757	0.650485	0.684466	0.672816	0.681553	0.662136	0.679612	0.67767
RS-6NP-1	0.773786	0.741748	0.778641	0.762136	0.738835	0.745631	0.765049	0.76699	0.77767	0.740777	0.753398	0.736893	0.748544	0.759223	0.75534	0.733981	0.723301	0.752427	0.740777	0.753398	0.754369	0.751456	0.749515	0.742718	0.737864	0.729126	0.754369	0.841748	0.849515	0.838835	0.842718	0.840777	0.845631	0.842718	0.833981	0.830097	0.709709	0.701942	0.7	0.708738	0.720388	0.708738	0.708738	0.687379	0.709709	0.71165	0.704854	0.694175	0.685437
RS-6NP-2	0.694175	0.674757	0.700971	0.680583	0.659223	0.673786	0.679612	0.694175	0.703883	0.680583	0.66699	0.666019	0.673786	0.675728	0.678641	0.674757	0.654369	0.674757	0.666019	0.666019	0.678641	0.662136	0.685437	0.661165	0.659223	0.666019	0.665049	0.773786	0.785437	0.782524	0.784466	0.792233	0.78932	0.807767	0.773786	0.768932	0.687379	0.647573	0.660194	0.638835	0.639806	0.685437	0.641748	0.642718	0.619417	0.647573	0.673786	0.630097	0.623301
RS-6NP-3	0.714563	0.684466	0.727184	0.715534	0.696117	0.697087	0.714563	0.723301	0.72233	0.693204	0.687379	0.691262	0.703883	0.701942	0.692233	0.700971	0.66699	0.693204	0.71068	0.696117	0.708738	0.693204	0.687379	0.694175	0.693204	0.678641	0.705825	0.805825	0.802913	0.78835	0.801942	0.807767	0.802913	0.805825	0.780583	0.773786	0.656311	0.642718	0.661165	0.659223	0.66699	0.68932	0.650485	0.647573	0.648544	0.668932	0.675728	0.663107	0.653398
RS-6NP-4	0.718447	0.702913	0.738835	0.726214	0.709709	0.694175	0.719417	0.726214	0.714563	0.679612	0.712621	0.703883	0.695146	0.707767	0.699029	0.692233	0.675728	0.699029	0.703883	0.705825	0.708738	0.701942	0.68932	0.7	0.696117	0.686408	0.705825	0.783495	0.775728	0.761165	0.773786	0.778641	0.77767	0.784466	0.769903	0.762136	0.572816	0.592233	0.58835	0.61165	0.562136	0.601942	0.578641	0.639806	0.625243	0.584466	0.626214	0.56699	0.548544
RS-6NP-5	0.718447	0.674757	0.72233	0.702913	0.667961	0.663107	0.68835	0.707767	0.693204	0.669903	0.679612	0.668932	0.67767	0.679612	0.678641	0.673786	0.650485	0.68932	0.66699	0.682524	0.687379	0.683495	0.682524	0.682524	0.662136	0.645631	0.665049	0.775728	0.785437	0.757282	0.776699	0.780583	0.787379	0.774757	0.759223	0.767961	0.630097	0.626214	0.631068	0.632039	0.63301	0.635922	0.621359	0.646602	0.624272	0.654369	0.637864	0.626214	0.621359
RS-6NP-6	0.791262	0.801942	0.805825	0.78932	0.794175	0.794175	0.790291	0.792233	0.806796	0.785437	0.795146	0.78835	0.793204	0.804854	0.785437	0.776699	0.757282	0.78835	0.794175	0.790291	0.790291	0.801942	0.797087	0.779612	0.774757	0.779612	0.78932	0.865049	0.866019	0.826214	0.866019	0.860194	0.847573	0.876699	0.846602	0.830097	0.736893	0.703883	0.716505	0.702913	0.706796	0.691262	0.703883	0.680583	0.733981	0.675728	0.683495	0.692233	0.702913
RS-6NP-7	0.717476	0.71068	0.747573	0.712621	0.698058	0.698058	0.729126	0.724272	0.732039	0.708738	0.708738	0.692233	0.716505	0.699029	0.709709	0.68932	0.662136	0.719417	0.701942	0.699029	0.71165	0.697087	0.695146	0.715534	0.709709	0.707767	0.71165	0.833981	0.839806	0.81068	0.824272	0.83301	0.827184	0.836893	0.82233	0.815534	0.694175	0.707767	0.716505	0.698058	0.693204	0.694175	0.679612	0.669903	0.685437	0.707767	0.693204	0.67767	0.667961
RS-6NP-8	0.71165	0.703883	0.729126	0.696117	0.698058	0.71068	0.695146	0.729126	0.718447	0.693204	0.703883	0.700971	0.702913	0.735922	0.704854	0.68835	0.667961	0.709709	0.68835	0.7	0.721359	0.698058	0.690291	0.706796	0.674757	0.679612	0.703883	0.823301	0.829126	0.786408	0.81068	0.827184	0.807767	0.82233	0.814563	0.786408	0.694175	0.673786	0.691262	0.650485	0.67767	0.693204	0.669903	0.652427	0.657282	0.68835	0.683495	0.680583	0.664078
RS-6NP-9	0.720388	0.715534	0.74466	0.715534	0.713592	0.718447	0.714563	0.72233	0.72233	0.701942	0.721359	0.691262	0.717476	0.713592	0.697087	0.701942	0.658252	0.71068	0.696117	0.695146	0.730097	0.694175	0.678641	0.694175	0.696117	0.707767	0.71165	0.825243	0.841748	0.797087	0.836893	0.839806	0.816505	0.838835	0.814563	0.78932	0.7	0.680583	0.672816	0.66699	0.682524	0.694175	0.685437	0.665049	0.661165	0.68932	0.675728	0.667961	0.672816
RS-6NPK-1	0.724272	0.732039	0.760194	0.734951	0.719417	0.727184	0.73301	0.757282	0.736893	0.708738	0.712621	0.714563	0.709709	0.731068	0.720388	0.72233	0.704854	0.717476	0.708738	0.732039	0.705825	0.708738	0.707767	0.700971	0.71165	0.700971	0.698058	0.794175	0.820388	0.768932	0.800971	0.799029	0.802913	0.81165	0.782524	0.783495	0.612621	0.617476	0.617476	0.620388	0.616505	0.606796	0.621359	0.643689	0.646602	0.61165	0.623301	0.608738	0.620388
RS-6NPK-2	0.78932	0.76699	0.795146	0.787379	0.763107	0.773786	0.782524	0.793204	0.775728	0.75534	0.768932	0.775728	0.774757	0.785437	0.775728	0.757282	0.754369	0.780583	0.756311	0.784466	0.767961	0.774757	0.764078	0.771845	0.753398	0.753398	0.764078	0.840777	0.843689	0.819417	0.824272	0.835922	0.842718	0.836893	0.816505	0.826214	0.691262	0.686408	0.679612	0.684466	0.683495	0.652427	0.660194	0.683495	0.66699	0.679612	0.660194	0.678641	0.66699
RS-6NPK-3	0.712621	0.700971	0.746602	0.724272	0.687379	0.690291	0.71068	0.720388	0.724272	0.683495	0.702913	0.693204	0.695146	0.712621	0.691262	0.695146	0.672816	0.692233	0.68835	0.682524	0.709709	0.685437	0.683495	0.695146	0.676699	0.691262	0.692233	0.800971	0.8	0.76699	0.802913	0.801942	0.797087	0.816505	0.785437	0.770874	0.671845	0.662136	0.696117	0.674757	0.693204	0.694175	0.658252	0.686408	0.675728	0.683495	0.685437	0.650485	0.653398
RS-6NPK-4	0.737864	0.721359	0.753398	0.732039	0.724272	0.72233	0.740777	0.728155	0.740777	0.715534	0.730097	0.713592	0.713592	0.729126	0.719417	0.730097	0.692233	0.726214	0.705825	0.707767	0.717476	0.720388	0.716505	0.692233	0.708738	0.707767	0.726214	0.808738	0.82233	0.785437	0.819417	0.814563	0.818447	0.819417	0.793204	0.792233	0.681553	0.696117	0.7	0.682524	0.686408	0.679612	0.659223	0.684466	0.7	0.678641	0.67767	0.68835	0.673786
RS-6NPK-5	0.78932	0.791262	0.813592	0.782524	0.77767	0.785437	0.784466	0.808738	0.797087	0.770874	0.804854	0.786408	0.775728	0.807767	0.785437	0.784466	0.767961	0.793204	0.791262	0.783495	0.791262	0.784466	0.776699	0.780583	0.775728	0.775728	0.774757	0.862136	0.854369	0.846602	0.862136	0.85534	0.862136	0.860194	0.846602	0.840777	0.763107	0.778641	0.774757	0.765049	0.76699	0.75534	0.756311	0.754369	0.768932	0.75534	0.737864	0.748544	0.757282
RS-6NPK-6	0.735922	0.714563	0.759223	0.729126	0.720388	0.732039	0.747573	0.758252	0.742718	0.730097	0.730097	0.713592	0.729126	0.737864	0.72233	0.721359	0.703883	0.729126	0.713592	0.708738	0.725243	0.719417	0.716505	0.709709	0.718447	0.697087	0.703883	0.82233	0.846602	0.81068	0.832039	0.830097	0.83301	0.83301	0.804854	0.800971	0.714563	0.713592	0.708738	0.691262	0.690291	0.692233	0.700971	0.704854	0.713592	0.707767	0.670874	0.697087	0.674757
RS-6NPK-7	0.7	0.707767	0.747573	0.696117	0.709709	0.709709	0.678641	0.738835	0.736893	0.729126	0.719417	0.703883	0.703883	0.720388	0.726214	0.699029	0.659223	0.724272	0.702913	0.701942	0.700971	0.698058	0.697087	0.700971	0.697087	0.67767	0.712621	0.818447	0.820388	0.794175	0.816505	0.815534	0.827184	0.825243	0.812621	0.797087	0.699029	0.705825	0.693204	0.67767	0.702913	0.7	0.687379	0.670874	0.673786	0.705825	0.684466	0.700971	0.678641
RS-6NPK-8	0.791262	0.773786	0.801942	0.791262	0.763107	0.764078	0.798058	0.78835	0.783495	0.76699	0.776699	0.761165	0.778641	0.776699	0.769903	0.771845	0.761165	0.775728	0.77767	0.774757	0.779612	0.787379	0.775728	0.780583	0.771845	0.760194	0.761165	0.843689	0.843689	0.806796	0.833981	0.851456	0.83301	0.835922	0.83301	0.797087	0.724272	0.703883	0.708738	0.718447	0.700971	0.714563	0.713592	0.709709	0.72233	0.704854	0.698058	0.703883	0.700971
RS-6NPK-9	0.741748	0.735922	0.774757	0.721359	0.731068	0.750485	0.725243	0.752427	0.763107	0.733981	0.740777	0.730097	0.753398	0.759223	0.740777	0.732039	0.702913	0.73301	0.728155	0.726214	0.736893	0.732039	0.728155	0.731068	0.726214	0.724272	0.741748	0.825243	0.839806	0.813592	0.831068	0.840777	0.827184	0.838835	0.809709	0.809709	0.63301	0.616505	0.624272	0.628155	0.630097	0.628155	0.633981	0.648544	0.657282	0.624272	0.632039	0.61165	0.612621
RS-6PK-1	0.857282	0.82233	0.833981	0.847573	0.827184	0.821359	0.847573	0.834951	0.829126	0.787379	0.802913	0.841748	0.812621	0.823301	0.807767	0.842718	0.833981	0.814563	0.81068	0.846602	0.817476	0.830097	0.845631	0.803883	0.813592	0.820388	0.799029	0.764078	0.785437	0.752427	0.771845	0.76699	0.770874	0.76699	0.741748	0.759223	0.754369	0.795146	0.804854	0.796117	0.798058	0.779612	0.772816	0.807767	0.814563	0.78835	0.771845	0.806796	0.772816
RS-6PK-2	0.865049	0.823301	0.845631	0.856311	0.82233	0.82233	0.837864	0.836893	0.83301	0.808738	0.83301	0.839806	0.81165	0.841748	0.807767	0.840777	0.843689	0.816505	0.816505	0.849515	0.821359	0.837864	0.846602	0.821359	0.817476	0.833981	0.825243	0.776699	0.796117	0.751456	0.772816	0.773786	0.785437	0.772816	0.76699	0.743689	0.735922	0.762136	0.779612	0.774757	0.773786	0.733981	0.741748	0.78932	0.794175	0.774757	0.728155	0.774757	0.752427
RS-6PK-3	0.823301	0.781553	0.813592	0.807767	0.773786	0.795146	0.805825	0.790291	0.795146	0.774757	0.787379	0.8	0.776699	0.801942	0.756311	0.795146	0.799029	0.776699	0.774757	0.82233	0.783495	0.794175	0.798058	0.767961	0.774757	0.781553	0.781553	0.728155	0.738835	0.712621	0.732039	0.71165	0.738835	0.723301	0.704854	0.715534	0.68835	0.734951	0.759223	0.756311	0.746602	0.697087	0.712621	0.757282	0.752427	0.753398	0.702913	0.741748	0.731068
RS-6PK-4	0.870874	0.830097	0.850485	0.862136	0.83301	0.837864	0.85534	0.842718	0.838835	0.808738	0.838835	0.850485	0.829126	0.847573	0.816505	0.846602	0.856311	0.823301	0.831068	0.868932	0.832039	0.846602	0.864078	0.815534	0.82233	0.826214	0.827184	0.773786	0.803883	0.768932	0.767961	0.778641	0.773786	0.794175	0.772816	0.784466	0.740777	0.780583	0.78932	0.813592	0.792233	0.774757	0.78835	0.797087	0.800971	0.791262	0.758252	0.783495	0.778641
RS-6PK-5	0.852427	0.805825	0.831068	0.829126	0.803883	0.804854	0.823301	0.820388	0.8	0.791262	0.818447	0.828155	0.803883	0.823301	0.800971	0.817476	0.806796	0.801942	0.792233	0.830097	0.799029	0.815534	0.823301	0.798058	0.795146	0.816505	0.81068	0.745631	0.747573	0.747573	0.733981	0.754369	0.760194	0.762136	0.737864	0.745631	0.707767	0.73301	0.774757	0.76699	0.766019	0.730097	0.726214	0.781553	0.765049	0.74466	0.751456	0.776699	0.741748
RS-6PK-6	0.868932	0.842718	0.857282	0.869903	0.839806	0.842718	0.860194	0.848544	0.838835	0.823301	0.841748	0.852427	0.823301	0.845631	0.817476	0.848544	0.85534	0.823301	0.829126	0.865049	0.834951	0.848544	0.863107	0.828155	0.821359	0.82233	0.832039	0.780583	0.78835	0.772816	0.769903	0.780583	0.771845	0.795146	0.772816	0.782524	0.767961	0.805825	0.818447	0.815534	0.819417	0.767961	0.77767	0.826214	0.827184	0.806796	0.773786	0.813592	0.800971
RS-6PK-7	0.835922	0.799029	0.82233	0.832039	0.81165	0.800971	0.830097	0.813592	0.800971	0.768932	0.81068	0.821359	0.780583	0.821359	0.791262	0.809709	0.818447	0.797087	0.794175	0.828155	0.795146	0.815534	0.832039	0.794175	0.797087	0.8	0.799029	0.733981	0.740777	0.728155	0.723301	0.741748	0.733981	0.741748	0.730097	0.733981	0.727184	0.756311	0.761165	0.783495	0.761165	0.749515	0.745631	0.77767	0.762136	0.754369	0.723301	0.765049	0.766019
RS-6PK-8	0.806796	0.75534	0.775728	0.794175	0.751456	0.757282	0.800971	0.767961	0.753398	0.730097	0.75534	0.784466	0.741748	0.759223	0.73301	0.774757	0.780583	0.74466	0.739806	0.78835	0.753398	0.767961	0.786408	0.750485	0.753398	0.757282	0.759223	0.67767	0.67767	0.667961	0.660194	0.687379	0.694175	0.683495	0.66699	0.673786	0.684466	0.71068	0.742718	0.745631	0.735922	0.720388	0.694175	0.740777	0.720388	0.731068	0.709709	0.736893	0.71165
RS-6PK-9	0.826214	0.787379	0.801942	0.820388	0.795146	0.783495	0.81068	0.791262	0.806796	0.767961	0.786408	0.819417	0.774757	0.805825	0.764078	0.809709	0.808738	0.769903	0.786408	0.830097	0.785437	0.809709	0.808738	0.786408	0.77767	0.786408	0.779612	0.712621	0.721359	0.709709	0.71165	0.721359	0.717476	0.720388	0.7	0.707767	0.712621	0.770874	0.790291	0.780583	0.776699	0.742718	0.742718	0.767961	0.787379	0.771845	0.752427	0.780583	0.743689
RS-7NK-1	0.742718	0.698058	0.748544	0.727184	0.727184	0.703883	0.728155	0.721359	0.721359	0.707767	0.724272	0.723301	0.700971	0.728155	0.694175	0.721359	0.700971	0.68932	0.704854	0.726214	0.695146	0.717476	0.727184	0.71165	0.697087	0.683495	0.707767	0.746602	0.753398	0.753398	0.735922	0.747573	0.758252	0.753398	0.732039	0.724272	0.606796	0.632039	0.669903	0.646602	0.638835	0.657282	0.617476	0.693204	0.665049	0.652427	0.66699	0.640777	0.630097
RS-7NK-2	0.669903	0.621359	0.695146	0.675728	0.662136	0.662136	0.682524	0.670874	0.663107	0.671845	0.673786	0.683495	0.665049	0.667961	0.656311	0.665049	0.646602	0.670874	0.664078	0.697087	0.665049	0.660194	0.681553	0.662136	0.647573	0.645631	0.678641	0.739806	0.734951	0.756311	0.730097	0.733981	0.742718	0.727184	0.738835	0.732039	0.66699	0.671845	0.681553	0.668932	0.668932	0.720388	0.638835	0.66699	0.634951	0.68835	0.686408	0.673786	0.659223
RS-7NK-3	0.715534	0.684466	0.739806	0.705825	0.706796	0.709709	0.705825	0.72233	0.701942	0.696117	0.715534	0.721359	0.67767	0.702913	0.700971	0.717476	0.673786	0.694175	0.698058	0.720388	0.694175	0.715534	0.717476	0.702913	0.681553	0.674757	0.701942	0.754369	0.760194	0.776699	0.748544	0.756311	0.765049	0.758252	0.752427	0.718447	0.678641	0.673786	0.692233	0.674757	0.668932	0.705825	0.651456	0.674757	0.654369	0.680583	0.687379	0.696117	0.67767
RS-7NK-4	0.728155	0.68932	0.729126	0.715534	0.700971	0.686408	0.718447	0.715534	0.701942	0.690291	0.706796	0.719417	0.687379	0.693204	0.678641	0.703883	0.698058	0.687379	0.686408	0.723301	0.684466	0.708738	0.712621	0.684466	0.67767	0.706796	0.696117	0.709709	0.703883	0.73301	0.697087	0.71165	0.717476	0.714563	0.706796	0.709709	0.642718	0.649515	0.68835	0.678641	0.658252	0.692233	0.647573	0.690291	0.656311	0.675728	0.662136	0.661165	0.650485
RS-7NK-5	0.708738	0.654369	0.72233	0.687379	0.671845	0.657282	0.701942	0.692233	0.67767	0.66699	0.690291	0.675728	0.668932	0.668932	0.662136	0.684466	0.670874	0.676699	0.683495	0.686408	0.672816	0.683495	0.695146	0.67767	0.66699	0.670874	0.670874	0.696117	0.71068	0.726214	0.696117	0.701942	0.712621	0.699029	0.702913	0.684466	0.594175	0.616505	0.630097	0.621359	0.603883	0.649515	0.593204	0.66699	0.624272	0.625243	0.640777	0.619417	0.6
RS-7NK-6	0.770874	0.752427	0.803883	0.763107	0.74466	0.747573	0.750485	0.78835	0.782524	0.764078	0.766019	0.756311	0.768932	0.765049	0.766019	0.75534	0.740777	0.764078	0.748544	0.760194	0.769903	0.74466	0.76699	0.759223	0.765049	0.746602	0.745631	0.842718	0.853398	0.833981	0.842718	0.846602	0.84466	0.848544	0.825243	0.833981	0.695146	0.690291	0.671845	0.68932	0.68835	0.697087	0.686408	0.692233	0.666019	0.715534	0.676699	0.68932	0.695146
RS-7NK-7	0.673786	0.673786	0.729126	0.668932	0.679612	0.672816	0.664078	0.701942	0.71165	0.696117	0.696117	0.700971	0.694175	0.682524	0.671845	0.692233	0.66699	0.700971	0.68932	0.700971	0.676699	0.699029	0.685437	0.681553	0.669903	0.669903	0.686408	0.780583	0.786408	0.790291	0.778641	0.779612	0.780583	0.77767	0.765049	0.768932	0.704854	0.668932	0.695146	0.68835	0.679612	0.730097	0.675728	0.674757	0.673786	0.690291	0.682524	0.698058	0.687379
RS-7NK-9	0.661165	0.645631	0.683495	0.671845	0.656311	0.658252	0.668932	0.675728	0.669903	0.658252	0.669903	0.683495	0.641748	0.656311	0.647573	0.669903	0.645631	0.641748	0.654369	0.663107	0.646602	0.662136	0.660194	0.661165	0.627184	0.666019	0.641748	0.723301	0.72233	0.724272	0.715534	0.718447	0.718447	0.708738	0.7	0.719417	0.619417	0.626214	0.635922	0.629126	0.626214	0.660194	0.600971	0.627184	0.609709	0.651456	0.634951	0.619417	0.620388
RS-7NP-1	0.749515	0.719417	0.757282	0.735922	0.707767	0.723301	0.736893	0.752427	0.751456	0.729126	0.726214	0.718447	0.725243	0.727184	0.713592	0.732039	0.704854	0.725243	0.717476	0.726214	0.729126	0.749515	0.731068	0.720388	0.728155	0.731068	0.72233	0.807767	0.816505	0.801942	0.8	0.821359	0.816505	0.81068	0.78932	0.799029	0.681553	0.66699	0.659223	0.673786	0.680583	0.681553	0.662136	0.669903	0.661165	0.671845	0.678641	0.662136	0.658252
RS-7NP-2	0.814563	0.78835	0.814563	0.801942	0.78932	0.794175	0.795146	0.81165	0.807767	0.781553	0.78932	0.798058	0.797087	0.799029	0.792233	0.782524	0.771845	0.793204	0.787379	0.792233	0.81068	0.795146	0.786408	0.800971	0.78932	0.779612	0.796117	0.858252	0.867961	0.849515	0.857282	0.861165	0.869903	0.873786	0.850485	0.847573	0.761165	0.749515	0.752427	0.758252	0.77767	0.76699	0.751456	0.752427	0.748544	0.781553	0.76699	0.745631	0.743689
RS-7NP-3	0.839806	0.825243	0.858252	0.837864	0.825243	0.823301	0.833981	0.849515	0.834951	0.829126	0.818447	0.828155	0.83301	0.829126	0.827184	0.817476	0.816505	0.842718	0.818447	0.831068	0.840777	0.83301	0.821359	0.816505	0.824272	0.815534	0.82233	0.878641	0.879612	0.870874	0.881553	0.885437	0.884466	0.886408	0.861165	0.86699	0.799029	0.804854	0.794175	0.81165	0.805825	0.797087	0.806796	0.797087	0.790291	0.803883	0.772816	0.78835	0.798058
RS-7NP-4	0.734951	0.699029	0.73301	0.705825	0.703883	0.692233	0.704854	0.709709	0.724272	0.684466	0.699029	0.693204	0.687379	0.71068	0.674757	0.700971	0.660194	0.7	0.692233	0.699029	0.7	0.717476	0.690291	0.691262	0.685437	0.676699	0.695146	0.765049	0.773786	0.765049	0.778641	0.774757	0.780583	0.786408	0.772816	0.773786	0.61068	0.582524	0.62233	0.6	0.587379	0.641748	0.582524	0.646602	0.634951	0.582524	0.617476	0.581553	0.593204
RS-7NP-5	0.725243	0.701942	0.750485	0.726214	0.694175	0.687379	0.705825	0.732039	0.728155	0.706796	0.698058	0.706796	0.698058	0.694175	0.685437	0.708738	0.692233	0.701942	0.703883	0.719417	0.698058	0.696117	0.719417	0.681553	0.695146	0.699029	0.71068	0.771845	0.782524	0.761165	0.768932	0.774757	0.78932	0.799029	0.765049	0.773786	0.643689	0.649515	0.651456	0.682524	0.667961	0.682524	0.641748	0.669903	0.668932	0.659223	0.63301	0.662136	0.645631
RS-7NP-6	0.707767	0.719417	0.757282	0.706796	0.717476	0.726214	0.699029	0.735922	0.734951	0.73301	0.735922	0.719417	0.727184	0.724272	0.71165	0.71068	0.662136	0.740777	0.696117	0.714563	0.728155	0.708738	0.702913	0.738835	0.687379	0.695146	0.732039	0.835922	0.830097	0.823301	0.819417	0.832039	0.830097	0.824272	0.814563	0.796117	0.674757	0.647573	0.671845	0.639806	0.638835	0.692233	0.643689	0.668932	0.659223	0.653398	0.665049	0.629126	0.632039
RS-7NP-7	0.724272	0.728155	0.767961	0.712621	0.729126	0.730097	0.708738	0.743689	0.732039	0.719417	0.741748	0.709709	0.736893	0.724272	0.708738	0.719417	0.67767	0.732039	0.724272	0.708738	0.72233	0.72233	0.7	0.729126	0.703883	0.704854	0.733981	0.824272	0.828155	0.813592	0.833981	0.840777	0.818447	0.821359	0.826214	0.793204	0.718447	0.661165	0.690291	0.679612	0.678641	0.726214	0.68835	0.64466	0.673786	0.68932	0.696117	0.673786	0.687379
RS-7NP-8	0.748544	0.732039	0.784466	0.738835	0.733981	0.740777	0.741748	0.78932	0.769903	0.748544	0.738835	0.737864	0.751456	0.745631	0.749515	0.745631	0.706796	0.762136	0.731068	0.741748	0.747573	0.724272	0.739806	0.736893	0.731068	0.733981	0.741748	0.843689	0.848544	0.82233	0.845631	0.846602	0.845631	0.840777	0.82233	0.828155	0.746602	0.717476	0.71165	0.706796	0.705825	0.734951	0.702913	0.697087	0.729126	0.731068	0.697087	0.702913	0.7
RS-7NP-9	0.686408	0.687379	0.709709	0.682524	0.697087	0.681553	0.699029	0.673786	0.695146	0.681553	0.700971	0.674757	0.684466	0.684466	0.667961	0.669903	0.63301	0.678641	0.680583	0.692233	0.691262	0.687379	0.686408	0.709709	0.671845	0.657282	0.691262	0.783495	0.776699	0.758252	0.780583	0.790291	0.765049	0.787379	0.766019	0.739806	0.675728	0.647573	0.695146	0.648544	0.633981	0.703883	0.626214	0.650485	0.668932	0.665049	0.665049	0.641748	0.646602
RS-7NPK-1	0.765049	0.763107	0.782524	0.754369	0.759223	0.754369	0.761165	0.771845	0.776699	0.751456	0.771845	0.758252	0.741748	0.763107	0.739806	0.760194	0.731068	0.734951	0.753398	0.753398	0.748544	0.756311	0.747573	0.751456	0.735922	0.736893	0.768932	0.834951	0.83301	0.816505	0.825243	0.829126	0.826214	0.818447	0.818447	0.797087	0.730097	0.736893	0.737864	0.720388	0.732039	0.746602	0.719417	0.709709	0.732039	0.723301	0.700971	0.706796	0.726214
RS-7NPK-2	0.785437	0.76699	0.802913	0.782524	0.763107	0.773786	0.774757	0.783495	0.770874	0.766019	0.771845	0.751456	0.757282	0.776699	0.743689	0.754369	0.736893	0.748544	0.764078	0.772816	0.776699	0.76699	0.763107	0.764078	0.752427	0.758252	0.765049	0.849515	0.836893	0.826214	0.83301	0.847573	0.840777	0.842718	0.826214	0.816505	0.749515	0.715534	0.739806	0.741748	0.73301	0.743689	0.707767	0.727184	0.742718	0.725243	0.693204	0.715534	0.706796
RS-7NPK-3	0.858252	0.851456	0.870874	0.859223	0.84466	0.840777	0.866019	0.85534	0.845631	0.849515	0.854369	0.851456	0.842718	0.860194	0.847573	0.852427	0.836893	0.853398	0.850485	0.859223	0.853398	0.841748	0.84466	0.849515	0.849515	0.835922	0.852427	0.895146	0.887379	0.863107	0.887379	0.887379	0.875728	0.88835	0.870874	0.880583	0.827184	0.836893	0.824272	0.833981	0.835922	0.819417	0.809709	0.828155	0.832039	0.826214	0.802913	0.827184	0.816505
RS-7NPK-4	0.81068	0.808738	0.838835	0.814563	0.813592	0.785437	0.813592	0.819417	0.81165	0.809709	0.819417	0.800971	0.806796	0.818447	0.803883	0.805825	0.785437	0.81068	0.8	0.78835	0.803883	0.816505	0.803883	0.808738	0.800971	0.78932	0.81068	0.865049	0.853398	0.863107	0.864078	0.870874	0.860194	0.854369	0.848544	0.833981	0.776699	0.764078	0.757282	0.763107	0.750485	0.746602	0.738835	0.747573	0.763107	0.750485	0.738835	0.752427	0.74466
RS-7NPK-5	0.752427	0.747573	0.771845	0.739806	0.736893	0.726214	0.761165	0.757282	0.760194	0.720388	0.730097	0.733981	0.731068	0.740777	0.738835	0.735922	0.717476	0.726214	0.734951	0.748544	0.726214	0.73301	0.731068	0.727184	0.720388	0.724272	0.734951	0.78932	0.815534	0.78835	0.784466	0.800971	0.800971	0.796117	0.791262	0.779612	0.699029	0.693204	0.716505	0.705825	0.701942	0.709709	0.671845	0.702913	0.7	0.7	0.684466	0.698058	0.686408
RS-7NPK-6	0.834951	0.815534	0.842718	0.833981	0.805825	0.798058	0.828155	0.827184	0.820388	0.790291	0.816505	0.806796	0.805825	0.821359	0.803883	0.804854	0.792233	0.799029	0.814563	0.818447	0.802913	0.804854	0.81068	0.799029	0.806796	0.801942	0.801942	0.843689	0.863107	0.830097	0.848544	0.859223	0.854369	0.857282	0.831068	0.836893	0.763107	0.75534	0.756311	0.784466	0.778641	0.762136	0.764078	0.767961	0.767961	0.768932	0.75534	0.752427	0.754369
RS-7NPK-7	0.751456	0.747573	0.770874	0.738835	0.74466	0.747573	0.734951	0.76699	0.749515	0.753398	0.748544	0.73301	0.750485	0.751456	0.741748	0.732039	0.71068	0.750485	0.737864	0.740777	0.746602	0.746602	0.734951	0.745631	0.715534	0.730097	0.737864	0.828155	0.829126	0.830097	0.824272	0.833981	0.815534	0.831068	0.827184	0.806796	0.731068	0.701942	0.717476	0.71068	0.703883	0.73301	0.705825	0.705825	0.708738	0.718447	0.7	0.707767	0.691262
RS-7NPK-8	0.798058	0.802913	0.824272	0.801942	0.802913	0.807767	0.794175	0.814563	0.804854	0.81068	0.805825	0.798058	0.799029	0.819417	0.805825	0.808738	0.776699	0.8	0.793204	0.797087	0.816505	0.794175	0.795146	0.812621	0.786408	0.801942	0.801942	0.874757	0.867961	0.858252	0.867961	0.868932	0.859223	0.865049	0.847573	0.847573	0.784466	0.736893	0.765049	0.752427	0.748544	0.768932	0.759223	0.716505	0.768932	0.732039	0.743689	0.743689	0.743689
RS-7NPK-9	0.784466	0.762136	0.797087	0.779612	0.758252	0.761165	0.771845	0.787379	0.776699	0.765049	0.780583	0.780583	0.753398	0.770874	0.751456	0.765049	0.738835	0.781553	0.758252	0.765049	0.765049	0.768932	0.763107	0.756311	0.760194	0.746602	0.758252	0.808738	0.816505	0.805825	0.816505	0.824272	0.813592	0.796117	0.792233	0.783495	0.751456	0.719417	0.730097	0.73301	0.724272	0.741748	0.729126	0.715534	0.740777	0.733981	0.720388	0.734951	0.705825
RS-7PK-1	0.9	0.876699	0.88932	0.891262	0.878641	0.869903	0.892233	0.875728	0.874757	0.871845	0.86699	0.887379	0.861165	0.884466	0.859223	0.875728	0.883495	0.868932	0.861165	0.892233	0.869903	0.885437	0.890291	0.854369	0.859223	0.869903	0.867961	0.828155	0.828155	0.820388	0.828155	0.825243	0.828155	0.823301	0.81165	0.823301	0.804854	0.836893	0.838835	0.839806	0.841748	0.805825	0.823301	0.84466	0.825243	0.831068	0.795146	0.821359	0.818447
RS-7PK-2	0.83301	0.775728	0.814563	0.821359	0.791262	0.772816	0.819417	0.791262	0.770874	0.753398	0.781553	0.809709	0.748544	0.78932	0.760194	0.786408	0.782524	0.753398	0.76699	0.800971	0.778641	0.775728	0.805825	0.756311	0.77767	0.778641	0.772816	0.71165	0.712621	0.701942	0.697087	0.707767	0.71068	0.71165	0.694175	0.708738	0.664078	0.692233	0.73301	0.726214	0.713592	0.707767	0.669903	0.762136	0.734951	0.709709	0.713592	0.714563	0.700971
RS-7PK-3	0.830097	0.791262	0.823301	0.824272	0.786408	0.78932	0.807767	0.804854	0.799029	0.787379	0.794175	0.806796	0.770874	0.81165	0.768932	0.81068	0.803883	0.765049	0.795146	0.820388	0.78835	0.802913	0.81068	0.781553	0.765049	0.787379	0.784466	0.726214	0.737864	0.726214	0.723301	0.724272	0.720388	0.730097	0.719417	0.725243	0.720388	0.738835	0.770874	0.757282	0.748544	0.740777	0.732039	0.753398	0.764078	0.748544	0.716505	0.757282	0.726214
RS-7PK-4	0.9	0.874757	0.890291	0.902913	0.872816	0.871845	0.894175	0.887379	0.88835	0.860194	0.869903	0.870874	0.873786	0.887379	0.869903	0.878641	0.876699	0.869903	0.873786	0.900971	0.881553	0.881553	0.890291	0.871845	0.866019	0.863107	0.874757	0.863107	0.860194	0.838835	0.85534	0.853398	0.851456	0.853398	0.838835	0.849515	0.825243	0.823301	0.837864	0.846602	0.854369	0.817476	0.821359	0.843689	0.849515	0.83301	0.78932	0.840777	0.827184
RS-7PK-5	0.872816	0.849515	0.858252	0.870874	0.84466	0.839806	0.866019	0.851456	0.840777	0.831068	0.832039	0.857282	0.832039	0.860194	0.847573	0.854369	0.861165	0.84466	0.832039	0.854369	0.841748	0.858252	0.866019	0.832039	0.840777	0.848544	0.836893	0.812621	0.830097	0.808738	0.795146	0.809709	0.807767	0.816505	0.797087	0.81165	0.794175	0.807767	0.801942	0.833981	0.817476	0.782524	0.799029	0.821359	0.807767	0.808738	0.782524	0.814563	0.820388
RS-7PK-6	0.865049	0.827184	0.854369	0.867961	0.841748	0.833981	0.85534	0.839806	0.833981	0.81068	0.836893	0.84466	0.828155	0.838835	0.816505	0.847573	0.838835	0.830097	0.837864	0.858252	0.840777	0.840777	0.85534	0.830097	0.832039	0.831068	0.818447	0.78835	0.803883	0.781553	0.78932	0.786408	0.793204	0.797087	0.780583	0.780583	0.77767	0.8	0.803883	0.804854	0.807767	0.761165	0.77767	0.81068	0.804854	0.809709	0.760194	0.799029	0.799029
RS-7PK-7	0.842718	0.805825	0.817476	0.837864	0.815534	0.808738	0.826214	0.823301	0.81165	0.799029	0.829126	0.826214	0.790291	0.814563	0.791262	0.826214	0.806796	0.796117	0.817476	0.827184	0.81068	0.816505	0.828155	0.808738	0.799029	0.8	0.799029	0.753398	0.748544	0.741748	0.742718	0.757282	0.748544	0.739806	0.748544	0.732039	0.706796	0.719417	0.74466	0.730097	0.733981	0.728155	0.705825	0.775728	0.756311	0.734951	0.737864	0.724272	0.724272
RS-7PK-8	0.853398	0.827184	0.843689	0.857282	0.841748	0.836893	0.847573	0.847573	0.838835	0.838835	0.842718	0.848544	0.823301	0.860194	0.819417	0.849515	0.836893	0.831068	0.830097	0.852427	0.843689	0.852427	0.843689	0.831068	0.825243	0.836893	0.827184	0.807767	0.814563	0.801942	0.802913	0.81068	0.795146	0.807767	0.795146	0.792233	0.772816	0.784466	0.798058	0.801942	0.791262	0.782524	0.768932	0.790291	0.804854	0.787379	0.748544	0.779612	0.782524
RS-7PK-9	0.849515	0.82233	0.848544	0.850485	0.832039	0.819417	0.849515	0.837864	0.832039	0.806796	0.840777	0.837864	0.823301	0.848544	0.818447	0.834951	0.839806	0.816505	0.82233	0.854369	0.825243	0.840777	0.850485	0.813592	0.821359	0.82233	0.828155	0.76699	0.778641	0.753398	0.760194	0.764078	0.763107	0.766019	0.760194	0.762136	0.77767	0.785437	0.81165	0.803883	0.794175	0.78835	0.786408	0.813592	0.806796	0.808738	0.781553	0.8	0.785437
RS-8NK-1	0.742718	0.672816	0.733981	0.73301	0.682524	0.696117	0.731068	0.721359	0.717476	0.68835	0.703883	0.713592	0.693204	0.71068	0.684466	0.708738	0.7	0.690291	0.686408	0.730097	0.698058	0.693204	0.707767	0.667961	0.694175	0.685437	0.691262	0.734951	0.745631	0.736893	0.731068	0.72233	0.741748	0.720388	0.704854	0.732039	0.667961	0.68932	0.68932	0.685437	0.692233	0.71165	0.675728	0.702913	0.702913	0.719417	0.704854	0.713592	0.683495
RS-8NK-2	0.727184	0.696117	0.739806	0.721359	0.692233	0.693204	0.728155	0.727184	0.714563	0.685437	0.706796	0.724272	0.702913	0.71165	0.685437	0.71068	0.705825	0.713592	0.702913	0.727184	0.706796	0.723301	0.720388	0.690291	0.700971	0.691262	0.685437	0.740777	0.773786	0.756311	0.74466	0.741748	0.763107	0.743689	0.735922	0.740777	0.679612	0.687379	0.695146	0.701942	0.73301	0.726214	0.686408	0.715534	0.705825	0.719417	0.701942	0.714563	0.704854
RS-8NK-3	0.71165	0.665049	0.727184	0.701942	0.699029	0.679612	0.696117	0.704854	0.718447	0.678641	0.690291	0.703883	0.703883	0.674757	0.678641	0.683495	0.686408	0.68835	0.675728	0.706796	0.699029	0.683495	0.694175	0.68835	0.68835	0.674757	0.686408	0.77767	0.784466	0.780583	0.781553	0.786408	0.8	0.786408	0.76699	0.782524	0.699029	0.676699	0.68835	0.695146	0.685437	0.740777	0.683495	0.694175	0.652427	0.7	0.7	0.707767	0.674757
RS-8NK-4	0.73301	0.699029	0.772816	0.728155	0.706796	0.703883	0.73301	0.740777	0.723301	0.707767	0.713592	0.72233	0.714563	0.727184	0.714563	0.705825	0.700971	0.712621	0.736893	0.750485	0.726214	0.706796	0.719417	0.709709	0.731068	0.7	0.705825	0.798058	0.803883	0.787379	0.790291	0.775728	0.806796	0.803883	0.781553	0.776699	0.712621	0.716505	0.714563	0.717476	0.734951	0.730097	0.691262	0.715534	0.71165	0.727184	0.728155	0.73301	0.71165
RS-8NK-5	0.700971	0.661165	0.709709	0.684466	0.661165	0.662136	0.664078	0.701942	0.68932	0.684466	0.678641	0.68835	0.672816	0.692233	0.67767	0.673786	0.663107	0.668932	0.671845	0.670874	0.673786	0.662136	0.665049	0.647573	0.653398	0.666019	0.673786	0.757282	0.763107	0.760194	0.760194	0.764078	0.770874	0.769903	0.75534	0.756311	0.682524	0.671845	0.685437	0.673786	0.678641	0.718447	0.659223	0.670874	0.637864	0.690291	0.691262	0.695146	0.662136
RS-8NK-6	0.797087	0.764078	0.820388	0.783495	0.77767	0.771845	0.802913	0.803883	0.78835	0.767961	0.779612	0.796117	0.776699	0.791262	0.784466	0.790291	0.787379	0.77767	0.780583	0.797087	0.776699	0.773786	0.782524	0.776699	0.793204	0.778641	0.782524	0.833981	0.828155	0.826214	0.815534	0.826214	0.826214	0.828155	0.821359	0.83301	0.759223	0.786408	0.798058	0.796117	0.791262	0.77767	0.756311	0.779612	0.771845	0.768932	0.770874	0.784466	0.77767
RS-8NK-7	0.660194	0.656311	0.71068	0.637864	0.659223	0.66699	0.64466	0.702913	0.698058	0.673786	0.680583	0.672816	0.697087	0.672816	0.681553	0.657282	0.661165	0.683495	0.669903	0.683495	0.696117	0.668932	0.66699	0.674757	0.661165	0.65534	0.684466	0.796117	0.801942	0.8	0.801942	0.801942	0.807767	0.805825	0.787379	0.786408	0.705825	0.694175	0.691262	0.695146	0.690291	0.719417	0.707767	0.678641	0.673786	0.716505	0.709709	0.705825	0.698058
RS-8NK-8	0.704854	0.669903	0.724272	0.679612	0.681553	0.696117	0.68932	0.71165	0.727184	0.690291	0.702913	0.71165	0.67767	0.701942	0.702913	0.693204	0.690291	0.698058	0.697087	0.719417	0.7	0.703883	0.698058	0.693204	0.687379	0.704854	0.697087	0.78835	0.805825	0.81068	0.78932	0.793204	0.796117	0.81068	0.787379	0.802913	0.720388	0.703883	0.717476	0.714563	0.71165	0.737864	0.708738	0.703883	0.687379	0.740777	0.728155	0.727184	0.709709
RS-8NK-9	0.72233	0.699029	0.748544	0.725243	0.692233	0.705825	0.72233	0.738835	0.716505	0.700971	0.698058	0.720388	0.706796	0.729126	0.705825	0.721359	0.701942	0.706796	0.718447	0.725243	0.706796	0.708738	0.704854	0.695146	0.692233	0.683495	0.701942	0.782524	0.787379	0.787379	0.778641	0.775728	0.798058	0.799029	0.779612	0.794175	0.697087	0.713592	0.714563	0.71068	0.71165	0.726214	0.692233	0.700971	0.705825	0.723301	0.719417	0.714563	0.693204
RS-8NP-1	0.843689	0.817476	0.858252	0.84466	0.81165	0.813592	0.835922	0.836893	0.827184	0.802913	0.820388	0.817476	0.823301	0.837864	0.808738	0.82233	0.821359	0.819417	0.833981	0.829126	0.835922	0.830097	0.833981	0.807767	0.828155	0.812621	0.809709	0.857282	0.858252	0.842718	0.852427	0.864078	0.857282	0.869903	0.858252	0.835922	0.785437	0.794175	0.806796	0.803883	0.812621	0.792233	0.791262	0.807767	0.808738	0.801942	0.771845	0.803883	0.796117
RS-8NP-2	0.907767	0.896117	0.908738	0.906796	0.898058	0.899029	0.906796	0.9	0.891262	0.887379	0.901942	0.893204	0.899029	0.917476	0.894175	0.9	0.891262	0.899029	0.9	0.893204	0.900971	0.88835	0.899029	0.894175	0.900971	0.890291	0.897087	0.923301	0.925243	0.907767	0.925243	0.923301	0.920388	0.93301	0.91165	0.913592	0.85534	0.84466	0.860194	0.850485	0.853398	0.845631	0.846602	0.849515	0.882524	0.813592	0.823301	0.839806	0.834951
RS-8NP-3	0.83301	0.83301	0.848544	0.83301	0.818447	0.81165	0.831068	0.837864	0.835922	0.836893	0.830097	0.805825	0.824272	0.830097	0.831068	0.818447	0.804854	0.837864	0.826214	0.81068	0.842718	0.827184	0.814563	0.832039	0.83301	0.813592	0.82233	0.893204	0.891262	0.874757	0.884466	0.9	0.891262	0.894175	0.875728	0.872816	0.821359	0.791262	0.796117	0.805825	0.808738	0.804854	0.795146	0.784466	0.798058	0.804854	0.77767	0.775728	0.78835
RS-8NP-4	0.85534	0.832039	0.866019	0.84466	0.836893	0.830097	0.851456	0.863107	0.851456	0.839806	0.83301	0.834951	0.835922	0.85534	0.853398	0.829126	0.821359	0.848544	0.837864	0.841748	0.856311	0.836893	0.825243	0.837864	0.846602	0.833981	0.837864	0.894175	0.88835	0.88932	0.894175	0.898058	0.896117	0.893204	0.881553	0.881553	0.838835	0.801942	0.812621	0.801942	0.805825	0.816505	0.794175	0.801942	0.816505	0.815534	0.809709	0.790291	0.795146
RS-8NP-5	0.885437	0.866019	0.887379	0.872816	0.868932	0.856311	0.874757	0.876699	0.872816	0.871845	0.870874	0.856311	0.863107	0.866019	0.846602	0.86699	0.853398	0.876699	0.867961	0.864078	0.876699	0.85534	0.860194	0.850485	0.873786	0.852427	0.858252	0.91068	0.914563	0.885437	0.908738	0.91068	0.895146	0.904854	0.897087	0.88932	0.853398	0.825243	0.823301	0.841748	0.838835	0.835922	0.824272	0.83301	0.846602	0.824272	0.831068	0.819417	0.818447
RS-8NP-6	0.864078	0.864078	0.886408	0.866019	0.853398	0.854369	0.867961	0.880583	0.861165	0.850485	0.858252	0.856311	0.858252	0.874757	0.862136	0.857282	0.847573	0.857282	0.861165	0.859223	0.865049	0.85534	0.861165	0.861165	0.85534	0.851456	0.850485	0.914563	0.915534	0.88932	0.914563	0.912621	0.909709	0.914563	0.898058	0.880583	0.837864	0.829126	0.833981	0.838835	0.833981	0.82233	0.818447	0.830097	0.829126	0.83301	0.795146	0.819417	0.829126
RS-8NP-7	0.88932	0.876699	0.892233	0.874757	0.869903	0.873786	0.882524	0.88835	0.883495	0.870874	0.87767	0.867961	0.879612	0.88835	0.870874	0.874757	0.854369	0.875728	0.873786	0.87767	0.887379	0.865049	0.873786	0.863107	0.868932	0.860194	0.86699	0.926214	0.923301	0.906796	0.916505	0.923301	0.921359	0.92233	0.91165	0.913592	0.860194	0.835922	0.829126	0.840777	0.846602	0.845631	0.831068	0.817476	0.870874	0.802913	0.831068	0.828155	0.838835
RS-8NP-8	0.912621	0.905825	0.920388	0.904854	0.893204	0.907767	0.907767	0.916505	0.914563	0.904854	0.909709	0.901942	0.907767	0.918447	0.899029	0.902913	0.88932	0.906796	0.91165	0.906796	0.918447	0.892233	0.905825	0.91068	0.916505	0.898058	0.9	0.943689	0.945631	0.926214	0.942718	0.94466	0.937864	0.939806	0.930097	0.924272	0.887379	0.861165	0.863107	0.868932	0.864078	0.86699	0.864078	0.845631	0.88932	0.835922	0.847573	0.854369	0.861165
RS-8NP-9	0.935922	0.932039	0.945631	0.932039	0.928155	0.93301	0.935922	0.941748	0.946602	0.93301	0.938835	0.928155	0.934951	0.947573	0.936893	0.939806	0.925243	0.932039	0.937864	0.938835	0.943689	0.923301	0.93301	0.936893	0.939806	0.923301	0.936893	0.968932	0.970874	0.953398	0.960194	0.967961	0.960194	0.961165	0.954369	0.950485	0.920388	0.894175	0.898058	0.899029	0.894175	0.899029	0.899029	0.882524	0.918447	0.862136	0.872816	0.891262	0.892233
RS-8NPK-1	0.918447	0.91165	0.915534	0.925243	0.91068	0.900971	0.920388	0.916505	0.914563	0.909709	0.918447	0.907767	0.907767	0.913592	0.906796	0.91068	0.902913	0.91068	0.909709	0.917476	0.913592	0.903883	0.912621	0.904854	0.91068	0.905825	0.906796	0.929126	0.929126	0.906796	0.921359	0.928155	0.926214	0.928155	0.918447	0.915534	0.892233	0.891262	0.890291	0.899029	0.894175	0.864078	0.872816	0.895146	0.897087	0.890291	0.86699	0.873786	0.881553
RS-8NPK-2	0.836893	0.831068	0.858252	0.842718	0.824272	0.823301	0.840777	0.850485	0.836893	0.827184	0.831068	0.83301	0.841748	0.841748	0.820388	0.82233	0.815534	0.823301	0.832039	0.812621	0.83301	0.813592	0.814563	0.82233	0.841748	0.827184	0.828155	0.894175	0.899029	0.882524	0.890291	0.891262	0.88932	0.891262	0.87767	0.867961	0.82233	0.799029	0.8	0.803883	0.795146	0.801942	0.806796	0.795146	0.821359	0.785437	0.786408	0.795146	0.795146
RS-8NPK-3	0.86699	0.854369	0.885437	0.858252	0.857282	0.848544	0.862136	0.873786	0.874757	0.854369	0.870874	0.850485	0.864078	0.878641	0.842718	0.854369	0.834951	0.859223	0.854369	0.859223	0.864078	0.847573	0.845631	0.861165	0.852427	0.841748	0.857282	0.91068	0.916505	0.892233	0.904854	0.908738	0.907767	0.904854	0.895146	0.887379	0.845631	0.820388	0.828155	0.834951	0.826214	0.831068	0.824272	0.812621	0.836893	0.81165	0.817476	0.820388	0.825243
RS-8NPK-4	0.873786	0.85534	0.881553	0.865049	0.867961	0.865049	0.878641	0.879612	0.873786	0.847573	0.86699	0.859223	0.863107	0.886408	0.85534	0.859223	0.853398	0.859223	0.859223	0.86699	0.868932	0.849515	0.860194	0.862136	0.864078	0.860194	0.862136	0.892233	0.901942	0.894175	0.88932	0.901942	0.897087	0.900971	0.88932	0.886408	0.865049	0.846602	0.847573	0.860194	0.845631	0.843689	0.839806	0.860194	0.845631	0.848544	0.84466	0.848544	0.838835
RS-8NPK-5	0.835922	0.829126	0.849515	0.840777	0.819417	0.827184	0.830097	0.861165	0.838835	0.824272	0.829126	0.814563	0.820388	0.840777	0.829126	0.821359	0.81165	0.830097	0.834951	0.839806	0.834951	0.825243	0.817476	0.824272	0.830097	0.824272	0.828155	0.883495	0.881553	0.866019	0.870874	0.890291	0.875728	0.875728	0.864078	0.858252	0.823301	0.790291	0.803883	0.81165	0.812621	0.809709	0.809709	0.806796	0.819417	0.808738	0.783495	0.803883	0.791262
RS-8NPK-6	0.903883	0.904854	0.913592	0.894175	0.891262	0.904854	0.894175	0.901942	0.909709	0.901942	0.9	0.883495	0.900971	0.91068	0.908738	0.895146	0.87767	0.896117	0.9	0.897087	0.91068	0.884466	0.897087	0.899029	0.902913	0.898058	0.906796	0.951456	0.950485	0.929126	0.945631	0.946602	0.939806	0.939806	0.93301	0.931068	0.88932	0.862136	0.857282	0.873786	0.858252	0.857282	0.857282	0.840777	0.871845	0.827184	0.847573	0.851456	0.84466
RS-8NPK-7	0.83301	0.824272	0.864078	0.827184	0.831068	0.819417	0.842718	0.859223	0.850485	0.82233	0.842718	0.826214	0.824272	0.850485	0.831068	0.826214	0.816505	0.831068	0.823301	0.828155	0.828155	0.826214	0.818447	0.824272	0.838835	0.813592	0.831068	0.898058	0.893204	0.879612	0.894175	0.897087	0.891262	0.88835	0.887379	0.873786	0.83301	0.803883	0.812621	0.809709	0.803883	0.840777	0.815534	0.797087	0.832039	0.802913	0.793204	0.813592	0.800971
RS-8NPK-8	0.893204	0.871845	0.907767	0.878641	0.873786	0.869903	0.884466	0.891262	0.893204	0.878641	0.88932	0.874757	0.868932	0.899029	0.882524	0.876699	0.867961	0.882524	0.882524	0.883495	0.891262	0.863107	0.881553	0.879612	0.884466	0.875728	0.879612	0.920388	0.923301	0.901942	0.913592	0.918447	0.919417	0.908738	0.909709	0.902913	0.875728	0.857282	0.851456	0.865049	0.859223	0.848544	0.847573	0.852427	0.865049	0.859223	0.84466	0.851456	0.845631
RS-8NPK-9	0.874757	0.858252	0.894175	0.86699	0.854369	0.847573	0.880583	0.882524	0.864078	0.862136	0.869903	0.858252	0.858252	0.878641	0.86699	0.852427	0.850485	0.870874	0.860194	0.86699	0.872816	0.854369	0.859223	0.856311	0.859223	0.86699	0.851456	0.913592	0.919417	0.899029	0.909709	0.914563	0.907767	0.91068	0.896117	0.899029	0.871845	0.840777	0.832039	0.84466	0.843689	0.839806	0.842718	0.836893	0.851456	0.847573	0.835922	0.830097	0.828155
RS-8PK-1	0.912621	0.891262	0.91068	0.91068	0.900971	0.88932	0.905825	0.913592	0.909709	0.875728	0.903883	0.901942	0.891262	0.917476	0.896117	0.900971	0.9	0.900971	0.903883	0.905825	0.900971	0.893204	0.904854	0.887379	0.896117	0.890291	0.886408	0.866019	0.875728	0.862136	0.870874	0.872816	0.875728	0.881553	0.868932	0.858252	0.853398	0.868932	0.879612	0.872816	0.863107	0.843689	0.856311	0.876699	0.88835	0.872816	0.842718	0.875728	0.861165
RS-8PK-2	0.903883	0.87767	0.91068	0.896117	0.882524	0.86699	0.899029	0.896117	0.883495	0.875728	0.897087	0.88932	0.876699	0.901942	0.871845	0.88835	0.885437	0.881553	0.895146	0.898058	0.891262	0.881553	0.899029	0.893204	0.891262	0.887379	0.881553	0.872816	0.865049	0.860194	0.860194	0.875728	0.872816	0.871845	0.862136	0.859223	0.840777	0.848544	0.861165	0.859223	0.851456	0.834951	0.831068	0.857282	0.86699	0.843689	0.820388	0.854369	0.832039
RS-8PK-3	0.93301	0.906796	0.918447	0.924272	0.913592	0.900971	0.927184	0.913592	0.919417	0.896117	0.906796	0.91068	0.900971	0.926214	0.907767	0.912621	0.908738	0.904854	0.913592	0.919417	0.915534	0.906796	0.921359	0.905825	0.913592	0.908738	0.913592	0.88932	0.897087	0.87767	0.88835	0.890291	0.883495	0.884466	0.882524	0.875728	0.865049	0.864078	0.867961	0.874757	0.866019	0.863107	0.841748	0.863107	0.892233	0.852427	0.845631	0.868932	0.859223
RS-8PK-4	0.941748	0.92233	0.927184	0.932039	0.92233	0.915534	0.926214	0.932039	0.924272	0.91165	0.92233	0.919417	0.916505	0.940777	0.92233	0.932039	0.917476	0.920388	0.92233	0.931068	0.920388	0.925243	0.933981	0.930097	0.919417	0.919417	0.92233	0.912621	0.917476	0.904854	0.914563	0.907767	0.908738	0.914563	0.906796	0.895146	0.886408	0.881553	0.878641	0.880583	0.875728	0.881553	0.869903	0.875728	0.906796	0.874757	0.866019	0.884466	0.880583
RS-8PK-5	0.901942	0.887379	0.900971	0.894175	0.892233	0.882524	0.900971	0.9	0.895146	0.881553	0.9	0.884466	0.876699	0.905825	0.87767	0.886408	0.88932	0.884466	0.883495	0.898058	0.896117	0.884466	0.893204	0.885437	0.896117	0.880583	0.882524	0.859223	0.879612	0.852427	0.867961	0.874757	0.865049	0.873786	0.85534	0.859223	0.850485	0.846602	0.851456	0.857282	0.854369	0.843689	0.836893	0.848544	0.875728	0.837864	0.830097	0.85534	0.854369
RS-8PK-6	0.924272	0.904854	0.917476	0.920388	0.903883	0.901942	0.920388	0.91165	0.907767	0.891262	0.906796	0.901942	0.898058	0.913592	0.899029	0.913592	0.899029	0.896117	0.912621	0.914563	0.903883	0.9	0.916505	0.896117	0.906796	0.890291	0.897087	0.891262	0.896117	0.874757	0.890291	0.892233	0.88932	0.881553	0.883495	0.86699	0.873786	0.871845	0.884466	0.876699	0.879612	0.851456	0.854369	0.886408	0.883495	0.860194	0.850485	0.868932	0.869903
RS-8PK-7	0.841748	0.798058	0.847573	0.827184	0.816505	0.81165	0.837864	0.830097	0.81068	0.800971	0.834951	0.826214	0.802913	0.843689	0.81068	0.814563	0.820388	0.813592	0.832039	0.835922	0.831068	0.823301	0.834951	0.824272	0.820388	0.803883	0.81068	0.768932	0.790291	0.771845	0.767961	0.77767	0.782524	0.778641	0.770874	0.769903	0.763107	0.785437	0.806796	0.804854	0.8	0.779612	0.773786	0.801942	0.78932	0.786408	0.771845	0.784466	0.782524
RS-8PK-8	0.926214	0.900971	0.920388	0.919417	0.902913	0.904854	0.92233	0.914563	0.916505	0.897087	0.906796	0.904854	0.899029	0.923301	0.896117	0.907767	0.903883	0.898058	0.912621	0.918447	0.920388	0.908738	0.914563	0.903883	0.908738	0.91068	0.905825	0.88932	0.895146	0.875728	0.88835	0.895146	0.883495	0.895146	0.879612	0.879612	0.862136	0.86699	0.883495	0.875728	0.86699	0.853398	0.864078	0.867961	0.892233	0.866019	0.839806	0.862136	0.858252
RS-8PK-9	0.908738	0.883495	0.886408	0.897087	0.869903	0.880583	0.901942	0.891262	0.881553	0.864078	0.880583	0.885437	0.870874	0.890291	0.866019	0.876699	0.883495	0.852427	0.882524	0.898058	0.88932	0.881553	0.886408	0.879612	0.875728	0.86699	0.879612	0.84466	0.853398	0.831068	0.840777	0.836893	0.837864	0.838835	0.836893	0.835922	0.83301	0.819417	0.84466	0.837864	0.823301	0.820388	0.813592	0.835922	0.851456	0.803883	0.801942	0.827184	0.821359
R-1NK-1	0.925243	0.893204	0.913592	0.921359	0.919417	0.913592	0.925243	0.915534	0.901942	0.906796	0.929126	0.927184	0.915534	0.91068	0.903883	0.934951	0.913592	0.908738	0.905825	0.920388	0.923301	0.917476	0.92233	0.926214	0.899029	0.904854	0.921359	0.890291	0.913592	0.909709	0.901942	0.91165	0.918447	0.897087	0.902913	0.894175	0.904854	0.903883	0.927184	0.904854	0.897087	0.928155	0.91165	0.900971	0.921359	0.907767	0.924272	0.92233	0.921359
R-1NK-2	0.857282	0.835922	0.873786	0.84466	0.854369	0.834951	0.859223	0.864078	0.859223	0.847573	0.866019	0.879612	0.841748	0.84466	0.842718	0.864078	0.841748	0.834951	0.851456	0.856311	0.847573	0.847573	0.874757	0.85534	0.840777	0.842718	0.861165	0.82233	0.834951	0.853398	0.818447	0.829126	0.849515	0.84466	0.834951	0.846602	0.848544	0.831068	0.860194	0.842718	0.819417	0.859223	0.833981	0.84466	0.858252	0.835922	0.858252	0.854369	0.843689
R-1NK-3	0.88932	0.87767	0.918447	0.880583	0.886408	0.871845	0.900971	0.908738	0.891262	0.902913	0.894175	0.897087	0.902913	0.890291	0.878641	0.91068	0.892233	0.886408	0.886408	0.899029	0.899029	0.903883	0.899029	0.893204	0.873786	0.880583	0.898058	0.871845	0.890291	0.895146	0.876699	0.879612	0.88835	0.88835	0.891262	0.886408	0.887379	0.883495	0.887379	0.887379	0.874757	0.900971	0.87767	0.895146	0.897087	0.9	0.883495	0.895146	0.893204
R-1NK-4	0.904854	0.897087	0.91068	0.894175	0.898058	0.895146	0.91068	0.912621	0.893204	0.908738	0.930097	0.905825	0.918447	0.914563	0.900971	0.920388	0.9	0.91068	0.885437	0.913592	0.91165	0.904854	0.91165	0.903883	0.902913	0.890291	0.915534	0.920388	0.91165	0.933981	0.920388	0.919417	0.925243	0.923301	0.91165	0.898058	0.904854	0.874757	0.88932	0.885437	0.856311	0.88932	0.868932	0.857282	0.886408	0.864078	0.893204	0.88835	0.887379
R-1NK-5	0.850485	0.831068	0.86699	0.842718	0.843689	0.82233	0.849515	0.857282	0.846602	0.856311	0.866019	0.857282	0.84466	0.851456	0.837864	0.859223	0.83301	0.836893	0.835922	0.838835	0.853398	0.833981	0.846602	0.864078	0.828155	0.836893	0.853398	0.85534	0.870874	0.878641	0.854369	0.860194	0.878641	0.859223	0.853398	0.856311	0.843689	0.842718	0.851456	0.837864	0.823301	0.853398	0.831068	0.817476	0.845631	0.84466	0.837864	0.863107	0.849515
R-1NK-6	0.869903	0.838835	0.883495	0.847573	0.87767	0.852427	0.876699	0.876699	0.859223	0.868932	0.886408	0.892233	0.874757	0.872816	0.854369	0.881553	0.86699	0.863107	0.854369	0.876699	0.854369	0.857282	0.873786	0.874757	0.847573	0.857282	0.869903	0.852427	0.858252	0.867961	0.860194	0.856311	0.856311	0.860194	0.859223	0.849515	0.873786	0.867961	0.91068	0.883495	0.867961	0.892233	0.881553	0.883495	0.890291	0.891262	0.871845	0.894175	0.9
R-1NK-7	0.88835	0.867961	0.874757	0.869903	0.871845	0.862136	0.868932	0.872816	0.872816	0.864078	0.893204	0.890291	0.872816	0.876699	0.869903	0.895146	0.864078	0.867961	0.848544	0.890291	0.87767	0.866019	0.880583	0.899029	0.862136	0.85534	0.88932	0.899029	0.88932	0.894175	0.870874	0.885437	0.886408	0.88932	0.876699	0.859223	0.861165	0.847573	0.870874	0.85534	0.837864	0.87767	0.85534	0.850485	0.872816	0.866019	0.871845	0.880583	0.866019
R-1NK-8	0.898058	0.87767	0.890291	0.885437	0.898058	0.885437	0.902913	0.884466	0.880583	0.884466	0.890291	0.901942	0.882524	0.876699	0.860194	0.899029	0.879612	0.878641	0.866019	0.891262	0.885437	0.88932	0.897087	0.891262	0.878641	0.876699	0.88835	0.869903	0.863107	0.900971	0.849515	0.88835	0.887379	0.878641	0.868932	0.865049	0.863107	0.879612	0.909709	0.898058	0.896117	0.915534	0.878641	0.88932	0.895146	0.904854	0.886408	0.908738	0.906796
R-1NK-9	0.912621	0.9	0.903883	0.896117	0.893204	0.902913	0.901942	0.896117	0.897087	0.920388	0.917476	0.925243	0.904854	0.902913	0.903883	0.901942	0.893204	0.904854	0.886408	0.913592	0.913592	0.909709	0.920388	0.929126	0.891262	0.893204	0.899029	0.903883	0.913592	0.920388	0.913592	0.921359	0.912621	0.920388	0.914563	0.913592	0.905825	0.908738	0.916505	0.9	0.91068	0.917476	0.896117	0.916505	0.916505	0.921359	0.923301	0.903883	0.903883
R-1NP-1	0.824272	0.798058	0.839806	0.81165	0.82233	0.794175	0.823301	0.817476	0.812621	0.827184	0.823301	0.845631	0.815534	0.81068	0.818447	0.835922	0.802913	0.817476	0.796117	0.818447	0.830097	0.803883	0.838835	0.830097	0.804854	0.805825	0.821359	0.820388	0.83301	0.836893	0.825243	0.819417	0.835922	0.831068	0.819417	0.820388	0.808738	0.796117	0.815534	0.812621	0.793204	0.817476	0.78932	0.81068	0.809709	0.793204	0.806796	0.813592	0.795146
R-1NP-2	0.800971	0.774757	0.81068	0.804854	0.805825	0.778641	0.823301	0.81165	0.780583	0.793204	0.825243	0.81068	0.772816	0.793204	0.77767	0.81165	0.779612	0.774757	0.78835	0.793204	0.78932	0.790291	0.81068	0.807767	0.78932	0.786408	0.800971	0.793204	0.812621	0.81068	0.790291	0.801942	0.807767	0.820388	0.815534	0.784466	0.787379	0.78835	0.818447	0.800971	0.767961	0.814563	0.780583	0.794175	0.799029	0.78932	0.783495	0.803883	0.798058
R-1NP-3	0.917476	0.908738	0.925243	0.920388	0.918447	0.917476	0.926214	0.93301	0.921359	0.934951	0.92233	0.919417	0.92233	0.914563	0.919417	0.935922	0.9	0.91165	0.912621	0.925243	0.941748	0.924272	0.927184	0.928155	0.905825	0.900971	0.921359	0.924272	0.938835	0.938835	0.934951	0.936893	0.939806	0.945631	0.936893	0.924272	0.895146	0.878641	0.87767	0.87767	0.848544	0.891262	0.866019	0.859223	0.88932	0.869903	0.87767	0.892233	0.887379
R-1NP-4	0.885437	0.885437	0.903883	0.885437	0.874757	0.86699	0.88932	0.896117	0.886408	0.903883	0.886408	0.895146	0.896117	0.876699	0.881553	0.902913	0.875728	0.88835	0.876699	0.886408	0.902913	0.892233	0.896117	0.903883	0.880583	0.867961	0.890291	0.903883	0.905825	0.903883	0.909709	0.91165	0.915534	0.920388	0.895146	0.88835	0.857282	0.825243	0.842718	0.851456	0.813592	0.849515	0.825243	0.807767	0.851456	0.808738	0.851456	0.857282	0.840777
R-1NP-5	0.818447	0.792233	0.846602	0.81165	0.819417	0.801942	0.802913	0.826214	0.819417	0.815534	0.832039	0.821359	0.801942	0.819417	0.804854	0.833981	0.800971	0.813592	0.824272	0.805825	0.807767	0.814563	0.825243	0.836893	0.808738	0.813592	0.820388	0.846602	0.846602	0.856311	0.840777	0.843689	0.857282	0.849515	0.849515	0.826214	0.82233	0.783495	0.830097	0.78835	0.77767	0.821359	0.797087	0.760194	0.814563	0.781553	0.81068	0.807767	0.802913
R-1NP-6	0.833981	0.831068	0.86699	0.830097	0.845631	0.826214	0.841748	0.854369	0.856311	0.847573	0.85534	0.863107	0.841748	0.834951	0.827184	0.853398	0.831068	0.833981	0.820388	0.841748	0.851456	0.84466	0.852427	0.85534	0.842718	0.832039	0.839806	0.850485	0.854369	0.875728	0.846602	0.860194	0.860194	0.866019	0.846602	0.850485	0.852427	0.851456	0.869903	0.868932	0.840777	0.867961	0.848544	0.845631	0.863107	0.84466	0.849515	0.871845	0.85534
R-1NP-7	0.842718	0.840777	0.875728	0.838835	0.853398	0.841748	0.860194	0.861165	0.865049	0.840777	0.873786	0.861165	0.854369	0.852427	0.851456	0.839806	0.833981	0.842718	0.857282	0.851456	0.851456	0.862136	0.848544	0.869903	0.850485	0.836893	0.874757	0.886408	0.901942	0.88932	0.884466	0.890291	0.898058	0.887379	0.87767	0.87767	0.854369	0.845631	0.86699	0.851456	0.836893	0.865049	0.838835	0.841748	0.860194	0.848544	0.848544	0.861165	0.865049
R-1NP-8	0.8	0.794175	0.83301	0.779612	0.807767	0.802913	0.797087	0.826214	0.824272	0.834951	0.82233	0.820388	0.815534	0.8	0.804854	0.818447	0.774757	0.819417	0.802913	0.813592	0.816505	0.807767	0.805825	0.821359	0.801942	0.790291	0.807767	0.845631	0.854369	0.853398	0.849515	0.847573	0.859223	0.85534	0.840777	0.84466	0.826214	0.815534	0.841748	0.824272	0.81165	0.848544	0.826214	0.808738	0.813592	0.819417	0.826214	0.824272	0.831068
R-1NP-9	0.863107	0.858252	0.876699	0.851456	0.869903	0.859223	0.872816	0.887379	0.872816	0.853398	0.900971	0.853398	0.874757	0.866019	0.862136	0.867961	0.835922	0.863107	0.856311	0.861165	0.872816	0.864078	0.87767	0.880583	0.85534	0.85534	0.879612	0.892233	0.896117	0.909709	0.9	0.892233	0.896117	0.898058	0.893204	0.884466	0.859223	0.863107	0.881553	0.849515	0.838835	0.884466	0.865049	0.829126	0.871845	0.861165	0.859223	0.861165	0.869903
R-1NPK-1	0.872816	0.861165	0.873786	0.864078	0.879612	0.859223	0.87767	0.879612	0.866019	0.857282	0.895146	0.88932	0.866019	0.881553	0.857282	0.878641	0.858252	0.858252	0.861165	0.866019	0.872816	0.864078	0.878641	0.880583	0.862136	0.854369	0.885437	0.878641	0.885437	0.86699	0.870874	0.876699	0.865049	0.88835	0.878641	0.850485	0.843689	0.84466	0.874757	0.85534	0.842718	0.850485	0.83301	0.843689	0.862136	0.84466	0.849515	0.846602	0.858252
R-1NPK-2	0.863107	0.852427	0.876699	0.845631	0.856311	0.847573	0.857282	0.874757	0.857282	0.854369	0.869903	0.870874	0.864078	0.870874	0.861165	0.867961	0.838835	0.862136	0.849515	0.859223	0.858252	0.852427	0.861165	0.861165	0.833981	0.847573	0.870874	0.897087	0.879612	0.885437	0.892233	0.891262	0.88932	0.897087	0.891262	0.871845	0.832039	0.790291	0.817476	0.807767	0.786408	0.820388	0.771845	0.768932	0.838835	0.766019	0.826214	0.809709	0.81068
R-1NPK-3	0.838835	0.824272	0.862136	0.829126	0.833981	0.831068	0.847573	0.849515	0.828155	0.854369	0.865049	0.835922	0.834951	0.843689	0.821359	0.845631	0.817476	0.824272	0.82233	0.831068	0.836893	0.843689	0.843689	0.841748	0.820388	0.82233	0.83301	0.870874	0.871845	0.872816	0.880583	0.876699	0.884466	0.878641	0.87767	0.869903	0.814563	0.785437	0.815534	0.780583	0.773786	0.802913	0.771845	0.762136	0.829126	0.747573	0.81068	0.799029	0.792233
R-1NPK-4	0.796117	0.778641	0.799029	0.761165	0.77767	0.787379	0.780583	0.78932	0.784466	0.78835	0.807767	0.778641	0.783495	0.801942	0.787379	0.794175	0.775728	0.790291	0.769903	0.774757	0.795146	0.793204	0.791262	0.808738	0.775728	0.769903	0.794175	0.841748	0.840777	0.831068	0.837864	0.836893	0.845631	0.853398	0.832039	0.827184	0.690291	0.665049	0.697087	0.666019	0.645631	0.700971	0.675728	0.703883	0.721359	0.62233	0.743689	0.660194	0.675728
R-1NPK-5	0.843689	0.83301	0.857282	0.846602	0.840777	0.83301	0.849515	0.854369	0.823301	0.842718	0.864078	0.84466	0.83301	0.834951	0.835922	0.84466	0.835922	0.834951	0.817476	0.824272	0.84466	0.857282	0.833981	0.854369	0.826214	0.816505	0.848544	0.862136	0.884466	0.859223	0.868932	0.872816	0.868932	0.878641	0.864078	0.849515	0.78932	0.771845	0.802913	0.768932	0.75534	0.791262	0.769903	0.75534	0.800971	0.745631	0.797087	0.771845	0.774757
R-1NPK-6	0.780583	0.765049	0.790291	0.775728	0.778641	0.763107	0.785437	0.790291	0.790291	0.780583	0.795146	0.77767	0.774757	0.791262	0.761165	0.786408	0.751456	0.775728	0.778641	0.775728	0.785437	0.780583	0.782524	0.797087	0.756311	0.764078	0.801942	0.831068	0.824272	0.814563	0.829126	0.821359	0.817476	0.843689	0.827184	0.814563	0.741748	0.696117	0.729126	0.694175	0.665049	0.728155	0.686408	0.679612	0.729126	0.673786	0.729126	0.715534	0.717476
R-1NPK-7	0.834951	0.840777	0.878641	0.834951	0.84466	0.843689	0.860194	0.872816	0.843689	0.865049	0.879612	0.859223	0.863107	0.860194	0.843689	0.866019	0.842718	0.85534	0.836893	0.872816	0.873786	0.870874	0.864078	0.866019	0.828155	0.839806	0.872816	0.870874	0.885437	0.88835	0.891262	0.873786	0.895146	0.885437	0.892233	0.87767	0.784466	0.756311	0.776699	0.737864	0.737864	0.765049	0.723301	0.757282	0.778641	0.74466	0.784466	0.763107	0.764078
R-1NPK-8	0.826214	0.820388	0.837864	0.796117	0.824272	0.829126	0.818447	0.842718	0.821359	0.819417	0.861165	0.823301	0.819417	0.83301	0.825243	0.833981	0.796117	0.828155	0.823301	0.816505	0.829126	0.823301	0.826214	0.849515	0.815534	0.802913	0.833981	0.894175	0.879612	0.870874	0.88835	0.88835	0.868932	0.881553	0.878641	0.848544	0.8	0.75534	0.796117	0.758252	0.738835	0.794175	0.765049	0.725243	0.800971	0.725243	0.780583	0.763107	0.769903
R-1NPK-9	0.817476	0.81068	0.829126	0.818447	0.81165	0.808738	0.814563	0.829126	0.816505	0.816505	0.826214	0.813592	0.803883	0.818447	0.805825	0.813592	0.786408	0.804854	0.798058	0.808738	0.821359	0.826214	0.815534	0.824272	0.793204	0.813592	0.838835	0.869903	0.860194	0.860194	0.872816	0.862136	0.873786	0.881553	0.867961	0.860194	0.760194	0.730097	0.747573	0.732039	0.718447	0.770874	0.716505	0.737864	0.749515	0.733981	0.761165	0.732039	0.734951
R-1PK-1	0.904854	0.899029	0.930097	0.895146	0.914563	0.886408	0.897087	0.908738	0.898058	0.901942	0.916505	0.921359	0.895146	0.904854	0.899029	0.918447	0.906796	0.905825	0.904854	0.908738	0.88932	0.898058	0.912621	0.906796	0.904854	0.896117	0.896117	0.852427	0.840777	0.875728	0.867961	0.863107	0.867961	0.869903	0.849515	0.863107	0.896117	0.906796	0.917476	0.892233	0.902913	0.902913	0.906796	0.92233	0.915534	0.918447	0.916505	0.898058	0.916505
R-1PK-2	0.891262	0.86699	0.876699	0.884466	0.881553	0.849515	0.874757	0.878641	0.856311	0.863107	0.893204	0.88932	0.866019	0.874757	0.857282	0.880583	0.878641	0.861165	0.859223	0.871845	0.872816	0.862136	0.869903	0.884466	0.865049	0.863107	0.874757	0.824272	0.824272	0.832039	0.816505	0.825243	0.827184	0.829126	0.823301	0.827184	0.847573	0.862136	0.903883	0.882524	0.869903	0.88835	0.857282	0.887379	0.880583	0.875728	0.875728	0.883495	0.88932
R-1PK-3	0.869903	0.853398	0.874757	0.861165	0.874757	0.846602	0.87767	0.878641	0.854369	0.859223	0.878641	0.880583	0.848544	0.868932	0.851456	0.884466	0.862136	0.845631	0.843689	0.867961	0.854369	0.868932	0.882524	0.867961	0.851456	0.851456	0.865049	0.820388	0.825243	0.814563	0.817476	0.814563	0.840777	0.830097	0.819417	0.813592	0.792233	0.812621	0.820388	0.816505	0.804854	0.816505	0.792233	0.821359	0.826214	0.814563	0.816505	0.823301	0.813592
R-1PK-4	0.883495	0.864078	0.886408	0.885437	0.87767	0.861165	0.891262	0.880583	0.866019	0.861165	0.891262	0.880583	0.863107	0.87767	0.870874	0.881553	0.865049	0.859223	0.861165	0.874757	0.887379	0.867961	0.897087	0.881553	0.854369	0.864078	0.890291	0.853398	0.851456	0.861165	0.845631	0.84466	0.865049	0.866019	0.849515	0.838835	0.816505	0.816505	0.827184	0.805825	0.799029	0.806796	0.784466	0.812621	0.816505	0.81068	0.827184	0.832039	0.824272
R-1PK-5	0.900971	0.892233	0.892233	0.895146	0.899029	0.880583	0.899029	0.904854	0.874757	0.892233	0.907767	0.900971	0.890291	0.9	0.88835	0.909709	0.891262	0.874757	0.880583	0.898058	0.896117	0.899029	0.9	0.896117	0.884466	0.87767	0.895146	0.86699	0.868932	0.870874	0.861165	0.883495	0.863107	0.875728	0.863107	0.853398	0.766019	0.735922	0.795146	0.753398	0.728155	0.782524	0.751456	0.798058	0.81165	0.73301	0.808738	0.752427	0.738835
R-1PK-6	0.900971	0.892233	0.899029	0.892233	0.906796	0.87767	0.897087	0.900971	0.890291	0.894175	0.898058	0.903883	0.876699	0.898058	0.881553	0.913592	0.872816	0.875728	0.873786	0.893204	0.899029	0.887379	0.915534	0.905825	0.873786	0.882524	0.901942	0.847573	0.838835	0.864078	0.832039	0.838835	0.858252	0.860194	0.834951	0.841748	0.799029	0.800971	0.815534	0.804854	0.803883	0.812621	0.776699	0.848544	0.820388	0.825243	0.82233	0.808738	0.81068
R-1PK-7	0.88835	0.860194	0.88932	0.880583	0.887379	0.853398	0.895146	0.882524	0.862136	0.872816	0.895146	0.88932	0.880583	0.88835	0.867961	0.88835	0.883495	0.863107	0.848544	0.871845	0.862136	0.865049	0.884466	0.868932	0.852427	0.863107	0.862136	0.812621	0.830097	0.824272	0.82233	0.838835	0.827184	0.833981	0.828155	0.830097	0.846602	0.857282	0.885437	0.868932	0.853398	0.859223	0.856311	0.872816	0.883495	0.864078	0.84466	0.858252	0.863107
R-1PK-8	0.898058	0.875728	0.909709	0.893204	0.88835	0.87767	0.899029	0.897087	0.891262	0.897087	0.894175	0.908738	0.88835	0.87767	0.874757	0.900971	0.895146	0.886408	0.868932	0.902913	0.88932	0.897087	0.890291	0.881553	0.874757	0.884466	0.880583	0.829126	0.837864	0.853398	0.832039	0.847573	0.837864	0.849515	0.84466	0.846602	0.878641	0.899029	0.914563	0.893204	0.880583	0.91165	0.883495	0.907767	0.899029	0.900971	0.887379	0.903883	0.891262
R-1PK-9	0.912621	0.900971	0.925243	0.900971	0.923301	0.896117	0.927184	0.919417	0.906796	0.907767	0.926214	0.931068	0.905825	0.899029	0.886408	0.928155	0.906796	0.893204	0.894175	0.908738	0.907767	0.912621	0.91068	0.896117	0.897087	0.902913	0.904854	0.861165	0.869903	0.880583	0.856311	0.864078	0.884466	0.86699	0.879612	0.88835	0.914563	0.930097	0.937864	0.933981	0.919417	0.936893	0.91165	0.932039	0.921359	0.923301	0.912621	0.93301	0.930097
R-2NK-1	0.83301	0.812621	0.84466	0.831068	0.835922	0.823301	0.83301	0.842718	0.821359	0.817476	0.849515	0.858252	0.820388	0.832039	0.805825	0.857282	0.820388	0.813592	0.819417	0.837864	0.826214	0.820388	0.846602	0.832039	0.818447	0.823301	0.831068	0.827184	0.830097	0.834951	0.818447	0.840777	0.83301	0.825243	0.830097	0.814563	0.760194	0.783495	0.805825	0.793204	0.762136	0.794175	0.756311	0.781553	0.807767	0.790291	0.772816	0.785437	0.796117
R-2NK-2	0.9	0.884466	0.919417	0.899029	0.902913	0.88835	0.9	0.91068	0.909709	0.902913	0.91165	0.920388	0.895146	0.907767	0.884466	0.900971	0.907767	0.887379	0.903883	0.91165	0.904854	0.897087	0.91068	0.900971	0.891262	0.892233	0.91165	0.913592	0.914563	0.912621	0.907767	0.901942	0.914563	0.91165	0.914563	0.908738	0.895146	0.908738	0.901942	0.905825	0.890291	0.920388	0.896117	0.902913	0.906796	0.906796	0.894175	0.91068	0.902913
R-2NK-3	0.901942	0.881553	0.931068	0.897087	0.891262	0.894175	0.898058	0.913592	0.901942	0.903883	0.901942	0.906796	0.894175	0.898058	0.893204	0.904854	0.88835	0.894175	0.895146	0.913592	0.91068	0.909709	0.91068	0.895146	0.887379	0.897087	0.908738	0.904854	0.918447	0.915534	0.907767	0.893204	0.915534	0.899029	0.912621	0.904854	0.873786	0.858252	0.856311	0.851456	0.840777	0.872816	0.827184	0.858252	0.875728	0.849515	0.868932	0.862136	0.852427
R-2NK-4	0.798058	0.784466	0.821359	0.798058	0.805825	0.787379	0.817476	0.815534	0.799029	0.780583	0.82233	0.820388	0.78835	0.799029	0.787379	0.820388	0.783495	0.780583	0.793204	0.813592	0.800971	0.818447	0.812621	0.817476	0.798058	0.791262	0.813592	0.804854	0.81068	0.824272	0.801942	0.82233	0.814563	0.815534	0.813592	0.813592	0.775728	0.768932	0.782524	0.769903	0.759223	0.786408	0.772816	0.77767	0.8	0.77767	0.775728	0.78932	0.792233
R-2NK-5	0.84466	0.83301	0.872816	0.84466	0.846602	0.838835	0.853398	0.860194	0.852427	0.845631	0.864078	0.850485	0.847573	0.843689	0.839806	0.857282	0.828155	0.818447	0.840777	0.857282	0.85534	0.852427	0.860194	0.843689	0.827184	0.83301	0.863107	0.86699	0.861165	0.87767	0.857282	0.872816	0.873786	0.876699	0.870874	0.854369	0.812621	0.790291	0.81165	0.796117	0.787379	0.831068	0.78932	0.783495	0.818447	0.790291	0.81068	0.81068	0.799029
R-2NK-6	0.824272	0.834951	0.87767	0.837864	0.84466	0.838835	0.840777	0.86699	0.864078	0.861165	0.850485	0.869903	0.841748	0.840777	0.838835	0.851456	0.823301	0.865049	0.834951	0.837864	0.860194	0.853398	0.854369	0.84466	0.850485	0.845631	0.859223	0.881553	0.874757	0.887379	0.876699	0.868932	0.895146	0.894175	0.873786	0.896117	0.820388	0.790291	0.773786	0.798058	0.784466	0.813592	0.78932	0.767961	0.798058	0.786408	0.818447	0.806796	0.801942
R-2NK-7	0.897087	0.881553	0.898058	0.900971	0.882524	0.892233	0.900971	0.88932	0.878641	0.896117	0.901942	0.9	0.893204	0.879612	0.886408	0.9	0.882524	0.881553	0.870874	0.906796	0.884466	0.881553	0.895146	0.908738	0.872816	0.87767	0.893204	0.870874	0.868932	0.886408	0.862136	0.87767	0.875728	0.884466	0.869903	0.866019	0.868932	0.87767	0.886408	0.864078	0.868932	0.887379	0.850485	0.88835	0.874757	0.88835	0.881553	0.872816	0.871845
R-2NK-8	0.796117	0.81068	0.825243	0.796117	0.81165	0.806796	0.815534	0.812621	0.803883	0.825243	0.834951	0.82233	0.824272	0.81068	0.818447	0.81165	0.787379	0.826214	0.814563	0.820388	0.824272	0.813592	0.82233	0.83301	0.806796	0.802913	0.838835	0.880583	0.875728	0.874757	0.865049	0.871845	0.873786	0.863107	0.861165	0.856311	0.793204	0.764078	0.784466	0.781553	0.75534	0.793204	0.76699	0.743689	0.793204	0.780583	0.781553	0.779612	0.773786
R-2NK-9	0.943689	0.948544	0.957282	0.936893	0.946602	0.936893	0.94466	0.952427	0.933981	0.953398	0.963107	0.958252	0.945631	0.94466	0.940777	0.942718	0.939806	0.954369	0.939806	0.954369	0.938835	0.937864	0.950485	0.954369	0.950485	0.942718	0.940777	0.937864	0.945631	0.939806	0.954369	0.95534	0.949515	0.953398	0.934951	0.943689	0.945631	0.939806	0.945631	0.938835	0.923301	0.935922	0.914563	0.940777	0.945631	0.932039	0.939806	0.933981	0.929126
R-2NP-1	0.917476	0.916505	0.942718	0.914563	0.924272	0.917476	0.91165	0.932039	0.934951	0.918447	0.917476	0.929126	0.9	0.92233	0.908738	0.920388	0.908738	0.899029	0.921359	0.915534	0.916505	0.914563	0.913592	0.917476	0.916505	0.920388	0.91165	0.932039	0.930097	0.942718	0.914563	0.929126	0.933981	0.928155	0.923301	0.928155	0.931068	0.905825	0.91165	0.908738	0.899029	0.924272	0.873786	0.906796	0.929126	0.898058	0.892233	0.902913	0.9
R-2NP-2	0.905825	0.891262	0.912621	0.898058	0.890291	0.875728	0.891262	0.904854	0.898058	0.894175	0.905825	0.902913	0.892233	0.883495	0.88932	0.899029	0.884466	0.882524	0.884466	0.88932	0.88835	0.870874	0.895146	0.891262	0.892233	0.883495	0.883495	0.891262	0.887379	0.909709	0.898058	0.903883	0.907767	0.904854	0.892233	0.892233	0.87767	0.886408	0.895146	0.891262	0.883495	0.897087	0.850485	0.886408	0.895146	0.890291	0.886408	0.884466	0.884466
R-2NP-3	0.934951	0.925243	0.952427	0.933981	0.937864	0.926214	0.937864	0.949515	0.938835	0.932039	0.943689	0.94466	0.917476	0.932039	0.930097	0.937864	0.930097	0.925243	0.938835	0.936893	0.947573	0.93301	0.935922	0.931068	0.938835	0.933981	0.939806	0.942718	0.927184	0.947573	0.925243	0.943689	0.937864	0.932039	0.931068	0.936893	0.93301	0.925243	0.926214	0.933981	0.914563	0.941748	0.903883	0.93301	0.925243	0.932039	0.929126	0.93301	0.932039
R-2NP-4	0.894175	0.875728	0.912621	0.88835	0.898058	0.872816	0.907767	0.908738	0.886408	0.88835	0.912621	0.908738	0.902913	0.902913	0.890291	0.913592	0.898058	0.87767	0.894175	0.902913	0.899029	0.899029	0.904854	0.893204	0.884466	0.885437	0.894175	0.858252	0.868932	0.884466	0.854369	0.873786	0.872816	0.866019	0.875728	0.875728	0.880583	0.872816	0.881553	0.861165	0.859223	0.881553	0.840777	0.868932	0.886408	0.867961	0.872816	0.866019	0.870874
R-2NP-5	0.942718	0.939806	0.946602	0.93301	0.946602	0.937864	0.948544	0.939806	0.954369	0.946602	0.943689	0.952427	0.940777	0.939806	0.935922	0.949515	0.935922	0.924272	0.931068	0.943689	0.94466	0.946602	0.94466	0.943689	0.935922	0.928155	0.937864	0.930097	0.938835	0.952427	0.931068	0.947573	0.936893	0.942718	0.946602	0.938835	0.938835	0.94466	0.945631	0.936893	0.930097	0.938835	0.912621	0.939806	0.94466	0.941748	0.940777	0.938835	0.934951
R-2NP-6	0.895146	0.891262	0.932039	0.887379	0.904854	0.907767	0.908738	0.925243	0.914563	0.909709	0.917476	0.912621	0.9	0.902913	0.892233	0.904854	0.887379	0.88932	0.904854	0.898058	0.921359	0.899029	0.900971	0.896117	0.897087	0.906796	0.905825	0.913592	0.925243	0.923301	0.914563	0.918447	0.924272	0.934951	0.928155	0.924272	0.892233	0.91165	0.91068	0.9	0.876699	0.898058	0.867961	0.88835	0.901942	0.896117	0.87767	0.88932	0.891262
R-2NP-7	0.907767	0.909709	0.926214	0.914563	0.914563	0.904854	0.913592	0.921359	0.905825	0.91068	0.923301	0.912621	0.924272	0.919417	0.907767	0.918447	0.896117	0.907767	0.918447	0.915534	0.913592	0.897087	0.920388	0.926214	0.924272	0.906796	0.91165	0.923301	0.920388	0.936893	0.932039	0.925243	0.936893	0.943689	0.928155	0.924272	0.91165	0.896117	0.923301	0.904854	0.88932	0.91165	0.88835	0.896117	0.908738	0.914563	0.904854	0.896117	0.9
R-2NP-8	0.925243	0.915534	0.948544	0.914563	0.924272	0.912621	0.92233	0.928155	0.940777	0.920388	0.934951	0.933981	0.914563	0.925243	0.923301	0.93301	0.928155	0.92233	0.934951	0.936893	0.930097	0.921359	0.929126	0.927184	0.913592	0.923301	0.924272	0.932039	0.938835	0.94466	0.930097	0.93301	0.934951	0.941748	0.934951	0.93301	0.924272	0.929126	0.926214	0.926214	0.906796	0.931068	0.901942	0.925243	0.930097	0.92233	0.92233	0.926214	0.92233
R-2NP-9	0.909709	0.903883	0.941748	0.905825	0.918447	0.897087	0.921359	0.915534	0.935922	0.916505	0.919417	0.915534	0.916505	0.924272	0.91068	0.915534	0.909709	0.903883	0.913592	0.906796	0.916505	0.92233	0.921359	0.914563	0.9	0.908738	0.917476	0.931068	0.933981	0.932039	0.932039	0.923301	0.938835	0.941748	0.933981	0.928155	0.927184	0.914563	0.929126	0.916505	0.901942	0.927184	0.886408	0.915534	0.918447	0.912621	0.908738	0.920388	0.900971
R-2NPK-1	0.903883	0.887379	0.928155	0.9	0.91068	0.894175	0.898058	0.916505	0.909709	0.895146	0.919417	0.920388	0.891262	0.915534	0.892233	0.907767	0.9	0.887379	0.903883	0.901942	0.892233	0.903883	0.902913	0.915534	0.914563	0.897087	0.908738	0.904854	0.913592	0.92233	0.905825	0.906796	0.913592	0.915534	0.904854	0.895146	0.9	0.895146	0.912621	0.896117	0.895146	0.924272	0.872816	0.901942	0.905825	0.906796	0.891262	0.900971	0.901942
R-2NPK-3	0.897087	0.882524	0.908738	0.88932	0.901942	0.876699	0.897087	0.908738	0.892233	0.88835	0.91165	0.907767	0.88835	0.909709	0.886408	0.895146	0.881553	0.878641	0.881553	0.885437	0.894175	0.886408	0.884466	0.898058	0.878641	0.884466	0.898058	0.88835	0.880583	0.891262	0.867961	0.882524	0.883495	0.893204	0.88932	0.873786	0.858252	0.857282	0.869903	0.864078	0.842718	0.868932	0.837864	0.856311	0.872816	0.873786	0.866019	0.866019	0.869903
R-2NPK-4	0.932039	0.928155	0.950485	0.931068	0.943689	0.933981	0.94466	0.949515	0.925243	0.941748	0.959223	0.946602	0.934951	0.946602	0.93301	0.943689	0.940777	0.939806	0.931068	0.938835	0.926214	0.925243	0.948544	0.94466	0.933981	0.936893	0.949515	0.896117	0.907767	0.923301	0.916505	0.924272	0.925243	0.921359	0.912621	0.932039	0.942718	0.943689	0.964078	0.950485	0.936893	0.948544	0.919417	0.950485	0.946602	0.95534	0.947573	0.938835	0.943689
R-2NPK-5	0.915534	0.906796	0.948544	0.904854	0.912621	0.903883	0.907767	0.930097	0.926214	0.924272	0.927184	0.931068	0.92233	0.914563	0.912621	0.928155	0.909709	0.913592	0.899029	0.920388	0.913592	0.901942	0.927184	0.916505	0.909709	0.906796	0.912621	0.919417	0.917476	0.934951	0.923301	0.914563	0.925243	0.926214	0.921359	0.919417	0.919417	0.921359	0.929126	0.92233	0.909709	0.92233	0.894175	0.918447	0.918447	0.931068	0.909709	0.92233	0.920388
R-2NPK-6	0.916505	0.917476	0.938835	0.92233	0.920388	0.913592	0.913592	0.925243	0.932039	0.93301	0.923301	0.923301	0.925243	0.934951	0.917476	0.915534	0.904854	0.920388	0.920388	0.928155	0.919417	0.923301	0.91165	0.917476	0.914563	0.909709	0.907767	0.938835	0.938835	0.943689	0.935922	0.935922	0.945631	0.939806	0.932039	0.934951	0.892233	0.865049	0.867961	0.857282	0.859223	0.861165	0.856311	0.854369	0.887379	0.85534	0.871845	0.860194	0.870874
R-2NPK-7	0.932039	0.931068	0.953398	0.934951	0.943689	0.933981	0.933981	0.937864	0.949515	0.938835	0.942718	0.937864	0.939806	0.942718	0.923301	0.939806	0.928155	0.918447	0.932039	0.933981	0.941748	0.936893	0.935922	0.937864	0.925243	0.933981	0.939806	0.929126	0.945631	0.950485	0.929126	0.945631	0.943689	0.948544	0.936893	0.938835	0.924272	0.904854	0.921359	0.904854	0.898058	0.924272	0.881553	0.908738	0.936893	0.897087	0.91165	0.919417	0.901942
R-2NPK-9	0.857282	0.865049	0.896117	0.861165	0.861165	0.85534	0.868932	0.884466	0.884466	0.879612	0.887379	0.874757	0.872816	0.885437	0.874757	0.875728	0.862136	0.872816	0.856311	0.862136	0.87767	0.886408	0.870874	0.878641	0.862136	0.853398	0.869903	0.9	0.897087	0.893204	0.906796	0.903883	0.91068	0.905825	0.909709	0.898058	0.838835	0.814563	0.825243	0.805825	0.783495	0.826214	0.807767	0.791262	0.848544	0.796117	0.814563	0.816505	0.807767
R-2PK-1	0.905825	0.894175	0.943689	0.897087	0.907767	0.91068	0.907767	0.92233	0.915534	0.905825	0.923301	0.916505	0.896117	0.918447	0.908738	0.920388	0.901942	0.899029	0.907767	0.909709	0.915534	0.906796	0.908738	0.905825	0.895146	0.909709	0.905825	0.885437	0.870874	0.902913	0.884466	0.897087	0.9	0.891262	0.879612	0.901942	0.898058	0.883495	0.91165	0.894175	0.879612	0.898058	0.878641	0.897087	0.900971	0.892233	0.878641	0.884466	0.88835
R-2PK-2	0.863107	0.848544	0.893204	0.865049	0.857282	0.850485	0.874757	0.872816	0.850485	0.846602	0.866019	0.896117	0.852427	0.846602	0.848544	0.88835	0.872816	0.839806	0.848544	0.885437	0.846602	0.861165	0.864078	0.856311	0.835922	0.85534	0.851456	0.770874	0.775728	0.795146	0.776699	0.801942	0.802913	0.8	0.795146	0.808738	0.823301	0.839806	0.85534	0.853398	0.823301	0.838835	0.819417	0.857282	0.851456	0.84466	0.827184	0.84466	0.849515
R-2PK-3	0.926214	0.904854	0.934951	0.921359	0.925243	0.912621	0.920388	0.925243	0.935922	0.919417	0.926214	0.936893	0.915534	0.918447	0.925243	0.926214	0.93301	0.909709	0.912621	0.935922	0.91068	0.92233	0.936893	0.930097	0.920388	0.919417	0.921359	0.880583	0.894175	0.897087	0.892233	0.896117	0.909709	0.892233	0.88835	0.892233	0.902913	0.909709	0.907767	0.913592	0.914563	0.923301	0.883495	0.925243	0.915534	0.920388	0.920388	0.91068	0.906796
R-2PK-4	0.914563	0.898058	0.926214	0.907767	0.91068	0.892233	0.917476	0.914563	0.915534	0.908738	0.894175	0.918447	0.891262	0.891262	0.88932	0.917476	0.91068	0.895146	0.881553	0.926214	0.896117	0.900971	0.919417	0.905825	0.895146	0.899029	0.899029	0.845631	0.841748	0.868932	0.840777	0.859223	0.884466	0.874757	0.841748	0.873786	0.880583	0.893204	0.899029	0.901942	0.887379	0.901942	0.878641	0.91165	0.895146	0.901942	0.885437	0.907767	0.892233
R-2PK-5	0.929126	0.919417	0.94466	0.928155	0.93301	0.917476	0.926214	0.940777	0.926214	0.929126	0.932039	0.934951	0.916505	0.937864	0.927184	0.936893	0.925243	0.916505	0.929126	0.925243	0.92233	0.927184	0.931068	0.92233	0.919417	0.928155	0.931068	0.908738	0.897087	0.925243	0.905825	0.930097	0.919417	0.907767	0.905825	0.914563	0.905825	0.914563	0.933981	0.921359	0.907767	0.920388	0.908738	0.925243	0.923301	0.92233	0.906796	0.920388	0.915534
R-2PK-6	0.91165	0.903883	0.924272	0.905825	0.917476	0.905825	0.923301	0.924272	0.902913	0.912621	0.91165	0.932039	0.914563	0.916505	0.908738	0.928155	0.92233	0.905825	0.893204	0.929126	0.909709	0.927184	0.916505	0.916505	0.890291	0.903883	0.91165	0.869903	0.863107	0.880583	0.848544	0.887379	0.878641	0.881553	0.881553	0.880583	0.916505	0.919417	0.924272	0.926214	0.903883	0.91068	0.900971	0.916505	0.915534	0.919417	0.907767	0.919417	0.919417
R-2PK-7	0.856311	0.840777	0.873786	0.85534	0.850485	0.826214	0.871845	0.871845	0.83301	0.845631	0.863107	0.887379	0.842718	0.842718	0.837864	0.868932	0.859223	0.843689	0.836893	0.849515	0.848544	0.848544	0.867961	0.859223	0.838835	0.835922	0.849515	0.800971	0.804854	0.807767	0.793204	0.798058	0.817476	0.807767	0.803883	0.804854	0.781553	0.812621	0.813592	0.818447	0.796117	0.817476	0.78835	0.816505	0.816505	0.818447	0.812621	0.81068	0.815534
R-2PK-8	0.914563	0.897087	0.902913	0.880583	0.903883	0.891262	0.907767	0.901942	0.878641	0.886408	0.897087	0.918447	0.896117	0.9	0.893204	0.912621	0.906796	0.899029	0.870874	0.915534	0.890291	0.899029	0.915534	0.908738	0.873786	0.895146	0.904854	0.850485	0.858252	0.863107	0.843689	0.861165	0.867961	0.872816	0.857282	0.865049	0.872816	0.876699	0.905825	0.895146	0.882524	0.886408	0.881553	0.903883	0.907767	0.899029	0.872816	0.9	0.900971
R-2PK-9	0.861165	0.832039	0.881553	0.851456	0.858252	0.847573	0.857282	0.871845	0.864078	0.866019	0.867961	0.887379	0.854369	0.853398	0.856311	0.893204	0.857282	0.858252	0.848544	0.882524	0.863107	0.869903	0.867961	0.864078	0.842718	0.860194	0.856311	0.805825	0.818447	0.833981	0.806796	0.819417	0.835922	0.826214	0.825243	0.824272	0.866019	0.867961	0.880583	0.864078	0.861165	0.879612	0.846602	0.880583	0.867961	0.876699	0.869903	0.876699	0.878641
R-3NK-1	0.933981	0.928155	0.936893	0.921359	0.926214	0.93301	0.937864	0.933981	0.918447	0.938835	0.941748	0.943689	0.951456	0.940777	0.927184	0.946602	0.93301	0.942718	0.924272	0.941748	0.933981	0.934951	0.930097	0.941748	0.93301	0.92233	0.935922	0.947573	0.937864	0.946602	0.937864	0.949515	0.940777	0.946602	0.940777	0.931068	0.939806	0.919417	0.951456	0.931068	0.920388	0.937864	0.920388	0.92233	0.925243	0.943689	0.943689	0.93301	0.933981
R-3NK-2	0.829126	0.821359	0.856311	0.823301	0.832039	0.817476	0.836893	0.838835	0.831068	0.839806	0.860194	0.832039	0.832039	0.848544	0.827184	0.835922	0.829126	0.824272	0.833981	0.830097	0.838835	0.832039	0.837864	0.849515	0.833981	0.82233	0.850485	0.86699	0.86699	0.879612	0.874757	0.861165	0.875728	0.875728	0.875728	0.868932	0.821359	0.798058	0.819417	0.8	0.774757	0.83301	0.802913	0.775728	0.828155	0.787379	0.817476	0.818447	0.799029
R-3NK-3	0.915534	0.923301	0.932039	0.913592	0.917476	0.916505	0.933981	0.935922	0.916505	0.933981	0.94466	0.925243	0.935922	0.921359	0.928155	0.926214	0.92233	0.934951	0.931068	0.935922	0.937864	0.923301	0.939806	0.930097	0.927184	0.919417	0.932039	0.943689	0.935922	0.94466	0.947573	0.938835	0.946602	0.945631	0.938835	0.941748	0.927184	0.91165	0.913592	0.906796	0.908738	0.919417	0.920388	0.898058	0.92233	0.918447	0.915534	0.917476	0.919417
R-3NK-4	0.91165	0.906796	0.919417	0.916505	0.913592	0.909709	0.91165	0.92233	0.903883	0.917476	0.927184	0.915534	0.917476	0.931068	0.902913	0.927184	0.9	0.902913	0.905825	0.917476	0.908738	0.908738	0.916505	0.92233	0.904854	0.902913	0.919417	0.908738	0.896117	0.91165	0.91165	0.913592	0.91165	0.909709	0.901942	0.890291	0.884466	0.859223	0.873786	0.863107	0.85534	0.876699	0.863107	0.845631	0.890291	0.850485	0.884466	0.871845	0.865049
R-3NK-5	0.867961	0.876699	0.884466	0.869903	0.878641	0.867961	0.886408	0.88932	0.878641	0.879612	0.9	0.886408	0.862136	0.876699	0.865049	0.879612	0.868932	0.867961	0.87767	0.876699	0.886408	0.879612	0.882524	0.899029	0.874757	0.86699	0.88835	0.890291	0.893204	0.892233	0.887379	0.883495	0.891262	0.896117	0.897087	0.874757	0.857282	0.857282	0.868932	0.862136	0.835922	0.868932	0.846602	0.859223	0.871845	0.863107	0.867961	0.870874	0.867961
R-3NK-6	0.946602	0.956311	0.956311	0.95534	0.951456	0.954369	0.960194	0.962136	0.945631	0.957282	0.965049	0.949515	0.954369	0.962136	0.945631	0.956311	0.935922	0.952427	0.960194	0.949515	0.96699	0.956311	0.951456	0.961165	0.958252	0.948544	0.962136	0.980583	0.974757	0.971845	0.980583	0.975728	0.982524	0.982524	0.972816	0.96699	0.93301	0.903883	0.916505	0.91068	0.893204	0.914563	0.899029	0.884466	0.929126	0.891262	0.913592	0.908738	0.914563
R-3NK-7	0.903883	0.88932	0.908738	0.885437	0.899029	0.895146	0.909709	0.920388	0.896117	0.905825	0.917476	0.904854	0.895146	0.904854	0.902913	0.912621	0.907767	0.908738	0.9	0.903883	0.905825	0.913592	0.918447	0.903883	0.899029	0.898058	0.906796	0.908738	0.908738	0.914563	0.912621	0.904854	0.909709	0.924272	0.91165	0.908738	0.91165	0.899029	0.899029	0.892233	0.874757	0.900971	0.88932	0.881553	0.898058	0.891262	0.9	0.905825	0.907767
R-3NK-8	0.876699	0.875728	0.907767	0.868932	0.869903	0.873786	0.871845	0.883495	0.88835	0.88835	0.895146	0.883495	0.881553	0.891262	0.875728	0.883495	0.883495	0.868932	0.885437	0.883495	0.900971	0.883495	0.883495	0.904854	0.885437	0.873786	0.899029	0.914563	0.896117	0.905825	0.914563	0.905825	0.904854	0.913592	0.898058	0.894175	0.88835	0.866019	0.871845	0.878641	0.857282	0.875728	0.865049	0.857282	0.875728	0.864078	0.861165	0.86699	0.857282
R-3NK-9	0.881553	0.867961	0.887379	0.861165	0.878641	0.866019	0.876699	0.893204	0.878641	0.884466	0.897087	0.887379	0.876699	0.873786	0.874757	0.88835	0.871845	0.874757	0.874757	0.884466	0.891262	0.879612	0.874757	0.892233	0.865049	0.864078	0.878641	0.88835	0.905825	0.903883	0.896117	0.898058	0.91068	0.900971	0.901942	0.88932	0.876699	0.850485	0.87767	0.870874	0.849515	0.884466	0.860194	0.859223	0.88835	0.869903	0.866019	0.863107	0.859223
R-3NP-1	0.936893	0.92233	0.961165	0.933981	0.937864	0.930097	0.946602	0.94466	0.953398	0.946602	0.954369	0.934951	0.937864	0.949515	0.938835	0.946602	0.937864	0.937864	0.959223	0.940777	0.945631	0.953398	0.941748	0.945631	0.945631	0.933981	0.953398	0.957282	0.956311	0.950485	0.959223	0.956311	0.956311	0.958252	0.953398	0.942718	0.923301	0.920388	0.926214	0.924272	0.918447	0.923301	0.917476	0.912621	0.937864	0.906796	0.923301	0.91068	0.915534
R-3NP-2	0.881553	0.861165	0.902913	0.866019	0.86699	0.866019	0.867961	0.897087	0.881553	0.88835	0.898058	0.891262	0.869903	0.899029	0.878641	0.883495	0.873786	0.874757	0.872816	0.875728	0.875728	0.88835	0.885437	0.893204	0.870874	0.859223	0.882524	0.899029	0.900971	0.9	0.91068	0.903883	0.904854	0.908738	0.9	0.892233	0.861165	0.839806	0.851456	0.864078	0.828155	0.850485	0.845631	0.808738	0.862136	0.800971	0.849515	0.849515	0.856311
R-3NP-3	0.921359	0.915534	0.925243	0.898058	0.923301	0.91165	0.925243	0.935922	0.913592	0.924272	0.938835	0.935922	0.932039	0.923301	0.913592	0.928155	0.919417	0.930097	0.915534	0.923301	0.925243	0.925243	0.934951	0.939806	0.918447	0.908738	0.932039	0.919417	0.919417	0.93301	0.915534	0.92233	0.924272	0.919417	0.914563	0.918447	0.918447	0.923301	0.943689	0.936893	0.924272	0.954369	0.930097	0.940777	0.940777	0.947573	0.947573	0.939806	0.945631
R-3NP-4	0.901942	0.907767	0.904854	0.894175	0.896117	0.899029	0.916505	0.908738	0.905825	0.906796	0.908738	0.91165	0.914563	0.897087	0.905825	0.920388	0.902913	0.894175	0.893204	0.918447	0.91165	0.918447	0.914563	0.900971	0.887379	0.890291	0.905825	0.884466	0.908738	0.899029	0.898058	0.901942	0.901942	0.905825	0.901942	0.892233	0.867961	0.832039	0.843689	0.846602	0.826214	0.850485	0.823301	0.824272	0.868932	0.797087	0.847573	0.854369	0.835922
R-3NP-5	0.917476	0.912621	0.933981	0.914563	0.913592	0.906796	0.924272	0.918447	0.919417	0.927184	0.921359	0.925243	0.91068	0.908738	0.927184	0.920388	0.905825	0.904854	0.915534	0.901942	0.936893	0.916505	0.899029	0.919417	0.924272	0.903883	0.913592	0.938835	0.937864	0.937864	0.937864	0.935922	0.947573	0.949515	0.928155	0.947573	0.914563	0.900971	0.894175	0.923301	0.891262	0.905825	0.897087	0.891262	0.894175	0.896117	0.891262	0.897087	0.892233
R-3NP-6	0.867961	0.870874	0.91068	0.87767	0.872816	0.887379	0.874757	0.900971	0.87767	0.899029	0.91068	0.894175	0.887379	0.890291	0.883495	0.885437	0.864078	0.892233	0.875728	0.88932	0.893204	0.882524	0.882524	0.88835	0.88835	0.876699	0.879612	0.919417	0.917476	0.912621	0.92233	0.913592	0.918447	0.928155	0.926214	0.902913	0.895146	0.85534	0.858252	0.857282	0.839806	0.868932	0.854369	0.851456	0.867961	0.836893	0.86699	0.870874	0.864078
R-3NP-7	0.905825	0.906796	0.918447	0.903883	0.900971	0.903883	0.91068	0.91068	0.9	0.91165	0.91165	0.91165	0.918447	0.900971	0.902913	0.91165	0.891262	0.898058	0.894175	0.912621	0.929126	0.914563	0.91165	0.912621	0.898058	0.908738	0.915534	0.948544	0.946602	0.942718	0.941748	0.936893	0.940777	0.952427	0.934951	0.924272	0.884466	0.846602	0.857282	0.847573	0.838835	0.879612	0.848544	0.831068	0.869903	0.838835	0.859223	0.86699	0.85534
R-3NP-8	0.872816	0.897087	0.906796	0.885437	0.881553	0.878641	0.892233	0.897087	0.897087	0.885437	0.91165	0.886408	0.891262	0.892233	0.892233	0.902913	0.872816	0.879612	0.897087	0.88932	0.88835	0.892233	0.885437	0.896117	0.902913	0.884466	0.895146	0.917476	0.91165	0.91068	0.919417	0.923301	0.905825	0.909709	0.904854	0.893204	0.887379	0.847573	0.864078	0.865049	0.840777	0.875728	0.861165	0.83301	0.878641	0.837864	0.86699	0.868932	0.856311
R-3NP-9	0.899029	0.904854	0.925243	0.899029	0.904854	0.902913	0.907767	0.928155	0.914563	0.919417	0.91068	0.9	0.920388	0.921359	0.915534	0.899029	0.897087	0.898058	0.91165	0.904854	0.908738	0.925243	0.896117	0.920388	0.913592	0.909709	0.924272	0.93301	0.937864	0.946602	0.932039	0.942718	0.943689	0.937864	0.93301	0.926214	0.900971	0.863107	0.902913	0.878641	0.86699	0.901942	0.886408	0.858252	0.899029	0.875728	0.900971	0.875728	0.886408
R-3NPK-1	0.930097	0.926214	0.937864	0.931068	0.925243	0.92233	0.927184	0.94466	0.929126	0.92233	0.951456	0.924272	0.932039	0.939806	0.926214	0.932039	0.928155	0.933981	0.927184	0.920388	0.939806	0.932039	0.925243	0.946602	0.93301	0.923301	0.938835	0.959223	0.956311	0.942718	0.954369	0.95534	0.942718	0.961165	0.953398	0.923301	0.929126	0.904854	0.917476	0.913592	0.890291	0.918447	0.904854	0.893204	0.914563	0.909709	0.916505	0.915534	0.914563
R-3NPK-2	0.88835	0.883495	0.885437	0.881553	0.894175	0.879612	0.892233	0.900971	0.88932	0.88835	0.916505	0.88932	0.884466	0.890291	0.880583	0.898058	0.864078	0.887379	0.894175	0.882524	0.902913	0.890291	0.894175	0.908738	0.884466	0.883495	0.896117	0.917476	0.913592	0.897087	0.921359	0.921359	0.906796	0.916505	0.900971	0.892233	0.859223	0.830097	0.85534	0.85534	0.815534	0.850485	0.841748	0.818447	0.891262	0.801942	0.848544	0.851456	0.847573
R-3NPK-3	0.93301	0.934951	0.947573	0.938835	0.934951	0.937864	0.949515	0.953398	0.934951	0.935922	0.960194	0.942718	0.941748	0.946602	0.934951	0.943689	0.940777	0.942718	0.938835	0.939806	0.942718	0.94466	0.942718	0.94466	0.940777	0.929126	0.938835	0.952427	0.957282	0.940777	0.956311	0.952427	0.959223	0.962136	0.94466	0.932039	0.923301	0.892233	0.907767	0.898058	0.886408	0.91068	0.890291	0.873786	0.918447	0.87767	0.909709	0.905825	0.905825
R-3NPK-4	0.870874	0.867961	0.872816	0.861165	0.876699	0.860194	0.876699	0.885437	0.861165	0.848544	0.898058	0.873786	0.862136	0.881553	0.866019	0.870874	0.854369	0.857282	0.873786	0.853398	0.863107	0.864078	0.876699	0.882524	0.859223	0.859223	0.865049	0.873786	0.871845	0.861165	0.870874	0.875728	0.865049	0.870874	0.861165	0.846602	0.834951	0.846602	0.866019	0.841748	0.830097	0.842718	0.840777	0.839806	0.882524	0.83301	0.842718	0.854369	0.861165
R-3NPK-5	0.890291	0.902913	0.934951	0.912621	0.907767	0.899029	0.909709	0.925243	0.91068	0.923301	0.923301	0.91068	0.905825	0.915534	0.890291	0.915534	0.893204	0.895146	0.905825	0.913592	0.915534	0.914563	0.904854	0.907767	0.895146	0.895146	0.913592	0.9	0.914563	0.912621	0.895146	0.913592	0.918447	0.909709	0.909709	0.896117	0.893204	0.87767	0.890291	0.895146	0.890291	0.906796	0.879612	0.88932	0.901942	0.883495	0.891262	0.894175	0.883495
R-3NPK-6	0.875728	0.882524	0.884466	0.879612	0.881553	0.881553	0.891262	0.899029	0.883495	0.893204	0.905825	0.887379	0.887379	0.894175	0.86699	0.887379	0.863107	0.884466	0.88932	0.878641	0.890291	0.890291	0.885437	0.9	0.891262	0.876699	0.901942	0.935922	0.934951	0.928155	0.938835	0.936893	0.937864	0.931068	0.93301	0.914563	0.881553	0.886408	0.88932	0.875728	0.869903	0.893204	0.872816	0.861165	0.883495	0.874757	0.880583	0.879612	0.879612
R-3NPK-7	0.893204	0.886408	0.9	0.882524	0.895146	0.882524	0.895146	0.894175	0.887379	0.893204	0.898058	0.901942	0.887379	0.88835	0.895146	0.897087	0.883495	0.890291	0.88835	0.882524	0.905825	0.890291	0.895146	0.906796	0.897087	0.88932	0.903883	0.930097	0.92233	0.933981	0.914563	0.933981	0.925243	0.927184	0.931068	0.91068	0.885437	0.903883	0.912621	0.901942	0.875728	0.914563	0.897087	0.892233	0.902913	0.886408	0.896117	0.904854	0.899029
R-3NPK-8	0.847573	0.825243	0.835922	0.847573	0.832039	0.827184	0.85534	0.850485	0.812621	0.831068	0.849515	0.842718	0.83301	0.842718	0.806796	0.843689	0.814563	0.820388	0.828155	0.828155	0.838835	0.823301	0.853398	0.849515	0.830097	0.829126	0.845631	0.846602	0.853398	0.843689	0.843689	0.84466	0.840777	0.854369	0.846602	0.826214	0.806796	0.823301	0.854369	0.833981	0.806796	0.83301	0.809709	0.817476	0.839806	0.828155	0.809709	0.829126	0.84466
R-3NPK-9	0.918447	0.918447	0.940777	0.917476	0.93301	0.919417	0.929126	0.933981	0.947573	0.942718	0.946602	0.932039	0.928155	0.951456	0.932039	0.934951	0.91068	0.923301	0.934951	0.919417	0.943689	0.93301	0.917476	0.94466	0.924272	0.918447	0.938835	0.953398	0.954369	0.949515	0.951456	0.951456	0.954369	0.950485	0.959223	0.938835	0.913592	0.887379	0.899029	0.88835	0.87767	0.9	0.88932	0.866019	0.916505	0.86699	0.891262	0.88835	0.886408
R-3PK-1	0.919417	0.907767	0.925243	0.903883	0.916505	0.909709	0.913592	0.92233	0.918447	0.91165	0.932039	0.930097	0.916505	0.923301	0.909709	0.923301	0.919417	0.914563	0.906796	0.925243	0.908738	0.91165	0.915534	0.914563	0.905825	0.91068	0.91165	0.87767	0.88835	0.890291	0.873786	0.893204	0.897087	0.88932	0.886408	0.898058	0.905825	0.924272	0.933981	0.926214	0.906796	0.925243	0.909709	0.926214	0.927184	0.928155	0.924272	0.925243	0.928155
R-3PK-2	0.898058	0.881553	0.890291	0.891262	0.88932	0.872816	0.898058	0.902913	0.858252	0.903883	0.894175	0.88835	0.886408	0.902913	0.875728	0.91165	0.882524	0.890291	0.872816	0.885437	0.88835	0.882524	0.902913	0.898058	0.86699	0.876699	0.88835	0.853398	0.851456	0.868932	0.874757	0.885437	0.876699	0.880583	0.867961	0.865049	0.870874	0.873786	0.895146	0.88835	0.860194	0.88835	0.865049	0.878641	0.893204	0.893204	0.88835	0.869903	0.881553
R-3PK-3	0.854369	0.842718	0.876699	0.854369	0.864078	0.824272	0.86699	0.865049	0.854369	0.857282	0.864078	0.885437	0.848544	0.846602	0.838835	0.883495	0.857282	0.836893	0.853398	0.867961	0.851456	0.85534	0.86699	0.838835	0.840777	0.852427	0.846602	0.787379	0.78835	0.819417	0.787379	0.812621	0.813592	0.82233	0.800971	0.821359	0.836893	0.85534	0.879612	0.879612	0.863107	0.88835	0.856311	0.87767	0.87767	0.871845	0.856311	0.883495	0.87767
R-3PK-4	0.940777	0.936893	0.93301	0.943689	0.93301	0.928155	0.933981	0.927184	0.927184	0.931068	0.919417	0.928155	0.912621	0.933981	0.915534	0.928155	0.926214	0.912621	0.902913	0.917476	0.925243	0.930097	0.921359	0.926214	0.906796	0.912621	0.924272	0.902913	0.895146	0.88932	0.88932	0.907767	0.9	0.913592	0.891262	0.878641	0.887379	0.91165	0.899029	0.902913	0.909709	0.874757	0.87767	0.901942	0.896117	0.88835	0.883495	0.882524	0.904854
R-3PK-5	0.881553	0.862136	0.868932	0.862136	0.876699	0.852427	0.876699	0.869903	0.84466	0.870874	0.87767	0.882524	0.86699	0.866019	0.858252	0.892233	0.874757	0.861165	0.851456	0.872816	0.864078	0.860194	0.876699	0.875728	0.853398	0.865049	0.853398	0.819417	0.836893	0.834951	0.815534	0.841748	0.829126	0.849515	0.834951	0.825243	0.851456	0.843689	0.880583	0.862136	0.849515	0.884466	0.857282	0.862136	0.87767	0.86699	0.856311	0.860194	0.859223
R-3PK-6	0.85534	0.837864	0.848544	0.843689	0.852427	0.83301	0.861165	0.847573	0.845631	0.825243	0.854369	0.870874	0.816505	0.841748	0.828155	0.863107	0.848544	0.824272	0.837864	0.845631	0.833981	0.838835	0.862136	0.839806	0.829126	0.82233	0.845631	0.783495	0.773786	0.799029	0.76699	0.78932	0.781553	0.786408	0.782524	0.793204	0.819417	0.854369	0.868932	0.862136	0.834951	0.862136	0.836893	0.866019	0.866019	0.854369	0.846602	0.863107	0.848544
R-3PK-7	0.858252	0.841748	0.857282	0.84466	0.852427	0.83301	0.861165	0.848544	0.826214	0.828155	0.857282	0.86699	0.826214	0.856311	0.823301	0.860194	0.850485	0.816505	0.828155	0.847573	0.841748	0.824272	0.85534	0.847573	0.83301	0.840777	0.845631	0.812621	0.81068	0.815534	0.81068	0.817476	0.82233	0.809709	0.807767	0.790291	0.808738	0.84466	0.871845	0.861165	0.823301	0.835922	0.815534	0.847573	0.865049	0.847573	0.828155	0.850485	0.853398
R-3PK-8	0.912621	0.900971	0.914563	0.901942	0.909709	0.890291	0.926214	0.906796	0.906796	0.906796	0.924272	0.916505	0.91165	0.903883	0.890291	0.927184	0.88835	0.900971	0.890291	0.914563	0.914563	0.904854	0.915534	0.912621	0.901942	0.892233	0.905825	0.87767	0.88932	0.9	0.890291	0.900971	0.890291	0.903883	0.900971	0.873786	0.880583	0.869903	0.892233	0.890291	0.869903	0.885437	0.862136	0.878641	0.899029	0.859223	0.876699	0.875728	0.891262
R-3PK-9	0.851456	0.83301	0.880583	0.848544	0.860194	0.837864	0.862136	0.872816	0.842718	0.862136	0.870874	0.878641	0.845631	0.856311	0.83301	0.869903	0.85534	0.843689	0.847573	0.85534	0.851456	0.856311	0.861165	0.85534	0.840777	0.85534	0.857282	0.821359	0.828155	0.841748	0.818447	0.827184	0.845631	0.826214	0.823301	0.836893	0.832039	0.846602	0.871845	0.861165	0.831068	0.856311	0.835922	0.851456	0.858252	0.862136	0.836893	0.862136	0.860194
R-4NK-1	0.886408	0.899029	0.91165	0.881553	0.88932	0.897087	0.886408	0.898058	0.893204	0.91068	0.905825	0.897087	0.896117	0.912621	0.894175	0.909709	0.875728	0.895146	0.9	0.91068	0.907767	0.909709	0.907767	0.903883	0.881553	0.88835	0.907767	0.937864	0.937864	0.91165	0.933981	0.946602	0.931068	0.941748	0.929126	0.916505	0.87767	0.852427	0.853398	0.86699	0.850485	0.860194	0.85534	0.82233	0.884466	0.847573	0.834951	0.85534	0.838835
R-4NK-2	0.9	0.900971	0.927184	0.899029	0.899029	0.914563	0.91165	0.915534	0.907767	0.917476	0.92233	0.913592	0.923301	0.923301	0.906796	0.918447	0.891262	0.916505	0.904854	0.920388	0.923301	0.932039	0.916505	0.919417	0.901942	0.896117	0.919417	0.94466	0.950485	0.931068	0.942718	0.950485	0.936893	0.948544	0.936893	0.919417	0.873786	0.843689	0.845631	0.875728	0.859223	0.849515	0.861165	0.850485	0.870874	0.853398	0.869903	0.869903	0.863107
R-4NK-3	0.861165	0.853398	0.867961	0.849515	0.841748	0.85534	0.856311	0.861165	0.842718	0.861165	0.871845	0.86699	0.862136	0.863107	0.856311	0.848544	0.841748	0.873786	0.854369	0.863107	0.878641	0.851456	0.876699	0.87767	0.859223	0.846602	0.867961	0.909709	0.906796	0.901942	0.91165	0.913592	0.916505	0.917476	0.896117	0.895146	0.843689	0.808738	0.838835	0.836893	0.802913	0.830097	0.825243	0.797087	0.843689	0.827184	0.83301	0.836893	0.821359
R-4NK-4	0.897087	0.896117	0.91165	0.895146	0.900971	0.893204	0.906796	0.913592	0.898058	0.909709	0.906796	0.899029	0.91068	0.912621	0.890291	0.913592	0.871845	0.899029	0.897087	0.900971	0.918447	0.907767	0.912621	0.91165	0.885437	0.884466	0.909709	0.937864	0.925243	0.928155	0.93301	0.933981	0.931068	0.941748	0.927184	0.912621	0.879612	0.860194	0.865049	0.871845	0.853398	0.872816	0.858252	0.83301	0.86699	0.857282	0.863107	0.866019	0.859223
R-4NK-5	0.94466	0.936893	0.948544	0.950485	0.937864	0.939806	0.952427	0.94466	0.949515	0.946602	0.94466	0.940777	0.939806	0.949515	0.94466	0.945631	0.931068	0.937864	0.939806	0.942718	0.946602	0.957282	0.949515	0.938835	0.936893	0.927184	0.940777	0.966019	0.966019	0.95534	0.96699	0.963107	0.964078	0.965049	0.959223	0.951456	0.905825	0.869903	0.87767	0.891262	0.871845	0.879612	0.875728	0.857282	0.887379	0.839806	0.884466	0.884466	0.878641
R-4NK-6	0.917476	0.912621	0.918447	0.906796	0.908738	0.908738	0.926214	0.925243	0.913592	0.921359	0.92233	0.926214	0.919417	0.927184	0.915534	0.930097	0.914563	0.917476	0.901942	0.914563	0.935922	0.93301	0.925243	0.934951	0.903883	0.900971	0.927184	0.935922	0.94466	0.938835	0.941748	0.939806	0.942718	0.953398	0.937864	0.930097	0.892233	0.879612	0.879612	0.891262	0.857282	0.87767	0.868932	0.858252	0.887379	0.871845	0.874757	0.873786	0.887379
R-4NK-7	0.868932	0.842718	0.865049	0.825243	0.859223	0.853398	0.862136	0.862136	0.830097	0.872816	0.872816	0.866019	0.862136	0.865049	0.850485	0.87767	0.833981	0.857282	0.835922	0.865049	0.872816	0.873786	0.86699	0.873786	0.845631	0.84466	0.868932	0.88835	0.883495	0.898058	0.88835	0.9	0.896117	0.893204	0.88932	0.869903	0.827184	0.800971	0.829126	0.818447	0.78835	0.84466	0.802913	0.793204	0.830097	0.807767	0.818447	0.798058	0.81165
R-4NK-8	0.941748	0.932039	0.947573	0.95534	0.940777	0.941748	0.95534	0.949515	0.943689	0.95534	0.952427	0.939806	0.942718	0.940777	0.940777	0.952427	0.932039	0.933981	0.935922	0.945631	0.954369	0.952427	0.950485	0.949515	0.92233	0.933981	0.952427	0.929126	0.947573	0.927184	0.949515	0.947573	0.947573	0.947573	0.946602	0.940777	0.886408	0.868932	0.872816	0.873786	0.863107	0.880583	0.868932	0.870874	0.914563	0.868932	0.869903	0.875728	0.870874
R-4NK-9	0.949515	0.946602	0.964078	0.954369	0.947573	0.958252	0.950485	0.961165	0.947573	0.96699	0.95534	0.962136	0.957282	0.962136	0.954369	0.966019	0.949515	0.951456	0.954369	0.963107	0.949515	0.968932	0.953398	0.958252	0.945631	0.954369	0.954369	0.947573	0.962136	0.949515	0.956311	0.96699	0.957282	0.951456	0.949515	0.943689	0.931068	0.934951	0.945631	0.94466	0.933981	0.929126	0.920388	0.920388	0.934951	0.937864	0.920388	0.930097	0.923301
R-4NP-1	0.885437	0.874757	0.879612	0.865049	0.874757	0.872816	0.87767	0.881553	0.879612	0.886408	0.881553	0.884466	0.882524	0.884466	0.866019	0.875728	0.856311	0.878641	0.860194	0.892233	0.897087	0.881553	0.887379	0.890291	0.866019	0.864078	0.88932	0.91165	0.91068	0.896117	0.915534	0.918447	0.907767	0.921359	0.912621	0.897087	0.854369	0.83301	0.84466	0.862136	0.841748	0.859223	0.83301	0.824272	0.876699	0.834951	0.82233	0.826214	0.824272
R-4NP-2	0.93301	0.932039	0.959223	0.942718	0.932039	0.939806	0.945631	0.939806	0.941748	0.946602	0.937864	0.932039	0.937864	0.931068	0.934951	0.942718	0.929126	0.923301	0.946602	0.947573	0.941748	0.950485	0.942718	0.935922	0.931068	0.931068	0.940777	0.958252	0.959223	0.942718	0.960194	0.956311	0.965049	0.973786	0.954369	0.943689	0.903883	0.858252	0.856311	0.890291	0.869903	0.895146	0.86699	0.853398	0.885437	0.828155	0.87767	0.878641	0.865049
R-4NP-3	0.885437	0.871845	0.882524	0.886408	0.885437	0.878641	0.902913	0.887379	0.885437	0.904854	0.891262	0.884466	0.894175	0.892233	0.871845	0.902913	0.867961	0.885437	0.880583	0.890291	0.900971	0.894175	0.903883	0.902913	0.879612	0.874757	0.890291	0.905825	0.900971	0.915534	0.906796	0.912621	0.918447	0.918447	0.907767	0.900971	0.853398	0.831068	0.856311	0.846602	0.82233	0.85534	0.837864	0.801942	0.86699	0.802913	0.846602	0.845631	0.83301
R-4NP-4	0.912621	0.905825	0.937864	0.901942	0.91165	0.920388	0.917476	0.93301	0.920388	0.924272	0.939806	0.928155	0.930097	0.933981	0.919417	0.926214	0.906796	0.92233	0.920388	0.932039	0.930097	0.926214	0.929126	0.941748	0.92233	0.900971	0.929126	0.940777	0.94466	0.930097	0.939806	0.942718	0.935922	0.940777	0.932039	0.901942	0.876699	0.862136	0.864078	0.88932	0.863107	0.866019	0.863107	0.869903	0.895146	0.864078	0.863107	0.870874	0.868932
R-4NP-5	0.893204	0.898058	0.903883	0.894175	0.88835	0.891262	0.906796	0.898058	0.9	0.904854	0.921359	0.898058	0.903883	0.91165	0.878641	0.908738	0.886408	0.896117	0.895146	0.905825	0.91068	0.902913	0.9	0.918447	0.899029	0.871845	0.912621	0.924272	0.925243	0.915534	0.927184	0.924272	0.923301	0.937864	0.932039	0.898058	0.875728	0.843689	0.870874	0.859223	0.842718	0.876699	0.853398	0.833981	0.879612	0.838835	0.86699	0.861165	0.847573
R-4NP-6	0.941748	0.950485	0.952427	0.949515	0.94466	0.938835	0.954369	0.95534	0.946602	0.953398	0.948544	0.936893	0.949515	0.959223	0.937864	0.959223	0.937864	0.939806	0.948544	0.947573	0.949515	0.959223	0.946602	0.950485	0.929126	0.938835	0.952427	0.947573	0.949515	0.94466	0.952427	0.954369	0.953398	0.958252	0.949515	0.947573	0.913592	0.884466	0.9	0.9	0.88932	0.899029	0.894175	0.871845	0.926214	0.846602	0.882524	0.883495	0.887379
R-4NP-8	0.931068	0.914563	0.920388	0.924272	0.913592	0.906796	0.931068	0.919417	0.920388	0.927184	0.919417	0.920388	0.918447	0.926214	0.912621	0.917476	0.908738	0.919417	0.897087	0.91068	0.934951	0.934951	0.931068	0.924272	0.901942	0.906796	0.916505	0.929126	0.940777	0.937864	0.935922	0.941748	0.943689	0.943689	0.941748	0.938835	0.878641	0.843689	0.865049	0.881553	0.861165	0.872816	0.869903	0.846602	0.876699	0.841748	0.866019	0.873786	0.869903
R-4NP-9	0.918447	0.923301	0.924272	0.91165	0.917476	0.91068	0.920388	0.928155	0.915534	0.929126	0.929126	0.91068	0.914563	0.927184	0.92233	0.925243	0.903883	0.912621	0.933981	0.919417	0.926214	0.938835	0.923301	0.927184	0.926214	0.914563	0.929126	0.951456	0.947573	0.931068	0.948544	0.954369	0.942718	0.951456	0.942718	0.93301	0.905825	0.863107	0.865049	0.893204	0.862136	0.881553	0.872816	0.858252	0.897087	0.837864	0.868932	0.862136	0.865049
R-4NPK-1	0.939806	0.932039	0.947573	0.942718	0.93301	0.930097	0.947573	0.936893	0.947573	0.936893	0.95534	0.934951	0.93301	0.959223	0.92233	0.931068	0.929126	0.936893	0.949515	0.938835	0.956311	0.942718	0.937864	0.950485	0.939806	0.928155	0.952427	0.963107	0.959223	0.950485	0.964078	0.966019	0.958252	0.961165	0.948544	0.938835	0.907767	0.878641	0.890291	0.905825	0.883495	0.873786	0.904854	0.876699	0.921359	0.880583	0.893204	0.894175	0.890291
R-4NPK-2	0.915534	0.914563	0.941748	0.908738	0.92233	0.924272	0.928155	0.927184	0.930097	0.93301	0.940777	0.923301	0.933981	0.939806	0.920388	0.932039	0.909709	0.931068	0.937864	0.930097	0.932039	0.94466	0.932039	0.930097	0.924272	0.904854	0.938835	0.952427	0.952427	0.927184	0.945631	0.954369	0.938835	0.94466	0.948544	0.920388	0.900971	0.885437	0.898058	0.892233	0.874757	0.879612	0.88932	0.865049	0.915534	0.852427	0.880583	0.879612	0.87767
R-4NPK-3	0.894175	0.886408	0.9	0.873786	0.88932	0.885437	0.898058	0.899029	0.896117	0.894175	0.897087	0.881553	0.892233	0.900971	0.882524	0.894175	0.874757	0.893204	0.87767	0.893204	0.901942	0.91068	0.904854	0.901942	0.875728	0.885437	0.899029	0.923301	0.92233	0.908738	0.920388	0.933981	0.921359	0.936893	0.915534	0.903883	0.872816	0.850485	0.856311	0.871845	0.848544	0.856311	0.848544	0.82233	0.873786	0.81165	0.837864	0.842718	0.849515
R-4NPK-4	0.892233	0.914563	0.932039	0.871845	0.905825	0.919417	0.897087	0.929126	0.925243	0.921359	0.93301	0.915534	0.914563	0.931068	0.92233	0.915534	0.901942	0.924272	0.925243	0.920388	0.924272	0.927184	0.917476	0.93301	0.91068	0.91068	0.926214	0.958252	0.950485	0.946602	0.951456	0.95534	0.957282	0.956311	0.941748	0.938835	0.904854	0.86699	0.87767	0.887379	0.863107	0.885437	0.885437	0.847573	0.903883	0.857282	0.885437	0.884466	0.874757
R-4NPK-5	0.896117	0.885437	0.902913	0.881553	0.892233	0.897087	0.91165	0.904854	0.900971	0.912621	0.913592	0.897087	0.900971	0.905825	0.879612	0.903883	0.885437	0.901942	0.892233	0.900971	0.912621	0.924272	0.908738	0.897087	0.886408	0.87767	0.908738	0.915534	0.928155	0.913592	0.923301	0.930097	0.924272	0.928155	0.923301	0.906796	0.859223	0.848544	0.838835	0.846602	0.840777	0.843689	0.843689	0.834951	0.865049	0.821359	0.850485	0.845631	0.839806
R-4NPK-6	0.865049	0.857282	0.897087	0.845631	0.868932	0.86699	0.864078	0.886408	0.874757	0.894175	0.887379	0.873786	0.873786	0.887379	0.864078	0.868932	0.854369	0.868932	0.862136	0.867961	0.872816	0.879612	0.879612	0.876699	0.861165	0.856311	0.874757	0.908738	0.914563	0.9	0.909709	0.914563	0.908738	0.914563	0.904854	0.9	0.860194	0.827184	0.828155	0.838835	0.815534	0.850485	0.82233	0.795146	0.853398	0.799029	0.839806	0.829126	0.809709
R-4NPK-7	0.866019	0.866019	0.894175	0.870874	0.871845	0.890291	0.872816	0.897087	0.890291	0.899029	0.908738	0.881553	0.895146	0.902913	0.885437	0.875728	0.864078	0.894175	0.892233	0.88835	0.898058	0.893204	0.890291	0.908738	0.887379	0.876699	0.897087	0.943689	0.947573	0.939806	0.939806	0.951456	0.936893	0.943689	0.943689	0.930097	0.890291	0.852427	0.867961	0.860194	0.830097	0.880583	0.867961	0.818447	0.879612	0.805825	0.870874	0.865049	0.860194
R-4NPK-8	0.896117	0.88835	0.904854	0.872816	0.894175	0.893204	0.901942	0.908738	0.892233	0.91068	0.917476	0.908738	0.908738	0.920388	0.894175	0.915534	0.887379	0.902913	0.9	0.904854	0.907767	0.908738	0.915534	0.909709	0.895146	0.88835	0.91165	0.9	0.91165	0.901942	0.91068	0.921359	0.91068	0.914563	0.906796	0.895146	0.874757	0.845631	0.856311	0.860194	0.842718	0.861165	0.854369	0.828155	0.886408	0.819417	0.878641	0.851456	0.859223
R-4NPK-9	0.933981	0.934951	0.946602	0.934951	0.928155	0.92233	0.937864	0.935922	0.93301	0.941748	0.935922	0.936893	0.933981	0.948544	0.927184	0.93301	0.927184	0.934951	0.94466	0.932039	0.938835	0.946602	0.942718	0.94466	0.927184	0.923301	0.940777	0.951456	0.949515	0.937864	0.950485	0.95534	0.946602	0.959223	0.949515	0.936893	0.901942	0.908738	0.903883	0.917476	0.894175	0.905825	0.898058	0.900971	0.927184	0.908738	0.892233	0.891262	0.891262
R-4PK-1	0.950485	0.925243	0.939806	0.942718	0.941748	0.933981	0.94466	0.943689	0.939806	0.934951	0.952427	0.947573	0.942718	0.957282	0.929126	0.941748	0.945631	0.937864	0.926214	0.943689	0.934951	0.937864	0.947573	0.943689	0.936893	0.942718	0.940777	0.918447	0.919417	0.898058	0.913592	0.919417	0.928155	0.921359	0.912621	0.908738	0.91165	0.92233	0.931068	0.913592	0.91068	0.904854	0.918447	0.920388	0.931068	0.918447	0.902913	0.920388	0.915534
R-4PK-2	0.917476	0.899029	0.924272	0.913592	0.906796	0.898058	0.920388	0.914563	0.920388	0.903883	0.906796	0.91068	0.903883	0.917476	0.893204	0.913592	0.906796	0.899029	0.904854	0.920388	0.906796	0.905825	0.913592	0.92233	0.901942	0.88932	0.908738	0.880583	0.887379	0.88835	0.875728	0.894175	0.907767	0.9	0.882524	0.880583	0.870874	0.872816	0.883495	0.890291	0.880583	0.85534	0.853398	0.884466	0.882524	0.870874	0.865049	0.861165	0.862136
R-4PK-3	0.934951	0.927184	0.923301	0.919417	0.933981	0.924272	0.938835	0.930097	0.925243	0.932039	0.930097	0.942718	0.938835	0.928155	0.925243	0.943689	0.933981	0.928155	0.902913	0.937864	0.933981	0.932039	0.943689	0.938835	0.908738	0.915534	0.925243	0.904854	0.917476	0.904854	0.912621	0.91068	0.91068	0.925243	0.902913	0.899029	0.885437	0.88932	0.907767	0.880583	0.895146	0.881553	0.884466	0.904854	0.920388	0.91165	0.897087	0.9	0.900971
R-4PK-4	0.950485	0.958252	0.957282	0.947573	0.947573	0.937864	0.965049	0.958252	0.941748	0.952427	0.946602	0.942718	0.949515	0.949515	0.939806	0.954369	0.939806	0.938835	0.937864	0.945631	0.949515	0.954369	0.957282	0.948544	0.933981	0.941748	0.943689	0.933981	0.941748	0.915534	0.941748	0.934951	0.94466	0.94466	0.935922	0.92233	0.884466	0.863107	0.871845	0.873786	0.874757	0.870874	0.875728	0.875728	0.906796	0.860194	0.864078	0.866019	0.871845
R-4PK-5	0.938835	0.940777	0.940777	0.941748	0.935922	0.932039	0.952427	0.949515	0.938835	0.946602	0.940777	0.938835	0.933981	0.935922	0.930097	0.948544	0.929126	0.93301	0.931068	0.939806	0.948544	0.94466	0.94466	0.94466	0.925243	0.926214	0.93301	0.903883	0.916505	0.895146	0.923301	0.908738	0.925243	0.928155	0.918447	0.895146	0.894175	0.917476	0.91068	0.913592	0.904854	0.895146	0.88932	0.917476	0.923301	0.91165	0.88932	0.895146	0.906796
R-4PK-6	0.926214	0.913592	0.931068	0.925243	0.929126	0.926214	0.932039	0.938835	0.927184	0.947573	0.946602	0.935922	0.94466	0.935922	0.926214	0.931068	0.919417	0.939806	0.92233	0.929126	0.929126	0.936893	0.93301	0.942718	0.920388	0.933981	0.938835	0.934951	0.932039	0.943689	0.933981	0.947573	0.946602	0.931068	0.920388	0.924272	0.897087	0.876699	0.901942	0.898058	0.881553	0.892233	0.891262	0.881553	0.900971	0.898058	0.897087	0.891262	0.898058
R-4PK-7	0.899029	0.883495	0.898058	0.893204	0.886408	0.881553	0.919417	0.908738	0.891262	0.891262	0.897087	0.898058	0.891262	0.909709	0.871845	0.896117	0.890291	0.880583	0.882524	0.894175	0.88932	0.899029	0.9	0.88835	0.871845	0.878641	0.894175	0.869903	0.876699	0.856311	0.866019	0.876699	0.873786	0.876699	0.883495	0.866019	0.852427	0.853398	0.868932	0.868932	0.853398	0.838835	0.85534	0.861165	0.86699	0.861165	0.834951	0.838835	0.852427
R-4PK-8	0.957282	0.949515	0.953398	0.964078	0.950485	0.949515	0.967961	0.960194	0.951456	0.961165	0.960194	0.953398	0.957282	0.961165	0.949515	0.963107	0.951456	0.951456	0.946602	0.947573	0.959223	0.962136	0.961165	0.960194	0.949515	0.946602	0.962136	0.946602	0.949515	0.938835	0.952427	0.954369	0.950485	0.964078	0.94466	0.938835	0.927184	0.928155	0.926214	0.920388	0.923301	0.919417	0.923301	0.927184	0.933981	0.929126	0.931068	0.920388	0.933981
R-4PK-9	0.878641	0.86699	0.893204	0.870874	0.887379	0.870874	0.886408	0.879612	0.879612	0.887379	0.894175	0.885437	0.87767	0.903883	0.868932	0.88932	0.878641	0.874757	0.885437	0.890291	0.87767	0.890291	0.890291	0.872816	0.869903	0.880583	0.882524	0.854369	0.860194	0.848544	0.870874	0.882524	0.879612	0.872816	0.867961	0.856311	0.840777	0.825243	0.840777	0.853398	0.848544	0.834951	0.838835	0.846602	0.866019	0.834951	0.816505	0.82233	0.833981
R-5NK-1	0.886408	0.861165	0.892233	0.88932	0.87767	0.871845	0.886408	0.893204	0.880583	0.880583	0.91068	0.901942	0.873786	0.887379	0.870874	0.883495	0.880583	0.878641	0.88835	0.892233	0.893204	0.892233	0.891262	0.882524	0.876699	0.871845	0.892233	0.887379	0.900971	0.874757	0.88932	0.882524	0.887379	0.895146	0.885437	0.875728	0.818447	0.869903	0.882524	0.870874	0.833981	0.848544	0.842718	0.847573	0.867961	0.858252	0.831068	0.860194	0.868932
R-5NK-2	0.917476	0.907767	0.937864	0.914563	0.91068	0.913592	0.917476	0.932039	0.921359	0.916505	0.937864	0.927184	0.917476	0.931068	0.909709	0.915534	0.914563	0.914563	0.931068	0.923301	0.921359	0.919417	0.924272	0.919417	0.91068	0.903883	0.919417	0.940777	0.946602	0.925243	0.946602	0.939806	0.932039	0.94466	0.930097	0.916505	0.869903	0.893204	0.886408	0.884466	0.863107	0.86699	0.870874	0.878641	0.895146	0.873786	0.851456	0.886408	0.874757
R-5NK-3	0.936893	0.926214	0.956311	0.930097	0.93301	0.933981	0.943689	0.952427	0.939806	0.947573	0.953398	0.943689	0.942718	0.952427	0.93301	0.945631	0.934951	0.934951	0.952427	0.943689	0.946602	0.954369	0.948544	0.941748	0.942718	0.939806	0.943689	0.959223	0.961165	0.941748	0.953398	0.961165	0.953398	0.954369	0.948544	0.933981	0.892233	0.921359	0.905825	0.91165	0.899029	0.882524	0.882524	0.88932	0.914563	0.892233	0.881553	0.9	0.902913
R-5NK-4	0.878641	0.861165	0.885437	0.870874	0.859223	0.864078	0.872816	0.879612	0.879612	0.857282	0.882524	0.864078	0.86699	0.87767	0.853398	0.874757	0.862136	0.857282	0.876699	0.875728	0.880583	0.876699	0.87767	0.880583	0.871845	0.858252	0.871845	0.904854	0.913592	0.88835	0.91068	0.907767	0.895146	0.905825	0.904854	0.883495	0.81068	0.797087	0.814563	0.816505	0.787379	0.821359	0.8	0.793204	0.849515	0.787379	0.783495	0.8	0.806796
R-5NK-5	0.893204	0.881553	0.909709	0.891262	0.886408	0.874757	0.895146	0.904854	0.895146	0.881553	0.904854	0.897087	0.88835	0.899029	0.874757	0.899029	0.894175	0.87767	0.898058	0.9	0.9	0.9	0.900971	0.88835	0.891262	0.868932	0.891262	0.897087	0.907767	0.885437	0.907767	0.901942	0.902913	0.91165	0.899029	0.884466	0.848544	0.857282	0.865049	0.866019	0.854369	0.852427	0.848544	0.864078	0.880583	0.849515	0.843689	0.850485	0.853398
R-5NK-6	0.868932	0.848544	0.9	0.869903	0.861165	0.849515	0.880583	0.883495	0.873786	0.861165	0.887379	0.898058	0.860194	0.878641	0.849515	0.866019	0.871845	0.862136	0.864078	0.873786	0.864078	0.862136	0.863107	0.846602	0.856311	0.861165	0.867961	0.875728	0.875728	0.866019	0.872816	0.873786	0.866019	0.870874	0.869903	0.870874	0.833981	0.864078	0.866019	0.852427	0.826214	0.864078	0.825243	0.860194	0.859223	0.854369	0.85534	0.84466	0.847573
R-5NK-7	0.917476	0.91165	0.930097	0.921359	0.916505	0.912621	0.925243	0.933981	0.929126	0.915534	0.934951	0.929126	0.921359	0.927184	0.900971	0.917476	0.92233	0.917476	0.924272	0.927184	0.930097	0.924272	0.930097	0.929126	0.919417	0.91068	0.917476	0.935922	0.949515	0.917476	0.935922	0.942718	0.938835	0.941748	0.928155	0.916505	0.883495	0.896117	0.878641	0.899029	0.886408	0.887379	0.890291	0.894175	0.915534	0.884466	0.857282	0.883495	0.894175
R-5NK-8	0.781553	0.768932	0.828155	0.772816	0.774757	0.765049	0.786408	0.794175	0.783495	0.795146	0.818447	0.78835	0.798058	0.805825	0.785437	0.780583	0.766019	0.779612	0.786408	0.783495	0.802913	0.785437	0.790291	0.780583	0.779612	0.764078	0.8	0.841748	0.839806	0.836893	0.825243	0.845631	0.842718	0.84466	0.832039	0.826214	0.791262	0.78932	0.824272	0.794175	0.787379	0.81165	0.791262	0.76699	0.790291	0.798058	0.784466	0.78932	0.776699
R-5NK-9	0.863107	0.84466	0.899029	0.867961	0.867961	0.866019	0.873786	0.882524	0.891262	0.867961	0.890291	0.874757	0.858252	0.894175	0.859223	0.882524	0.876699	0.867961	0.884466	0.870874	0.87767	0.882524	0.885437	0.871845	0.870874	0.866019	0.875728	0.895146	0.904854	0.88932	0.88835	0.902913	0.896117	0.899029	0.903883	0.883495	0.840777	0.858252	0.86699	0.852427	0.837864	0.858252	0.840777	0.849515	0.852427	0.852427	0.83301	0.846602	0.84466
R-5NP-1	0.898058	0.907767	0.931068	0.902913	0.908738	0.906796	0.901942	0.930097	0.920388	0.908738	0.935922	0.917476	0.914563	0.928155	0.904854	0.915534	0.903883	0.905825	0.924272	0.912621	0.91068	0.923301	0.927184	0.921359	0.912621	0.9	0.91165	0.937864	0.945631	0.918447	0.939806	0.936893	0.93301	0.94466	0.926214	0.916505	0.873786	0.876699	0.868932	0.873786	0.863107	0.842718	0.861165	0.861165	0.896117	0.863107	0.845631	0.864078	0.867961
R-5NP-2	0.896117	0.886408	0.923301	0.898058	0.88932	0.881553	0.900971	0.913592	0.912621	0.884466	0.920388	0.900971	0.892233	0.908738	0.876699	0.894175	0.875728	0.88932	0.906796	0.893204	0.898058	0.897087	0.896117	0.9	0.88932	0.885437	0.903883	0.935922	0.934951	0.918447	0.936893	0.938835	0.923301	0.932039	0.918447	0.901942	0.850485	0.838835	0.847573	0.85534	0.830097	0.821359	0.825243	0.805825	0.879612	0.804854	0.81068	0.831068	0.841748
R-5NP-3	0.918447	0.912621	0.939806	0.916505	0.906796	0.912621	0.92233	0.928155	0.919417	0.92233	0.921359	0.924272	0.912621	0.917476	0.916505	0.92233	0.91068	0.924272	0.925243	0.927184	0.920388	0.927184	0.933981	0.928155	0.920388	0.916505	0.928155	0.934951	0.929126	0.906796	0.930097	0.918447	0.933981	0.941748	0.914563	0.919417	0.866019	0.866019	0.869903	0.895146	0.874757	0.860194	0.864078	0.87767	0.873786	0.869903	0.863107	0.863107	0.869903
R-5NP-4	0.886408	0.869903	0.904854	0.872816	0.882524	0.881553	0.891262	0.900971	0.891262	0.881553	0.899029	0.882524	0.884466	0.88932	0.871845	0.87767	0.875728	0.886408	0.892233	0.887379	0.893204	0.894175	0.900971	0.883495	0.882524	0.862136	0.892233	0.919417	0.925243	0.906796	0.923301	0.929126	0.908738	0.927184	0.914563	0.895146	0.842718	0.857282	0.833981	0.854369	0.832039	0.835922	0.83301	0.835922	0.857282	0.835922	0.818447	0.83301	0.839806
R-5NP-5	0.935922	0.935922	0.940777	0.935922	0.943689	0.933981	0.938835	0.952427	0.94466	0.946602	0.952427	0.936893	0.938835	0.949515	0.93301	0.949515	0.930097	0.929126	0.957282	0.943689	0.950485	0.950485	0.948544	0.939806	0.930097	0.937864	0.943689	0.941748	0.953398	0.933981	0.951456	0.954369	0.950485	0.954369	0.945631	0.942718	0.907767	0.9	0.905825	0.897087	0.882524	0.884466	0.874757	0.887379	0.918447	0.883495	0.880583	0.893204	0.887379
R-5NP-6	0.866019	0.864078	0.899029	0.859223	0.86699	0.873786	0.87767	0.883495	0.880583	0.884466	0.88932	0.882524	0.876699	0.88932	0.85534	0.87767	0.859223	0.874757	0.882524	0.878641	0.881553	0.872816	0.881553	0.879612	0.870874	0.856311	0.870874	0.914563	0.919417	0.892233	0.915534	0.924272	0.908738	0.92233	0.908738	0.873786	0.84466	0.848544	0.847573	0.853398	0.837864	0.838835	0.840777	0.826214	0.868932	0.83301	0.816505	0.832039	0.841748
R-5NP-7	0.881553	0.878641	0.901942	0.875728	0.876699	0.874757	0.88835	0.907767	0.879612	0.894175	0.899029	0.885437	0.881553	0.893204	0.869903	0.87767	0.870874	0.865049	0.884466	0.874757	0.88835	0.886408	0.886408	0.887379	0.866019	0.867961	0.878641	0.925243	0.926214	0.907767	0.923301	0.92233	0.912621	0.927184	0.909709	0.899029	0.850485	0.864078	0.85534	0.867961	0.854369	0.862136	0.85534	0.843689	0.871845	0.853398	0.833981	0.848544	0.850485
R-5NP-8	0.900971	0.905825	0.93301	0.903883	0.915534	0.915534	0.912621	0.930097	0.927184	0.931068	0.934951	0.912621	0.92233	0.940777	0.909709	0.926214	0.904854	0.917476	0.930097	0.909709	0.921359	0.93301	0.930097	0.923301	0.921359	0.909709	0.920388	0.95534	0.947573	0.925243	0.950485	0.957282	0.94466	0.950485	0.942718	0.931068	0.893204	0.891262	0.872816	0.896117	0.890291	0.881553	0.890291	0.867961	0.905825	0.879612	0.85534	0.878641	0.887379
R-5NP-9	0.923301	0.91068	0.928155	0.917476	0.91165	0.913592	0.923301	0.927184	0.91165	0.909709	0.932039	0.904854	0.916505	0.926214	0.899029	0.909709	0.9	0.91068	0.925243	0.901942	0.92233	0.915534	0.914563	0.924272	0.907767	0.908738	0.918447	0.941748	0.941748	0.915534	0.940777	0.934951	0.93301	0.940777	0.927184	0.915534	0.858252	0.833981	0.853398	0.856311	0.828155	0.834951	0.839806	0.821359	0.878641	0.792233	0.832039	0.838835	0.842718
R-5NPK-1	0.860194	0.859223	0.890291	0.858252	0.868932	0.869903	0.866019	0.886408	0.883495	0.86699	0.88835	0.870874	0.867961	0.88835	0.862136	0.874757	0.868932	0.874757	0.885437	0.866019	0.881553	0.885437	0.879612	0.874757	0.865049	0.858252	0.873786	0.917476	0.916505	0.886408	0.908738	0.913592	0.902913	0.909709	0.904854	0.881553	0.834951	0.829126	0.831068	0.834951	0.807767	0.807767	0.818447	0.81165	0.854369	0.800971	0.815534	0.820388	0.826214
R-5NPK-2	0.902913	0.899029	0.929126	0.899029	0.908738	0.902913	0.907767	0.923301	0.912621	0.906796	0.929126	0.906796	0.905825	0.923301	0.898058	0.914563	0.899029	0.904854	0.921359	0.908738	0.907767	0.921359	0.923301	0.909709	0.900971	0.897087	0.914563	0.94466	0.949515	0.920388	0.937864	0.943689	0.931068	0.938835	0.927184	0.906796	0.852427	0.861165	0.857282	0.861165	0.843689	0.831068	0.845631	0.850485	0.88835	0.840777	0.81165	0.840777	0.850485
R-5NPK-3	0.881553	0.882524	0.924272	0.894175	0.88835	0.884466	0.891262	0.908738	0.902913	0.899029	0.908738	0.902913	0.890291	0.905825	0.879612	0.900971	0.878641	0.887379	0.902913	0.88932	0.902913	0.898058	0.88932	0.895146	0.896117	0.887379	0.890291	0.931068	0.93301	0.91068	0.92233	0.938835	0.930097	0.932039	0.917476	0.906796	0.857282	0.850485	0.848544	0.858252	0.829126	0.839806	0.83301	0.840777	0.870874	0.834951	0.842718	0.83301	0.835922
R-5NPK-4	0.874757	0.866019	0.899029	0.868932	0.870874	0.874757	0.873786	0.9	0.887379	0.887379	0.904854	0.886408	0.880583	0.898058	0.870874	0.884466	0.863107	0.873786	0.894175	0.876699	0.881553	0.883495	0.878641	0.884466	0.884466	0.871845	0.881553	0.924272	0.921359	0.901942	0.923301	0.923301	0.917476	0.921359	0.91068	0.891262	0.854369	0.834951	0.830097	0.836893	0.812621	0.834951	0.825243	0.796117	0.860194	0.803883	0.835922	0.826214	0.828155
R-5NPK-5	0.904854	0.901942	0.921359	0.9	0.904854	0.906796	0.908738	0.923301	0.915534	0.906796	0.928155	0.912621	0.909709	0.925243	0.890291	0.907767	0.896117	0.906796	0.923301	0.900971	0.912621	0.913592	0.918447	0.913592	0.909709	0.890291	0.903883	0.951456	0.950485	0.921359	0.949515	0.949515	0.934951	0.949515	0.933981	0.918447	0.866019	0.871845	0.857282	0.860194	0.840777	0.839806	0.839806	0.841748	0.88835	0.845631	0.82233	0.850485	0.853398
R-5NPK-6	0.923301	0.912621	0.941748	0.924272	0.916505	0.91165	0.930097	0.934951	0.926214	0.913592	0.941748	0.913592	0.91165	0.932039	0.905825	0.923301	0.903883	0.912621	0.926214	0.914563	0.92233	0.918447	0.923301	0.917476	0.913592	0.902913	0.919417	0.952427	0.952427	0.930097	0.943689	0.950485	0.940777	0.939806	0.940777	0.92233	0.867961	0.875728	0.865049	0.876699	0.849515	0.847573	0.848544	0.833981	0.887379	0.85534	0.829126	0.854369	0.865049
R-5NPK-7	0.88835	0.883495	0.916505	0.878641	0.880583	0.885437	0.887379	0.904854	0.898058	0.898058	0.91165	0.88835	0.9	0.903883	0.88835	0.893204	0.879612	0.895146	0.896117	0.9	0.905825	0.9	0.897087	0.896117	0.884466	0.878641	0.893204	0.936893	0.933981	0.917476	0.923301	0.940777	0.926214	0.929126	0.923301	0.902913	0.864078	0.859223	0.870874	0.864078	0.847573	0.861165	0.861165	0.850485	0.879612	0.865049	0.847573	0.864078	0.857282
R-5NPK-8	0.920388	0.920388	0.934951	0.929126	0.92233	0.909709	0.93301	0.931068	0.931068	0.919417	0.928155	0.921359	0.925243	0.933981	0.908738	0.934951	0.916505	0.908738	0.925243	0.906796	0.924272	0.932039	0.928155	0.923301	0.920388	0.91165	0.921359	0.934951	0.932039	0.916505	0.930097	0.934951	0.927184	0.936893	0.920388	0.914563	0.871845	0.895146	0.886408	0.895146	0.885437	0.875728	0.88835	0.882524	0.912621	0.896117	0.864078	0.880583	0.880583
R-5NPK-9	0.88932	0.886408	0.91068	0.899029	0.883495	0.880583	0.897087	0.903883	0.902913	0.879612	0.904854	0.890291	0.896117	0.909709	0.874757	0.890291	0.885437	0.879612	0.899029	0.885437	0.894175	0.902913	0.901942	0.894175	0.895146	0.880583	0.891262	0.921359	0.926214	0.902913	0.916505	0.919417	0.912621	0.92233	0.908738	0.884466	0.841748	0.851456	0.828155	0.846602	0.824272	0.831068	0.832039	0.833981	0.86699	0.83301	0.804854	0.834951	0.838835
R-5PK-1	0.934951	0.908738	0.932039	0.914563	0.923301	0.912621	0.93301	0.940777	0.923301	0.92233	0.932039	0.929126	0.914563	0.929126	0.91068	0.918447	0.926214	0.921359	0.916505	0.924272	0.924272	0.92233	0.933981	0.921359	0.914563	0.921359	0.926214	0.903883	0.916505	0.892233	0.904854	0.907767	0.909709	0.903883	0.9	0.903883	0.892233	0.909709	0.913592	0.906796	0.895146	0.883495	0.894175	0.916505	0.920388	0.895146	0.902913	0.895146	0.898058
R-5PK-2	0.915534	0.9	0.912621	0.904854	0.905825	0.894175	0.912621	0.923301	0.899029	0.899029	0.909709	0.921359	0.887379	0.900971	0.890291	0.913592	0.916505	0.891262	0.902913	0.913592	0.898058	0.914563	0.916505	0.887379	0.893204	0.902913	0.901942	0.883495	0.894175	0.870874	0.885437	0.883495	0.890291	0.896117	0.87767	0.866019	0.852427	0.893204	0.899029	0.891262	0.867961	0.871845	0.871845	0.896117	0.898058	0.882524	0.85534	0.878641	0.871845
R-5PK-3	0.919417	0.902913	0.918447	0.912621	0.914563	0.899029	0.926214	0.925243	0.912621	0.897087	0.912621	0.923301	0.903883	0.91068	0.899029	0.919417	0.92233	0.898058	0.91165	0.91068	0.913592	0.914563	0.920388	0.905825	0.88932	0.902913	0.907767	0.899029	0.918447	0.88835	0.898058	0.907767	0.904854	0.901942	0.9	0.887379	0.857282	0.88932	0.887379	0.886408	0.874757	0.858252	0.862136	0.890291	0.9	0.884466	0.856311	0.873786	0.870874
R-5PK-4	0.920388	0.902913	0.923301	0.916505	0.909709	0.9	0.919417	0.928155	0.915534	0.904854	0.926214	0.921359	0.900971	0.92233	0.892233	0.918447	0.918447	0.907767	0.914563	0.914563	0.917476	0.916505	0.924272	0.914563	0.905825	0.904854	0.914563	0.908738	0.921359	0.893204	0.909709	0.91068	0.908738	0.915534	0.902913	0.88932	0.851456	0.893204	0.894175	0.898058	0.881553	0.867961	0.872816	0.893204	0.898058	0.879612	0.854369	0.876699	0.883495
R-5PK-5	0.925243	0.917476	0.926214	0.931068	0.926214	0.925243	0.936893	0.942718	0.928155	0.926214	0.942718	0.933981	0.920388	0.947573	0.918447	0.933981	0.932039	0.921359	0.934951	0.927184	0.928155	0.939806	0.941748	0.931068	0.914563	0.920388	0.930097	0.929126	0.931068	0.903883	0.929126	0.925243	0.915534	0.927184	0.920388	0.903883	0.884466	0.915534	0.919417	0.912621	0.899029	0.895146	0.901942	0.912621	0.920388	0.915534	0.88932	0.898058	0.908738
R-5PK-6	0.961165	0.953398	0.963107	0.952427	0.965049	0.947573	0.963107	0.963107	0.961165	0.956311	0.961165	0.962136	0.948544	0.948544	0.94466	0.950485	0.952427	0.945631	0.951456	0.957282	0.950485	0.942718	0.960194	0.954369	0.947573	0.953398	0.952427	0.927184	0.934951	0.92233	0.937864	0.926214	0.937864	0.934951	0.93301	0.935922	0.919417	0.934951	0.951456	0.942718	0.93301	0.908738	0.921359	0.949515	0.939806	0.926214	0.909709	0.924272	0.928155
R-5PK-7	0.885437	0.865049	0.902913	0.876699	0.861165	0.857282	0.886408	0.880583	0.880583	0.871845	0.87767	0.886408	0.864078	0.882524	0.85534	0.881553	0.884466	0.867961	0.864078	0.88932	0.871845	0.880583	0.891262	0.860194	0.858252	0.871845	0.866019	0.820388	0.839806	0.833981	0.821359	0.834951	0.840777	0.848544	0.827184	0.833981	0.818447	0.854369	0.860194	0.862136	0.833981	0.847573	0.841748	0.86699	0.865049	0.847573	0.836893	0.854369	0.843689
R-5PK-8	0.933981	0.913592	0.939806	0.925243	0.918447	0.914563	0.931068	0.935922	0.929126	0.921359	0.929126	0.934951	0.905825	0.919417	0.914563	0.921359	0.932039	0.918447	0.933981	0.933981	0.933981	0.932039	0.937864	0.92233	0.923301	0.927184	0.928155	0.917476	0.916505	0.903883	0.915534	0.918447	0.919417	0.920388	0.909709	0.908738	0.869903	0.904854	0.900971	0.899029	0.879612	0.872816	0.873786	0.91165	0.909709	0.893204	0.880583	0.892233	0.887379
R-5PK-9	0.939806	0.924272	0.940777	0.937864	0.930097	0.921359	0.945631	0.940777	0.924272	0.931068	0.935922	0.936893	0.932039	0.930097	0.918447	0.932039	0.93301	0.929126	0.941748	0.940777	0.924272	0.939806	0.942718	0.933981	0.923301	0.932039	0.934951	0.907767	0.932039	0.905825	0.920388	0.928155	0.930097	0.934951	0.913592	0.912621	0.876699	0.909709	0.92233	0.918447	0.91068	0.881553	0.892233	0.906796	0.92233	0.88932	0.87767	0.892233	0.891262
R-6NK-1	0.927184	0.917476	0.94466	0.924272	0.915534	0.921359	0.927184	0.937864	0.928155	0.912621	0.934951	0.931068	0.916505	0.919417	0.897087	0.925243	0.916505	0.916505	0.933981	0.930097	0.923301	0.923301	0.933981	0.913592	0.918447	0.914563	0.916505	0.926214	0.939806	0.915534	0.926214	0.936893	0.932039	0.935922	0.925243	0.91165	0.880583	0.91068	0.908738	0.914563	0.895146	0.883495	0.882524	0.902913	0.917476	0.890291	0.858252	0.892233	0.893204
R-6NK-2	0.943689	0.93301	0.949515	0.939806	0.937864	0.942718	0.936893	0.94466	0.947573	0.939806	0.951456	0.948544	0.946602	0.951456	0.929126	0.940777	0.945631	0.945631	0.947573	0.949515	0.94466	0.945631	0.945631	0.945631	0.939806	0.939806	0.935922	0.95534	0.96699	0.938835	0.960194	0.963107	0.958252	0.959223	0.950485	0.942718	0.901942	0.928155	0.92233	0.924272	0.913592	0.902913	0.918447	0.921359	0.935922	0.92233	0.883495	0.917476	0.92233
R-6NK-3	0.921359	0.909709	0.933981	0.920388	0.912621	0.913592	0.917476	0.927184	0.926214	0.914563	0.928155	0.920388	0.915534	0.924272	0.91165	0.916505	0.914563	0.920388	0.930097	0.92233	0.921359	0.924272	0.927184	0.918447	0.914563	0.913592	0.914563	0.933981	0.94466	0.914563	0.935922	0.937864	0.928155	0.938835	0.926214	0.916505	0.868932	0.878641	0.879612	0.882524	0.868932	0.848544	0.878641	0.883495	0.890291	0.866019	0.840777	0.867961	0.884466
R-6NK-4	0.930097	0.914563	0.943689	0.928155	0.923301	0.921359	0.925243	0.939806	0.940777	0.917476	0.937864	0.939806	0.92233	0.929126	0.91165	0.927184	0.930097	0.929126	0.925243	0.934951	0.918447	0.932039	0.935922	0.917476	0.918447	0.929126	0.918447	0.925243	0.939806	0.914563	0.927184	0.934951	0.924272	0.932039	0.923301	0.916505	0.887379	0.907767	0.905825	0.912621	0.898058	0.900971	0.901942	0.905825	0.925243	0.895146	0.88932	0.91165	0.915534
R-6NK-5	0.937864	0.942718	0.957282	0.947573	0.939806	0.933981	0.950485	0.954369	0.951456	0.94466	0.942718	0.941748	0.945631	0.954369	0.929126	0.948544	0.933981	0.942718	0.949515	0.948544	0.949515	0.947573	0.954369	0.937864	0.93301	0.938835	0.942718	0.961165	0.964078	0.938835	0.963107	0.959223	0.95534	0.965049	0.949515	0.939806	0.893204	0.890291	0.904854	0.909709	0.902913	0.898058	0.9	0.917476	0.912621	0.898058	0.878641	0.894175	0.900971
R-6NK-6	0.933981	0.927184	0.943689	0.934951	0.927184	0.923301	0.93301	0.952427	0.942718	0.93301	0.936893	0.939806	0.940777	0.934951	0.913592	0.929126	0.931068	0.929126	0.930097	0.936893	0.93301	0.930097	0.949515	0.931068	0.921359	0.931068	0.934951	0.933981	0.941748	0.917476	0.935922	0.936893	0.931068	0.93301	0.925243	0.918447	0.88835	0.91068	0.924272	0.914563	0.904854	0.902913	0.906796	0.903883	0.924272	0.903883	0.873786	0.913592	0.91068
R-6NK-7	0.895146	0.890291	0.917476	0.895146	0.891262	0.893204	0.895146	0.919417	0.920388	0.903883	0.912621	0.909709	0.897087	0.91068	0.887379	0.904854	0.903883	0.897087	0.913592	0.900971	0.906796	0.904854	0.906796	0.906796	0.902913	0.899029	0.907767	0.935922	0.937864	0.91165	0.937864	0.939806	0.931068	0.937864	0.928155	0.915534	0.875728	0.892233	0.880583	0.897087	0.871845	0.852427	0.875728	0.85534	0.91068	0.87767	0.843689	0.878641	0.880583
R-6NK-8	0.942718	0.934951	0.940777	0.936893	0.935922	0.935922	0.942718	0.945631	0.947573	0.928155	0.945631	0.940777	0.939806	0.942718	0.921359	0.93301	0.946602	0.930097	0.947573	0.939806	0.939806	0.938835	0.945631	0.931068	0.927184	0.939806	0.934951	0.934951	0.950485	0.912621	0.943689	0.946602	0.934951	0.945631	0.935922	0.915534	0.890291	0.918447	0.926214	0.919417	0.923301	0.88835	0.91165	0.929126	0.934951	0.915534	0.863107	0.905825	0.915534
R-6NK-9	0.890291	0.867961	0.890291	0.88835	0.872816	0.871845	0.891262	0.887379	0.878641	0.872816	0.892233	0.893204	0.873786	0.876699	0.850485	0.87767	0.873786	0.86699	0.885437	0.883495	0.876699	0.873786	0.887379	0.881553	0.867961	0.867961	0.880583	0.88835	0.895146	0.857282	0.893204	0.886408	0.881553	0.898058	0.87767	0.862136	0.82233	0.851456	0.869903	0.858252	0.836893	0.828155	0.829126	0.856311	0.860194	0.846602	0.805825	0.845631	0.847573
R-6NP-1	0.934951	0.927184	0.94466	0.932039	0.924272	0.929126	0.936893	0.939806	0.943689	0.934951	0.945631	0.932039	0.932039	0.939806	0.92233	0.927184	0.929126	0.927184	0.943689	0.933981	0.93301	0.925243	0.934951	0.931068	0.928155	0.924272	0.926214	0.961165	0.962136	0.933981	0.958252	0.956311	0.952427	0.954369	0.950485	0.936893	0.88932	0.878641	0.878641	0.886408	0.891262	0.865049	0.88932	0.878641	0.908738	0.873786	0.863107	0.871845	0.885437
R-6NP-2	0.899029	0.887379	0.921359	0.901942	0.894175	0.890291	0.898058	0.917476	0.905825	0.903883	0.899029	0.906796	0.900971	0.904854	0.881553	0.892233	0.899029	0.897087	0.907767	0.903883	0.899029	0.898058	0.898058	0.88835	0.892233	0.898058	0.896117	0.926214	0.93301	0.906796	0.934951	0.932039	0.926214	0.934951	0.920388	0.916505	0.866019	0.878641	0.878641	0.870874	0.866019	0.871845	0.871845	0.870874	0.884466	0.857282	0.846602	0.879612	0.867961
R-6NP-3	0.920388	0.912621	0.941748	0.92233	0.918447	0.913592	0.921359	0.931068	0.932039	0.918447	0.927184	0.928155	0.92233	0.925243	0.903883	0.919417	0.916505	0.913592	0.924272	0.92233	0.923301	0.92233	0.923301	0.906796	0.915534	0.923301	0.912621	0.940777	0.948544	0.92233	0.941748	0.935922	0.943689	0.946602	0.935922	0.923301	0.892233	0.88835	0.878641	0.901942	0.88932	0.894175	0.893204	0.895146	0.899029	0.88835	0.872816	0.884466	0.884466
R-6NP-4	0.916505	0.905825	0.934951	0.907767	0.905825	0.902913	0.912621	0.925243	0.919417	0.908738	0.918447	0.91165	0.918447	0.918447	0.900971	0.895146	0.899029	0.907767	0.916505	0.905825	0.921359	0.905825	0.91165	0.907767	0.902913	0.898058	0.906796	0.934951	0.949515	0.913592	0.930097	0.940777	0.933981	0.939806	0.929126	0.923301	0.879612	0.884466	0.886408	0.896117	0.883495	0.86699	0.885437	0.872816	0.895146	0.857282	0.846602	0.869903	0.872816
R-6NP-5	0.895146	0.887379	0.912621	0.894175	0.897087	0.890291	0.9	0.894175	0.905825	0.897087	0.91068	0.9	0.890291	0.900971	0.886408	0.88932	0.886408	0.882524	0.903883	0.894175	0.897087	0.899029	0.900971	0.88835	0.885437	0.88835	0.893204	0.907767	0.916505	0.903883	0.914563	0.917476	0.914563	0.916505	0.917476	0.904854	0.862136	0.882524	0.876699	0.887379	0.862136	0.863107	0.865049	0.876699	0.874757	0.873786	0.847573	0.862136	0.866019
R-6NP-6	0.913592	0.914563	0.932039	0.905825	0.91068	0.914563	0.914563	0.927184	0.924272	0.915534	0.93301	0.917476	0.917476	0.924272	0.903883	0.915534	0.91165	0.909709	0.926214	0.91165	0.92233	0.91068	0.920388	0.914563	0.91068	0.904854	0.917476	0.940777	0.950485	0.919417	0.941748	0.942718	0.933981	0.941748	0.934951	0.912621	0.882524	0.886408	0.873786	0.88932	0.87767	0.856311	0.872816	0.868932	0.898058	0.874757	0.835922	0.87767	0.882524
R-6NP-7	0.947573	0.936893	0.954369	0.941748	0.94466	0.941748	0.947573	0.958252	0.949515	0.941748	0.94466	0.952427	0.940777	0.943689	0.927184	0.933981	0.937864	0.946602	0.950485	0.943689	0.943689	0.936893	0.942718	0.942718	0.936893	0.941748	0.937864	0.963107	0.967961	0.947573	0.959223	0.967961	0.957282	0.963107	0.956311	0.945631	0.92233	0.943689	0.942718	0.940777	0.930097	0.916505	0.931068	0.931068	0.933981	0.932039	0.899029	0.92233	0.936893
R-6NP-8	0.885437	0.883495	0.909709	0.885437	0.873786	0.885437	0.876699	0.905825	0.905825	0.890291	0.902913	0.867961	0.884466	0.906796	0.881553	0.87767	0.874757	0.887379	0.892233	0.879612	0.896117	0.894175	0.881553	0.88835	0.887379	0.87767	0.891262	0.932039	0.93301	0.906796	0.933981	0.939806	0.926214	0.935922	0.931068	0.907767	0.871845	0.86699	0.860194	0.854369	0.864078	0.856311	0.864078	0.843689	0.882524	0.858252	0.842718	0.850485	0.857282
R-6NP-9	0.905825	0.902913	0.919417	0.905825	0.907767	0.903883	0.915534	0.925243	0.926214	0.904854	0.918447	0.905825	0.907767	0.921359	0.892233	0.902913	0.9	0.906796	0.916505	0.903883	0.908738	0.918447	0.914563	0.900971	0.900971	0.890291	0.900971	0.931068	0.940777	0.905825	0.928155	0.934951	0.925243	0.928155	0.930097	0.907767	0.878641	0.873786	0.866019	0.878641	0.868932	0.849515	0.868932	0.872816	0.894175	0.868932	0.84466	0.870874	0.881553
R-6NPK-1	0.921359	0.917476	0.934951	0.92233	0.921359	0.92233	0.926214	0.936893	0.93301	0.92233	0.929126	0.932039	0.923301	0.930097	0.907767	0.926214	0.929126	0.926214	0.920388	0.932039	0.925243	0.926214	0.930097	0.914563	0.918447	0.918447	0.913592	0.936893	0.949515	0.914563	0.937864	0.942718	0.936893	0.939806	0.934951	0.919417	0.883495	0.903883	0.883495	0.9	0.891262	0.87767	0.887379	0.895146	0.916505	0.883495	0.86699	0.890291	0.9
R-6NPK-2	0.923301	0.913592	0.933981	0.929126	0.916505	0.916505	0.923301	0.929126	0.930097	0.919417	0.933981	0.925243	0.920388	0.933981	0.903883	0.913592	0.91068	0.918447	0.923301	0.921359	0.923301	0.913592	0.926214	0.914563	0.909709	0.91068	0.909709	0.938835	0.954369	0.918447	0.941748	0.948544	0.93301	0.939806	0.929126	0.91068	0.878641	0.853398	0.859223	0.86699	0.847573	0.843689	0.859223	0.861165	0.893204	0.835922	0.841748	0.851456	0.862136
R-6NPK-3	0.916505	0.909709	0.938835	0.909709	0.918447	0.91165	0.91165	0.927184	0.93301	0.916505	0.926214	0.920388	0.912621	0.93301	0.903883	0.91068	0.916505	0.918447	0.923301	0.913592	0.913592	0.918447	0.917476	0.913592	0.904854	0.914563	0.907767	0.947573	0.95534	0.916505	0.945631	0.953398	0.942718	0.953398	0.938835	0.919417	0.884466	0.881553	0.883495	0.894175	0.881553	0.869903	0.897087	0.880583	0.900971	0.859223	0.847573	0.871845	0.88835
R-6NPK-4	0.92233	0.919417	0.935922	0.921359	0.919417	0.909709	0.921359	0.932039	0.923301	0.91068	0.937864	0.925243	0.916505	0.929126	0.901942	0.921359	0.905825	0.917476	0.932039	0.923301	0.927184	0.919417	0.927184	0.921359	0.91165	0.913592	0.916505	0.935922	0.946602	0.918447	0.942718	0.948544	0.933981	0.945631	0.926214	0.913592	0.875728	0.892233	0.876699	0.891262	0.869903	0.848544	0.86699	0.881553	0.906796	0.880583	0.827184	0.86699	0.880583
R-6NPK-5	0.930097	0.921359	0.945631	0.930097	0.92233	0.92233	0.928155	0.940777	0.940777	0.926214	0.943689	0.936893	0.928155	0.938835	0.912621	0.926214	0.918447	0.925243	0.940777	0.929126	0.93301	0.930097	0.937864	0.927184	0.927184	0.920388	0.930097	0.954369	0.957282	0.935922	0.952427	0.953398	0.950485	0.950485	0.945631	0.932039	0.887379	0.894175	0.890291	0.892233	0.886408	0.857282	0.882524	0.882524	0.905825	0.872816	0.858252	0.887379	0.891262
R-6NPK-6	0.886408	0.907767	0.92233	0.892233	0.898058	0.903883	0.892233	0.919417	0.916505	0.905825	0.921359	0.904854	0.908738	0.928155	0.894175	0.905825	0.883495	0.904854	0.91165	0.902913	0.905825	0.905825	0.901942	0.900971	0.895146	0.887379	0.899029	0.933981	0.950485	0.917476	0.939806	0.945631	0.938835	0.942718	0.931068	0.916505	0.878641	0.885437	0.884466	0.869903	0.859223	0.847573	0.862136	0.857282	0.893204	0.874757	0.848544	0.859223	0.870874
R-6NPK-7	0.9	0.902913	0.924272	0.898058	0.903883	0.894175	0.895146	0.92233	0.921359	0.907767	0.915534	0.913592	0.903883	0.920388	0.891262	0.902913	0.905825	0.904854	0.91068	0.913592	0.907767	0.905825	0.915534	0.902913	0.895146	0.895146	0.901942	0.93301	0.939806	0.900971	0.935922	0.936893	0.924272	0.933981	0.925243	0.901942	0.879612	0.881553	0.862136	0.87767	0.874757	0.86699	0.876699	0.867961	0.892233	0.873786	0.853398	0.867961	0.87767
R-6NPK-8	0.91068	0.914563	0.950485	0.917476	0.923301	0.928155	0.918447	0.946602	0.937864	0.920388	0.945631	0.93301	0.931068	0.942718	0.919417	0.930097	0.916505	0.92233	0.937864	0.929126	0.927184	0.93301	0.933981	0.924272	0.923301	0.916505	0.924272	0.946602	0.960194	0.936893	0.951456	0.956311	0.946602	0.956311	0.94466	0.935922	0.9	0.9	0.897087	0.894175	0.885437	0.879612	0.890291	0.881553	0.902913	0.882524	0.880583	0.88932	0.891262
R-6NPK-9	0.88932	0.887379	0.914563	0.882524	0.892233	0.88835	0.886408	0.916505	0.91068	0.891262	0.908738	0.898058	0.88835	0.914563	0.886408	0.897087	0.895146	0.887379	0.900971	0.887379	0.899029	0.896117	0.891262	0.894175	0.88932	0.874757	0.899029	0.92233	0.930097	0.902913	0.919417	0.931068	0.921359	0.923301	0.913592	0.91165	0.866019	0.876699	0.868932	0.876699	0.861165	0.863107	0.872816	0.860194	0.87767	0.858252	0.871845	0.863107	0.863107
R-6PK-1	0.918447	0.900971	0.917476	0.916505	0.906796	0.907767	0.914563	0.918447	0.91165	0.900971	0.913592	0.917476	0.898058	0.905825	0.892233	0.899029	0.907767	0.912621	0.906796	0.914563	0.909709	0.907767	0.915534	0.9	0.897087	0.901942	0.902913	0.88932	0.903883	0.879612	0.900971	0.900971	0.88835	0.901942	0.891262	0.886408	0.859223	0.890291	0.891262	0.890291	0.878641	0.86699	0.871845	0.892233	0.903883	0.878641	0.842718	0.875728	0.881553
R-6PK-2	0.961165	0.948544	0.969903	0.958252	0.950485	0.954369	0.964078	0.958252	0.959223	0.948544	0.954369	0.948544	0.946602	0.960194	0.945631	0.948544	0.947573	0.951456	0.963107	0.956311	0.960194	0.95534	0.957282	0.953398	0.948544	0.949515	0.953398	0.962136	0.96699	0.942718	0.962136	0.961165	0.959223	0.960194	0.956311	0.94466	0.905825	0.925243	0.931068	0.932039	0.914563	0.895146	0.917476	0.929126	0.935922	0.912621	0.885437	0.914563	0.921359
R-6PK-3	0.923301	0.898058	0.919417	0.908738	0.908738	0.9	0.918447	0.920388	0.918447	0.908738	0.918447	0.921359	0.909709	0.919417	0.894175	0.905825	0.917476	0.906796	0.904854	0.917476	0.91165	0.909709	0.925243	0.906796	0.894175	0.913592	0.906796	0.895146	0.904854	0.861165	0.891262	0.897087	0.891262	0.899029	0.895146	0.88932	0.868932	0.904854	0.913592	0.901942	0.88835	0.871845	0.88835	0.902913	0.906796	0.884466	0.856311	0.890291	0.890291
R-6PK-4	0.943689	0.941748	0.947573	0.947573	0.939806	0.940777	0.949515	0.951456	0.943689	0.946602	0.94466	0.951456	0.937864	0.943689	0.926214	0.941748	0.945631	0.936893	0.943689	0.950485	0.943689	0.954369	0.957282	0.93301	0.928155	0.937864	0.934951	0.932039	0.94466	0.92233	0.935922	0.935922	0.935922	0.937864	0.932039	0.926214	0.893204	0.927184	0.909709	0.921359	0.915534	0.899029	0.91165	0.932039	0.937864	0.923301	0.899029	0.916505	0.92233
R-6PK-5	0.953398	0.940777	0.947573	0.943689	0.945631	0.945631	0.949515	0.953398	0.951456	0.940777	0.94466	0.950485	0.937864	0.947573	0.928155	0.937864	0.94466	0.936893	0.952427	0.948544	0.939806	0.941748	0.947573	0.931068	0.938835	0.938835	0.936893	0.945631	0.953398	0.925243	0.94466	0.947573	0.94466	0.945631	0.940777	0.930097	0.903883	0.917476	0.924272	0.923301	0.912621	0.906796	0.914563	0.929126	0.932039	0.91165	0.892233	0.927184	0.926214
R-6PK-6	0.950485	0.92233	0.938835	0.935922	0.929126	0.925243	0.940777	0.943689	0.933981	0.93301	0.940777	0.942718	0.926214	0.93301	0.915534	0.928155	0.939806	0.934951	0.933981	0.933981	0.93301	0.929126	0.935922	0.929126	0.921359	0.93301	0.933981	0.923301	0.926214	0.902913	0.923301	0.919417	0.918447	0.924272	0.91068	0.91165	0.874757	0.901942	0.92233	0.906796	0.892233	0.873786	0.892233	0.912621	0.917476	0.885437	0.878641	0.900971	0.895146
R-6PK-7	0.943689	0.934951	0.938835	0.936893	0.934951	0.925243	0.942718	0.934951	0.942718	0.926214	0.93301	0.93301	0.926214	0.94466	0.92233	0.930097	0.934951	0.93301	0.928155	0.939806	0.931068	0.935922	0.940777	0.929126	0.929126	0.927184	0.932039	0.924272	0.934951	0.899029	0.932039	0.933981	0.926214	0.933981	0.924272	0.923301	0.880583	0.886408	0.904854	0.9	0.896117	0.880583	0.902913	0.913592	0.915534	0.882524	0.882524	0.890291	0.891262
R-6PK-8	0.928155	0.914563	0.924272	0.91165	0.91165	0.913592	0.926214	0.927184	0.920388	0.909709	0.924272	0.920388	0.903883	0.916505	0.9	0.923301	0.924272	0.908738	0.919417	0.925243	0.912621	0.921359	0.932039	0.906796	0.902913	0.913592	0.906796	0.901942	0.916505	0.873786	0.907767	0.907767	0.897087	0.905825	0.895146	0.890291	0.876699	0.895146	0.908738	0.897087	0.886408	0.86699	0.895146	0.893204	0.905825	0.881553	0.864078	0.897087	0.895146
R-6PK-9	0.905825	0.894175	0.906796	0.906796	0.898058	0.884466	0.900971	0.895146	0.893204	0.880583	0.897087	0.904854	0.880583	0.891262	0.867961	0.885437	0.901942	0.882524	0.886408	0.894175	0.882524	0.904854	0.912621	0.874757	0.881553	0.886408	0.88835	0.876699	0.881553	0.841748	0.876699	0.87767	0.870874	0.880583	0.866019	0.857282	0.843689	0.881553	0.890291	0.883495	0.870874	0.849515	0.856311	0.890291	0.878641	0.865049	0.833981	0.869903	0.868932
R-7NK-1	0.947573	0.935922	0.95534	0.939806	0.940777	0.940777	0.950485	0.956311	0.951456	0.936893	0.948544	0.947573	0.938835	0.945631	0.932039	0.945631	0.941748	0.937864	0.948544	0.948544	0.950485	0.949515	0.949515	0.940777	0.940777	0.939806	0.940777	0.949515	0.959223	0.939806	0.950485	0.958252	0.943689	0.95534	0.945631	0.936893	0.91068	0.912621	0.915534	0.912621	0.907767	0.900971	0.9	0.920388	0.933981	0.91165	0.88932	0.906796	0.913592
R-7NK-2	0.938835	0.937864	0.950485	0.94466	0.939806	0.937864	0.940777	0.950485	0.941748	0.935922	0.948544	0.948544	0.93301	0.938835	0.915534	0.935922	0.940777	0.93301	0.949515	0.94466	0.940777	0.940777	0.938835	0.93301	0.925243	0.941748	0.935922	0.950485	0.957282	0.93301	0.94466	0.948544	0.949515	0.953398	0.935922	0.937864	0.904854	0.931068	0.942718	0.941748	0.92233	0.926214	0.917476	0.932039	0.928155	0.929126	0.897087	0.93301	0.937864
R-7NK-3	0.939806	0.924272	0.948544	0.930097	0.933981	0.931068	0.936893	0.951456	0.933981	0.933981	0.942718	0.94466	0.930097	0.940777	0.921359	0.931068	0.936893	0.943689	0.933981	0.942718	0.94466	0.933981	0.940777	0.927184	0.924272	0.935922	0.930097	0.938835	0.940777	0.928155	0.945631	0.938835	0.937864	0.947573	0.940777	0.93301	0.912621	0.917476	0.925243	0.931068	0.917476	0.918447	0.919417	0.930097	0.932039	0.916505	0.900971	0.914563	0.926214
R-7NK-4	0.943689	0.942718	0.953398	0.941748	0.943689	0.938835	0.949515	0.957282	0.950485	0.935922	0.948544	0.949515	0.940777	0.952427	0.926214	0.940777	0.947573	0.946602	0.950485	0.946602	0.948544	0.938835	0.94466	0.943689	0.935922	0.942718	0.94466	0.952427	0.963107	0.940777	0.954369	0.957282	0.952427	0.956311	0.946602	0.940777	0.915534	0.923301	0.939806	0.936893	0.929126	0.920388	0.918447	0.938835	0.942718	0.931068	0.886408	0.925243	0.929126
R-7NK-5	0.947573	0.941748	0.954369	0.948544	0.94466	0.94466	0.948544	0.952427	0.940777	0.939806	0.948544	0.94466	0.936893	0.943689	0.936893	0.943689	0.947573	0.938835	0.947573	0.945631	0.950485	0.945631	0.950485	0.941748	0.936893	0.933981	0.946602	0.946602	0.961165	0.93301	0.950485	0.95534	0.951456	0.95534	0.942718	0.939806	0.924272	0.925243	0.932039	0.938835	0.924272	0.926214	0.930097	0.937864	0.946602	0.925243	0.901942	0.918447	0.936893
R-7NK-6	0.925243	0.929126	0.945631	0.932039	0.929126	0.919417	0.92233	0.940777	0.940777	0.921359	0.940777	0.933981	0.927184	0.941748	0.916505	0.938835	0.926214	0.923301	0.94466	0.934951	0.941748	0.932039	0.938835	0.929126	0.928155	0.928155	0.926214	0.959223	0.96699	0.93301	0.958252	0.957282	0.949515	0.95534	0.949515	0.934951	0.884466	0.91165	0.914563	0.913592	0.901942	0.893204	0.905825	0.908738	0.916505	0.892233	0.873786	0.902913	0.91165
R-7NK-7	0.926214	0.921359	0.957282	0.935922	0.925243	0.935922	0.943689	0.950485	0.934951	0.937864	0.958252	0.939806	0.93301	0.946602	0.921359	0.941748	0.926214	0.939806	0.94466	0.94466	0.948544	0.937864	0.934951	0.937864	0.930097	0.932039	0.946602	0.963107	0.964078	0.948544	0.966019	0.967961	0.957282	0.96699	0.957282	0.942718	0.915534	0.92233	0.92233	0.929126	0.917476	0.937864	0.917476	0.916505	0.921359	0.92233	0.903883	0.919417	0.926214
R-7NK-8	0.929126	0.906796	0.919417	0.917476	0.912621	0.912621	0.925243	0.926214	0.924272	0.91165	0.923301	0.927184	0.909709	0.92233	0.891262	0.916505	0.92233	0.907767	0.92233	0.920388	0.913592	0.917476	0.927184	0.91068	0.901942	0.912621	0.91068	0.913592	0.924272	0.905825	0.920388	0.917476	0.909709	0.916505	0.902913	0.903883	0.873786	0.904854	0.903883	0.902913	0.88932	0.883495	0.891262	0.894175	0.913592	0.896117	0.865049	0.9	0.897087
R-7NK-9	0.946602	0.932039	0.963107	0.941748	0.939806	0.939806	0.951456	0.956311	0.954369	0.940777	0.952427	0.940777	0.938835	0.952427	0.923301	0.943689	0.940777	0.937864	0.953398	0.94466	0.945631	0.949515	0.948544	0.937864	0.934951	0.935922	0.943689	0.945631	0.960194	0.931068	0.947573	0.952427	0.938835	0.948544	0.941748	0.929126	0.899029	0.912621	0.916505	0.924272	0.909709	0.900971	0.897087	0.907767	0.931068	0.905825	0.867961	0.906796	0.913592
R-7NP-1	0.939806	0.925243	0.960194	0.938835	0.932039	0.927184	0.936893	0.949515	0.948544	0.928155	0.942718	0.946602	0.933981	0.939806	0.917476	0.928155	0.931068	0.933981	0.938835	0.946602	0.937864	0.936893	0.947573	0.931068	0.930097	0.930097	0.929126	0.938835	0.95534	0.919417	0.937864	0.943689	0.941748	0.942718	0.932039	0.919417	0.9	0.907767	0.912621	0.91068	0.904854	0.896117	0.895146	0.919417	0.927184	0.915534	0.891262	0.899029	0.909709
R-7NP-2	0.939806	0.916505	0.943689	0.935922	0.921359	0.921359	0.927184	0.937864	0.942718	0.920388	0.934951	0.938835	0.924272	0.930097	0.903883	0.919417	0.918447	0.92233	0.937864	0.927184	0.932039	0.923301	0.938835	0.921359	0.917476	0.929126	0.925243	0.943689	0.953398	0.919417	0.945631	0.94466	0.939806	0.94466	0.937864	0.914563	0.880583	0.894175	0.892233	0.906796	0.899029	0.883495	0.892233	0.893204	0.915534	0.885437	0.851456	0.885437	0.904854
R-7NP-3	0.948544	0.930097	0.952427	0.940777	0.933981	0.932039	0.947573	0.949515	0.946602	0.933981	0.946602	0.939806	0.934951	0.947573	0.925243	0.933981	0.935922	0.941748	0.951456	0.945631	0.939806	0.938835	0.941748	0.934951	0.935922	0.934951	0.936893	0.952427	0.963107	0.927184	0.95534	0.957282	0.952427	0.953398	0.946602	0.932039	0.900971	0.881553	0.891262	0.898058	0.881553	0.88932	0.88835	0.884466	0.921359	0.840777	0.851456	0.886408	0.899029
R-7NP-4	0.894175	0.883495	0.908738	0.903883	0.885437	0.88835	0.897087	0.906796	0.897087	0.883495	0.907767	0.895146	0.882524	0.896117	0.863107	0.890291	0.881553	0.885437	0.893204	0.902913	0.896117	0.901942	0.906796	0.890291	0.884466	0.878641	0.894175	0.909709	0.904854	0.881553	0.914563	0.912621	0.903883	0.917476	0.898058	0.879612	0.830097	0.830097	0.842718	0.851456	0.837864	0.834951	0.825243	0.827184	0.860194	0.827184	0.78932	0.825243	0.831068
R-7NP-5	0.940777	0.933981	0.964078	0.939806	0.940777	0.938835	0.950485	0.95534	0.956311	0.940777	0.943689	0.949515	0.935922	0.937864	0.920388	0.937864	0.939806	0.936893	0.951456	0.949515	0.94466	0.947573	0.943689	0.929126	0.941748	0.938835	0.93301	0.947573	0.964078	0.934951	0.941748	0.953398	0.949515	0.952427	0.943689	0.936893	0.91165	0.929126	0.92233	0.93301	0.918447	0.91068	0.91165	0.927184	0.936893	0.918447	0.897087	0.92233	0.924272
R-7NP-6	0.949515	0.951456	0.970874	0.94466	0.960194	0.956311	0.949515	0.967961	0.966019	0.963107	0.961165	0.961165	0.963107	0.963107	0.940777	0.957282	0.953398	0.965049	0.956311	0.947573	0.961165	0.957282	0.956311	0.957282	0.954369	0.959223	0.95534	0.973786	0.969903	0.966019	0.970874	0.979612	0.973786	0.969903	0.971845	0.965049	0.948544	0.952427	0.947573	0.961165	0.954369	0.951456	0.949515	0.939806	0.958252	0.951456	0.942718	0.949515	0.953398
R-7NP-7	0.94466	0.945631	0.959223	0.948544	0.941748	0.946602	0.951456	0.95534	0.95534	0.949515	0.964078	0.943689	0.945631	0.958252	0.937864	0.946602	0.935922	0.943689	0.964078	0.952427	0.956311	0.946602	0.952427	0.95534	0.942718	0.945631	0.953398	0.967961	0.974757	0.958252	0.968932	0.968932	0.965049	0.968932	0.968932	0.953398	0.931068	0.934951	0.924272	0.942718	0.929126	0.926214	0.926214	0.932039	0.948544	0.933981	0.909709	0.924272	0.932039
R-7NP-8	0.934951	0.930097	0.959223	0.93301	0.94466	0.938835	0.94466	0.950485	0.958252	0.954369	0.952427	0.951456	0.946602	0.95534	0.934951	0.935922	0.941748	0.939806	0.953398	0.943689	0.947573	0.94466	0.948544	0.932039	0.935922	0.937864	0.946602	0.960194	0.970874	0.941748	0.962136	0.966019	0.959223	0.95534	0.960194	0.947573	0.915534	0.921359	0.906796	0.921359	0.91068	0.900971	0.900971	0.913592	0.927184	0.913592	0.912621	0.906796	0.909709
R-7NP-9	0.948544	0.950485	0.964078	0.948544	0.947573	0.948544	0.947573	0.966019	0.953398	0.95534	0.961165	0.956311	0.954369	0.956311	0.932039	0.949515	0.942718	0.949515	0.958252	0.950485	0.959223	0.953398	0.950485	0.951456	0.949515	0.953398	0.949515	0.963107	0.974757	0.950485	0.966019	0.969903	0.963107	0.967961	0.958252	0.947573	0.935922	0.949515	0.937864	0.950485	0.939806	0.945631	0.933981	0.941748	0.951456	0.942718	0.923301	0.942718	0.949515
R-7NPK-1	0.976699	0.981553	0.983495	0.975728	0.981553	0.97767	0.980583	0.984466	0.979612	0.972816	0.981553	0.980583	0.972816	0.981553	0.964078	0.974757	0.979612	0.979612	0.979612	0.976699	0.979612	0.973786	0.976699	0.97767	0.970874	0.980583	0.979612	0.980583	0.985437	0.979612	0.982524	0.981553	0.983495	0.982524	0.973786	0.979612	0.959223	0.97767	0.973786	0.979612	0.971845	0.968932	0.965049	0.973786	0.983495	0.972816	0.949515	0.970874	0.976699
R-7NPK-2	0.924272	0.920388	0.941748	0.925243	0.928155	0.923301	0.926214	0.929126	0.927184	0.931068	0.939806	0.926214	0.92233	0.926214	0.907767	0.927184	0.907767	0.928155	0.924272	0.92233	0.932039	0.93301	0.928155	0.924272	0.92233	0.915534	0.923301	0.940777	0.951456	0.921359	0.941748	0.943689	0.940777	0.943689	0.931068	0.915534	0.901942	0.891262	0.890291	0.907767	0.887379	0.895146	0.879612	0.882524	0.920388	0.856311	0.857282	0.88932	0.893204
R-7NPK-3	0.949515	0.943689	0.958252	0.949515	0.942718	0.940777	0.947573	0.952427	0.948544	0.940777	0.961165	0.948544	0.945631	0.952427	0.925243	0.94466	0.930097	0.941748	0.951456	0.942718	0.948544	0.945631	0.954369	0.949515	0.945631	0.942718	0.938835	0.960194	0.963107	0.93301	0.959223	0.961165	0.950485	0.961165	0.948544	0.927184	0.908738	0.928155	0.919417	0.936893	0.940777	0.903883	0.909709	0.927184	0.938835	0.930097	0.885437	0.91068	0.929126
R-7NPK-4	0.94466	0.942718	0.957282	0.936893	0.940777	0.941748	0.942718	0.960194	0.943689	0.948544	0.954369	0.939806	0.945631	0.95534	0.933981	0.936893	0.927184	0.94466	0.943689	0.932039	0.950485	0.939806	0.945631	0.949515	0.928155	0.936893	0.93301	0.964078	0.970874	0.952427	0.967961	0.968932	0.962136	0.970874	0.957282	0.948544	0.916505	0.904854	0.902913	0.914563	0.88835	0.904854	0.900971	0.9	0.940777	0.897087	0.894175	0.9	0.912621
R-7NPK-5	0.94466	0.935922	0.963107	0.945631	0.940777	0.947573	0.953398	0.950485	0.953398	0.948544	0.958252	0.952427	0.940777	0.948544	0.933981	0.947573	0.94466	0.946602	0.953398	0.949515	0.948544	0.952427	0.945631	0.949515	0.94466	0.949515	0.952427	0.964078	0.966019	0.933981	0.958252	0.962136	0.951456	0.957282	0.952427	0.940777	0.915534	0.931068	0.936893	0.945631	0.926214	0.923301	0.924272	0.924272	0.942718	0.927184	0.890291	0.919417	0.932039
R-7NPK-6	0.942718	0.935922	0.956311	0.942718	0.939806	0.936893	0.947573	0.950485	0.945631	0.928155	0.947573	0.94466	0.934951	0.946602	0.918447	0.942718	0.939806	0.932039	0.950485	0.947573	0.941748	0.941748	0.94466	0.940777	0.939806	0.940777	0.935922	0.949515	0.962136	0.927184	0.947573	0.945631	0.938835	0.950485	0.93301	0.927184	0.904854	0.924272	0.917476	0.930097	0.919417	0.904854	0.91068	0.925243	0.942718	0.917476	0.881553	0.909709	0.923301
R-7NPK-7	0.962136	0.968932	0.97767	0.967961	0.964078	0.966019	0.96699	0.973786	0.968932	0.968932	0.970874	0.958252	0.964078	0.975728	0.960194	0.964078	0.95534	0.964078	0.975728	0.968932	0.972816	0.96699	0.969903	0.974757	0.970874	0.969903	0.973786	0.978641	0.982524	0.967961	0.982524	0.984466	0.978641	0.981553	0.97767	0.961165	0.94466	0.938835	0.932039	0.946602	0.937864	0.928155	0.933981	0.928155	0.960194	0.935922	0.906796	0.92233	0.933981
R-7NPK-8	0.909709	0.909709	0.920388	0.916505	0.914563	0.909709	0.912621	0.931068	0.912621	0.903883	0.932039	0.920388	0.91068	0.923301	0.893204	0.921359	0.91165	0.91068	0.920388	0.915534	0.913592	0.920388	0.926214	0.916505	0.91165	0.913592	0.914563	0.918447	0.930097	0.902913	0.929126	0.925243	0.926214	0.929126	0.91068	0.905825	0.876699	0.88932	0.883495	0.890291	0.874757	0.881553	0.870874	0.891262	0.91068	0.887379	0.872816	0.886408	0.893204
R-7NPK-9	0.917476	0.928155	0.946602	0.917476	0.932039	0.930097	0.918447	0.947573	0.945631	0.927184	0.937864	0.931068	0.926214	0.94466	0.915534	0.931068	0.924272	0.934951	0.937864	0.925243	0.927184	0.927184	0.934951	0.927184	0.926214	0.920388	0.928155	0.954369	0.957282	0.92233	0.951456	0.954369	0.946602	0.949515	0.941748	0.933981	0.88932	0.903883	0.902913	0.908738	0.91068	0.885437	0.898058	0.909709	0.918447	0.912621	0.867961	0.895146	0.903883
R-7PK-1	0.948544	0.933981	0.951456	0.943689	0.935922	0.934951	0.939806	0.947573	0.938835	0.927184	0.937864	0.950485	0.929126	0.936893	0.917476	0.933981	0.943689	0.927184	0.936893	0.941748	0.940777	0.940777	0.946602	0.924272	0.925243	0.942718	0.934951	0.920388	0.932039	0.887379	0.923301	0.926214	0.914563	0.928155	0.915534	0.9	0.892233	0.921359	0.928155	0.920388	0.913592	0.9	0.908738	0.931068	0.936893	0.900971	0.871845	0.91068	0.919417
R-7PK-2	0.923301	0.91165	0.938835	0.923301	0.915534	0.916505	0.928155	0.936893	0.930097	0.915534	0.925243	0.917476	0.909709	0.93301	0.913592	0.919417	0.913592	0.915534	0.92233	0.925243	0.930097	0.924272	0.935922	0.923301	0.91165	0.921359	0.926214	0.91165	0.918447	0.895146	0.902913	0.917476	0.914563	0.915534	0.904854	0.895146	0.883495	0.887379	0.88932	0.902913	0.894175	0.882524	0.886408	0.905825	0.908738	0.895146	0.862136	0.88932	0.890291
R-7PK-3	0.942718	0.927184	0.949515	0.935922	0.93301	0.930097	0.941748	0.943689	0.940777	0.935922	0.945631	0.945631	0.923301	0.936893	0.918447	0.933981	0.934951	0.932039	0.934951	0.942718	0.943689	0.934951	0.949515	0.930097	0.921359	0.931068	0.935922	0.931068	0.941748	0.917476	0.927184	0.926214	0.934951	0.935922	0.927184	0.920388	0.91165	0.919417	0.926214	0.923301	0.915534	0.913592	0.927184	0.931068	0.939806	0.913592	0.898058	0.921359	0.934951
R-7PK-4	0.951456	0.937864	0.95534	0.950485	0.951456	0.940777	0.959223	0.953398	0.95534	0.939806	0.952427	0.953398	0.937864	0.946602	0.931068	0.943689	0.947573	0.937864	0.951456	0.953398	0.948544	0.946602	0.958252	0.935922	0.942718	0.942718	0.945631	0.948544	0.957282	0.926214	0.948544	0.952427	0.946602	0.943689	0.94466	0.934951	0.903883	0.920388	0.925243	0.930097	0.921359	0.899029	0.918447	0.930097	0.941748	0.924272	0.894175	0.917476	0.928155
R-7PK-5	0.94466	0.941748	0.949515	0.941748	0.937864	0.932039	0.946602	0.946602	0.947573	0.933981	0.949515	0.937864	0.93301	0.951456	0.931068	0.939806	0.936893	0.940777	0.952427	0.943689	0.949515	0.942718	0.948544	0.932039	0.939806	0.938835	0.940777	0.94466	0.953398	0.92233	0.946602	0.945631	0.938835	0.943689	0.93301	0.920388	0.894175	0.905825	0.905825	0.914563	0.898058	0.886408	0.899029	0.924272	0.928155	0.899029	0.875728	0.903883	0.91165
R-7PK-6	0.954369	0.947573	0.959223	0.954369	0.946602	0.943689	0.957282	0.961165	0.956311	0.940777	0.954369	0.948544	0.938835	0.953398	0.930097	0.948544	0.940777	0.945631	0.959223	0.956311	0.958252	0.951456	0.959223	0.948544	0.941748	0.94466	0.947573	0.951456	0.954369	0.933981	0.947573	0.952427	0.948544	0.95534	0.941748	0.924272	0.91165	0.921359	0.925243	0.916505	0.909709	0.900971	0.903883	0.927184	0.939806	0.91165	0.884466	0.907767	0.918447
R-7PK-7	0.935922	0.909709	0.936893	0.930097	0.925243	0.921359	0.929126	0.93301	0.934951	0.92233	0.935922	0.935922	0.913592	0.930097	0.914563	0.919417	0.929126	0.918447	0.933981	0.934951	0.931068	0.934951	0.938835	0.917476	0.919417	0.928155	0.926214	0.915534	0.926214	0.908738	0.914563	0.927184	0.924272	0.925243	0.914563	0.917476	0.881553	0.905825	0.913592	0.915534	0.902913	0.901942	0.898058	0.91068	0.917476	0.9	0.868932	0.909709	0.908738
R-7PK-8	0.951456	0.947573	0.95534	0.948544	0.946602	0.945631	0.953398	0.960194	0.953398	0.942718	0.952427	0.938835	0.945631	0.954369	0.934951	0.945631	0.940777	0.940777	0.954369	0.957282	0.959223	0.950485	0.956311	0.950485	0.941748	0.945631	0.946602	0.951456	0.962136	0.937864	0.951456	0.956311	0.952427	0.958252	0.949515	0.939806	0.912621	0.897087	0.915534	0.909709	0.899029	0.9	0.897087	0.907767	0.934951	0.88835	0.868932	0.905825	0.915534
R-7PK-9	0.950485	0.945631	0.963107	0.945631	0.950485	0.949515	0.957282	0.964078	0.956311	0.947573	0.961165	0.949515	0.945631	0.959223	0.938835	0.945631	0.948544	0.942718	0.960194	0.952427	0.958252	0.950485	0.950485	0.950485	0.947573	0.953398	0.951456	0.952427	0.95534	0.932039	0.951456	0.961165	0.952427	0.951456	0.943689	0.940777	0.921359	0.943689	0.936893	0.947573	0.931068	0.923301	0.931068	0.945631	0.950485	0.93301	0.903883	0.932039	0.940777
R-8NK-1	0.948544	0.942718	0.952427	0.940777	0.946602	0.939806	0.946602	0.954369	0.948544	0.936893	0.948544	0.953398	0.93301	0.948544	0.928155	0.945631	0.947573	0.935922	0.952427	0.951456	0.945631	0.948544	0.952427	0.935922	0.936893	0.94466	0.943689	0.948544	0.950485	0.925243	0.945631	0.945631	0.937864	0.947573	0.940777	0.93301	0.894175	0.916505	0.927184	0.92233	0.926214	0.897087	0.914563	0.930097	0.939806	0.912621	0.900971	0.909709	0.921359
R-8NK-2	0.950485	0.934951	0.946602	0.939806	0.948544	0.942718	0.943689	0.945631	0.953398	0.940777	0.950485	0.943689	0.938835	0.952427	0.929126	0.932039	0.948544	0.941748	0.959223	0.947573	0.946602	0.939806	0.946602	0.935922	0.935922	0.947573	0.937864	0.95534	0.966019	0.933981	0.956311	0.954369	0.950485	0.954369	0.957282	0.948544	0.915534	0.917476	0.927184	0.92233	0.92233	0.91165	0.919417	0.930097	0.935922	0.91068	0.912621	0.920388	0.921359
R-8NK-3	0.938835	0.938835	0.943689	0.927184	0.936893	0.931068	0.940777	0.938835	0.941748	0.928155	0.942718	0.933981	0.932039	0.940777	0.92233	0.936893	0.93301	0.938835	0.94466	0.937864	0.941748	0.937864	0.941748	0.925243	0.938835	0.934951	0.933981	0.952427	0.954369	0.935922	0.952427	0.951456	0.946602	0.95534	0.949515	0.934951	0.895146	0.900971	0.913592	0.914563	0.918447	0.899029	0.907767	0.920388	0.92233	0.897087	0.901942	0.907767	0.913592
R-8NK-4	0.923301	0.915534	0.932039	0.917476	0.925243	0.915534	0.916505	0.927184	0.93301	0.914563	0.930097	0.92233	0.920388	0.934951	0.913592	0.916505	0.917476	0.924272	0.928155	0.92233	0.93301	0.926214	0.923301	0.919417	0.918447	0.918447	0.924272	0.936893	0.941748	0.918447	0.934951	0.946602	0.932039	0.933981	0.934951	0.926214	0.88932	0.897087	0.892233	0.897087	0.899029	0.886408	0.895146	0.885437	0.909709	0.880583	0.878641	0.88835	0.88932
R-8NK-5	0.950485	0.943689	0.953398	0.940777	0.940777	0.93301	0.948544	0.948544	0.949515	0.932039	0.948544	0.941748	0.939806	0.957282	0.934951	0.945631	0.941748	0.94466	0.947573	0.950485	0.951456	0.943689	0.951456	0.937864	0.940777	0.938835	0.942718	0.951456	0.954369	0.934951	0.946602	0.95534	0.947573	0.945631	0.938835	0.938835	0.901942	0.91068	0.915534	0.925243	0.921359	0.901942	0.91165	0.924272	0.931068	0.898058	0.895146	0.91165	0.920388
R-8NK-7	0.934951	0.930097	0.943689	0.934951	0.935922	0.920388	0.93301	0.945631	0.949515	0.918447	0.945631	0.926214	0.917476	0.950485	0.914563	0.93301	0.923301	0.930097	0.94466	0.933981	0.938835	0.928155	0.94466	0.924272	0.932039	0.925243	0.924272	0.95534	0.95534	0.940777	0.953398	0.951456	0.94466	0.949515	0.94466	0.931068	0.898058	0.872816	0.886408	0.886408	0.87767	0.874757	0.88932	0.867961	0.913592	0.843689	0.860194	0.886408	0.88932
R-8NK-8	0.94466	0.934951	0.94466	0.929126	0.941748	0.932039	0.939806	0.945631	0.947573	0.929126	0.94466	0.943689	0.934951	0.945631	0.927184	0.934951	0.936893	0.937864	0.942718	0.942718	0.943689	0.932039	0.936893	0.926214	0.93301	0.935922	0.939806	0.957282	0.961165	0.949515	0.954369	0.95534	0.948544	0.954369	0.954369	0.948544	0.907767	0.919417	0.924272	0.921359	0.921359	0.917476	0.915534	0.921359	0.929126	0.902913	0.916505	0.920388	0.926214
R-8NK-9	0.957282	0.950485	0.95534	0.947573	0.953398	0.943689	0.952427	0.962136	0.957282	0.950485	0.962136	0.95534	0.945631	0.956311	0.940777	0.952427	0.949515	0.95534	0.962136	0.95534	0.949515	0.948544	0.95534	0.942718	0.94466	0.95534	0.94466	0.961165	0.96699	0.948544	0.964078	0.964078	0.961165	0.960194	0.957282	0.952427	0.904854	0.929126	0.940777	0.934951	0.934951	0.921359	0.928155	0.932039	0.948544	0.927184	0.902913	0.933981	0.932039
R-8NP-1	0.961165	0.959223	0.965049	0.960194	0.959223	0.959223	0.964078	0.962136	0.966019	0.947573	0.961165	0.954369	0.951456	0.963107	0.941748	0.953398	0.946602	0.952427	0.967961	0.957282	0.966019	0.957282	0.959223	0.947573	0.953398	0.962136	0.956311	0.973786	0.974757	0.947573	0.966019	0.968932	0.967961	0.967961	0.962136	0.952427	0.914563	0.912621	0.924272	0.925243	0.920388	0.9	0.919417	0.926214	0.946602	0.907767	0.868932	0.91068	0.917476
R-8NP-2	0.959223	0.951456	0.961165	0.948544	0.954369	0.950485	0.952427	0.954369	0.963107	0.940777	0.957282	0.947573	0.946602	0.963107	0.941748	0.943689	0.947573	0.945631	0.956311	0.949515	0.95534	0.943689	0.957282	0.934951	0.940777	0.943689	0.951456	0.962136	0.968932	0.949515	0.958252	0.960194	0.956311	0.956311	0.95534	0.946602	0.917476	0.91165	0.913592	0.912621	0.903883	0.892233	0.900971	0.895146	0.938835	0.882524	0.874757	0.905825	0.918447
R-8NP-3	0.948544	0.940777	0.95534	0.94466	0.948544	0.947573	0.94466	0.950485	0.958252	0.94466	0.956311	0.943689	0.938835	0.952427	0.929126	0.94466	0.937864	0.940777	0.956311	0.948544	0.952427	0.94466	0.952427	0.943689	0.946602	0.94466	0.950485	0.968932	0.968932	0.939806	0.965049	0.965049	0.959223	0.962136	0.956311	0.946602	0.91165	0.902913	0.902913	0.920388	0.923301	0.904854	0.916505	0.916505	0.92233	0.9	0.87767	0.895146	0.92233
R-8NP-4	0.941748	0.935922	0.952427	0.93301	0.942718	0.93301	0.941748	0.943689	0.949515	0.923301	0.949515	0.940777	0.932039	0.947573	0.92233	0.936893	0.921359	0.93301	0.942718	0.937864	0.94466	0.937864	0.943689	0.93301	0.935922	0.936893	0.938835	0.958252	0.967961	0.93301	0.951456	0.959223	0.945631	0.954369	0.94466	0.931068	0.896117	0.890291	0.901942	0.913592	0.906796	0.88932	0.904854	0.904854	0.920388	0.899029	0.86699	0.882524	0.912621
R-8NP-5	0.959223	0.947573	0.960194	0.949515	0.954369	0.947573	0.952427	0.959223	0.95534	0.939806	0.958252	0.947573	0.94466	0.958252	0.935922	0.946602	0.935922	0.949515	0.95534	0.947573	0.95534	0.946602	0.962136	0.937864	0.943689	0.950485	0.948544	0.964078	0.967961	0.945631	0.959223	0.963107	0.960194	0.964078	0.953398	0.941748	0.896117	0.881553	0.88932	0.897087	0.891262	0.87767	0.890291	0.882524	0.916505	0.875728	0.851456	0.878641	0.890291
R-8NP-6	0.960194	0.952427	0.970874	0.956311	0.957282	0.954369	0.958252	0.969903	0.960194	0.958252	0.968932	0.952427	0.95534	0.96699	0.943689	0.961165	0.942718	0.956311	0.965049	0.958252	0.966019	0.953398	0.962136	0.961165	0.95534	0.950485	0.961165	0.980583	0.981553	0.952427	0.979612	0.979612	0.978641	0.976699	0.964078	0.954369	0.926214	0.919417	0.925243	0.934951	0.935922	0.915534	0.924272	0.918447	0.939806	0.930097	0.887379	0.916505	0.931068
R-8NP-7	0.979612	0.975728	0.986408	0.975728	0.974757	0.976699	0.979612	0.983495	0.980583	0.973786	0.981553	0.972816	0.96699	0.983495	0.966019	0.97767	0.968932	0.97767	0.983495	0.974757	0.985437	0.974757	0.978641	0.975728	0.971845	0.973786	0.975728	0.990291	0.991262	0.975728	0.984466	0.984466	0.983495	0.982524	0.982524	0.978641	0.953398	0.963107	0.962136	0.968932	0.962136	0.945631	0.95534	0.957282	0.970874	0.957282	0.93301	0.95534	0.960194
R-8NP-8	0.970874	0.969903	0.982524	0.971845	0.968932	0.967961	0.979612	0.979612	0.975728	0.969903	0.97767	0.961165	0.963107	0.97767	0.962136	0.969903	0.957282	0.967961	0.976699	0.975728	0.983495	0.972816	0.971845	0.973786	0.970874	0.967961	0.969903	0.991262	0.98932	0.96699	0.984466	0.98835	0.985437	0.981553	0.980583	0.967961	0.943689	0.933981	0.937864	0.950485	0.942718	0.930097	0.936893	0.929126	0.953398	0.936893	0.900971	0.927184	0.940777
R-8NP-9	0.967961	0.96699	0.973786	0.96699	0.971845	0.964078	0.96699	0.971845	0.975728	0.959223	0.975728	0.959223	0.959223	0.97767	0.957282	0.96699	0.953398	0.96699	0.974757	0.968932	0.975728	0.96699	0.967961	0.963107	0.961165	0.962136	0.968932	0.980583	0.985437	0.960194	0.980583	0.981553	0.980583	0.979612	0.976699	0.966019	0.937864	0.916505	0.923301	0.932039	0.923301	0.917476	0.930097	0.909709	0.960194	0.91068	0.88932	0.914563	0.92233
R-8NPK-1	0.933981	0.927184	0.939806	0.934951	0.933981	0.926214	0.930097	0.939806	0.946602	0.919417	0.945631	0.924272	0.917476	0.931068	0.912621	0.928155	0.921359	0.918447	0.945631	0.931068	0.932039	0.932039	0.931068	0.929126	0.923301	0.923301	0.927184	0.947573	0.950485	0.931068	0.946602	0.945631	0.941748	0.940777	0.938835	0.931068	0.896117	0.894175	0.901942	0.903883	0.874757	0.88835	0.886408	0.874757	0.921359	0.850485	0.878641	0.887379	0.890291
R-8NPK-2	0.937864	0.925243	0.945631	0.942718	0.932039	0.925243	0.941748	0.942718	0.94466	0.918447	0.946602	0.939806	0.925243	0.937864	0.917476	0.931068	0.931068	0.919417	0.94466	0.934951	0.931068	0.934951	0.938835	0.929126	0.924272	0.921359	0.931068	0.943689	0.954369	0.923301	0.945631	0.947573	0.936893	0.939806	0.936893	0.92233	0.906796	0.917476	0.930097	0.92233	0.907767	0.904854	0.904854	0.924272	0.923301	0.909709	0.892233	0.908738	0.924272
R-8NPK-3	0.945631	0.938835	0.95534	0.947573	0.940777	0.938835	0.939806	0.950485	0.952427	0.93301	0.951456	0.938835	0.933981	0.959223	0.924272	0.938835	0.93301	0.933981	0.948544	0.940777	0.946602	0.94466	0.950485	0.935922	0.93301	0.938835	0.939806	0.951456	0.966019	0.932039	0.958252	0.958252	0.947573	0.95534	0.94466	0.923301	0.904854	0.901942	0.902913	0.904854	0.88932	0.899029	0.896117	0.9	0.927184	0.896117	0.886408	0.896117	0.897087
R-8NPK-4	0.947573	0.937864	0.949515	0.947573	0.942718	0.927184	0.946602	0.94466	0.949515	0.93301	0.949515	0.936893	0.93301	0.950485	0.920388	0.935922	0.931068	0.93301	0.951456	0.938835	0.945631	0.94466	0.943689	0.933981	0.934951	0.935922	0.936893	0.952427	0.965049	0.942718	0.952427	0.956311	0.946602	0.957282	0.94466	0.933981	0.902913	0.881553	0.886408	0.897087	0.890291	0.887379	0.890291	0.891262	0.925243	0.869903	0.874757	0.880583	0.887379
R-8NPK-5	0.941748	0.933981	0.951456	0.937864	0.941748	0.935922	0.943689	0.958252	0.952427	0.938835	0.952427	0.937864	0.937864	0.948544	0.920388	0.934951	0.934951	0.937864	0.95534	0.943689	0.946602	0.942718	0.949515	0.937864	0.941748	0.935922	0.942718	0.952427	0.963107	0.934951	0.95534	0.958252	0.948544	0.960194	0.945631	0.933981	0.91165	0.901942	0.908738	0.920388	0.91165	0.900971	0.903883	0.91165	0.923301	0.899029	0.893204	0.890291	0.913592
R-8NPK-6	0.953398	0.946602	0.954369	0.950485	0.949515	0.941748	0.951456	0.958252	0.953398	0.942718	0.952427	0.940777	0.943689	0.959223	0.927184	0.943689	0.937864	0.941748	0.950485	0.949515	0.953398	0.947573	0.962136	0.938835	0.938835	0.945631	0.946602	0.954369	0.96699	0.937864	0.956311	0.961165	0.950485	0.953398	0.943689	0.931068	0.893204	0.896117	0.896117	0.907767	0.88932	0.879612	0.893204	0.881553	0.929126	0.84466	0.868932	0.88932	0.892233
R-8NPK-7	0.905825	0.898058	0.929126	0.907767	0.902913	0.9	0.907767	0.921359	0.914563	0.920388	0.916505	0.914563	0.904854	0.924272	0.890291	0.903883	0.898058	0.906796	0.921359	0.907767	0.91165	0.903883	0.905825	0.91068	0.897087	0.895146	0.901942	0.938835	0.954369	0.921359	0.94466	0.94466	0.934951	0.939806	0.938835	0.924272	0.873786	0.884466	0.874757	0.884466	0.862136	0.872816	0.871845	0.875728	0.899029	0.872816	0.849515	0.869903	0.882524
R-8NPK-8	0.942718	0.931068	0.951456	0.938835	0.934951	0.932039	0.941748	0.948544	0.948544	0.932039	0.946602	0.936893	0.925243	0.950485	0.923301	0.936893	0.929126	0.931068	0.953398	0.940777	0.945631	0.941748	0.937864	0.937864	0.927184	0.929126	0.939806	0.959223	0.967961	0.938835	0.956311	0.95534	0.949515	0.95534	0.948544	0.935922	0.907767	0.886408	0.891262	0.907767	0.88932	0.88932	0.88932	0.894175	0.917476	0.882524	0.884466	0.881553	0.896117
R-8NPK-9	0.925243	0.916505	0.940777	0.919417	0.926214	0.920388	0.923301	0.936893	0.931068	0.91165	0.93301	0.929126	0.918447	0.929126	0.909709	0.92233	0.917476	0.917476	0.931068	0.920388	0.924272	0.923301	0.914563	0.923301	0.913592	0.91068	0.921359	0.935922	0.952427	0.925243	0.937864	0.94466	0.936893	0.936893	0.934951	0.929126	0.901942	0.887379	0.9	0.914563	0.898058	0.88835	0.897087	0.901942	0.906796	0.88835	0.881553	0.884466	0.896117
R-8PK-1	0.942718	0.935922	0.939806	0.937864	0.928155	0.928155	0.942718	0.934951	0.925243	0.913592	0.930097	0.935922	0.920388	0.937864	0.91165	0.930097	0.934951	0.919417	0.938835	0.93301	0.931068	0.931068	0.939806	0.920388	0.921359	0.930097	0.925243	0.916505	0.924272	0.898058	0.905825	0.92233	0.916505	0.917476	0.908738	0.902913	0.884466	0.915534	0.931068	0.919417	0.913592	0.9	0.896117	0.914563	0.927184	0.906796	0.891262	0.909709	0.916505
R-8PK-2	0.963107	0.958252	0.958252	0.960194	0.953398	0.954369	0.959223	0.96699	0.965049	0.946602	0.95534	0.956311	0.954369	0.968932	0.947573	0.952427	0.958252	0.950485	0.970874	0.95534	0.958252	0.956311	0.964078	0.949515	0.949515	0.954369	0.950485	0.942718	0.960194	0.926214	0.94466	0.950485	0.945631	0.952427	0.935922	0.932039	0.915534	0.920388	0.927184	0.92233	0.916505	0.895146	0.906796	0.924272	0.948544	0.91068	0.876699	0.913592	0.914563
R-8PK-3	0.946602	0.939806	0.957282	0.94466	0.939806	0.943689	0.942718	0.958252	0.950485	0.938835	0.952427	0.951456	0.947573	0.95534	0.928155	0.943689	0.951456	0.945631	0.951456	0.952427	0.949515	0.946602	0.957282	0.935922	0.936893	0.945631	0.943689	0.933981	0.947573	0.918447	0.938835	0.943689	0.942718	0.950485	0.928155	0.926214	0.908738	0.928155	0.943689	0.931068	0.931068	0.913592	0.923301	0.936893	0.941748	0.923301	0.899029	0.924272	0.923301
R-8PK-4	0.948544	0.943689	0.946602	0.948544	0.941748	0.938835	0.940777	0.942718	0.947573	0.931068	0.941748	0.947573	0.934951	0.94466	0.921359	0.933981	0.948544	0.935922	0.948544	0.945631	0.945631	0.935922	0.949515	0.935922	0.932039	0.939806	0.935922	0.940777	0.950485	0.920388	0.941748	0.937864	0.934951	0.943689	0.937864	0.926214	0.890291	0.914563	0.926214	0.921359	0.91068	0.898058	0.91068	0.925243	0.934951	0.9	0.897087	0.913592	0.915534
R-8PK-5	0.964078	0.962136	0.966019	0.968932	0.962136	0.959223	0.966019	0.96699	0.96699	0.952427	0.965049	0.957282	0.954369	0.96699	0.937864	0.959223	0.953398	0.961165	0.975728	0.965049	0.96699	0.962136	0.96699	0.954369	0.956311	0.961165	0.957282	0.969903	0.968932	0.946602	0.965049	0.964078	0.965049	0.96699	0.956311	0.948544	0.925243	0.918447	0.925243	0.924272	0.919417	0.904854	0.91165	0.923301	0.946602	0.91165	0.902913	0.908738	0.921359
R-8PK-6	0.957282	0.94466	0.963107	0.960194	0.951456	0.943689	0.95534	0.953398	0.962136	0.950485	0.961165	0.953398	0.945631	0.954369	0.932039	0.954369	0.947573	0.947573	0.963107	0.960194	0.958252	0.953398	0.963107	0.948544	0.951456	0.95534	0.948544	0.953398	0.966019	0.927184	0.950485	0.960194	0.951456	0.958252	0.945631	0.93301	0.91068	0.899029	0.917476	0.915534	0.906796	0.902913	0.906796	0.906796	0.939806	0.865049	0.891262	0.907767	0.912621
R-8PK-7	0.937864	0.925243	0.941748	0.933981	0.926214	0.921359	0.933981	0.938835	0.938835	0.919417	0.932039	0.934951	0.918447	0.933981	0.915534	0.925243	0.923301	0.926214	0.936893	0.93301	0.933981	0.932039	0.938835	0.923301	0.927184	0.924272	0.928155	0.920388	0.940777	0.905825	0.930097	0.931068	0.92233	0.931068	0.921359	0.905825	0.897087	0.890291	0.905825	0.900971	0.891262	0.886408	0.890291	0.901942	0.912621	0.887379	0.87767	0.897087	0.902913
R-8PK-8	0.952427	0.940777	0.95534	0.946602	0.950485	0.94466	0.954369	0.957282	0.95534	0.939806	0.951456	0.941748	0.933981	0.958252	0.921359	0.939806	0.939806	0.940777	0.957282	0.948544	0.945631	0.943689	0.959223	0.937864	0.943689	0.945631	0.946602	0.94466	0.946602	0.930097	0.94466	0.950485	0.940777	0.947573	0.928155	0.927184	0.891262	0.88835	0.899029	0.905825	0.899029	0.886408	0.890291	0.895146	0.93301	0.847573	0.868932	0.894175	0.897087
R-8PK-9	0.963107	0.954369	0.963107	0.958252	0.952427	0.951456	0.954369	0.961165	0.96699	0.947573	0.959223	0.950485	0.940777	0.959223	0.937864	0.94466	0.951456	0.953398	0.968932	0.958252	0.960194	0.951456	0.959223	0.949515	0.945631	0.950485	0.953398	0.964078	0.967961	0.943689	0.958252	0.957282	0.960194	0.962136	0.951456	0.939806	0.921359	0.9	0.917476	0.916505	0.903883	0.900971	0.908738	0.904854	0.934951	0.868932	0.88932	0.91068	0.907767
[truncated: 558 more columns]

## Sheet: Supplemental Figure 4E
Var1	Var2	Value	Stage		Statistical test
R-1NK-1	RS-1NK-1	0.904854	D1		Stage1	Stage2	P-value
R-1NK-2	RS-1NK-1	0.848544	D1		D1	D4	4.80828e-88
R-1NK-3	RS-1NK-1	0.887379	D1		D1	D7	6.36968e-30
R-1NK-4	RS-1NK-1	0.904854	D1		D1	D14	9.26162e-11
R-1NK-5	RS-1NK-1	0.843689	D1		D1	D28	6.08325e-23
R-1NK-6	RS-1NK-1	0.873786	D1		D1	D42	2.32691e-44
R-1NK-7	RS-1NK-1	0.861165	D1		D1	D60	0.000250151
R-1NK-8	RS-1NK-1	0.863107	D1		D1	D72	0.228261
R-1NK-9	RS-1NK-1	0.905825	D1		D4	D7	4.59631e-18
R-1NP-1	RS-1NK-1	0.808738	D1		D4	D14	1.27507e-40
R-1NP-2	RS-1NK-1	0.787379	D1		D4	D28	4.35654e-193
R-1NP-3	RS-1NK-1	0.895146	D1		D4	D42	6.13054e-249
R-1NP-4	RS-1NK-1	0.857282	D1		D4	D60	1.5279e-58
R-1NP-5	RS-1NK-1	0.82233	D1		D4	D72	2.87062e-97
R-1NP-6	RS-1NK-1	0.852427	D1		D7	D14	1.7038e-06
R-1NP-7	RS-1NK-1	0.854369	D1		D7	D28	4.75711e-100
R-1NP-8	RS-1NK-1	0.826214	D1		D7	D42	6.59902e-142
R-1NP-9	RS-1NK-1	0.859223	D1		D7	D60	2.67197e-14
R-1NPK-1	RS-1NK-1	0.843689	D1		D7	D72	8.8247e-36
R-1NPK-2	RS-1NK-1	0.832039	D1		D14	D28	1.21152e-59
R-1NPK-3	RS-1NK-1	0.814563	D1		D14	D42	2.60942e-92
R-1NPK-4	RS-1NK-1	0.690291	D1		D14	D60	0.00507343
R-1NPK-5	RS-1NK-1	0.78932	D1		D14	D72	2.48634e-14
R-1NPK-6	RS-1NK-1	0.741748	D1		D28	D42	4.13572e-05
R-1NPK-7	RS-1NK-1	0.784466	D1		D28	D60	2.67152e-41
R-1NPK-8	RS-1NK-1	0.8	D1		D28	D72	8.50031e-18
R-1NPK-9	RS-1NK-1	0.760194	D1		D42	D60	6.08665e-69
R-1PK-1	RS-1NK-1	0.896117	D1		D42	D72	7.6727e-37
R-1PK-2	RS-1NK-1	0.847573	D1		D60	D72	1.48909e-06
R-1PK-3	RS-1NK-1	0.792233	D1
R-1PK-4	RS-1NK-1	0.816505	D1
R-1PK-5	RS-1NK-1	0.766019	D1
R-1PK-6	RS-1NK-1	0.799029	D1
R-1PK-7	RS-1NK-1	0.846602	D1
R-1PK-8	RS-1NK-1	0.878641	D1
R-1PK-9	RS-1NK-1	0.914563	D1
R-1NK-1	RS-1NK-2	0.903883	D1
R-1NK-2	RS-1NK-2	0.831068	D1
R-1NK-3	RS-1NK-2	0.883495	D1
R-1NK-4	RS-1NK-2	0.874757	D1
R-1NK-5	RS-1NK-2	0.842718	D1
R-1NK-6	RS-1NK-2	0.867961	D1
R-1NK-7	RS-1NK-2	0.847573	D1
R-1NK-8	RS-1NK-2	0.879612	D1
R-1NK-9	RS-1NK-2	0.908738	D1
R-1NP-1	RS-1NK-2	0.796117	D1
R-1NP-2	RS-1NK-2	0.78835	D1
R-1NP-3	RS-1NK-2	0.878641	D1
R-1NP-4	RS-1NK-2	0.825243	D1
R-1NP-5	RS-1NK-2	0.783495	D1
R-1NP-6	RS-1NK-2	0.851456	D1
R-1NP-7	RS-1NK-2	0.845631	D1
R-1NP-8	RS-1NK-2	0.815534	D1
R-1NP-9	RS-1NK-2	0.863107	D1
R-1NPK-1	RS-1NK-2	0.84466	D1
R-1NPK-2	RS-1NK-2	0.790291	D1
R-1NPK-3	RS-1NK-2	0.785437	D1
R-1NPK-4	RS-1NK-2	0.665049	D1
R-1NPK-5	RS-1NK-2	0.771845	D1
R-1NPK-6	RS-1NK-2	0.696117	D1
R-1NPK-7	RS-1NK-2	0.756311	D1
R-1NPK-8	RS-1NK-2	0.75534	D1
R-1NPK-9	RS-1NK-2	0.730097	D1
R-1PK-1	RS-1NK-2	0.906796	D1
R-1PK-2	RS-1NK-2	0.862136	D1
R-1PK-3	RS-1NK-2	0.812621	D1
R-1PK-4	RS-1NK-2	0.816505	D1
R-1PK-5	RS-1NK-2	0.735922	D1
R-1PK-6	RS-1NK-2	0.800971	D1
R-1PK-7	RS-1NK-2	0.857282	D1
R-1PK-8	RS-1NK-2	0.899029	D1
R-1PK-9	RS-1NK-2	0.930097	D1
R-1NK-1	RS-1NK-3	0.927184	D1
R-1NK-2	RS-1NK-3	0.860194	D1
R-1NK-3	RS-1NK-3	0.887379	D1
R-1NK-4	RS-1NK-3	0.88932	D1
R-1NK-5	RS-1NK-3	0.851456	D1
R-1NK-6	RS-1NK-3	0.91068	D1
R-1NK-7	RS-1NK-3	0.870874	D1
R-1NK-8	RS-1NK-3	0.909709	D1
R-1NK-9	RS-1NK-3	0.916505	D1
R-1NP-1	RS-1NK-3	0.815534	D1
R-1NP-2	RS-1NK-3	0.818447	D1
R-1NP-3	RS-1NK-3	0.87767	D1
R-1NP-4	RS-1NK-3	0.842718	D1
R-1NP-5	RS-1NK-3	0.830097	D1
R-1NP-6	RS-1NK-3	0.869903	D1
R-1NP-7	RS-1NK-3	0.86699	D1
R-1NP-8	RS-1NK-3	0.841748	D1
R-1NP-9	RS-1NK-3	0.881553	D1
R-1NPK-1	RS-1NK-3	0.874757	D1
R-1NPK-2	RS-1NK-3	0.817476	D1
R-1NPK-3	RS-1NK-3	0.815534	D1
R-1NPK-4	RS-1NK-3	0.697087	D1
R-1NPK-5	RS-1NK-3	0.802913	D1
R-1NPK-6	RS-1NK-3	0.729126	D1
R-1NPK-7	RS-1NK-3	0.776699	D1
R-1NPK-8	RS-1NK-3	0.796117	D1
R-1NPK-9	RS-1NK-3	0.747573	D1
R-1PK-1	RS-1NK-3	0.917476	D1
R-1PK-2	RS-1NK-3	0.903883	D1
R-1PK-3	RS-1NK-3	0.820388	D1
R-1PK-4	RS-1NK-3	0.827184	D1
R-1PK-5	RS-1NK-3	0.795146	D1
R-1PK-6	RS-1NK-3	0.815534	D1
R-1PK-7	RS-1NK-3	0.885437	D1
R-1PK-8	RS-1NK-3	0.914563	D1
R-1PK-9	RS-1NK-3	0.937864	D1
R-1NK-1	RS-1NK-4	0.904854	D1
R-1NK-2	RS-1NK-4	0.842718	D1
R-1NK-3	RS-1NK-4	0.887379	D1
R-1NK-4	RS-1NK-4	0.885437	D1
R-1NK-5	RS-1NK-4	0.837864	D1
R-1NK-6	RS-1NK-4	0.883495	D1
R-1NK-7	RS-1NK-4	0.85534	D1
R-1NK-8	RS-1NK-4	0.898058	D1
R-1NK-9	RS-1NK-4	0.9	D1
R-1NP-1	RS-1NK-4	0.812621	D1
R-1NP-2	RS-1NK-4	0.800971	D1
R-1NP-3	RS-1NK-4	0.87767	D1
R-1NP-4	RS-1NK-4	0.851456	D1
R-1NP-5	RS-1NK-4	0.78835	D1
R-1NP-6	RS-1NK-4	0.868932	D1
R-1NP-7	RS-1NK-4	0.851456	D1
R-1NP-8	RS-1NK-4	0.824272	D1
R-1NP-9	RS-1NK-4	0.849515	D1
R-1NPK-1	RS-1NK-4	0.85534	D1
R-1NPK-2	RS-1NK-4	0.807767	D1
R-1NPK-3	RS-1NK-4	0.780583	D1
R-1NPK-4	RS-1NK-4	0.666019	D1
R-1NPK-5	RS-1NK-4	0.768932	D1
R-1NPK-6	RS-1NK-4	0.694175	D1
R-1NPK-7	RS-1NK-4	0.737864	D1
R-1NPK-8	RS-1NK-4	0.758252	D1
R-1NPK-9	RS-1NK-4	0.732039	D1
R-1PK-1	RS-1NK-4	0.892233	D1
R-1PK-2	RS-1NK-4	0.882524	D1
R-1PK-3	RS-1NK-4	0.816505	D1
R-1PK-4	RS-1NK-4	0.805825	D1
R-1PK-5	RS-1NK-4	0.753398	D1
R-1PK-6	RS-1NK-4	0.804854	D1
R-1PK-7	RS-1NK-4	0.868932	D1
R-1PK-8	RS-1NK-4	0.893204	D1
R-1PK-9	RS-1NK-4	0.933981	D1
R-1NK-1	RS-1NK-5	0.897087	D1
R-1NK-2	RS-1NK-5	0.819417	D1
R-1NK-3	RS-1NK-5	0.874757	D1
R-1NK-4	RS-1NK-5	0.856311	D1
R-1NK-5	RS-1NK-5	0.823301	D1
R-1NK-6	RS-1NK-5	0.867961	D1
R-1NK-7	RS-1NK-5	0.837864	D1
R-1NK-8	RS-1NK-5	0.896117	D1
R-1NK-9	RS-1NK-5	0.91068	D1
R-1NP-1	RS-1NK-5	0.793204	D1
R-1NP-2	RS-1NK-5	0.767961	D1
R-1NP-3	RS-1NK-5	0.848544	D1
R-1NP-4	RS-1NK-5	0.813592	D1
R-1NP-5	RS-1NK-5	0.77767	D1
R-1NP-6	RS-1NK-5	0.840777	D1
R-1NP-7	RS-1NK-5	0.836893	D1
R-1NP-8	RS-1NK-5	0.81165	D1
R-1NP-9	RS-1NK-5	0.838835	D1
R-1NPK-1	RS-1NK-5	0.842718	D1
R-1NPK-2	RS-1NK-5	0.786408	D1
R-1NPK-3	RS-1NK-5	0.773786	D1
R-1NPK-4	RS-1NK-5	0.645631	D1
R-1NPK-5	RS-1NK-5	0.75534	D1
R-1NPK-6	RS-1NK-5	0.665049	D1
R-1NPK-7	RS-1NK-5	0.737864	D1
R-1NPK-8	RS-1NK-5	0.738835	D1
R-1NPK-9	RS-1NK-5	0.718447	D1
R-1PK-1	RS-1NK-5	0.902913	D1
R-1PK-2	RS-1NK-5	0.869903	D1
R-1PK-3	RS-1NK-5	0.804854	D1
R-1PK-4	RS-1NK-5	0.799029	D1
R-1PK-5	RS-1NK-5	0.728155	D1
R-1PK-6	RS-1NK-5	0.803883	D1
R-1PK-7	RS-1NK-5	0.853398	D1
R-1PK-8	RS-1NK-5	0.880583	D1
R-1PK-9	RS-1NK-5	0.919417	D1
R-1NK-1	RS-1NK-6	0.928155	D1
R-1NK-2	RS-1NK-6	0.859223	D1
R-1NK-3	RS-1NK-6	0.900971	D1
R-1NK-4	RS-1NK-6	0.88932	D1
R-1NK-5	RS-1NK-6	0.853398	D1
R-1NK-6	RS-1NK-6	0.892233	D1
R-1NK-7	RS-1NK-6	0.87767	D1
R-1NK-8	RS-1NK-6	0.915534	D1
R-1NK-9	RS-1NK-6	0.917476	D1
R-1NP-1	RS-1NK-6	0.817476	D1
R-1NP-2	RS-1NK-6	0.814563	D1
R-1NP-3	RS-1NK-6	0.891262	D1
R-1NP-4	RS-1NK-6	0.849515	D1
R-1NP-5	RS-1NK-6	0.821359	D1
R-1NP-6	RS-1NK-6	0.867961	D1
R-1NP-7	RS-1NK-6	0.865049	D1
R-1NP-8	RS-1NK-6	0.848544	D1
R-1NP-9	RS-1NK-6	0.884466	D1
R-1NPK-1	RS-1NK-6	0.850485	D1
R-1NPK-2	RS-1NK-6	0.820388	D1
R-1NPK-3	RS-1NK-6	0.802913	D1
R-1NPK-4	RS-1NK-6	0.700971	D1
R-1NPK-5	RS-1NK-6	0.791262	D1
R-1NPK-6	RS-1NK-6	0.728155	D1
R-1NPK-7	RS-1NK-6	0.765049	D1
R-1NPK-8	RS-1NK-6	0.794175	D1
R-1NPK-9	RS-1NK-6	0.770874	D1
R-1PK-1	RS-1NK-6	0.902913	D1
R-1PK-2	RS-1NK-6	0.88835	D1
R-1PK-3	RS-1NK-6	0.816505	D1
R-1PK-4	RS-1NK-6	0.806796	D1
R-1PK-5	RS-1NK-6	0.782524	D1
R-1PK-6	RS-1NK-6	0.812621	D1
R-1PK-7	RS-1NK-6	0.859223	D1
R-1PK-8	RS-1NK-6	0.91165	D1
R-1PK-9	RS-1NK-6	0.936893	D1
R-1NK-1	RS-1NK-7	0.91165	D1
R-1NK-2	RS-1NK-7	0.833981	D1
R-1NK-3	RS-1NK-7	0.87767	D1
R-1NK-4	RS-1NK-7	0.868932	D1
R-1NK-5	RS-1NK-7	0.831068	D1
R-1NK-6	RS-1NK-7	0.881553	D1
R-1NK-7	RS-1NK-7	0.85534	D1
R-1NK-8	RS-1NK-7	0.878641	D1
R-1NK-9	RS-1NK-7	0.896117	D1
R-1NP-1	RS-1NK-7	0.78932	D1
R-1NP-2	RS-1NK-7	0.780583	D1
R-1NP-3	RS-1NK-7	0.866019	D1
R-1NP-4	RS-1NK-7	0.825243	D1
R-1NP-5	RS-1NK-7	0.797087	D1
R-1NP-6	RS-1NK-7	0.848544	D1
R-1NP-7	RS-1NK-7	0.838835	D1
R-1NP-8	RS-1NK-7	0.826214	D1
R-1NP-9	RS-1NK-7	0.865049	D1
R-1NPK-1	RS-1NK-7	0.83301	D1
R-1NPK-2	RS-1NK-7	0.771845	D1
R-1NPK-3	RS-1NK-7	0.771845	D1
R-1NPK-4	RS-1NK-7	0.675728	D1
R-1NPK-5	RS-1NK-7	0.769903	D1
R-1NPK-6	RS-1NK-7	0.686408	D1
R-1NPK-7	RS-1NK-7	0.723301	D1
R-1NPK-8	RS-1NK-7	0.765049	D1
R-1NPK-9	RS-1NK-7	0.716505	D1
R-1PK-1	RS-1NK-7	0.906796	D1
R-1PK-2	RS-1NK-7	0.857282	D1
R-1PK-3	RS-1NK-7	0.792233	D1
R-1PK-4	RS-1NK-7	0.784466	D1
R-1PK-5	RS-1NK-7	0.751456	D1
R-1PK-6	RS-1NK-7	0.776699	D1
R-1PK-7	RS-1NK-7	0.856311	D1
R-1PK-8	RS-1NK-7	0.883495	D1
R-1PK-9	RS-1NK-7	0.91165	D1
R-1NK-1	RS-1NK-8	0.900971	D1
R-1NK-2	RS-1NK-8	0.84466	D1
R-1NK-3	RS-1NK-8	0.895146	D1
R-1NK-4	RS-1NK-8	0.857282	D1
R-1NK-5	RS-1NK-8	0.817476	D1
R-1NK-6	RS-1NK-8	0.883495	D1
R-1NK-7	RS-1NK-8	0.850485	D1
R-1NK-8	RS-1NK-8	0.88932	D1
R-1NK-9	RS-1NK-8	0.916505	D1
R-1NP-1	RS-1NK-8	0.81068	D1
R-1NP-2	RS-1NK-8	0.794175	D1
R-1NP-3	RS-1NK-8	0.859223	D1
R-1NP-4	RS-1NK-8	0.807767	D1
R-1NP-5	RS-1NK-8	0.760194	D1
R-1NP-6	RS-1NK-8	0.845631	D1
R-1NP-7	RS-1NK-8	0.841748	D1
R-1NP-8	RS-1NK-8	0.808738	D1
R-1NP-9	RS-1NK-8	0.829126	D1
R-1NPK-1	RS-1NK-8	0.843689	D1
R-1NPK-2	RS-1NK-8	0.768932	D1
R-1NPK-3	RS-1NK-8	0.762136	D1
R-1NPK-4	RS-1NK-8	0.703883	D1
R-1NPK-5	RS-1NK-8	0.75534	D1
R-1NPK-6	RS-1NK-8	0.679612	D1
R-1NPK-7	RS-1NK-8	0.757282	D1
R-1NPK-8	RS-1NK-8	0.725243	D1
R-1NPK-9	RS-1NK-8	0.737864	D1
R-1PK-1	RS-1NK-8	0.92233	D1
R-1PK-2	RS-1NK-8	0.887379	D1
R-1PK-3	RS-1NK-8	0.821359	D1
R-1PK-4	RS-1NK-8	0.812621	D1
R-1PK-5	RS-1NK-8	0.798058	D1
R-1PK-6	RS-1NK-8	0.848544	D1
R-1PK-7	RS-1NK-8	0.872816	D1
R-1PK-8	RS-1NK-8	0.907767	D1
R-1PK-9	RS-1NK-8	0.932039	D1
R-1NK-1	RS-1NK-9	0.921359	D1
R-1NK-2	RS-1NK-9	0.858252	D1
R-1NK-3	RS-1NK-9	0.897087	D1
R-1NK-4	RS-1NK-9	0.886408	D1
R-1NK-5	RS-1NK-9	0.845631	D1
R-1NK-6	RS-1NK-9	0.890291	D1
R-1NK-7	RS-1NK-9	0.872816	D1
R-1NK-8	RS-1NK-9	0.895146	D1
R-1NK-9	RS-1NK-9	0.916505	D1
R-1NP-1	RS-1NK-9	0.809709	D1
R-1NP-2	RS-1NK-9	0.799029	D1
R-1NP-3	RS-1NK-9	0.88932	D1
R-1NP-4	RS-1NK-9	0.851456	D1
R-1NP-5	RS-1NK-9	0.814563	D1
R-1NP-6	RS-1NK-9	0.863107	D1
R-1NP-7	RS-1NK-9	0.860194	D1
R-1NP-8	RS-1NK-9	0.813592	D1
R-1NP-9	RS-1NK-9	0.871845	D1
R-1NPK-1	RS-1NK-9	0.862136	D1
R-1NPK-2	RS-1NK-9	0.838835	D1
R-1NPK-3	RS-1NK-9	0.829126	D1
R-1NPK-4	RS-1NK-9	0.721359	D1
R-1NPK-5	RS-1NK-9	0.800971	D1
R-1NPK-6	RS-1NK-9	0.729126	D1
R-1NPK-7	RS-1NK-9	0.778641	D1
R-1NPK-8	RS-1NK-9	0.800971	D1
R-1NPK-9	RS-1NK-9	0.749515	D1
R-1PK-1	RS-1NK-9	0.915534	D1
R-1PK-2	RS-1NK-9	0.880583	D1
R-1PK-3	RS-1NK-9	0.826214	D1
R-1PK-4	RS-1NK-9	0.816505	D1
R-1PK-5	RS-1NK-9	0.81165	D1
R-1PK-6	RS-1NK-9	0.820388	D1
R-1PK-7	RS-1NK-9	0.883495	D1
R-1PK-8	RS-1NK-9	0.899029	D1
R-1PK-9	RS-1NK-9	0.921359	D1
R-1NK-1	RS-1NP-1	0.907767	D1
R-1NK-2	RS-1NP-1	0.835922	D1
R-1NK-3	RS-1NP-1	0.9	D1
R-1NK-4	RS-1NP-1	0.864078	D1
R-1NK-5	RS-1NP-1	0.84466	D1
R-1NK-6	RS-1NP-1	0.891262	D1
R-1NK-7	RS-1NP-1	0.866019	D1
R-1NK-8	RS-1NP-1	0.904854	D1
R-1NK-9	RS-1NP-1	0.921359	D1
R-1NP-1	RS-1NP-1	0.793204	D1
R-1NP-2	RS-1NP-1	0.78932	D1
R-1NP-3	RS-1NP-1	0.869903	D1
R-1NP-4	RS-1NP-1	0.808738	D1
R-1NP-5	RS-1NP-1	0.781553	D1
R-1NP-6	RS-1NP-1	0.84466	D1
R-1NP-7	RS-1NP-1	0.848544	D1
R-1NP-8	RS-1NP-1	0.819417	D1
R-1NP-9	RS-1NP-1	0.861165	D1
R-1NPK-1	RS-1NP-1	0.84466	D1
R-1NPK-2	RS-1NP-1	0.766019	D1
R-1NPK-3	RS-1NP-1	0.747573	D1
R-1NPK-4	RS-1NP-1	0.62233	D1
R-1NPK-5	RS-1NP-1	0.745631	D1
R-1NPK-6	RS-1NP-1	0.673786	D1
R-1NPK-7	RS-1NP-1	0.74466	D1
R-1NPK-8	RS-1NP-1	0.725243	D1
R-1NPK-9	RS-1NP-1	0.733981	D1
R-1PK-1	RS-1NP-1	0.918447	D1
R-1PK-2	RS-1NP-1	0.875728	D1
R-1PK-3	RS-1NP-1	0.814563	D1
R-1PK-4	RS-1NP-1	0.81068	D1
R-1PK-5	RS-1NP-1	0.73301	D1
R-1PK-6	RS-1NP-1	0.825243	D1
R-1PK-7	RS-1NP-1	0.864078	D1
R-1PK-8	RS-1NP-1	0.900971	D1
R-1PK-9	RS-1NP-1	0.923301	D1
R-1NK-1	RS-1NP-2	0.924272	D1
R-1NK-2	RS-1NP-2	0.858252	D1
R-1NK-3	RS-1NP-2	0.883495	D1
R-1NK-4	RS-1NP-2	0.893204	D1
R-1NK-5	RS-1NP-2	0.837864	D1
R-1NK-6	RS-1NP-2	0.871845	D1
R-1NK-7	RS-1NP-2	0.871845	D1
R-1NK-8	RS-1NP-2	0.886408	D1
R-1NK-9	RS-1NP-2	0.923301	D1
R-1NP-1	RS-1NP-2	0.806796	D1
R-1NP-2	RS-1NP-2	0.783495	D1
R-1NP-3	RS-1NP-2	0.87767	D1
R-1NP-4	RS-1NP-2	0.851456	D1
R-1NP-5	RS-1NP-2	0.81068	D1
R-1NP-6	RS-1NP-2	0.849515	D1
R-1NP-7	RS-1NP-2	0.848544	D1
R-1NP-8	RS-1NP-2	0.826214	D1
R-1NP-9	RS-1NP-2	0.859223	D1
R-1NPK-1	RS-1NP-2	0.849515	D1
R-1NPK-2	RS-1NP-2	0.826214	D1
R-1NPK-3	RS-1NP-2	0.81068	D1
R-1NPK-4	RS-1NP-2	0.743689	D1
R-1NPK-5	RS-1NP-2	0.797087	D1
R-1NPK-6	RS-1NP-2	0.729126	D1
R-1NPK-7	RS-1NP-2	0.784466	D1
R-1NPK-8	RS-1NP-2	0.780583	D1
R-1NPK-9	RS-1NP-2	0.761165	D1
R-1PK-1	RS-1NP-2	0.916505	D1
R-1PK-2	RS-1NP-2	0.875728	D1
R-1PK-3	RS-1NP-2	0.816505	D1
R-1PK-4	RS-1NP-2	0.827184	D1
R-1PK-5	RS-1NP-2	0.808738	D1
R-1PK-6	RS-1NP-2	0.82233	D1
R-1PK-7	RS-1NP-2	0.84466	D1
R-1PK-8	RS-1NP-2	0.887379	D1
R-1PK-9	RS-1NP-2	0.912621	D1
R-1NK-1	RS-1NP-3	0.92233	D1
R-1NK-2	RS-1NP-3	0.854369	D1
R-1NK-3	RS-1NP-3	0.895146	D1
R-1NK-4	RS-1NP-3	0.88835	D1
R-1NK-5	RS-1NP-3	0.863107	D1
R-1NK-6	RS-1NP-3	0.894175	D1
R-1NK-7	RS-1NP-3	0.880583	D1
R-1NK-8	RS-1NP-3	0.908738	D1
R-1NK-9	RS-1NP-3	0.903883	D1
R-1NP-1	RS-1NP-3	0.813592	D1
R-1NP-2	RS-1NP-3	0.803883	D1
R-1NP-3	RS-1NP-3	0.892233	D1
R-1NP-4	RS-1NP-3	0.857282	D1
R-1NP-5	RS-1NP-3	0.807767	D1
R-1NP-6	RS-1NP-3	0.871845	D1
R-1NP-7	RS-1NP-3	0.861165	D1
R-1NP-8	RS-1NP-3	0.824272	D1
R-1NP-9	RS-1NP-3	0.861165	D1
R-1NPK-1	RS-1NP-3	0.846602	D1
R-1NPK-2	RS-1NP-3	0.809709	D1
R-1NPK-3	RS-1NP-3	0.799029	D1
R-1NPK-4	RS-1NP-3	0.660194	D1
R-1NPK-5	RS-1NP-3	0.771845	D1
R-1NPK-6	RS-1NP-3	0.715534	D1
R-1NPK-7	RS-1NP-3	0.763107	D1
R-1NPK-8	RS-1NP-3	0.763107	D1
R-1NPK-9	RS-1NP-3	0.732039	D1
R-1PK-1	RS-1NP-3	0.898058	D1
R-1PK-2	RS-1NP-3	0.883495	D1
R-1PK-3	RS-1NP-3	0.823301	D1
R-1PK-4	RS-1NP-3	0.832039	D1
R-1PK-5	RS-1NP-3	0.752427	D1
R-1PK-6	RS-1NP-3	0.808738	D1
R-1PK-7	RS-1NP-3	0.858252	D1
R-1PK-8	RS-1NP-3	0.903883	D1
R-1PK-9	RS-1NP-3	0.93301	D1
R-1NK-1	RS-1NP-4	0.921359	D1
R-1NK-2	RS-1NP-4	0.843689	D1
R-1NK-3	RS-1NP-4	0.893204	D1
R-1NK-4	RS-1NP-4	0.887379	D1
R-1NK-5	RS-1NP-4	0.849515	D1
R-1NK-6	RS-1NP-4	0.9	D1
R-1NK-7	RS-1NP-4	0.866019	D1
R-1NK-8	RS-1NP-4	0.906796	D1
R-1NK-9	RS-1NP-4	0.903883	D1
R-1NP-1	RS-1NP-4	0.795146	D1
R-1NP-2	RS-1NP-4	0.798058	D1
R-1NP-3	RS-1NP-4	0.887379	D1
R-1NP-4	RS-1NP-4	0.840777	D1
R-1NP-5	RS-1NP-4	0.802913	D1
R-1NP-6	RS-1NP-4	0.85534	D1
R-1NP-7	RS-1NP-4	0.865049	D1
R-1NP-8	RS-1NP-4	0.831068	D1
R-1NP-9	RS-1NP-4	0.869903	D1
R-1NPK-1	RS-1NP-4	0.858252	D1
R-1NPK-2	RS-1NP-4	0.81068	D1
R-1NPK-3	RS-1NP-4	0.792233	D1
R-1NPK-4	RS-1NP-4	0.675728	D1
R-1NPK-5	RS-1NP-4	0.774757	D1
R-1NPK-6	RS-1NP-4	0.717476	D1
R-1NPK-7	RS-1NP-4	0.764078	D1
R-1NPK-8	RS-1NP-4	0.769903	D1
R-1NPK-9	RS-1NP-4	0.734951	D1
R-1PK-1	RS-1NP-4	0.916505	D1
R-1PK-2	RS-1NP-4	0.88932	D1
R-1PK-3	RS-1NP-4	0.813592	D1
R-1PK-4	RS-1NP-4	0.824272	D1
R-1PK-5	RS-1NP-4	0.738835	D1
R-1PK-6	RS-1NP-4	0.81068	D1
R-1PK-7	RS-1NP-4	0.863107	D1
R-1PK-8	RS-1NP-4	0.891262	D1
R-1PK-9	RS-1NP-4	0.930097	D1
R-1NK-1	RS-1NP-5	0.916505	D1
R-1NK-2	RS-1NP-5	0.864078	D1
R-1NK-3	RS-1NP-5	0.902913	D1
R-1NK-4	RS-1NP-5	0.874757	D1
R-1NK-5	RS-1NP-5	0.852427	D1
R-1NK-6	RS-1NP-5	0.890291	D1
R-1NK-7	RS-1NP-5	0.868932	D1
R-1NK-8	RS-1NP-5	0.912621	D1
R-1NK-9	RS-1NP-5	0.915534	D1
R-1NP-1	RS-1NP-5	0.808738	D1
R-1NP-2	RS-1NP-5	0.804854	D1
R-1NP-3	RS-1NP-5	0.884466	D1
R-1NP-4	RS-1NP-5	0.840777	D1
R-1NP-5	RS-1NP-5	0.78835	D1
R-1NP-6	RS-1NP-5	0.849515	D1
R-1NP-7	RS-1NP-5	0.850485	D1
R-1NP-8	RS-1NP-5	0.834951	D1
R-1NP-9	RS-1NP-5	0.857282	D1
R-1NPK-1	RS-1NP-5	0.839806	D1
R-1NPK-2	RS-1NP-5	0.785437	D1
R-1NPK-3	RS-1NP-5	0.783495	D1
R-1NPK-4	RS-1NP-5	0.701942	D1
R-1NPK-5	RS-1NP-5	0.763107	D1
R-1NPK-6	RS-1NP-5	0.700971	D1
R-1NPK-7	RS-1NP-5	0.778641	D1
R-1NPK-8	RS-1NP-5	0.73301	D1
R-1NPK-9	RS-1NP-5	0.739806	D1
R-1PK-1	RS-1NP-5	0.909709	D1
R-1PK-2	RS-1NP-5	0.885437	D1
R-1PK-3	RS-1NP-5	0.833981	D1
R-1PK-4	RS-1NP-5	0.82233	D1
R-1PK-5	RS-1NP-5	0.791262	D1
R-1PK-6	RS-1NP-5	0.849515	D1
R-1PK-7	RS-1NP-5	0.851456	D1
R-1PK-8	RS-1NP-5	0.913592	D1
R-1PK-9	RS-1NP-5	0.927184	D1
R-1NK-1	RS-1NP-6	0.918447	D1
R-1NK-2	RS-1NP-6	0.849515	D1
R-1NK-3	RS-1NP-6	0.893204	D1
R-1NK-4	RS-1NP-6	0.886408	D1
R-1NK-5	RS-1NP-6	0.843689	D1
R-1NK-6	RS-1NP-6	0.886408	D1
R-1NK-7	RS-1NP-6	0.863107	D1
R-1NK-8	RS-1NP-6	0.897087	D1
R-1NK-9	RS-1NP-6	0.92233	D1
R-1NP-1	RS-1NP-6	0.805825	D1
R-1NP-2	RS-1NP-6	0.800971	D1
R-1NP-3	RS-1NP-6	0.893204	D1
R-1NP-4	RS-1NP-6	0.856311	D1
R-1NP-5	RS-1NP-6	0.806796	D1
R-1NP-6	RS-1NP-6	0.852427	D1
R-1NP-7	RS-1NP-6	0.848544	D1
R-1NP-8	RS-1NP-6	0.826214	D1
R-1NP-9	RS-1NP-6	0.852427	D1
R-1NPK-1	RS-1NP-6	0.834951	D1
R-1NPK-2	RS-1NP-6	0.81165	D1
R-1NPK-3	RS-1NP-6	0.796117	D1
R-1NPK-4	RS-1NP-6	0.676699	D1
R-1NPK-5	RS-1NP-6	0.779612	D1
R-1NPK-6	RS-1NP-6	0.71165	D1
R-1NPK-7	RS-1NP-6	0.768932	D1
R-1NPK-8	RS-1NP-6	0.759223	D1
R-1NPK-9	RS-1NP-6	0.740777	D1
R-1PK-1	RS-1NP-6	0.914563	D1
R-1PK-2	RS-1NP-6	0.88932	D1
R-1PK-3	RS-1NP-6	0.828155	D1
R-1PK-4	RS-1NP-6	0.815534	D1
R-1PK-5	RS-1NP-6	0.756311	D1
R-1PK-6	RS-1NP-6	0.82233	D1
R-1PK-7	RS-1NP-6	0.853398	D1
R-1PK-8	RS-1NP-6	0.899029	D1
R-1PK-9	RS-1NP-6	0.933981	D1
R-1NK-1	RS-1NP-7	0.913592	D1
R-1NK-2	RS-1NP-7	0.852427	D1
R-1NK-3	RS-1NP-7	0.887379	D1
R-1NK-4	RS-1NP-7	0.885437	D1
R-1NK-5	RS-1NP-7	0.83301	D1
R-1NK-6	RS-1NP-7	0.869903	D1
R-1NK-7	RS-1NP-7	0.874757	D1
R-1NK-8	RS-1NP-7	0.895146	D1
R-1NK-9	RS-1NP-7	0.91165	D1
R-1NP-1	RS-1NP-7	0.798058	D1
R-1NP-2	RS-1NP-7	0.8	D1
R-1NP-3	RS-1NP-7	0.885437	D1
R-1NP-4	RS-1NP-7	0.846602	D1
R-1NP-5	RS-1NP-7	0.78835	D1
R-1NP-6	RS-1NP-7	0.834951	D1
R-1NP-7	RS-1NP-7	0.831068	D1
R-1NP-8	RS-1NP-7	0.808738	D1
R-1NP-9	RS-1NP-7	0.840777	D1
R-1NPK-1	RS-1NP-7	0.833981	D1
R-1NPK-2	RS-1NP-7	0.804854	D1
R-1NPK-3	RS-1NP-7	0.803883	D1
R-1NPK-4	RS-1NP-7	0.716505	D1
R-1NPK-5	RS-1NP-7	0.778641	D1
R-1NPK-6	RS-1NP-7	0.712621	D1
R-1NPK-7	RS-1NP-7	0.790291	D1
R-1NPK-8	RS-1NP-7	0.743689	D1
R-1NPK-9	RS-1NP-7	0.733981	D1
R-1PK-1	RS-1NP-7	0.908738	D1
R-1PK-2	RS-1NP-7	0.881553	D1
R-1PK-3	RS-1NP-7	0.816505	D1
R-1PK-4	RS-1NP-7	0.826214	D1
R-1PK-5	RS-1NP-7	0.817476	D1
R-1PK-6	RS-1NP-7	0.847573	D1
R-1PK-7	RS-1NP-7	0.864078	D1
R-1PK-8	RS-1NP-7	0.902913	D1
R-1PK-9	RS-1NP-7	0.931068	D1
R-1NK-1	RS-1NP-8	0.937864	D1
R-1NK-2	RS-1NP-8	0.878641	D1
R-1NK-3	RS-1NP-8	0.897087	D1
R-1NK-4	RS-1NP-8	0.892233	D1
R-1NK-5	RS-1NP-8	0.866019	D1
R-1NK-6	RS-1NP-8	0.899029	D1
R-1NK-7	RS-1NP-8	0.88835	D1
R-1NK-8	RS-1NP-8	0.920388	D1
R-1NK-9	RS-1NP-8	0.918447	D1
R-1NP-1	RS-1NP-8	0.821359	D1
R-1NP-2	RS-1NP-8	0.82233	D1
R-1NP-3	RS-1NP-8	0.881553	D1
R-1NP-4	RS-1NP-8	0.862136	D1
R-1NP-5	RS-1NP-8	0.823301	D1
R-1NP-6	RS-1NP-8	0.872816	D1
R-1NP-7	RS-1NP-8	0.876699	D1
R-1NP-8	RS-1NP-8	0.835922	D1
R-1NP-9	RS-1NP-8	0.872816	D1
R-1NPK-1	RS-1NP-8	0.863107	D1
R-1NPK-2	RS-1NP-8	0.816505	D1
R-1NPK-3	RS-1NP-8	0.816505	D1
R-1NPK-4	RS-1NP-8	0.695146	D1
R-1NPK-5	RS-1NP-8	0.790291	D1
R-1NPK-6	RS-1NP-8	0.720388	D1
R-1NPK-7	RS-1NP-8	0.77767	D1
R-1NPK-8	RS-1NP-8	0.782524	D1
R-1NPK-9	RS-1NP-8	0.760194	D1
R-1PK-1	RS-1NP-8	0.925243	D1
R-1PK-2	RS-1NP-8	0.917476	D1
R-1PK-3	RS-1NP-8	0.834951	D1
R-1PK-4	RS-1NP-8	0.856311	D1
R-1PK-5	RS-1NP-8	0.763107	D1
R-1PK-6	RS-1NP-8	0.835922	D1
R-1PK-7	RS-1NP-8	0.885437	D1
R-1PK-8	RS-1NP-8	0.918447	D1
R-1PK-9	RS-1NP-8	0.93301	D1
R-1NK-1	RS-1NP-9	0.912621	D1
R-1NK-2	RS-1NP-9	0.848544	D1
R-1NK-3	RS-1NP-9	0.891262	D1
R-1NK-4	RS-1NP-9	0.866019	D1
R-1NK-5	RS-1NP-9	0.832039	D1
R-1NK-6	RS-1NP-9	0.893204	D1
R-1NK-7	RS-1NP-9	0.856311	D1
R-1NK-8	RS-1NP-9	0.898058	D1
R-1NK-9	RS-1NP-9	0.91068	D1
R-1NP-1	RS-1NP-9	0.797087	D1
R-1NP-2	RS-1NP-9	0.795146	D1
R-1NP-3	RS-1NP-9	0.868932	D1
R-1NP-4	RS-1NP-9	0.814563	D1
R-1NP-5	RS-1NP-9	0.770874	D1
R-1NP-6	RS-1NP-9	0.84466	D1
R-1NP-7	RS-1NP-9	0.833981	D1
R-1NP-8	RS-1NP-9	0.805825	D1
R-1NP-9	RS-1NP-9	0.849515	D1
R-1NPK-1	RS-1NP-9	0.848544	D1
R-1NPK-2	RS-1NP-9	0.773786	D1
R-1NPK-3	RS-1NP-9	0.75534	D1
R-1NPK-4	RS-1NP-9	0.624272	D1
R-1NPK-5	RS-1NP-9	0.742718	D1
R-1NPK-6	RS-1NP-9	0.672816	D1
R-1NPK-7	RS-1NP-9	0.734951	D1
R-1NPK-8	RS-1NP-9	0.71165	D1
R-1NPK-9	RS-1NP-9	0.712621	D1
R-1PK-1	RS-1NP-9	0.901942	D1
R-1PK-2	RS-1NP-9	0.881553	D1
R-1PK-3	RS-1NP-9	0.825243	D1
R-1PK-4	RS-1NP-9	0.815534	D1
R-1PK-5	RS-1NP-9	0.742718	D1
R-1PK-6	RS-1NP-9	0.826214	D1
R-1PK-7	RS-1NP-9	0.874757	D1
R-1PK-8	RS-1NP-9	0.901942	D1
R-1PK-9	RS-1NP-9	0.927184	D1
R-1NK-1	RS-1NPK-1	0.891262	D1
R-1NK-2	RS-1NPK-1	0.836893	D1
R-1NK-3	RS-1NPK-1	0.884466	D1
R-1NK-4	RS-1NPK-1	0.841748	D1
R-1NK-5	RS-1NPK-1	0.818447	D1
R-1NK-6	RS-1NPK-1	0.862136	D1
R-1NK-7	RS-1NPK-1	0.848544	D1
R-1NK-8	RS-1NPK-1	0.894175	D1
R-1NK-9	RS-1NPK-1	0.9	D1
R-1NP-1	RS-1NPK-1	0.794175	D1
R-1NP-2	RS-1NPK-1	0.779612	D1
R-1NP-3	RS-1NPK-1	0.863107	D1
R-1NP-4	RS-1NPK-1	0.809709	D1
R-1NP-5	RS-1NPK-1	0.757282	D1
R-1NP-6	RS-1NPK-1	0.854369	D1
R-1NP-7	RS-1NPK-1	0.841748	D1
R-1NP-8	RS-1NPK-1	0.821359	D1
R-1NP-9	RS-1NPK-1	0.850485	D1
R-1NPK-1	RS-1NPK-1	0.781553	D1
R-1NPK-2	RS-1NPK-1	0.758252	D1
R-1NPK-3	RS-1NPK-1	0.751456	D1
R-1NPK-4	RS-1NPK-1	0.675728	D1
R-1NPK-5	RS-1NPK-1	0.719417	D1
R-1NPK-6	RS-1NPK-1	0.675728	D1
R-1NPK-7	RS-1NPK-1	0.748544	D1
R-1NPK-8	RS-1NPK-1	0.726214	D1
R-1NPK-9	RS-1NPK-1	0.726214	D1
R-1PK-1	RS-1NPK-1	0.887379	D1
R-1PK-2	RS-1NPK-1	0.854369	D1
R-1PK-3	RS-1NPK-1	0.793204	D1
R-1PK-4	RS-1NPK-1	0.785437	D1
R-1PK-5	RS-1NPK-1	0.772816	D1
R-1PK-6	RS-1NPK-1	0.823301	D1
R-1PK-7	RS-1NPK-1	0.805825	D1
R-1PK-8	RS-1NPK-1	0.880583	D1
R-1PK-9	RS-1NPK-1	0.916505	D1
R-1NK-1	RS-1NPK-2	0.902913	D1
R-1NK-2	RS-1NPK-2	0.850485	D1
R-1NK-3	RS-1NPK-2	0.892233	D1
R-1NK-4	RS-1NPK-2	0.854369	D1
R-1NK-5	RS-1NPK-2	0.835922	D1
R-1NK-6	RS-1NPK-2	0.884466	D1
R-1NK-7	RS-1NPK-2	0.863107	D1
R-1NK-8	RS-1NPK-2	0.904854	D1
R-1NK-9	RS-1NPK-2	0.914563	D1
R-1NP-1	RS-1NPK-2	0.803883	D1
R-1NP-2	RS-1NPK-2	0.800971	D1
R-1NP-3	RS-1NPK-2	0.868932	D1
R-1NP-4	RS-1NPK-2	0.813592	D1
R-1NP-5	RS-1NPK-2	0.773786	D1
R-1NP-6	RS-1NPK-2	0.852427	D1
R-1NP-7	RS-1NPK-2	0.849515	D1
R-1NP-8	RS-1NPK-2	0.825243	D1
R-1NP-9	RS-1NPK-2	0.86699	D1
R-1NPK-1	RS-1NPK-2	0.832039	D1
R-1NPK-2	RS-1NPK-2	0.727184	D1
R-1NPK-3	RS-1NPK-2	0.740777	D1
R-1NPK-4	RS-1NPK-2	0.659223	D1
R-1NPK-5	RS-1NPK-2	0.73301	D1
R-1NPK-6	RS-1NPK-2	0.670874	D1
R-1NPK-7	RS-1NPK-2	0.748544	D1
R-1NPK-8	RS-1NPK-2	0.716505	D1
R-1NPK-9	RS-1NPK-2	0.735922	D1
R-1PK-1	RS-1NPK-2	0.920388	D1
R-1PK-2	RS-1NPK-2	0.884466	D1
R-1PK-3	RS-1NPK-2	0.829126	D1
R-1PK-4	RS-1NPK-2	0.81068	D1
R-1PK-5	RS-1NPK-2	0.769903	D1
R-1PK-6	RS-1NPK-2	0.827184	D1
R-1PK-7	RS-1NPK-2	0.869903	D1
R-1PK-8	RS-1NPK-2	0.903883	D1
R-1PK-9	RS-1NPK-2	0.934951	D1
R-1NK-1	RS-1NPK-3	0.88932	D1
R-1NK-2	RS-1NPK-3	0.842718	D1
R-1NK-3	RS-1NPK-3	0.882524	D1
R-1NK-4	RS-1NPK-3	0.839806	D1
R-1NK-5	RS-1NPK-3	0.820388	D1
R-1NK-6	RS-1NPK-3	0.879612	D1
R-1NK-7	RS-1NPK-3	0.850485	D1
R-1NK-8	RS-1NPK-3	0.898058	D1
R-1NK-9	RS-1NPK-3	0.904854	D1
R-1NP-1	RS-1NPK-3	0.791262	D1
R-1NP-2	RS-1NPK-3	0.795146	D1
R-1NP-3	RS-1NPK-3	0.845631	D1
R-1NP-4	RS-1NPK-3	0.791262	D1
R-1NP-5	RS-1NPK-3	0.756311	D1
R-1NP-6	RS-1NPK-3	0.845631	D1
R-1NP-7	RS-1NPK-3	0.848544	D1
R-1NP-8	RS-1NPK-3	0.801942	D1
R-1NP-9	RS-1NPK-3	0.840777	D1
R-1NPK-1	RS-1NPK-3	0.820388	D1
R-1NPK-2	RS-1NPK-3	0.704854	D1
R-1NPK-3	RS-1NPK-3	0.700971	D1
R-1NPK-4	RS-1NPK-3	0.642718	D1
R-1NPK-5	RS-1NPK-3	0.708738	D1
R-1NPK-6	RS-1NPK-3	0.643689	D1
R-1NPK-7	RS-1NPK-3	0.721359	D1
R-1NPK-8	RS-1NPK-3	0.678641	D1
R-1NPK-9	RS-1NPK-3	0.712621	D1
R-1PK-1	RS-1NPK-3	0.903883	D1
R-1PK-2	RS-1NPK-3	0.880583	D1
R-1PK-3	RS-1NPK-3	0.805825	D1
R-1PK-4	RS-1NPK-3	0.77767	D1
R-1PK-5	RS-1NPK-3	0.76699	D1
R-1PK-6	RS-1NPK-3	0.836893	D1
R-1PK-7	RS-1NPK-3	0.849515	D1
R-1PK-8	RS-1NPK-3	0.896117	D1
R-1PK-9	RS-1NPK-3	0.929126	D1
R-1NK-1	RS-1NPK-4	0.898058	D1
R-1NK-2	RS-1NPK-4	0.847573	D1
R-1NK-3	RS-1NPK-4	0.88932	D1
R-1NK-4	RS-1NPK-4	0.849515	D1
R-1NK-5	RS-1NPK-4	0.816505	D1
R-1NK-6	RS-1NPK-4	0.890291	D1
R-1NK-7	RS-1NPK-4	0.850485	D1
R-1NK-8	RS-1NPK-4	0.905825	D1
R-1NK-9	RS-1NPK-4	0.898058	D1
R-1NP-1	RS-1NPK-4	0.807767	D1
R-1NP-2	RS-1NPK-4	0.791262	D1
R-1NP-3	RS-1NPK-4	0.861165	D1
R-1NP-4	RS-1NPK-4	0.805825	D1
R-1NP-5	RS-1NPK-4	0.76699	D1
R-1NP-6	RS-1NPK-4	0.847573	D1
R-1NP-7	RS-1NPK-4	0.831068	D1
R-1NP-8	RS-1NPK-4	0.832039	D1
R-1NP-9	RS-1NPK-4	0.853398	D1
R-1NPK-1	RS-1NPK-4	0.834951	D1
R-1NPK-2	RS-1NPK-4	0.73301	D1
R-1NPK-3	RS-1NPK-4	0.707767	D1
R-1NPK-4	RS-1NPK-4	0.673786	D1
R-1NPK-5	RS-1NPK-4	0.723301	D1
R-1NPK-6	RS-1NPK-4	0.649515	D1
R-1NPK-7	RS-1NPK-4	0.764078	D1
R-1NPK-8	RS-1NPK-4	0.675728	D1
R-1NPK-9	RS-1NPK-4	0.739806	D1
R-1PK-1	RS-1NPK-4	0.921359	D1
R-1PK-2	RS-1NPK-4	0.88932	D1
R-1PK-3	RS-1NPK-4	0.837864	D1
R-1PK-4	RS-1NPK-4	0.809709	D1
R-1PK-5	RS-1NPK-4	0.781553	D1
R-1PK-6	RS-1NPK-4	0.853398	D1
R-1PK-7	RS-1NPK-4	0.854369	D1
R-1PK-8	RS-1NPK-4	0.907767	D1
R-1PK-9	RS-1NPK-4	0.937864	D1
R-1NK-1	RS-1NPK-5	0.92233	D1
R-1NK-2	RS-1NPK-5	0.869903	D1
R-1NK-3	RS-1NPK-5	0.905825	D1
R-1NK-4	RS-1NPK-5	0.870874	D1
R-1NK-5	RS-1NPK-5	0.843689	D1
R-1NK-6	RS-1NPK-5	0.907767	D1
R-1NK-7	RS-1NPK-5	0.858252	D1
R-1NK-8	RS-1NPK-5	0.91068	D1
R-1NK-9	RS-1NPK-5	0.903883	D1
R-1NP-1	RS-1NPK-5	0.807767	D1
R-1NP-2	RS-1NPK-5	0.803883	D1
R-1NP-3	RS-1NPK-5	0.867961	D1
R-1NP-4	RS-1NPK-5	0.820388	D1
R-1NP-5	RS-1NPK-5	0.790291	D1
R-1NP-6	RS-1NPK-5	0.861165	D1
R-1NP-7	RS-1NPK-5	0.858252	D1
R-1NP-8	RS-1NPK-5	0.834951	D1
R-1NP-9	RS-1NPK-5	0.86699	D1
R-1NPK-1	RS-1NPK-5	0.848544	D1
R-1NPK-2	RS-1NPK-5	0.762136	D1
R-1NPK-3	RS-1NPK-5	0.740777	D1
R-1NPK-4	RS-1NPK-5	0.608738	D1
R-1NPK-5	RS-1NPK-5	0.734951	D1
R-1NPK-6	RS-1NPK-5	0.678641	D1
R-1NPK-7	RS-1NPK-5	0.742718	D1
R-1NPK-8	RS-1NPK-5	0.725243	D1
R-1NPK-9	RS-1NPK-5	0.690291	D1
R-1PK-1	RS-1NPK-5	0.931068	D1
R-1PK-2	RS-1NPK-5	0.894175	D1
R-1PK-3	RS-1NPK-5	0.831068	D1
R-1PK-4	RS-1NPK-5	0.821359	D1
R-1PK-5	RS-1NPK-5	0.75534	D1
R-1PK-6	RS-1NPK-5	0.815534	D1
R-1PK-7	RS-1NPK-5	0.87767	D1
R-1PK-8	RS-1NPK-5	0.907767	D1
R-1PK-9	RS-1NPK-5	0.937864	D1
R-1NK-1	RS-1NPK-6	0.894175	D1
R-1NK-2	RS-1NPK-6	0.838835	D1
R-1NK-3	RS-1NPK-6	0.894175	D1
R-1NK-4	RS-1NPK-6	0.859223	D1
R-1NK-5	RS-1NPK-6	0.815534	D1
R-1NK-6	RS-1NPK-6	0.859223	D1
R-1NK-7	RS-1NPK-6	0.856311	D1
R-1NK-8	RS-1NPK-6	0.890291	D1
R-1NK-9	RS-1NPK-6	0.923301	D1
R-1NP-1	RS-1NPK-6	0.782524	D1
R-1NP-2	RS-1NPK-6	0.759223	D1
R-1NP-3	RS-1NPK-6	0.864078	D1
R-1NP-4	RS-1NPK-6	0.804854	D1
R-1NP-5	RS-1NPK-6	0.763107	D1
R-1NP-6	RS-1NPK-6	0.841748	D1
R-1NP-7	RS-1NPK-6	0.852427	D1
R-1NP-8	RS-1NPK-6	0.837864	D1
R-1NP-9	RS-1NPK-6	0.851456	D1
R-1NPK-1	RS-1NPK-6	0.812621	D1
R-1NPK-2	RS-1NPK-6	0.759223	D1
R-1NPK-3	RS-1NPK-6	0.754369	D1
R-1NPK-4	RS-1NPK-6	0.698058	D1
R-1NPK-5	RS-1NPK-6	0.71165	D1
R-1NPK-6	RS-1NPK-6	0.694175	D1
R-1NPK-7	RS-1NPK-6	0.767961	D1
R-1NPK-8	RS-1NPK-6	0.709709	D1
R-1NPK-9	RS-1NPK-6	0.75534	D1
R-1PK-1	RS-1NPK-6	0.906796	D1
R-1PK-2	RS-1NPK-6	0.865049	D1
R-1PK-3	RS-1NPK-6	0.82233	D1
R-1PK-4	RS-1NPK-6	0.81068	D1
R-1PK-5	RS-1NPK-6	0.803883	D1
R-1PK-6	RS-1NPK-6	0.847573	D1
R-1PK-7	RS-1NPK-6	0.834951	D1
R-1PK-8	RS-1NPK-6	0.893204	D1
R-1PK-9	RS-1NPK-6	0.926214	D1
R-1NK-1	RS-1NPK-7	0.903883	D1
R-1NK-2	RS-1NPK-7	0.837864	D1
R-1NK-3	RS-1NPK-7	0.876699	D1
R-1NK-4	RS-1NPK-7	0.871845	D1
R-1NK-5	RS-1NPK-7	0.839806	D1
R-1NK-6	RS-1NPK-7	0.878641	D1
R-1NK-7	RS-1NPK-7	0.876699	D1
R-1NK-8	RS-1NPK-7	0.882524	D1
R-1NK-9	RS-1NPK-7	0.925243	D1
R-1NP-1	RS-1NPK-7	0.78932	D1
R-1NP-2	RS-1NPK-7	0.793204	D1
R-1NP-3	RS-1NPK-7	0.861165	D1
R-1NP-4	RS-1NPK-7	0.808738	D1
R-1NP-5	RS-1NPK-7	0.794175	D1
R-1NP-6	RS-1NPK-7	0.849515	D1
R-1NP-7	RS-1NPK-7	0.864078	D1
R-1NP-8	RS-1NPK-7	0.813592	D1
R-1NP-9	RS-1NPK-7	0.858252	D1
R-1NPK-1	RS-1NPK-7	0.841748	D1
R-1NPK-2	RS-1NPK-7	0.78835	D1
R-1NPK-3	RS-1NPK-7	0.771845	D1
R-1NPK-4	RS-1NPK-7	0.638835	D1
R-1NPK-5	RS-1NPK-7	0.748544	D1
R-1NPK-6	RS-1NPK-7	0.698058	D1
R-1NPK-7	RS-1NPK-7	0.737864	D1
R-1NPK-8	RS-1NPK-7	0.76699	D1
R-1NPK-9	RS-1NPK-7	0.713592	D1
R-1PK-1	RS-1NPK-7	0.896117	D1
R-1PK-2	RS-1NPK-7	0.868932	D1
R-1PK-3	RS-1NPK-7	0.802913	D1
R-1PK-4	RS-1NPK-7	0.801942	D1
R-1PK-5	RS-1NPK-7	0.728155	D1
R-1PK-6	RS-1NPK-7	0.804854	D1
R-1PK-7	RS-1NPK-7	0.847573	D1
R-1PK-8	RS-1NPK-7	0.886408	D1
R-1PK-9	RS-1NPK-7	0.916505	D1
R-1NK-1	RS-1NPK-8	0.900971	D1
R-1NK-2	RS-1NPK-8	0.854369	D1
R-1NK-3	RS-1NPK-8	0.893204	D1
R-1NK-4	RS-1NPK-8	0.842718	D1
R-1NK-5	RS-1NPK-8	0.821359	D1
R-1NK-6	RS-1NPK-8	0.88932	D1
R-1NK-7	RS-1NPK-8	0.857282	D1
R-1NK-8	RS-1NPK-8	0.906796	D1
R-1NK-9	RS-1NPK-8	0.909709	D1
R-1NP-1	RS-1NPK-8	0.797087	D1
R-1NP-2	RS-1NPK-8	0.807767	D1
R-1NP-3	RS-1NPK-8	0.849515	D1
R-1NP-4	RS-1NPK-8	0.800971	D1
R-1NP-5	RS-1NPK-8	0.771845	D1
R-1NP-6	RS-1NPK-8	0.861165	D1
R-1NP-7	RS-1NPK-8	0.846602	D1
R-1NP-8	RS-1NPK-8	0.828155	D1
R-1NP-9	RS-1NPK-8	0.840777	D1
R-1NPK-1	RS-1NPK-8	0.827184	D1
R-1NPK-2	RS-1NPK-8	0.728155	D1
R-1NPK-3	RS-1NPK-8	0.725243	D1
R-1NPK-4	RS-1NPK-8	0.671845	D1
R-1NPK-5	RS-1NPK-8	0.727184	D1
R-1NPK-6	RS-1NPK-8	0.675728	D1
R-1NPK-7	RS-1NPK-8	0.750485	D1
R-1NPK-8	RS-1NPK-8	0.679612	D1
R-1NPK-9	RS-1NPK-8	0.737864	D1
R-1PK-1	RS-1NPK-8	0.918447	D1
R-1PK-2	RS-1NPK-8	0.902913	D1
R-1PK-3	RS-1NPK-8	0.842718	D1
R-1PK-4	RS-1NPK-8	0.8	D1
R-1PK-5	RS-1NPK-8	0.785437	D1
R-1PK-6	RS-1NPK-8	0.859223	D1
R-1PK-7	RS-1NPK-8	0.867961	D1
R-1PK-8	RS-1NPK-8	0.916505	D1
R-1PK-9	RS-1NPK-8	0.940777	D1
R-1NK-1	RS-1NPK-9	0.905825	D1
R-1NK-2	RS-1NPK-9	0.848544	D1
R-1NK-3	RS-1NPK-9	0.893204	D1
R-1NK-4	RS-1NPK-9	0.874757	D1
R-1NK-5	RS-1NPK-9	0.845631	D1
R-1NK-6	RS-1NPK-9	0.88932	D1
R-1NK-7	RS-1NPK-9	0.859223	D1
R-1NK-8	RS-1NPK-9	0.901942	D1
R-1NK-9	RS-1NPK-9	0.881553	D1
R-1NP-1	RS-1NPK-9	0.801942	D1
R-1NP-2	RS-1NPK-9	0.8	D1
R-1NP-3	RS-1NPK-9	0.872816	D1
R-1NP-4	RS-1NPK-9	0.817476	D1
R-1NP-5	RS-1NPK-9	0.785437	D1
R-1NP-6	RS-1NPK-9	0.854369	D1
R-1NP-7	RS-1NPK-9	0.847573	D1
R-1NP-8	RS-1NPK-9	0.820388	D1
R-1NP-9	RS-1NPK-9	0.859223	D1
R-1NPK-1	RS-1NPK-9	0.849515	D1
R-1NPK-2	RS-1NPK-9	0.785437	D1
R-1NPK-3	RS-1NPK-9	0.784466	D1
R-1NPK-4	RS-1NPK-9	0.627184	D1
R-1NPK-5	RS-1NPK-9	0.731068	D1
R-1NPK-6	RS-1NPK-9	0.686408	D1
R-1NPK-7	RS-1NPK-9	0.738835	D1
R-1NPK-8	RS-1NPK-9	0.736893	D1
R-1NPK-9	RS-1NPK-9	0.68835	D1
R-1PK-1	RS-1NPK-9	0.909709	D1
R-1PK-2	RS-1NPK-9	0.900971	D1
R-1PK-3	RS-1NPK-9	0.819417	D1
R-1PK-4	RS-1NPK-9	0.825243	D1
R-1PK-5	RS-1NPK-9	0.765049	D1
R-1PK-6	RS-1NPK-9	0.830097	D1
R-1PK-7	RS-1NPK-9	0.86699	D1
R-1PK-8	RS-1NPK-9	0.904854	D1
R-1PK-9	RS-1NPK-9	0.929126	D1
R-1NK-1	RS-1PK-1	0.909709	D1
R-1NK-2	RS-1PK-1	0.854369	D1
R-1NK-3	RS-1PK-1	0.884466	D1
R-1NK-4	RS-1PK-1	0.917476	D1
R-1NK-5	RS-1PK-1	0.872816	D1
R-1NK-6	RS-1PK-1	0.874757	D1
R-1NK-7	RS-1PK-1	0.884466	D1
R-1NK-8	RS-1PK-1	0.883495	D1
R-1NK-9	RS-1PK-1	0.924272	D1
R-1NP-1	RS-1PK-1	0.806796	D1
R-1NP-2	RS-1PK-1	0.801942	D1
R-1NP-3	RS-1PK-1	0.906796	D1
R-1NP-4	RS-1PK-1	0.875728	D1
R-1NP-5	RS-1PK-1	0.845631	D1
R-1NP-6	RS-1PK-1	0.862136	D1
R-1NP-7	RS-1PK-1	0.879612	D1
R-1NP-8	RS-1PK-1	0.842718	D1
R-1NP-9	RS-1PK-1	0.9	D1
R-1NPK-1	RS-1PK-1	0.86699	D1
R-1NPK-2	RS-1PK-1	0.865049	D1
R-1NPK-3	RS-1PK-1	0.86699	D1
R-1NPK-4	RS-1PK-1	0.76699	D1
R-1NPK-5	RS-1PK-1	0.842718	D1
R-1NPK-6	RS-1PK-1	0.769903	D1
R-1NPK-7	RS-1PK-1	0.81165	D1
R-1NPK-8	RS-1PK-1	0.866019	D1
R-1NPK-9	RS-1PK-1	0.795146	D1
R-1PK-1	RS-1PK-1	0.860194	D1
R-1PK-2	RS-1PK-1	0.836893	D1
R-1PK-3	RS-1PK-1	0.783495	D1
R-1PK-4	RS-1PK-1	0.803883	D1
R-1PK-5	RS-1PK-1	0.800971	D1
R-1PK-6	RS-1PK-1	0.787379	D1
R-1PK-7	RS-1PK-1	0.825243	D1
R-1PK-8	RS-1PK-1	0.854369	D1
R-1PK-9	RS-1PK-1	0.879612	D1
R-1NK-1	RS-1PK-2	0.905825	D1
R-1NK-2	RS-1PK-2	0.838835	D1
R-1NK-3	RS-1PK-2	0.87767	D1
R-1NK-4	RS-1PK-2	0.901942	D1
R-1NK-5	RS-1PK-2	0.860194	D1
R-1NK-6	RS-1PK-2	0.874757	D1
R-1NK-7	RS-1PK-2	0.860194	D1
R-1NK-8	RS-1PK-2	0.874757	D1
R-1NK-9	RS-1PK-2	0.925243	D1
R-1NP-1	RS-1PK-2	0.81068	D1
R-1NP-2	RS-1PK-2	0.808738	D1
R-1NP-3	RS-1PK-2	0.909709	D1
R-1NP-4	RS-1PK-2	0.881553	D1
R-1NP-5	RS-1PK-2	0.829126	D1
R-1NP-6	RS-1PK-2	0.846602	D1
R-1NP-7	RS-1PK-2	0.872816	D1
R-1NP-8	RS-1PK-2	0.849515	D1
R-1NP-9	RS-1PK-2	0.878641	D1
R-1NPK-1	RS-1PK-2	0.840777	D1
R-1NPK-2	RS-1PK-2	0.848544	D1
R-1NPK-3	RS-1PK-2	0.854369	D1
R-1NPK-4	RS-1PK-2	0.8	D1
R-1NPK-5	RS-1PK-2	0.819417	D1
R-1NPK-6	RS-1PK-2	0.775728	D1
R-1NPK-7	RS-1PK-2	0.843689	D1
R-1NPK-8	RS-1PK-2	0.837864	D1
R-1NPK-9	RS-1PK-2	0.82233	D1
R-1PK-1	RS-1PK-2	0.874757	D1
R-1PK-2	RS-1PK-2	0.829126	D1
R-1PK-3	RS-1PK-2	0.790291	D1
R-1PK-4	RS-1PK-2	0.803883	D1
R-1PK-5	RS-1PK-2	0.823301	D1
R-1PK-6	RS-1PK-2	0.825243	D1
R-1PK-7	RS-1PK-2	0.807767	D1
R-1PK-8	RS-1PK-2	0.861165	D1
R-1PK-9	RS-1PK-2	0.897087	D1
R-1NK-1	RS-1PK-3	0.920388	D1
R-1NK-2	RS-1PK-3	0.849515	D1
R-1NK-3	RS-1PK-3	0.894175	D1
R-1NK-4	RS-1PK-3	0.905825	D1
R-1NK-5	RS-1PK-3	0.86699	D1
R-1NK-6	RS-1PK-3	0.893204	D1
R-1NK-7	RS-1PK-3	0.86699	D1
R-1NK-8	RS-1PK-3	0.86699	D1
R-1NK-9	RS-1PK-3	0.912621	D1
R-1NP-1	RS-1PK-3	0.817476	D1
R-1NP-2	RS-1PK-3	0.807767	D1
R-1NP-3	RS-1PK-3	0.890291	D1
R-1NP-4	RS-1PK-3	0.851456	D1
R-1NP-5	RS-1PK-3	0.84466	D1
R-1NP-6	RS-1PK-3	0.865049	D1
R-1NP-7	RS-1PK-3	0.884466	D1
R-1NP-8	RS-1PK-3	0.865049	D1
R-1NP-9	RS-1PK-3	0.880583	D1
R-1NPK-1	RS-1PK-3	0.84466	D1
R-1NPK-2	RS-1PK-3	0.817476	D1
R-1NPK-3	RS-1PK-3	0.824272	D1
R-1NPK-4	RS-1PK-3	0.765049	D1
R-1NPK-5	RS-1PK-3	0.796117	D1
R-1NPK-6	RS-1PK-3	0.743689	D1
R-1NPK-7	RS-1PK-3	0.768932	D1
R-1NPK-8	RS-1PK-3	0.827184	D1
R-1NPK-9	RS-1PK-3	0.763107	D1
R-1PK-1	RS-1PK-3	0.866019	D1
R-1PK-2	RS-1PK-3	0.843689	D1
R-1PK-3	RS-1PK-3	0.794175	D1
R-1PK-4	RS-1PK-3	0.790291	D1
R-1PK-5	RS-1PK-3	0.787379	D1
R-1PK-6	RS-1PK-3	0.791262	D1
R-1PK-7	RS-1PK-3	0.802913	D1
R-1PK-8	RS-1PK-3	0.875728	D1
R-1PK-9	RS-1PK-3	0.912621	D1
R-1NK-1	RS-1PK-4	0.91068	D1
R-1NK-2	RS-1PK-4	0.845631	D1
R-1NK-3	RS-1PK-4	0.873786	D1
R-1NK-4	RS-1PK-4	0.890291	D1
R-1NK-5	RS-1PK-4	0.866019	D1
R-1NK-6	RS-1PK-4	0.882524	D1
R-1NK-7	RS-1PK-4	0.861165	D1
R-1NK-8	RS-1PK-4	0.863107	D1
R-1NK-9	RS-1PK-4	0.912621	D1
R-1NP-1	RS-1PK-4	0.803883	D1
R-1NP-2	RS-1PK-4	0.797087	D1
R-1NP-3	RS-1PK-4	0.894175	D1
R-1NP-4	RS-1PK-4	0.870874	D1
R-1NP-5	RS-1PK-4	0.834951	D1
R-1NP-6	RS-1PK-4	0.838835	D1
R-1NP-7	RS-1PK-4	0.881553	D1
R-1NP-8	RS-1PK-4	0.842718	D1
R-1NP-9	RS-1PK-4	0.882524	D1
R-1NPK-1	RS-1PK-4	0.856311	D1
R-1NPK-2	RS-1PK-4	0.838835	D1
R-1NPK-3	RS-1PK-4	0.838835	D1
R-1NPK-4	RS-1PK-4	0.76699	D1
R-1NPK-5	RS-1PK-4	0.821359	D1
R-1NPK-6	RS-1PK-4	0.76699	D1
R-1NPK-7	RS-1PK-4	0.809709	D1
R-1NPK-8	RS-1PK-4	0.847573	D1
R-1NPK-9	RS-1PK-4	0.800971	D1
R-1PK-1	RS-1PK-4	0.851456	D1
R-1PK-2	RS-1PK-4	0.839806	D1
R-1PK-3	RS-1PK-4	0.775728	D1
R-1PK-4	RS-1PK-4	0.8	D1
R-1PK-5	RS-1PK-4	0.799029	D1
R-1PK-6	RS-1PK-4	0.786408	D1
R-1PK-7	RS-1PK-4	0.808738	D1
R-1PK-8	RS-1PK-4	0.850485	D1
R-1PK-9	RS-1PK-4	0.895146	D1
R-1NK-1	RS-1PK-5	0.909709	D1
R-1NK-2	RS-1PK-5	0.849515	D1
R-1NK-3	RS-1PK-5	0.884466	D1
R-1NK-4	RS-1PK-5	0.905825	D1
R-1NK-5	RS-1PK-5	0.858252	D1
R-1NK-6	RS-1PK-5	0.86699	D1
R-1NK-7	RS-1PK-5	0.880583	D1
R-1NK-8	RS-1PK-5	0.885437	D1
R-1NK-9	RS-1PK-5	0.91165	D1
R-1NP-1	RS-1PK-5	0.81165	D1
R-1NP-2	RS-1PK-5	0.807767	D1
R-1NP-3	RS-1PK-5	0.898058	D1
R-1NP-4	RS-1PK-5	0.870874	D1
R-1NP-5	RS-1PK-5	0.85534	D1
R-1NP-6	RS-1PK-5	0.862136	D1
R-1NP-7	RS-1PK-5	0.875728	D1
R-1NP-8	RS-1PK-5	0.84466	D1
R-1NP-9	RS-1PK-5	0.887379	D1
R-1NPK-1	RS-1PK-5	0.858252	D1
R-1NPK-2	RS-1PK-5	0.857282	D1
R-1NPK-3	RS-1PK-5	0.860194	D1
R-1NPK-4	RS-1PK-5	0.771845	D1
R-1NPK-5	RS-1PK-5	0.831068	D1
R-1NPK-6	RS-1PK-5	0.770874	D1
R-1NPK-7	RS-1PK-5	0.805825	D1
R-1NPK-8	RS-1PK-5	0.850485	D1
R-1NPK-9	RS-1PK-5	0.797087	D1
R-1PK-1	RS-1PK-5	0.866019	D1
R-1PK-2	RS-1PK-5	0.827184	D1
R-1PK-3	RS-1PK-5	0.779612	D1
R-1PK-4	RS-1PK-5	0.809709	D1
R-1PK-5	RS-1PK-5	0.784466	D1
R-1PK-6	RS-1PK-5	0.797087	D1
R-1PK-7	RS-1PK-5	0.821359	D1
R-1PK-8	RS-1PK-5	0.862136	D1
R-1PK-9	RS-1PK-5	0.88932	D1
R-1NK-1	RS-1PK-6	0.916505	D1
R-1NK-2	RS-1PK-6	0.84466	D1
R-1NK-3	RS-1PK-6	0.885437	D1
R-1NK-4	RS-1PK-6	0.91165	D1
R-1NK-5	RS-1PK-6	0.858252	D1
R-1NK-6	RS-1PK-6	0.870874	D1
R-1NK-7	RS-1PK-6	0.882524	D1
R-1NK-8	RS-1PK-6	0.88835	D1
R-1NK-9	RS-1PK-6	0.908738	D1
R-1NP-1	RS-1PK-6	0.807767	D1
R-1NP-2	RS-1PK-6	0.808738	D1
R-1NP-3	RS-1PK-6	0.899029	D1
R-1NP-4	RS-1PK-6	0.880583	D1
R-1NP-5	RS-1PK-6	0.839806	D1
R-1NP-6	RS-1PK-6	0.873786	D1
R-1NP-7	RS-1PK-6	0.892233	D1
R-1NP-8	RS-1PK-6	0.858252	D1
R-1NP-9	RS-1PK-6	0.892233	D1
R-1NPK-1	RS-1PK-6	0.858252	D1
R-1NPK-2	RS-1PK-6	0.851456	D1
R-1NPK-3	RS-1PK-6	0.851456	D1
R-1NPK-4	RS-1PK-6	0.747573	D1
R-1NPK-5	RS-1PK-6	0.825243	D1
R-1NPK-6	RS-1PK-6	0.764078	D1
R-1NPK-7	RS-1PK-6	0.81165	D1
R-1NPK-8	RS-1PK-6	0.840777	D1
R-1NPK-9	RS-1PK-6	0.791262	D1
R-1PK-1	RS-1PK-6	0.88835	D1
R-1PK-2	RS-1PK-6	0.838835	D1
R-1PK-3	RS-1PK-6	0.779612	D1
R-1PK-4	RS-1PK-6	0.804854	D1
R-1PK-5	RS-1PK-6	0.792233	D1
R-1PK-6	RS-1PK-6	0.783495	D1
R-1PK-7	RS-1PK-6	0.825243	D1
R-1PK-8	RS-1PK-6	0.87767	D1
R-1PK-9	RS-1PK-6	0.908738	D1
R-1NK-1	RS-1PK-7	0.894175	D1
R-1NK-2	RS-1PK-7	0.826214	D1
R-1NK-3	RS-1PK-7	0.881553	D1
R-1NK-4	RS-1PK-7	0.884466	D1
R-1NK-5	RS-1PK-7	0.839806	D1
R-1NK-6	RS-1PK-7	0.86699	D1
R-1NK-7	RS-1PK-7	0.863107	D1
R-1NK-8	RS-1PK-7	0.870874	D1
R-1NK-9	RS-1PK-7	0.908738	D1
R-1NP-1	RS-1PK-7	0.81068	D1
R-1NP-2	RS-1PK-7	0.799029	D1
R-1NP-3	RS-1PK-7	0.873786	D1
R-1NP-4	RS-1PK-7	0.841748	D1
R-1NP-5	RS-1PK-7	0.81165	D1
R-1NP-6	RS-1PK-7	0.866019	D1
R-1NP-7	RS-1PK-7	0.863107	D1
R-1NP-8	RS-1PK-7	0.839806	D1
R-1NP-9	RS-1PK-7	0.861165	D1
R-1NPK-1	RS-1PK-7	0.823301	D1
R-1NPK-2	RS-1PK-7	0.778641	D1
R-1NPK-3	RS-1PK-7	0.776699	D1
R-1NPK-4	RS-1PK-7	0.733981	D1
R-1NPK-5	RS-1PK-7	0.763107	D1
R-1NPK-6	RS-1PK-7	0.700971	D1
R-1NPK-7	RS-1PK-7	0.746602	D1
R-1NPK-8	RS-1PK-7	0.784466	D1
R-1NPK-9	RS-1PK-7	0.74466	D1
R-1PK-1	RS-1PK-7	0.870874	D1
R-1PK-2	RS-1PK-7	0.839806	D1
R-1PK-3	RS-1PK-7	0.787379	D1
R-1PK-4	RS-1PK-7	0.765049	D1
R-1PK-5	RS-1PK-7	0.767961	D1
R-1PK-6	RS-1PK-7	0.790291	D1
R-1PK-7	RS-1PK-7	0.8	D1
R-1PK-8	RS-1PK-7	0.87767	D1
R-1PK-9	RS-1PK-7	0.903883	D1
R-1NK-1	RS-1PK-8	0.902913	D1
R-1NK-2	RS-1PK-8	0.84466	D1
R-1NK-3	RS-1PK-8	0.892233	D1
R-1NK-4	RS-1PK-8	0.901942	D1
R-1NK-5	RS-1PK-8	0.851456	D1
R-1NK-6	RS-1PK-8	0.893204	D1
R-1NK-7	RS-1PK-8	0.870874	D1
R-1NK-8	RS-1PK-8	0.894175	D1
R-1NK-9	RS-1PK-8	0.91068	D1
R-1NP-1	RS-1PK-8	0.829126	D1
R-1NP-2	RS-1PK-8	0.821359	D1
R-1NP-3	RS-1PK-8	0.901942	D1
R-1NP-4	RS-1PK-8	0.853398	D1
R-1NP-5	RS-1PK-8	0.836893	D1
R-1NP-6	RS-1PK-8	0.878641	D1
R-1NP-7	RS-1PK-8	0.880583	D1
R-1NP-8	RS-1PK-8	0.841748	D1
R-1NP-9	RS-1PK-8	0.879612	D1
R-1NPK-1	RS-1PK-8	0.845631	D1
R-1NPK-2	RS-1PK-8	0.832039	D1
R-1NPK-3	RS-1PK-8	0.82233	D1
R-1NPK-4	RS-1PK-8	0.769903	D1
R-1NPK-5	RS-1PK-8	0.805825	D1
R-1NPK-6	RS-1PK-8	0.750485	D1
R-1NPK-7	RS-1PK-8	0.793204	D1
R-1NPK-8	RS-1PK-8	0.816505	D1
R-1NPK-9	RS-1PK-8	0.784466	D1
R-1PK-1	RS-1PK-8	0.890291	D1
R-1PK-2	RS-1PK-8	0.868932	D1
R-1PK-3	RS-1PK-8	0.795146	D1
R-1PK-4	RS-1PK-8	0.812621	D1
R-1PK-5	RS-1PK-8	0.81165	D1
R-1PK-6	RS-1PK-8	0.820388	D1
R-1PK-7	RS-1PK-8	0.831068	D1
R-1PK-8	RS-1PK-8	0.893204	D1
R-1PK-9	RS-1PK-8	0.91165	D1
R-1NK-1	RS-1PK-9	0.893204	D1
R-1NK-2	RS-1PK-9	0.845631	D1
R-1NK-3	RS-1PK-9	0.885437	D1
R-1NK-4	RS-1PK-9	0.88932	D1
R-1NK-5	RS-1PK-9	0.860194	D1
R-1NK-6	RS-1PK-9	0.868932	D1
R-1NK-7	RS-1PK-9	0.874757	D1
R-1NK-8	RS-1PK-9	0.881553	D1
R-1NK-9	RS-1PK-9	0.91165	D1
R-1NP-1	RS-1PK-9	0.815534	D1
R-1NP-2	RS-1PK-9	0.803883	D1
R-1NP-3	RS-1PK-9	0.903883	D1
R-1NP-4	RS-1PK-9	0.868932	D1
R-1NP-5	RS-1PK-9	0.831068	D1
R-1NP-6	RS-1PK-9	0.864078	D1
R-1NP-7	RS-1PK-9	0.875728	D1
R-1NP-8	RS-1PK-9	0.847573	D1
R-1NP-9	RS-1PK-9	0.87767	D1
R-1NPK-1	RS-1PK-9	0.841748	D1
R-1NPK-2	RS-1PK-9	0.850485	D1
R-1NPK-3	RS-1PK-9	0.851456	D1
R-1NPK-4	RS-1PK-9	0.766019	D1
R-1NPK-5	RS-1PK-9	0.797087	D1
R-1NPK-6	RS-1PK-9	0.763107	D1
R-1NPK-7	RS-1PK-9	0.794175	D1
R-1NPK-8	RS-1PK-9	0.827184	D1
R-1NPK-9	RS-1PK-9	0.784466	D1
R-1PK-1	RS-1PK-9	0.879612	D1
R-1PK-2	RS-1PK-9	0.835922	D1
R-1PK-3	RS-1PK-9	0.77767	D1
R-1PK-4	RS-1PK-9	0.809709	D1
R-1PK-5	RS-1PK-9	0.801942	D1
R-1PK-6	RS-1PK-9	0.796117	D1
R-1PK-7	RS-1PK-9	0.809709	D1
R-1PK-8	RS-1PK-9	0.867961	D1
R-1PK-9	RS-1PK-9	0.898058	D1
R-2NK-1	RS-2NK-1	0.77767	D4
R-2NK-2	RS-2NK-1	0.904854	D4
R-2NK-3	RS-2NK-1	0.867961	D4
R-2NK-4	RS-2NK-1	0.769903	D4
R-2NK-5	RS-2NK-1	0.823301	D4
R-2NK-6	RS-2NK-1	0.823301	D4
R-2NK-7	RS-2NK-1	0.874757	D4
R-2NK-8	RS-2NK-1	0.78932	D4
R-2NK-9	RS-2NK-1	0.950485	D4
R-2NP-1	RS-2NK-1	0.908738	D4
R-2NP-2	RS-2NK-1	0.900971	D4
R-2NP-3	RS-2NK-1	0.932039	D4
R-2NP-4	RS-2NK-1	0.847573	D4
R-2NP-5	RS-2NK-1	0.93301	D4
R-2NP-6	RS-2NK-1	0.896117	D4
R-2NP-7	RS-2NK-1	0.904854	D4
R-2NP-8	RS-2NK-1	0.927184	D4
R-2NP-9	RS-2NK-1	0.915534	D4
R-2NPK-1	RS-2NK-1	0.898058	D4
R-2NPK-3	RS-2NK-1	0.853398	D4
R-2NPK-4	RS-2NK-1	0.933981	D4
R-2NPK-5	RS-2NK-1	0.93301	D4
R-2NPK-6	RS-2NK-1	0.88932	D4
R-2NPK-7	RS-2NK-1	0.914563	D4
R-2NPK-9	RS-2NK-1	0.830097	D4
R-2PK-1	RS-2NK-1	0.893204	D4
R-2PK-2	RS-2NK-1	0.820388	D4
R-2PK-3	RS-2NK-1	0.902913	D4
R-2PK-4	RS-2NK-1	0.880583	D4
R-2PK-5	RS-2NK-1	0.902913	D4
R-2PK-6	RS-2NK-1	0.901942	D4
R-2PK-7	RS-2NK-1	0.781553	D4
R-2PK-8	RS-2NK-1	0.863107	D4
R-2PK-9	RS-2NK-1	0.859223	D4
R-2NK-1	RS-2NK-2	0.787379	D4
R-2NK-2	RS-2NK-2	0.892233	D4
R-2NK-3	RS-2NK-2	0.858252	D4
R-2NK-4	RS-2NK-2	0.77767	D4
R-2NK-5	RS-2NK-2	0.798058	D4
R-2NK-6	RS-2NK-2	0.809709	D4
R-2NK-7	RS-2NK-2	0.864078	D4
R-2NK-8	RS-2NK-2	0.796117	D4
R-2NK-9	RS-2NK-2	0.939806	D4
R-2NP-1	RS-2NK-2	0.904854	D4
R-2NP-2	RS-2NK-2	0.86699	D4
R-2NP-3	RS-2NK-2	0.92233	D4
R-2NP-4	RS-2NK-2	0.866019	D4
R-2NP-5	RS-2NK-2	0.929126	D4
R-2NP-6	RS-2NK-2	0.886408	D4
R-2NP-7	RS-2NK-2	0.897087	D4
R-2NP-8	RS-2NK-2	0.919417	D4
R-2NP-9	RS-2NK-2	0.905825	D4
R-2NPK-1	RS-2NK-2	0.897087	D4
R-2NPK-3	RS-2NK-2	0.853398	D4
R-2NPK-4	RS-2NK-2	0.94466	D4
R-2NPK-5	RS-2NK-2	0.918447	D4
R-2NPK-6	RS-2NK-2	0.88835	D4
R-2NPK-7	RS-2NK-2	0.914563	D4
R-2NPK-9	RS-2NK-2	0.835922	D4
R-2PK-1	RS-2NK-2	0.891262	D4
R-2PK-2	RS-2NK-2	0.831068	D4
R-2PK-3	RS-2NK-2	0.907767	D4
R-2PK-4	RS-2NK-2	0.882524	D4
R-2PK-5	RS-2NK-2	0.904854	D4
R-2PK-6	RS-2NK-2	0.899029	D4
R-2PK-7	RS-2NK-2	0.790291	D4
R-2PK-8	RS-2NK-2	0.883495	D4
R-2PK-9	RS-2NK-2	0.860194	D4
R-2NK-1	RS-2NK-3	0.780583	D4
R-2NK-2	RS-2NK-3	0.9	D4
R-2NK-3	RS-2NK-3	0.867961	D4
R-2NK-4	RS-2NK-3	0.757282	D4
R-2NK-5	RS-2NK-3	0.802913	D4
R-2NK-6	RS-2NK-3	0.793204	D4
R-2NK-7	RS-2NK-3	0.866019	D4
R-2NK-8	RS-2NK-3	0.776699	D4
R-2NK-9	RS-2NK-3	0.92233	D4
R-2NP-1	RS-2NK-3	0.902913	D4
R-2NP-2	RS-2NK-3	0.872816	D4
R-2NP-3	RS-2NK-3	0.943689	D4
R-2NP-4	RS-2NK-3	0.85534	D4
R-2NP-5	RS-2NK-3	0.938835	D4
R-2NP-6	RS-2NK-3	0.88932	D4
R-2NP-7	RS-2NK-3	0.894175	D4
R-2NP-8	RS-2NK-3	0.925243	D4
R-2NP-9	RS-2NK-3	0.908738	D4
R-2NPK-1	RS-2NK-3	0.885437	D4
R-2NPK-3	RS-2NK-3	0.876699	D4
R-2NPK-4	RS-2NK-3	0.920388	D4
R-2NPK-5	RS-2NK-3	0.912621	D4
R-2NPK-6	RS-2NK-3	0.872816	D4
R-2NPK-7	RS-2NK-3	0.898058	D4
R-2NPK-9	RS-2NK-3	0.808738	D4
R-2PK-1	RS-2NK-3	0.87767	D4
R-2PK-2	RS-2NK-3	0.830097	D4
R-2PK-3	RS-2NK-3	0.892233	D4
R-2PK-4	RS-2NK-3	0.869903	D4
R-2PK-5	RS-2NK-3	0.913592	D4
R-2PK-6	RS-2NK-3	0.916505	D4
R-2PK-7	RS-2NK-3	0.790291	D4
R-2PK-8	RS-2NK-3	0.881553	D4
R-2PK-9	RS-2NK-3	0.849515	D4
R-2NK-1	RS-2NK-4	0.805825	D4
R-2NK-2	RS-2NK-4	0.913592	D4
R-2NK-3	RS-2NK-4	0.875728	D4
R-2NK-4	RS-2NK-4	0.799029	D4
R-2NK-5	RS-2NK-4	0.804854	D4
R-2NK-6	RS-2NK-4	0.792233	D4
R-2NK-7	RS-2NK-4	0.87767	D4
R-2NK-8	RS-2NK-4	0.794175	D4
R-2NK-9	RS-2NK-4	0.939806	D4
R-2NP-1	RS-2NK-4	0.904854	D4
R-2NP-2	RS-2NK-4	0.886408	D4
R-2NP-3	RS-2NK-4	0.923301	D4
R-2NP-4	RS-2NK-4	0.878641	D4
R-2NP-5	RS-2NK-4	0.949515	D4
R-2NP-6	RS-2NK-4	0.898058	D4
R-2NP-7	RS-2NK-4	0.91068	D4
R-2NP-8	RS-2NK-4	0.919417	D4
R-2NP-9	RS-2NK-4	0.904854	D4
R-2NPK-1	RS-2NK-4	0.902913	D4
R-2NPK-3	RS-2NK-4	0.868932	D4
R-2NPK-4	RS-2NK-4	0.947573	D4
R-2NPK-5	RS-2NK-4	0.926214	D4
R-2NPK-6	RS-2NK-4	0.86699	D4
R-2NPK-7	RS-2NK-4	0.908738	D4
R-2NPK-9	RS-2NK-4	0.839806	D4
R-2PK-1	RS-2NK-4	0.882524	D4
R-2PK-2	RS-2NK-4	0.850485	D4
R-2PK-3	RS-2NK-4	0.919417	D4
R-2PK-4	RS-2NK-4	0.893204	D4
R-2PK-5	RS-2NK-4	0.920388	D4
R-2PK-6	RS-2NK-4	0.91068	D4
R-2PK-7	RS-2NK-4	0.805825	D4
R-2PK-8	RS-2NK-4	0.900971	D4
R-2PK-9	RS-2NK-4	0.870874	D4
R-2NK-1	RS-2NK-5	0.787379	D4
R-2NK-2	RS-2NK-5	0.894175	D4
R-2NK-3	RS-2NK-5	0.859223	D4
R-2NK-4	RS-2NK-5	0.763107	D4
R-2NK-5	RS-2NK-5	0.796117	D4
R-2NK-6	RS-2NK-5	0.783495	D4
R-2NK-7	RS-2NK-5	0.875728	D4
R-2NK-8	RS-2NK-5	0.782524	D4
R-2NK-9	RS-2NK-5	0.942718	D4
R-2NP-1	RS-2NK-5	0.907767	D4
R-2NP-2	RS-2NK-5	0.876699	D4
R-2NP-3	RS-2NK-5	0.928155	D4
R-2NP-4	RS-2NK-5	0.863107	D4
R-2NP-5	RS-2NK-5	0.932039	D4
R-2NP-6	RS-2NK-5	0.88835	D4
R-2NP-7	RS-2NK-5	0.900971	D4
R-2NP-8	RS-2NK-5	0.91165	D4
R-2NP-9	RS-2NK-5	0.905825	D4
R-2NPK-1	RS-2NK-5	0.902913	D4
R-2NPK-3	RS-2NK-5	0.870874	D4
R-2NPK-4	RS-2NK-5	0.945631	D4
R-2NPK-5	RS-2NK-5	0.920388	D4
R-2NPK-6	RS-2NK-5	0.878641	D4
R-2NPK-7	RS-2NK-5	0.904854	D4
R-2NPK-9	RS-2NK-5	0.813592	D4
R-2PK-1	RS-2NK-5	0.88835	D4
R-2PK-2	RS-2NK-5	0.82233	D4
R-2PK-3	RS-2NK-5	0.898058	D4
R-2PK-4	RS-2NK-5	0.887379	D4
R-2PK-5	RS-2NK-5	0.925243	D4
R-2PK-6	RS-2NK-5	0.908738	D4
R-2PK-7	RS-2NK-5	0.81068	D4
R-2PK-8	RS-2NK-5	0.892233	D4
R-2PK-9	RS-2NK-5	0.847573	D4
R-2NK-1	RS-2NK-6	0.771845	D4
R-2NK-2	RS-2NK-6	0.883495	D4
R-2NK-3	RS-2NK-6	0.861165	D4
R-2NK-4	RS-2NK-6	0.763107	D4
R-2NK-5	RS-2NK-6	0.803883	D4
R-2NK-6	RS-2NK-6	0.779612	D4
R-2NK-7	RS-2NK-6	0.856311	D4
R-2NK-8	RS-2NK-6	0.784466	D4
R-2NK-9	RS-2NK-6	0.918447	D4
R-2NP-1	RS-2NK-6	0.896117	D4
R-2NP-2	RS-2NK-6	0.875728	D4
R-2NP-3	RS-2NK-6	0.915534	D4
R-2NP-4	RS-2NK-6	0.857282	D4
R-2NP-5	RS-2NK-6	0.919417	D4
R-2NP-6	RS-2NK-6	0.869903	D4
R-2NP-7	RS-2NK-6	0.88835	D4
R-2NP-8	RS-2NK-6	0.91165	D4
R-2NP-9	RS-2NK-6	0.897087	D4
R-2NPK-1	RS-2NK-6	0.876699	D4
R-2NPK-3	RS-2NK-6	0.83301	D4
R-2NPK-4	RS-2NK-6	0.93301	D4
R-2NPK-5	RS-2NK-6	0.9	D4
R-2NPK-6	RS-2NK-6	0.876699	D4
R-2NPK-7	RS-2NK-6	0.897087	D4
R-2NPK-9	RS-2NK-6	0.821359	D4
R-2PK-1	RS-2NK-6	0.88932	D4
R-2PK-2	RS-2NK-6	0.81068	D4
R-2PK-3	RS-2NK-6	0.901942	D4
R-2PK-4	RS-2NK-6	0.890291	D4
R-2PK-5	RS-2NK-6	0.906796	D4
R-2PK-6	RS-2NK-6	0.904854	D4
R-2PK-7	RS-2NK-6	0.774757	D4
R-2PK-8	RS-2NK-6	0.881553	D4
R-2PK-9	RS-2NK-6	0.859223	D4
R-2NK-1	RS-2NK-7	0.790291	D4
R-2NK-2	RS-2NK-7	0.903883	D4
R-2NK-3	RS-2NK-7	0.858252	D4
R-2NK-4	RS-2NK-7	0.75534	D4
R-2NK-5	RS-2NK-7	0.793204	D4
R-2NK-6	RS-2NK-7	0.799029	D4
R-2NK-7	RS-2NK-7	0.86699	D4
R-2NK-8	RS-2NK-7	0.749515	D4
R-2NK-9	RS-2NK-7	0.928155	D4
R-2NP-1	RS-2NK-7	0.903883	D4
R-2NP-2	RS-2NK-7	0.883495	D4
R-2NP-3	RS-2NK-7	0.935922	D4
R-2NP-4	RS-2NK-7	0.854369	D4
R-2NP-5	RS-2NK-7	0.932039	D4
R-2NP-6	RS-2NK-7	0.881553	D4
R-2NP-7	RS-2NK-7	0.882524	D4
R-2NP-8	RS-2NK-7	0.918447	D4
R-2NP-9	RS-2NK-7	0.91165	D4
R-2NPK-1	RS-2NK-7	0.885437	D4
R-2NPK-3	RS-2NK-7	0.853398	D4
R-2NPK-4	RS-2NK-7	0.932039	D4
R-2NPK-5	RS-2NK-7	0.92233	D4
R-2NPK-6	RS-2NK-7	0.884466	D4
R-2NPK-7	RS-2NK-7	0.904854	D4
R-2NPK-9	RS-2NK-7	0.801942	D4
R-2PK-1	RS-2NK-7	0.879612	D4
R-2PK-2	RS-2NK-7	0.828155	D4
R-2PK-3	RS-2NK-7	0.906796	D4
R-2PK-4	RS-2NK-7	0.88932	D4
R-2PK-5	RS-2NK-7	0.924272	D4
R-2PK-6	RS-2NK-7	0.908738	D4
R-2PK-7	RS-2NK-7	0.820388	D4
R-2PK-8	RS-2NK-7	0.885437	D4
R-2PK-9	RS-2NK-7	0.848544	D4
R-2NK-1	RS-2NK-8	0.779612	D4
R-2NK-2	RS-2NK-8	0.909709	D4
R-2NK-3	RS-2NK-8	0.857282	D4
R-2NK-4	RS-2NK-8	0.765049	D4
R-2NK-5	RS-2NK-8	0.797087	D4
R-2NK-6	RS-2NK-8	0.78932	D4
R-2NK-7	RS-2NK-8	0.879612	D4
R-2NK-8	RS-2NK-8	0.752427	D4
R-2NK-9	RS-2NK-8	0.937864	D4
R-2NP-1	RS-2NK-8	0.899029	D4
R-2NP-2	RS-2NK-8	0.87767	D4
R-2NP-3	RS-2NK-8	0.93301	D4
R-2NP-4	RS-2NK-8	0.864078	D4
R-2NP-5	RS-2NK-8	0.942718	D4
R-2NP-6	RS-2NK-8	0.885437	D4
R-2NP-7	RS-2NK-8	0.903883	D4
R-2NP-8	RS-2NK-8	0.918447	D4
R-2NP-9	RS-2NK-8	0.895146	D4
R-2NPK-1	RS-2NK-8	0.895146	D4
R-2NPK-3	RS-2NK-8	0.853398	D4
R-2NPK-4	RS-2NK-8	0.950485	D4
R-2NPK-5	RS-2NK-8	0.906796	D4
R-2NPK-6	RS-2NK-8	0.872816	D4
R-2NPK-7	RS-2NK-8	0.91068	D4
R-2NPK-9	RS-2NK-8	0.78932	D4
R-2PK-1	RS-2NK-8	0.890291	D4
R-2PK-2	RS-2NK-8	0.860194	D4
R-2PK-3	RS-2NK-8	0.928155	D4
R-2PK-4	RS-2NK-8	0.905825	D4
R-2PK-5	RS-2NK-8	0.919417	D4
R-2PK-6	RS-2NK-8	0.920388	D4
R-2PK-7	RS-2NK-8	0.831068	D4
R-2PK-8	RS-2NK-8	0.871845	D4
R-2PK-9	RS-2NK-8	0.868932	D4
R-2NK-1	RS-2NK-9	0.813592	D4
R-2NK-2	RS-2NK-9	0.894175	D4
R-2NK-3	RS-2NK-9	0.874757	D4
R-2NK-4	RS-2NK-9	0.797087	D4
R-2NK-5	RS-2NK-9	0.821359	D4
R-2NK-6	RS-2NK-9	0.802913	D4
R-2NK-7	RS-2NK-9	0.880583	D4
R-2NK-8	RS-2NK-9	0.785437	D4
R-2NK-9	RS-2NK-9	0.936893	D4
R-2NP-1	RS-2NK-9	0.923301	D4
R-2NP-2	RS-2NK-9	0.879612	D4
R-2NP-3	RS-2NK-9	0.925243	D4
R-2NP-4	RS-2NK-9	0.9	D4
R-2NP-5	RS-2NK-9	0.940777	D4
R-2NP-6	RS-2NK-9	0.891262	D4
R-2NP-7	RS-2NK-9	0.91068	D4
R-2NP-8	RS-2NK-9	0.916505	D4
R-2NP-9	RS-2NK-9	0.912621	D4
R-2NPK-1	RS-2NK-9	0.891262	D4
R-2NPK-3	RS-2NK-9	0.884466	D4
R-2NPK-4	RS-2NK-9	0.946602	D4
R-2NPK-5	RS-2NK-9	0.917476	D4
R-2NPK-6	RS-2NK-9	0.908738	D4
R-2NPK-7	RS-2NK-9	0.934951	D4
R-2NPK-9	RS-2NK-9	0.84466	D4
R-2PK-1	RS-2NK-9	0.897087	D4
R-2PK-2	RS-2NK-9	0.850485	D4
R-2PK-3	RS-2NK-9	0.91165	D4
R-2PK-4	RS-2NK-9	0.890291	D4
R-2PK-5	RS-2NK-9	0.930097	D4
R-2PK-6	RS-2NK-9	0.92233	D4
R-2PK-7	RS-2NK-9	0.825243	D4
R-2PK-8	RS-2NK-9	0.891262	D4
R-2PK-9	RS-2NK-9	0.864078	D4
R-2NK-1	RS-2NP-1	0.783495	D4
R-2NK-2	RS-2NP-1	0.894175	D4
R-2NK-3	RS-2NP-1	0.860194	D4
R-2NK-4	RS-2NP-1	0.778641	D4
R-2NK-5	RS-2NP-1	0.797087	D4
R-2NK-6	RS-2NP-1	0.78932	D4
R-2NK-7	RS-2NP-1	0.874757	D4
R-2NK-8	RS-2NP-1	0.786408	D4
R-2NK-9	RS-2NP-1	0.948544	D4
R-2NP-1	RS-2NP-1	0.892233	D4
R-2NP-2	RS-2NP-1	0.87767	D4
R-2NP-3	RS-2NP-1	0.931068	D4
R-2NP-4	RS-2NP-1	0.860194	D4
R-2NP-5	RS-2NP-1	0.936893	D4
R-2NP-6	RS-2NP-1	0.882524	D4
R-2NP-7	RS-2NP-1	0.909709	D4
R-2NP-8	RS-2NP-1	0.925243	D4
R-2NP-9	RS-2NP-1	0.914563	D4
R-2NPK-1	RS-2NP-1	0.892233	D4
R-2NPK-3	RS-2NP-1	0.866019	D4
R-2NPK-4	RS-2NP-1	0.954369	D4
R-2NPK-5	RS-2NP-1	0.919417	D4
R-2NPK-6	RS-2NP-1	0.856311	D4
R-2NPK-7	RS-2NP-1	0.913592	D4
R-2NPK-9	RS-2NP-1	0.81165	D4
R-2PK-1	RS-2NP-1	0.890291	D4
R-2PK-2	RS-2NP-1	0.823301	D4
R-2PK-3	RS-2NP-1	0.913592	D4
R-2PK-4	RS-2NP-1	0.899029	D4
R-2PK-5	RS-2NP-1	0.912621	D4
R-2PK-6	RS-2NP-1	0.913592	D4
R-2PK-7	RS-2NP-1	0.807767	D4
R-2PK-8	RS-2NP-1	0.899029	D4
R-2PK-9	RS-2NP-1	0.878641	D4
R-2NK-1	RS-2NP-2	0.817476	D4
R-2NK-2	RS-2NP-2	0.904854	D4
R-2NK-3	RS-2NP-2	0.874757	D4
R-2NK-4	RS-2NP-2	0.787379	D4
R-2NK-5	RS-2NP-2	0.814563	D4
R-2NK-6	RS-2NP-2	0.829126	D4
R-2NK-7	RS-2NP-2	0.88835	D4
R-2NK-8	RS-2NP-2	0.809709	D4
R-2NK-9	RS-2NP-2	0.949515	D4
R-2NP-1	RS-2NP-2	0.914563	D4
R-2NP-2	RS-2NP-2	0.88932	D4
R-2NP-3	RS-2NP-2	0.936893	D4
R-2NP-4	RS-2NP-2	0.884466	D4
R-2NP-5	RS-2NP-2	0.938835	D4
R-2NP-6	RS-2NP-2	0.890291	D4
R-2NP-7	RS-2NP-2	0.915534	D4
R-2NP-8	RS-2NP-2	0.923301	D4
R-2NP-9	RS-2NP-2	0.920388	D4
R-2NPK-1	RS-2NP-2	0.906796	D4
R-2NPK-3	RS-2NP-2	0.870874	D4
R-2NPK-4	RS-2NP-2	0.957282	D4
R-2NPK-5	RS-2NP-2	0.925243	D4
R-2NPK-6	RS-2NP-2	0.873786	D4
R-2NPK-7	RS-2NP-2	0.909709	D4
R-2NPK-9	RS-2NP-2	0.815534	D4
R-2PK-1	RS-2NP-2	0.899029	D4
R-2PK-2	RS-2NP-2	0.851456	D4
R-2PK-3	RS-2NP-2	0.92233	D4
R-2PK-4	RS-2NP-2	0.9	D4
R-2PK-5	RS-2NP-2	0.915534	D4
R-2PK-6	RS-2NP-2	0.926214	D4
R-2PK-7	RS-2NP-2	0.836893	D4
R-2PK-8	RS-2NP-2	0.899029	D4
R-2PK-9	RS-2NP-2	0.884466	D4
R-2NK-1	RS-2NP-3	0.801942	D4
R-2NK-2	RS-2NP-3	0.887379	D4
R-2NK-3	RS-2NP-3	0.86699	D4
R-2NK-4	RS-2NP-3	0.787379	D4
R-2NK-5	RS-2NP-3	0.816505	D4
R-2NK-6	RS-2NP-3	0.797087	D4
R-2NK-7	RS-2NP-3	0.88932	D4
R-2NK-8	RS-2NP-3	0.790291	D4
R-2NK-9	RS-2NP-3	0.953398	D4
R-2NP-1	RS-2NP-3	0.915534	D4
R-2NP-2	RS-2NP-3	0.88932	D4
R-2NP-3	RS-2NP-3	0.93301	D4
R-2NP-4	RS-2NP-3	0.88932	D4
R-2NP-5	RS-2NP-3	0.945631	D4
R-2NP-6	RS-2NP-3	0.883495	D4
R-2NP-7	RS-2NP-3	0.913592	D4
R-2NP-8	RS-2NP-3	0.929126	D4
R-2NP-9	RS-2NP-3	0.916505	D4
R-2NPK-1	RS-2NP-3	0.902913	D4
R-2NPK-3	RS-2NP-3	0.872816	D4
R-2NPK-4	RS-2NP-3	0.949515	D4
R-2NPK-5	RS-2NP-3	0.919417	D4
R-2NPK-6	RS-2NP-3	0.868932	D4
R-2NPK-7	RS-2NP-3	0.916505	D4
R-2NPK-9	RS-2NP-3	0.812621	D4
R-2PK-1	RS-2NP-3	0.899029	D4
R-2PK-2	RS-2NP-3	0.85534	D4
R-2PK-3	RS-2NP-3	0.909709	D4
R-2PK-4	RS-2NP-3	0.897087	D4
R-2PK-5	RS-2NP-3	0.931068	D4
R-2PK-6	RS-2NP-3	0.931068	D4
R-2PK-7	RS-2NP-3	0.821359	D4
R-2PK-8	RS-2NP-3	0.900971	D4
R-2PK-9	RS-2NP-3	0.892233	D4
R-2NK-1	RS-2NP-4	0.749515	D4
R-2NK-2	RS-2NP-4	0.899029	D4
R-2NK-3	RS-2NP-4	0.876699	D4
R-2NK-4	RS-2NP-4	0.765049	D4
R-2NK-5	RS-2NP-4	0.816505	D4
R-2NK-6	RS-2NP-4	0.813592	D4
R-2NK-7	RS-2NP-4	0.872816	D4
R-2NK-8	RS-2NP-4	0.773786	D4
R-2NK-9	RS-2NP-4	0.93301	D4
R-2NP-1	RS-2NP-4	0.913592	D4
R-2NP-2	RS-2NP-4	0.871845	D4
R-2NP-3	RS-2NP-4	0.92233	D4
R-2NP-4	RS-2NP-4	0.864078	D4
R-2NP-5	RS-2NP-4	0.929126	D4
R-2NP-6	RS-2NP-4	0.866019	D4
R-2NP-7	RS-2NP-4	0.9	D4
R-2NP-8	RS-2NP-4	0.921359	D4
R-2NP-9	RS-2NP-4	0.908738	D4
R-2NPK-1	RS-2NP-4	0.875728	D4
R-2NPK-3	RS-2NP-4	0.857282	D4
R-2NPK-4	RS-2NP-4	0.93301	D4
R-2NPK-5	RS-2NP-4	0.91165	D4
R-2NPK-6	RS-2NP-4	0.876699	D4
R-2NPK-7	RS-2NP-4	0.915534	D4
R-2NPK-9	RS-2NP-4	0.823301	D4
R-2PK-1	RS-2NP-4	0.882524	D4
R-2PK-2	RS-2NP-4	0.814563	D4
R-2PK-3	RS-2NP-4	0.899029	D4
R-2PK-4	RS-2NP-4	0.876699	D4
R-2PK-5	RS-2NP-4	0.902913	D4
R-2PK-6	RS-2NP-4	0.899029	D4
R-2PK-7	RS-2NP-4	0.791262	D4
R-2PK-8	RS-2NP-4	0.864078	D4
R-2PK-9	RS-2NP-4	0.849515	D4
R-2NK-1	RS-2NP-5	0.784466	D4
R-2NK-2	RS-2NP-5	0.890291	D4
R-2NK-3	RS-2NP-5	0.862136	D4
R-2NK-4	RS-2NP-5	0.773786	D4
R-2NK-5	RS-2NP-5	0.801942	D4
R-2NK-6	RS-2NP-5	0.784466	D4
R-2NK-7	RS-2NP-5	0.861165	D4
R-2NK-8	RS-2NP-5	0.78932	D4
R-2NK-9	RS-2NP-5	0.930097	D4
R-2NP-1	RS-2NP-5	0.899029	D4
R-2NP-2	RS-2NP-5	0.864078	D4
R-2NP-3	RS-2NP-5	0.917476	D4
R-2NP-4	RS-2NP-5	0.870874	D4
R-2NP-5	RS-2NP-5	0.921359	D4
R-2NP-6	RS-2NP-5	0.86699	D4
R-2NP-7	RS-2NP-5	0.88932	D4
R-2NP-8	RS-2NP-5	0.907767	D4
R-2NP-9	RS-2NP-5	0.905825	D4
R-2NPK-1	RS-2NP-5	0.899029	D4
R-2NPK-3	RS-2NP-5	0.866019	D4
R-2NPK-4	RS-2NP-5	0.945631	D4
R-2NPK-5	RS-2NP-5	0.903883	D4
R-2NPK-6	RS-2NP-5	0.860194	D4
R-2NPK-7	RS-2NP-5	0.91068	D4
R-2NPK-9	RS-2NP-5	0.834951	D4
R-2PK-1	RS-2NP-5	0.886408	D4
R-2PK-2	RS-2NP-5	0.819417	D4
R-2PK-3	RS-2NP-5	0.908738	D4
R-2PK-4	RS-2NP-5	0.873786	D4
R-2PK-5	RS-2NP-5	0.909709	D4
R-2PK-6	RS-2NP-5	0.917476	D4
R-2PK-7	RS-2NP-5	0.803883	D4
R-2PK-8	RS-2NP-5	0.894175	D4
R-2PK-9	RS-2NP-5	0.857282	D4
R-2NK-1	RS-2NP-6	0.795146	D4
R-2NK-2	RS-2NP-6	0.907767	D4
R-2NK-3	RS-2NP-6	0.868932	D4
R-2NK-4	RS-2NP-6	0.779612	D4
R-2NK-5	RS-2NP-6	0.82233	D4
R-2NK-6	RS-2NP-6	0.792233	D4
R-2NK-7	RS-2NP-6	0.904854	D4
R-2NK-8	RS-2NP-6	0.767961	D4
R-2NK-9	RS-2NP-6	0.946602	D4
R-2NP-1	RS-2NP-6	0.919417	D4
R-2NP-2	RS-2NP-6	0.88835	D4
R-2NP-3	RS-2NP-6	0.934951	D4
R-2NP-4	RS-2NP-6	0.87767	D4
R-2NP-5	RS-2NP-6	0.945631	D4
R-2NP-6	RS-2NP-6	0.868932	D4
R-2NP-7	RS-2NP-6	0.906796	D4
R-2NP-8	RS-2NP-6	0.926214	D4
R-2NP-9	RS-2NP-6	0.917476	D4
R-2NPK-1	RS-2NP-6	0.9	D4
R-2NPK-3	RS-2NP-6	0.865049	D4
R-2NPK-4	RS-2NP-6	0.961165	D4
R-2NPK-5	RS-2NP-6	0.925243	D4
R-2NPK-6	RS-2NP-6	0.886408	D4
R-2NPK-7	RS-2NP-6	0.924272	D4
R-2NPK-9	RS-2NP-6	0.82233	D4
R-2PK-1	RS-2NP-6	0.907767	D4
R-2PK-2	RS-2NP-6	0.866019	D4
R-2PK-3	RS-2NP-6	0.927184	D4
R-2PK-4	RS-2NP-6	0.927184	D4
R-2PK-5	RS-2NP-6	0.918447	D4
R-2PK-6	RS-2NP-6	0.918447	D4
R-2PK-7	RS-2NP-6	0.833981	D4
R-2PK-8	RS-2NP-6	0.885437	D4
R-2PK-9	RS-2NP-6	0.882524	D4
R-2NK-1	RS-2NP-7	0.819417	D4
R-2NK-2	RS-2NP-7	0.896117	D4
R-2NK-3	RS-2NP-7	0.873786	D4
R-2NK-4	RS-2NP-7	0.785437	D4
R-2NK-5	RS-2NP-7	0.804854	D4
R-2NK-6	RS-2NP-7	0.78932	D4
R-2NK-7	RS-2NP-7	0.892233	D4
R-2NK-8	RS-2NP-7	0.786408	D4
R-2NK-9	RS-2NP-7	0.940777	D4
R-2NP-1	RS-2NP-7	0.895146	D4
R-2NP-2	RS-2NP-7	0.881553	D4
R-2NP-3	RS-2NP-7	0.947573	D4
R-2NP-4	RS-2NP-7	0.887379	D4
R-2NP-5	RS-2NP-7	0.945631	D4
R-2NP-6	RS-2NP-7	0.881553	D4
R-2NP-7	RS-2NP-7	0.9	D4
R-2NP-8	RS-2NP-7	0.921359	D4
R-2NP-9	RS-2NP-7	0.907767	D4
R-2NPK-1	RS-2NP-7	0.901942	D4
R-2NPK-3	RS-2NP-7	0.88932	D4
R-2NPK-4	RS-2NP-7	0.949515	D4
R-2NPK-5	RS-2NP-7	0.928155	D4
R-2NPK-6	RS-2NP-7	0.865049	D4
R-2NPK-7	RS-2NP-7	0.918447	D4
R-2NPK-9	RS-2NP-7	0.816505	D4
R-2PK-1	RS-2NP-7	0.894175	D4
R-2PK-2	RS-2NP-7	0.864078	D4
R-2PK-3	RS-2NP-7	0.926214	D4
R-2PK-4	RS-2NP-7	0.901942	D4
R-2PK-5	RS-2NP-7	0.925243	D4
R-2PK-6	RS-2NP-7	0.930097	D4
R-2PK-7	RS-2NP-7	0.83301	D4
R-2PK-8	RS-2NP-7	0.91165	D4
R-2PK-9	RS-2NP-7	0.879612	D4
R-2NK-1	RS-2NP-8	0.813592	D4
R-2NK-2	RS-2NP-8	0.903883	D4
R-2NK-3	RS-2NP-8	0.874757	D4
R-2NK-4	RS-2NP-8	0.791262	D4
R-2NK-5	RS-2NP-8	0.81068	D4
R-2NK-6	RS-2NP-8	0.786408	D4
R-2NK-7	RS-2NP-8	0.885437	D4
R-2NK-8	RS-2NP-8	0.784466	D4
R-2NK-9	RS-2NP-8	0.946602	D4
R-2NP-1	RS-2NP-8	0.908738	D4
R-2NP-2	RS-2NP-8	0.886408	D4
R-2NP-3	RS-2NP-8	0.934951	D4
R-2NP-4	RS-2NP-8	0.885437	D4
R-2NP-5	RS-2NP-8	0.939806	D4
R-2NP-6	RS-2NP-8	0.891262	D4
R-2NP-7	RS-2NP-8	0.908738	D4
R-2NP-8	RS-2NP-8	0.925243	D4
R-2NP-9	RS-2NP-8	0.918447	D4
R-2NPK-1	RS-2NP-8	0.903883	D4
R-2NPK-3	RS-2NP-8	0.868932	D4
R-2NPK-4	RS-2NP-8	0.954369	D4
R-2NPK-5	RS-2NP-8	0.92233	D4
R-2NPK-6	RS-2NP-8	0.867961	D4
R-2NPK-7	RS-2NP-8	0.907767	D4
R-2NPK-9	RS-2NP-8	0.824272	D4
R-2PK-1	RS-2NP-8	0.893204	D4
R-2PK-2	RS-2NP-8	0.853398	D4
R-2PK-3	RS-2NP-8	0.920388	D4
R-2PK-4	RS-2NP-8	0.9	D4
R-2PK-5	RS-2NP-8	0.919417	D4
R-2PK-6	RS-2NP-8	0.923301	D4
R-2PK-7	RS-2NP-8	0.816505	D4
R-2PK-8	RS-2NP-8	0.899029	D4
R-2PK-9	RS-2NP-8	0.875728	D4
R-2NK-1	RS-2NP-9	0.785437	D4
R-2NK-2	RS-2NP-9	0.91165	D4
R-2NK-3	RS-2NP-9	0.860194	D4
R-2NK-4	RS-2NP-9	0.771845	D4
R-2NK-5	RS-2NP-9	0.800971	D4
R-2NK-6	RS-2NP-9	0.791262	D4
R-2NK-7	RS-2NP-9	0.890291	D4
R-2NK-8	RS-2NP-9	0.772816	D4
R-2NK-9	RS-2NP-9	0.93301	D4
R-2NP-1	RS-2NP-9	0.903883	D4
R-2NP-2	RS-2NP-9	0.881553	D4
R-2NP-3	RS-2NP-9	0.923301	D4
R-2NP-4	RS-2NP-9	0.876699	D4
R-2NP-5	RS-2NP-9	0.941748	D4
R-2NP-6	RS-2NP-9	0.882524	D4
R-2NP-7	RS-2NP-9	0.904854	D4
R-2NP-8	RS-2NP-9	0.924272	D4
R-2NP-9	RS-2NP-9	0.907767	D4
R-2NPK-1	RS-2NP-9	0.87767	D4
R-2NPK-3	RS-2NP-9	0.851456	D4
R-2NPK-4	RS-2NP-9	0.950485	D4
R-2NPK-5	RS-2NP-9	0.920388	D4
R-2NPK-6	RS-2NP-9	0.869903	D4
R-2NPK-7	RS-2NP-9	0.916505	D4
R-2NPK-9	RS-2NP-9	0.791262	D4
R-2PK-1	RS-2NP-9	0.897087	D4
R-2PK-2	RS-2NP-9	0.848544	D4
R-2PK-3	RS-2NP-9	0.918447	D4
R-2PK-4	RS-2NP-9	0.908738	D4
R-2PK-5	RS-2NP-9	0.918447	D4
R-2PK-6	RS-2NP-9	0.926214	D4
R-2PK-7	RS-2NP-9	0.813592	D4
R-2PK-8	RS-2NP-9	0.892233	D4
R-2PK-9	RS-2NP-9	0.886408	D4
R-2NK-1	RS-2NPK-1	0.779612	D4
R-2NK-2	RS-2NPK-1	0.906796	D4
R-2NK-3	RS-2NPK-1	0.870874	D4
R-2NK-4	RS-2NPK-1	0.779612	D4
R-2NK-5	RS-2NPK-1	0.82233	D4
R-2NK-6	RS-2NPK-1	0.786408	D4
R-2NK-7	RS-2NPK-1	0.88835	D4
R-2NK-8	RS-2NPK-1	0.760194	D4
R-2NK-9	RS-2NPK-1	0.937864	D4
R-2NP-1	RS-2NPK-1	0.909709	D4
R-2NP-2	RS-2NPK-1	0.898058	D4
R-2NP-3	RS-2NPK-1	0.934951	D4
R-2NP-4	RS-2NPK-1	0.868932	D4
R-2NP-5	RS-2NPK-1	0.940777	D4
R-2NP-6	RS-2NPK-1	0.895146	D4
R-2NP-7	RS-2NPK-1	0.917476	D4
R-2NP-8	RS-2NPK-1	0.928155	D4
R-2NP-9	RS-2NPK-1	0.917476	D4
R-2NPK-1	RS-2NPK-1	0.886408	D4
R-2NPK-3	RS-2NPK-1	0.863107	D4
R-2NPK-4	RS-2NPK-1	0.950485	D4
R-2NPK-5	RS-2NPK-1	0.928155	D4
R-2NPK-6	RS-2NPK-1	0.88932	D4
R-2NPK-7	RS-2NPK-1	0.907767	D4
R-2NPK-9	RS-2NPK-1	0.81165	D4
R-2PK-1	RS-2NPK-1	0.894175	D4
R-2PK-2	RS-2NPK-1	0.851456	D4
R-2PK-3	RS-2NPK-1	0.920388	D4
R-2PK-4	RS-2NPK-1	0.908738	D4
R-2PK-5	RS-2NPK-1	0.91165	D4
R-2PK-6	RS-2NPK-1	0.915534	D4
R-2PK-7	RS-2NPK-1	0.816505	D4
R-2PK-8	RS-2NPK-1	0.875728	D4
R-2PK-9	RS-2NPK-1	0.882524	D4
R-2NK-1	RS-2NPK-2	0.798058	D4
R-2NK-2	RS-2NPK-2	0.894175	D4
R-2NK-3	RS-2NPK-2	0.87767	D4
R-2NK-4	RS-2NPK-2	0.77767	D4
R-2NK-5	RS-2NPK-2	0.814563	D4
R-2NK-6	RS-2NPK-2	0.799029	D4
R-2NK-7	RS-2NPK-2	0.893204	D4
R-2NK-8	RS-2NPK-2	0.78835	D4
R-2NK-9	RS-2NPK-2	0.958252	D4
R-2NP-1	RS-2NPK-2	0.915534	D4
R-2NP-2	RS-2NPK-2	0.890291	D4
R-2NP-3	RS-2NPK-2	0.923301	D4
R-2NP-4	RS-2NPK-2	0.887379	D4
R-2NP-5	RS-2NPK-2	0.939806	D4
R-2NP-6	RS-2NPK-2	0.908738	D4
R-2NP-7	RS-2NPK-2	0.914563	D4
R-2NP-8	RS-2NPK-2	0.925243	D4
R-2NP-9	RS-2NPK-2	0.920388	D4
R-2NPK-1	RS-2NPK-2	0.903883	D4
R-2NPK-3	RS-2NPK-2	0.872816	D4
R-2NPK-4	RS-2NPK-2	0.957282	D4
R-2NPK-5	RS-2NPK-2	0.928155	D4
R-2NPK-6	RS-2NPK-2	0.871845	D4
R-2NPK-7	RS-2NPK-2	0.918447	D4
R-2NPK-9	RS-2NPK-2	0.831068	D4
R-2PK-1	RS-2NPK-2	0.903883	D4
R-2PK-2	RS-2NPK-2	0.845631	D4
R-2PK-3	RS-2NPK-2	0.91068	D4
R-2PK-4	RS-2NPK-2	0.907767	D4
R-2PK-5	RS-2NPK-2	0.923301	D4
R-2PK-6	RS-2NPK-2	0.929126	D4
R-2PK-7	RS-2NPK-2	0.817476	D4
R-2PK-8	RS-2NPK-2	0.895146	D4
R-2PK-9	RS-2NPK-2	0.869903	D4
R-2NK-1	RS-2NPK-3	0.781553	D4
R-2NK-2	RS-2NPK-3	0.908738	D4
R-2NK-3	RS-2NPK-3	0.868932	D4
R-2NK-4	RS-2NPK-3	0.768932	D4
R-2NK-5	RS-2NPK-3	0.802913	D4
R-2NK-6	RS-2NPK-3	0.78932	D4
R-2NK-7	RS-2NPK-3	0.868932	D4
R-2NK-8	RS-2NPK-3	0.769903	D4
R-2NK-9	RS-2NPK-3	0.937864	D4
R-2NP-1	RS-2NPK-3	0.892233	D4
R-2NP-2	RS-2NPK-3	0.880583	D4
R-2NP-3	RS-2NPK-3	0.923301	D4
R-2NP-4	RS-2NPK-3	0.85534	D4
R-2NP-5	RS-2NPK-3	0.926214	D4
R-2NP-6	RS-2NPK-3	0.881553	D4
R-2NP-7	RS-2NPK-3	0.890291	D4
R-2NP-8	RS-2NPK-3	0.906796	D4
R-2NP-9	RS-2NPK-3	0.915534	D4
R-2NPK-1	RS-2NPK-3	0.886408	D4
R-2NPK-3	RS-2NPK-3	0.861165	D4
R-2NPK-4	RS-2NPK-3	0.938835	D4
R-2NPK-5	RS-2NPK-3	0.908738	D4
R-2NPK-6	RS-2NPK-3	0.870874	D4
[truncated: 8,189 more rows]

## Sheet: Supplemental Figure 4F
R2	F	Pr..F.	Compartment	Stage
0.193738	2.56312	0.001	RE	D1
0.168503	2.02651	0.001	RE	D4
0.180484	2.34914	0.001	RE	D7
0.21344	2.80404	0.001	RE	D14
0.229125	3.17042	0.001	RE	D28
0.185659	2.43185	0.001	RE	D42
0.1652	2.11084	0.001	RE	D60
0.302679	4.48528	0.001	RE	D72
0.236981	3.31289	0.001	RS	D1
0.229195	3.17168	0.001	RS	D4
0.238349	3.33799	0.001	RS	D7
0.232011	3.22242	0.001	RS	D14
0.218911	2.98949	0.001	RS	D28
0.226017	3.11486	0.001	RS	D42
0.210909	2.7619	0.001	RS	D60
0.291443	4.38741	0.001	RS	D72

## Sheet: Supplemental Figure 4G
Var1	Var2	Value	Days1	Days2	Distance	Treatment	Compartment
RS-2NPK-1	RS-1NPK-1	0.536893	4	1	3	Ctrl	RS
RS-2NPK-2	RS-1NPK-1	0.65534	4	1	3	Ctrl	RS
RS-2NPK-3	RS-1NPK-1	0.635922	4	1	3	Ctrl	RS
RS-2NPK-4	RS-1NPK-1	0.527184	4	1	3	Ctrl	RS
RS-2NPK-5	RS-1NPK-1	0.586408	4	1	3	Ctrl	RS
RS-2NPK-6	RS-1NPK-1	0.605825	4	1	3	Ctrl	RS
RS-2NPK-7	RS-1NPK-1	0.61068	4	1	3	Ctrl	RS
RS-2NPK-8	RS-1NPK-1	0.58932	4	1	3	Ctrl	RS
RS-2NPK-9	RS-1NPK-1	0.631068	4	1	3	Ctrl	RS
RS-3NPK-1	RS-1NPK-1	0.583495	7	1	6	Ctrl	RS
RS-3NPK-2	RS-1NPK-1	0.540777	7	1	6	Ctrl	RS
RS-3NPK-3	RS-1NPK-1	0.597087	7	1	6	Ctrl	RS
RS-3NPK-4	RS-1NPK-1	0.623301	7	1	6	Ctrl	RS
RS-3NPK-5	RS-1NPK-1	0.550485	7	1	6	Ctrl	RS
RS-3NPK-6	RS-1NPK-1	0.517476	7	1	6	Ctrl	RS
RS-3NPK-7	RS-1NPK-1	0.636893	7	1	6	Ctrl	RS
RS-3NPK-8	RS-1NPK-1	0.596117	7	1	6	Ctrl	RS
RS-3NPK-9	RS-1NPK-1	0.55534	7	1	6	Ctrl	RS
RS-4NPK-1	RS-1NPK-1	0.615534	14	1	13	Ctrl	RS
RS-4NPK-2	RS-1NPK-1	0.53301	14	1	13	Ctrl	RS
RS-4NPK-3	RS-1NPK-1	0.574757	14	1	13	Ctrl	RS
RS-4NPK-4	RS-1NPK-1	0.584466	14	1	13	Ctrl	RS
RS-4NPK-5	RS-1NPK-1	0.56699	14	1	13	Ctrl	RS
RS-4NPK-6	RS-1NPK-1	0.587379	14	1	13	Ctrl	RS
RS-4NPK-7	RS-1NPK-1	0.569903	14	1	13	Ctrl	RS
RS-4NPK-8	RS-1NPK-1	0.562136	14	1	13	Ctrl	RS
RS-4NPK-9	RS-1NPK-1	0.647573	14	1	13	Ctrl	RS
RS-5NPK-1	RS-1NPK-1	0.646602	28	1	27	Ctrl	RS
RS-5NPK-2	RS-1NPK-1	0.63301	28	1	27	Ctrl	RS
RS-5NPK-3	RS-1NPK-1	0.672816	28	1	27	Ctrl	RS
RS-5NPK-4	RS-1NPK-1	0.659223	28	1	27	Ctrl	RS
RS-5NPK-5	RS-1NPK-1	0.640777	28	1	27	Ctrl	RS
RS-5NPK-6	RS-1NPK-1	0.631068	28	1	27	Ctrl	RS
RS-5NPK-7	RS-1NPK-1	0.657282	28	1	27	Ctrl	RS
RS-5NPK-8	RS-1NPK-1	0.641748	28	1	27	Ctrl	RS
RS-5NPK-9	RS-1NPK-1	0.547573	28	1	27	Ctrl	RS
RS-6NPK-1	RS-1NPK-1	0.670874	42	1	41	Ctrl	RS
RS-6NPK-2	RS-1NPK-1	0.684466	42	1	41	Ctrl	RS
RS-6NPK-3	RS-1NPK-1	0.678641	42	1	41	Ctrl	RS
RS-6NPK-4	RS-1NPK-1	0.662136	42	1	41	Ctrl	RS
RS-6NPK-5	RS-1NPK-1	0.71068	42	1	41	Ctrl	RS
RS-6NPK-6	RS-1NPK-1	0.670874	42	1	41	Ctrl	RS
RS-6NPK-7	RS-1NPK-1	0.686408	42	1	41	Ctrl	RS
RS-6NPK-8	RS-1NPK-1	0.682524	42	1	41	Ctrl	RS
RS-6NPK-9	RS-1NPK-1	0.633981	42	1	41	Ctrl	RS
RS-7NPK-1	RS-1NPK-1	0.68835	60	1	59	Ctrl	RS
RS-7NPK-2	RS-1NPK-1	0.7	60	1	59	Ctrl	RS
RS-7NPK-3	RS-1NPK-1	0.796117	60	1	59	Ctrl	RS
RS-7NPK-4	RS-1NPK-1	0.716505	60	1	59	Ctrl	RS
RS-7NPK-5	RS-1NPK-1	0.721359	60	1	59	Ctrl	RS
RS-7NPK-6	RS-1NPK-1	0.752427	60	1	59	Ctrl	RS
RS-7NPK-7	RS-1NPK-1	0.726214	60	1	59	Ctrl	RS
RS-7NPK-8	RS-1NPK-1	0.718447	60	1	59	Ctrl	RS
RS-7NPK-9	RS-1NPK-1	0.726214	60	1	59	Ctrl	RS
RS-8NPK-1	RS-1NPK-1	0.869903	72	1	71	Ctrl	RS
RS-8NPK-2	RS-1NPK-1	0.796117	72	1	71	Ctrl	RS
RS-8NPK-3	RS-1NPK-1	0.803883	72	1	71	Ctrl	RS
RS-8NPK-4	RS-1NPK-1	0.838835	72	1	71	Ctrl	RS
RS-8NPK-5	RS-1NPK-1	0.779612	72	1	71	Ctrl	RS
RS-8NPK-6	RS-1NPK-1	0.835922	72	1	71	Ctrl	RS
RS-8NPK-7	RS-1NPK-1	0.799029	72	1	71	Ctrl	RS
RS-8NPK-8	RS-1NPK-1	0.852427	72	1	71	Ctrl	RS
RS-8NPK-9	RS-1NPK-1	0.847573	72	1	71	Ctrl	RS
RS-2NPK-1	RS-1NPK-2	0.591262	4	1	3	Ctrl	RS
RS-2NPK-2	RS-1NPK-2	0.598058	4	1	3	Ctrl	RS
RS-2NPK-3	RS-1NPK-2	0.565049	4	1	3	Ctrl	RS
RS-2NPK-4	RS-1NPK-2	0.636893	4	1	3	Ctrl	RS
RS-2NPK-5	RS-1NPK-2	0.560194	4	1	3	Ctrl	RS
RS-2NPK-6	RS-1NPK-2	0.580583	4	1	3	Ctrl	RS
RS-2NPK-7	RS-1NPK-2	0.582524	4	1	3	Ctrl	RS
RS-2NPK-8	RS-1NPK-2	0.581553	4	1	3	Ctrl	RS
RS-2NPK-9	RS-1NPK-2	0.619417	4	1	3	Ctrl	RS
RS-3NPK-1	RS-1NPK-2	0.658252	7	1	6	Ctrl	RS
RS-3NPK-2	RS-1NPK-2	0.626214	7	1	6	Ctrl	RS
RS-3NPK-3	RS-1NPK-2	0.495146	7	1	6	Ctrl	RS
RS-3NPK-4	RS-1NPK-2	0.54466	7	1	6	Ctrl	RS
RS-3NPK-5	RS-1NPK-2	0.630097	7	1	6	Ctrl	RS
RS-3NPK-6	RS-1NPK-2	0.579612	7	1	6	Ctrl	RS
RS-3NPK-7	RS-1NPK-2	0.64466	7	1	6	Ctrl	RS
RS-3NPK-8	RS-1NPK-2	0.551456	7	1	6	Ctrl	RS
RS-3NPK-9	RS-1NPK-2	0.572816	7	1	6	Ctrl	RS
RS-4NPK-1	RS-1NPK-2	0.623301	14	1	13	Ctrl	RS
RS-4NPK-2	RS-1NPK-2	0.516505	14	1	13	Ctrl	RS
RS-4NPK-3	RS-1NPK-2	0.504854	14	1	13	Ctrl	RS
RS-4NPK-4	RS-1NPK-2	0.548544	14	1	13	Ctrl	RS
RS-4NPK-5	RS-1NPK-2	0.506796	14	1	13	Ctrl	RS
RS-4NPK-6	RS-1NPK-2	0.558252	14	1	13	Ctrl	RS
RS-4NPK-7	RS-1NPK-2	0.521359	14	1	13	Ctrl	RS
RS-4NPK-8	RS-1NPK-2	0.593204	14	1	13	Ctrl	RS
RS-4NPK-9	RS-1NPK-2	0.62233	14	1	13	Ctrl	RS
RS-5NPK-1	RS-1NPK-2	0.660194	28	1	27	Ctrl	RS
RS-5NPK-2	RS-1NPK-2	0.653398	28	1	27	Ctrl	RS
RS-5NPK-3	RS-1NPK-2	0.659223	28	1	27	Ctrl	RS
RS-5NPK-4	RS-1NPK-2	0.627184	28	1	27	Ctrl	RS
RS-5NPK-5	RS-1NPK-2	0.673786	28	1	27	Ctrl	RS
RS-5NPK-6	RS-1NPK-2	0.637864	28	1	27	Ctrl	RS
RS-5NPK-7	RS-1NPK-2	0.604854	28	1	27	Ctrl	RS
RS-5NPK-8	RS-1NPK-2	0.693204	28	1	27	Ctrl	RS
RS-5NPK-9	RS-1NPK-2	0.624272	28	1	27	Ctrl	RS
RS-6NPK-1	RS-1NPK-2	0.650485	42	1	41	Ctrl	RS
RS-6NPK-2	RS-1NPK-2	0.687379	42	1	41	Ctrl	RS
RS-6NPK-3	RS-1NPK-2	0.703883	42	1	41	Ctrl	RS
RS-6NPK-4	RS-1NPK-2	0.673786	42	1	41	Ctrl	RS
RS-6NPK-5	RS-1NPK-2	0.754369	42	1	41	Ctrl	RS
RS-6NPK-6	RS-1NPK-2	0.709709	42	1	41	Ctrl	RS
RS-6NPK-7	RS-1NPK-2	0.683495	42	1	41	Ctrl	RS
RS-6NPK-8	RS-1NPK-2	0.716505	42	1	41	Ctrl	RS
RS-6NPK-9	RS-1NPK-2	0.615534	42	1	41	Ctrl	RS
RS-7NPK-1	RS-1NPK-2	0.731068	60	1	59	Ctrl	RS
RS-7NPK-2	RS-1NPK-2	0.731068	60	1	59	Ctrl	RS
RS-7NPK-3	RS-1NPK-2	0.816505	60	1	59	Ctrl	RS
RS-7NPK-4	RS-1NPK-2	0.741748	60	1	59	Ctrl	RS
RS-7NPK-5	RS-1NPK-2	0.708738	60	1	59	Ctrl	RS
RS-7NPK-6	RS-1NPK-2	0.764078	60	1	59	Ctrl	RS
RS-7NPK-7	RS-1NPK-2	0.702913	60	1	59	Ctrl	RS
RS-7NPK-8	RS-1NPK-2	0.736893	60	1	59	Ctrl	RS
RS-7NPK-9	RS-1NPK-2	0.720388	60	1	59	Ctrl	RS
RS-8NPK-1	RS-1NPK-2	0.88932	72	1	71	Ctrl	RS
RS-8NPK-2	RS-1NPK-2	0.796117	72	1	71	Ctrl	RS
RS-8NPK-3	RS-1NPK-2	0.801942	72	1	71	Ctrl	RS
RS-8NPK-4	RS-1NPK-2	0.851456	72	1	71	Ctrl	RS
RS-8NPK-5	RS-1NPK-2	0.816505	72	1	71	Ctrl	RS
RS-8NPK-6	RS-1NPK-2	0.805825	72	1	71	Ctrl	RS
RS-8NPK-7	RS-1NPK-2	0.805825	72	1	71	Ctrl	RS
RS-8NPK-8	RS-1NPK-2	0.858252	72	1	71	Ctrl	RS
RS-8NPK-9	RS-1NPK-2	0.852427	72	1	71	Ctrl	RS
RS-2NPK-1	RS-1NPK-3	0.6	4	1	3	Ctrl	RS
RS-2NPK-2	RS-1NPK-3	0.605825	4	1	3	Ctrl	RS
RS-2NPK-3	RS-1NPK-3	0.592233	4	1	3	Ctrl	RS
RS-2NPK-4	RS-1NPK-3	0.628155	4	1	3	Ctrl	RS
RS-2NPK-5	RS-1NPK-3	0.571845	4	1	3	Ctrl	RS
RS-2NPK-6	RS-1NPK-3	0.594175	4	1	3	Ctrl	RS
RS-2NPK-7	RS-1NPK-3	0.596117	4	1	3	Ctrl	RS
RS-2NPK-8	RS-1NPK-3	0.578641	4	1	3	Ctrl	RS
RS-2NPK-9	RS-1NPK-3	0.617476	4	1	3	Ctrl	RS
RS-3NPK-1	RS-1NPK-3	0.643689	7	1	6	Ctrl	RS
RS-3NPK-2	RS-1NPK-3	0.614563	7	1	6	Ctrl	RS
RS-3NPK-3	RS-1NPK-3	0.513592	7	1	6	Ctrl	RS
RS-3NPK-4	RS-1NPK-3	0.554369	7	1	6	Ctrl	RS
RS-3NPK-5	RS-1NPK-3	0.616505	7	1	6	Ctrl	RS
RS-3NPK-6	RS-1NPK-3	0.569903	7	1	6	Ctrl	RS
RS-3NPK-7	RS-1NPK-3	0.61165	7	1	6	Ctrl	RS
RS-3NPK-8	RS-1NPK-3	0.530097	7	1	6	Ctrl	RS
RS-3NPK-9	RS-1NPK-3	0.554369	7	1	6	Ctrl	RS
RS-4NPK-1	RS-1NPK-3	0.627184	14	1	13	Ctrl	RS
RS-4NPK-2	RS-1NPK-3	0.496117	14	1	13	Ctrl	RS
RS-4NPK-3	RS-1NPK-3	0.503883	14	1	13	Ctrl	RS
RS-4NPK-4	RS-1NPK-3	0.557282	14	1	13	Ctrl	RS
RS-4NPK-5	RS-1NPK-3	0.528155	14	1	13	Ctrl	RS
RS-4NPK-6	RS-1NPK-3	0.550485	14	1	13	Ctrl	RS
RS-4NPK-7	RS-1NPK-3	0.500971	14	1	13	Ctrl	RS
RS-4NPK-8	RS-1NPK-3	0.573786	14	1	13	Ctrl	RS
RS-4NPK-9	RS-1NPK-3	0.618447	14	1	13	Ctrl	RS
RS-5NPK-1	RS-1NPK-3	0.642718	28	1	27	Ctrl	RS
RS-5NPK-2	RS-1NPK-3	0.645631	28	1	27	Ctrl	RS
RS-5NPK-3	RS-1NPK-3	0.628155	28	1	27	Ctrl	RS
RS-5NPK-4	RS-1NPK-3	0.63301	28	1	27	Ctrl	RS
RS-5NPK-5	RS-1NPK-3	0.670874	28	1	27	Ctrl	RS
RS-5NPK-6	RS-1NPK-3	0.630097	28	1	27	Ctrl	RS
RS-5NPK-7	RS-1NPK-3	0.627184	28	1	27	Ctrl	RS
RS-5NPK-8	RS-1NPK-3	0.690291	28	1	27	Ctrl	RS
RS-5NPK-9	RS-1NPK-3	0.607767	28	1	27	Ctrl	RS
RS-6NPK-1	RS-1NPK-3	0.664078	42	1	41	Ctrl	RS
RS-6NPK-2	RS-1NPK-3	0.700971	42	1	41	Ctrl	RS
RS-6NPK-3	RS-1NPK-3	0.684466	42	1	41	Ctrl	RS
RS-6NPK-4	RS-1NPK-3	0.678641	42	1	41	Ctrl	RS
RS-6NPK-5	RS-1NPK-3	0.732039	42	1	41	Ctrl	RS
RS-6NPK-6	RS-1NPK-3	0.698058	42	1	41	Ctrl	RS
RS-6NPK-7	RS-1NPK-3	0.693204	42	1	41	Ctrl	RS
RS-6NPK-8	RS-1NPK-3	0.696117	42	1	41	Ctrl	RS
RS-6NPK-9	RS-1NPK-3	0.64466	42	1	41	Ctrl	RS
RS-7NPK-1	RS-1NPK-3	0.715534	60	1	59	Ctrl	RS
RS-7NPK-2	RS-1NPK-3	0.705825	60	1	59	Ctrl	RS
RS-7NPK-3	RS-1NPK-3	0.81068	60	1	59	Ctrl	RS
RS-7NPK-4	RS-1NPK-3	0.733981	60	1	59	Ctrl	RS
RS-7NPK-5	RS-1NPK-3	0.71165	60	1	59	Ctrl	RS
RS-7NPK-6	RS-1NPK-3	0.770874	60	1	59	Ctrl	RS
RS-7NPK-7	RS-1NPK-3	0.71165	60	1	59	Ctrl	RS
RS-7NPK-8	RS-1NPK-3	0.709709	60	1	59	Ctrl	RS
RS-7NPK-9	RS-1NPK-3	0.730097	60	1	59	Ctrl	RS
RS-8NPK-1	RS-1NPK-3	0.879612	72	1	71	Ctrl	RS
RS-8NPK-2	RS-1NPK-3	0.795146	72	1	71	Ctrl	RS
RS-8NPK-3	RS-1NPK-3	0.809709	72	1	71	Ctrl	RS
RS-8NPK-4	RS-1NPK-3	0.843689	72	1	71	Ctrl	RS
RS-8NPK-5	RS-1NPK-3	0.797087	72	1	71	Ctrl	RS
RS-8NPK-6	RS-1NPK-3	0.775728	72	1	71	Ctrl	RS
RS-8NPK-7	RS-1NPK-3	0.792233	72	1	71	Ctrl	RS
RS-8NPK-8	RS-1NPK-3	0.857282	72	1	71	Ctrl	RS
RS-8NPK-9	RS-1NPK-3	0.84466	72	1	71	Ctrl	RS
RS-2NPK-1	RS-1NPK-4	0.584466	4	1	3	Ctrl	RS
RS-2NPK-2	RS-1NPK-4	0.61068	4	1	3	Ctrl	RS
RS-2NPK-3	RS-1NPK-4	0.602913	4	1	3	Ctrl	RS
RS-2NPK-4	RS-1NPK-4	0.597087	4	1	3	Ctrl	RS
RS-2NPK-5	RS-1NPK-4	0.572816	4	1	3	Ctrl	RS
RS-2NPK-6	RS-1NPK-4	0.574757	4	1	3	Ctrl	RS
RS-2NPK-7	RS-1NPK-4	0.607767	4	1	3	Ctrl	RS
RS-2NPK-8	RS-1NPK-4	0.561165	4	1	3	Ctrl	RS
RS-2NPK-9	RS-1NPK-4	0.643689	4	1	3	Ctrl	RS
RS-3NPK-1	RS-1NPK-4	0.612621	7	1	6	Ctrl	RS
RS-3NPK-2	RS-1NPK-4	0.586408	7	1	6	Ctrl	RS
RS-3NPK-3	RS-1NPK-4	0.524272	7	1	6	Ctrl	RS
RS-3NPK-4	RS-1NPK-4	0.527184	7	1	6	Ctrl	RS
RS-3NPK-5	RS-1NPK-4	0.609709	7	1	6	Ctrl	RS
RS-3NPK-6	RS-1NPK-4	0.549515	7	1	6	Ctrl	RS
RS-3NPK-7	RS-1NPK-4	0.613592	7	1	6	Ctrl	RS
RS-3NPK-8	RS-1NPK-4	0.535922	7	1	6	Ctrl	RS
RS-3NPK-9	RS-1NPK-4	0.536893	7	1	6	Ctrl	RS
RS-4NPK-1	RS-1NPK-4	0.578641	14	1	13	Ctrl	RS
RS-4NPK-2	RS-1NPK-4	0.48835	14	1	13	Ctrl	RS
RS-4NPK-3	RS-1NPK-4	0.514563	14	1	13	Ctrl	RS
RS-4NPK-4	RS-1NPK-4	0.576699	14	1	13	Ctrl	RS
RS-4NPK-5	RS-1NPK-4	0.532039	14	1	13	Ctrl	RS
RS-4NPK-6	RS-1NPK-4	0.524272	14	1	13	Ctrl	RS
RS-4NPK-7	RS-1NPK-4	0.491262	14	1	13	Ctrl	RS
RS-4NPK-8	RS-1NPK-4	0.547573	14	1	13	Ctrl	RS
RS-4NPK-9	RS-1NPK-4	0.63301	14	1	13	Ctrl	RS
RS-5NPK-1	RS-1NPK-4	0.658252	28	1	27	Ctrl	RS
RS-5NPK-2	RS-1NPK-4	0.63301	28	1	27	Ctrl	RS
RS-5NPK-3	RS-1NPK-4	0.647573	28	1	27	Ctrl	RS
RS-5NPK-4	RS-1NPK-4	0.628155	28	1	27	Ctrl	RS
RS-5NPK-5	RS-1NPK-4	0.642718	28	1	27	Ctrl	RS
RS-5NPK-6	RS-1NPK-4	0.617476	28	1	27	Ctrl	RS
RS-5NPK-7	RS-1NPK-4	0.628155	28	1	27	Ctrl	RS
RS-5NPK-8	RS-1NPK-4	0.646602	28	1	27	Ctrl	RS
RS-5NPK-9	RS-1NPK-4	0.600971	28	1	27	Ctrl	RS
RS-6NPK-1	RS-1NPK-4	0.665049	42	1	41	Ctrl	RS
RS-6NPK-2	RS-1NPK-4	0.681553	42	1	41	Ctrl	RS
RS-6NPK-3	RS-1NPK-4	0.666019	42	1	41	Ctrl	RS
RS-6NPK-4	RS-1NPK-4	0.65534	42	1	41	Ctrl	RS
RS-6NPK-5	RS-1NPK-4	0.720388	42	1	41	Ctrl	RS
RS-6NPK-6	RS-1NPK-4	0.664078	42	1	41	Ctrl	RS
RS-6NPK-7	RS-1NPK-4	0.66699	42	1	41	Ctrl	RS
RS-6NPK-8	RS-1NPK-4	0.68932	42	1	41	Ctrl	RS
RS-6NPK-9	RS-1NPK-4	0.633981	42	1	41	Ctrl	RS
RS-7NPK-1	RS-1NPK-4	0.694175	60	1	59	Ctrl	RS
RS-7NPK-2	RS-1NPK-4	0.706796	60	1	59	Ctrl	RS
RS-7NPK-3	RS-1NPK-4	0.803883	60	1	59	Ctrl	RS
RS-7NPK-4	RS-1NPK-4	0.742718	60	1	59	Ctrl	RS
RS-7NPK-5	RS-1NPK-4	0.714563	60	1	59	Ctrl	RS
RS-7NPK-6	RS-1NPK-4	0.745631	60	1	59	Ctrl	RS
RS-7NPK-7	RS-1NPK-4	0.698058	60	1	59	Ctrl	RS
RS-7NPK-8	RS-1NPK-4	0.712621	60	1	59	Ctrl	RS
RS-7NPK-9	RS-1NPK-4	0.71068	60	1	59	Ctrl	RS
RS-8NPK-1	RS-1NPK-4	0.880583	72	1	71	Ctrl	RS
RS-8NPK-2	RS-1NPK-4	0.785437	72	1	71	Ctrl	RS
RS-8NPK-3	RS-1NPK-4	0.782524	72	1	71	Ctrl	RS
RS-8NPK-4	RS-1NPK-4	0.836893	72	1	71	Ctrl	RS
RS-8NPK-5	RS-1NPK-4	0.78932	72	1	71	Ctrl	RS
RS-8NPK-6	RS-1NPK-4	0.735922	72	1	71	Ctrl	RS
RS-8NPK-7	RS-1NPK-4	0.787379	72	1	71	Ctrl	RS
RS-8NPK-8	RS-1NPK-4	0.836893	72	1	71	Ctrl	RS
RS-8NPK-9	RS-1NPK-4	0.829126	72	1	71	Ctrl	RS
RS-2NPK-1	RS-1NPK-5	0.616505	4	1	3	Ctrl	RS
RS-2NPK-2	RS-1NPK-5	0.592233	4	1	3	Ctrl	RS
RS-2NPK-3	RS-1NPK-5	0.580583	4	1	3	Ctrl	RS
RS-2NPK-4	RS-1NPK-5	0.633981	4	1	3	Ctrl	RS
RS-2NPK-5	RS-1NPK-5	0.580583	4	1	3	Ctrl	RS
RS-2NPK-6	RS-1NPK-5	0.606796	4	1	3	Ctrl	RS
RS-2NPK-7	RS-1NPK-5	0.599029	4	1	3	Ctrl	RS
RS-2NPK-8	RS-1NPK-5	0.564078	4	1	3	Ctrl	RS
RS-2NPK-9	RS-1NPK-5	0.61068	4	1	3	Ctrl	RS
RS-3NPK-1	RS-1NPK-5	0.685437	7	1	6	Ctrl	RS
RS-3NPK-2	RS-1NPK-5	0.640777	7	1	6	Ctrl	RS
RS-3NPK-3	RS-1NPK-5	0.523301	7	1	6	Ctrl	RS
RS-3NPK-4	RS-1NPK-5	0.592233	7	1	6	Ctrl	RS
RS-3NPK-5	RS-1NPK-5	0.650485	7	1	6	Ctrl	RS
RS-3NPK-6	RS-1NPK-5	0.607767	7	1	6	Ctrl	RS
RS-3NPK-7	RS-1NPK-5	0.642718	7	1	6	Ctrl	RS
RS-3NPK-8	RS-1NPK-5	0.565049	7	1	6	Ctrl	RS
RS-3NPK-9	RS-1NPK-5	0.590291	7	1	6	Ctrl	RS
RS-4NPK-1	RS-1NPK-5	0.640777	14	1	13	Ctrl	RS
RS-4NPK-2	RS-1NPK-5	0.545631	14	1	13	Ctrl	RS
RS-4NPK-3	RS-1NPK-5	0.562136	14	1	13	Ctrl	RS
RS-4NPK-4	RS-1NPK-5	0.553398	14	1	13	Ctrl	RS
RS-4NPK-5	RS-1NPK-5	0.538835	14	1	13	Ctrl	RS
RS-4NPK-6	RS-1NPK-5	0.56699	14	1	13	Ctrl	RS
RS-4NPK-7	RS-1NPK-5	0.55534	14	1	13	Ctrl	RS
RS-4NPK-8	RS-1NPK-5	0.56699	14	1	13	Ctrl	RS
RS-4NPK-9	RS-1NPK-5	0.61165	14	1	13	Ctrl	RS
RS-5NPK-1	RS-1NPK-5	0.646602	28	1	27	Ctrl	RS
RS-5NPK-2	RS-1NPK-5	0.636893	28	1	27	Ctrl	RS
RS-5NPK-3	RS-1NPK-5	0.660194	28	1	27	Ctrl	RS
RS-5NPK-4	RS-1NPK-5	0.624272	28	1	27	Ctrl	RS
RS-5NPK-5	RS-1NPK-5	0.670874	28	1	27	Ctrl	RS
RS-5NPK-6	RS-1NPK-5	0.62233	28	1	27	Ctrl	RS
RS-5NPK-7	RS-1NPK-5	0.63301	28	1	27	Ctrl	RS
RS-5NPK-8	RS-1NPK-5	0.662136	28	1	27	Ctrl	RS
RS-5NPK-9	RS-1NPK-5	0.591262	28	1	27	Ctrl	RS
RS-6NPK-1	RS-1NPK-5	0.615534	42	1	41	Ctrl	RS
RS-6NPK-2	RS-1NPK-5	0.672816	42	1	41	Ctrl	RS
RS-6NPK-3	RS-1NPK-5	0.693204	42	1	41	Ctrl	RS
RS-6NPK-4	RS-1NPK-5	0.692233	42	1	41	Ctrl	RS
RS-6NPK-5	RS-1NPK-5	0.761165	42	1	41	Ctrl	RS
RS-6NPK-6	RS-1NPK-5	0.712621	42	1	41	Ctrl	RS
RS-6NPK-7	RS-1NPK-5	0.682524	42	1	41	Ctrl	RS
RS-6NPK-8	RS-1NPK-5	0.7	42	1	41	Ctrl	RS
RS-6NPK-9	RS-1NPK-5	0.616505	42	1	41	Ctrl	RS
RS-7NPK-1	RS-1NPK-5	0.721359	60	1	59	Ctrl	RS
RS-7NPK-2	RS-1NPK-5	0.712621	60	1	59	Ctrl	RS
RS-7NPK-3	RS-1NPK-5	0.81165	60	1	59	Ctrl	RS
RS-7NPK-4	RS-1NPK-5	0.721359	60	1	59	Ctrl	RS
RS-7NPK-5	RS-1NPK-5	0.708738	60	1	59	Ctrl	RS
RS-7NPK-6	RS-1NPK-5	0.735922	60	1	59	Ctrl	RS
RS-7NPK-7	RS-1NPK-5	0.706796	60	1	59	Ctrl	RS
RS-7NPK-8	RS-1NPK-5	0.717476	60	1	59	Ctrl	RS
RS-7NPK-9	RS-1NPK-5	0.725243	60	1	59	Ctrl	RS
RS-8NPK-1	RS-1NPK-5	0.898058	72	1	71	Ctrl	RS
RS-8NPK-2	RS-1NPK-5	0.801942	72	1	71	Ctrl	RS
RS-8NPK-3	RS-1NPK-5	0.82233	72	1	71	Ctrl	RS
RS-8NPK-4	RS-1NPK-5	0.853398	72	1	71	Ctrl	RS
RS-8NPK-5	RS-1NPK-5	0.798058	72	1	71	Ctrl	RS
RS-8NPK-6	RS-1NPK-5	0.802913	72	1	71	Ctrl	RS
RS-8NPK-7	RS-1NPK-5	0.794175	72	1	71	Ctrl	RS
RS-8NPK-8	RS-1NPK-5	0.857282	72	1	71	Ctrl	RS
RS-8NPK-9	RS-1NPK-5	0.847573	72	1	71	Ctrl	RS
RS-2NPK-1	RS-1NPK-6	0.556311	4	1	3	Ctrl	RS
RS-2NPK-2	RS-1NPK-6	0.630097	4	1	3	Ctrl	RS
RS-2NPK-3	RS-1NPK-6	0.608738	4	1	3	Ctrl	RS
RS-2NPK-4	RS-1NPK-6	0.569903	4	1	3	Ctrl	RS
RS-2NPK-5	RS-1NPK-6	0.587379	4	1	3	Ctrl	RS
RS-2NPK-6	RS-1NPK-6	0.58932	4	1	3	Ctrl	RS
RS-2NPK-7	RS-1NPK-6	0.603883	4	1	3	Ctrl	RS
RS-2NPK-8	RS-1NPK-6	0.595146	4	1	3	Ctrl	RS
RS-2NPK-9	RS-1NPK-6	0.632039	4	1	3	Ctrl	RS
RS-3NPK-1	RS-1NPK-6	0.574757	7	1	6	Ctrl	RS
RS-3NPK-2	RS-1NPK-6	0.540777	7	1	6	Ctrl	RS
RS-3NPK-3	RS-1NPK-6	0.570874	7	1	6	Ctrl	RS
RS-3NPK-4	RS-1NPK-6	0.579612	7	1	6	Ctrl	RS
RS-3NPK-5	RS-1NPK-6	0.557282	7	1	6	Ctrl	RS
RS-3NPK-6	RS-1NPK-6	0.537864	7	1	6	Ctrl	RS
RS-3NPK-7	RS-1NPK-6	0.606796	7	1	6	Ctrl	RS
RS-3NPK-8	RS-1NPK-6	0.578641	7	1	6	Ctrl	RS
RS-3NPK-9	RS-1NPK-6	0.570874	7	1	6	Ctrl	RS
RS-4NPK-1	RS-1NPK-6	0.568932	14	1	13	Ctrl	RS
RS-4NPK-2	RS-1NPK-6	0.533981	14	1	13	Ctrl	RS
RS-4NPK-3	RS-1NPK-6	0.532039	14	1	13	Ctrl	RS
RS-4NPK-4	RS-1NPK-6	0.562136	14	1	13	Ctrl	RS
RS-4NPK-5	RS-1NPK-6	0.545631	14	1	13	Ctrl	RS
RS-4NPK-6	RS-1NPK-6	0.551456	14	1	13	Ctrl	RS
RS-4NPK-7	RS-1NPK-6	0.551456	14	1	13	Ctrl	RS
RS-4NPK-8	RS-1NPK-6	0.57767	14	1	13	Ctrl	RS
RS-4NPK-9	RS-1NPK-6	0.632039	14	1	13	Ctrl	RS
RS-5NPK-1	RS-1NPK-6	0.640777	28	1	27	Ctrl	RS
RS-5NPK-2	RS-1NPK-6	0.605825	28	1	27	Ctrl	RS
RS-5NPK-3	RS-1NPK-6	0.642718	28	1	27	Ctrl	RS
RS-5NPK-4	RS-1NPK-6	0.627184	28	1	27	Ctrl	RS
RS-5NPK-5	RS-1NPK-6	0.61068	28	1	27	Ctrl	RS
RS-5NPK-6	RS-1NPK-6	0.587379	28	1	27	Ctrl	RS
RS-5NPK-7	RS-1NPK-6	0.608738	28	1	27	Ctrl	RS
RS-5NPK-8	RS-1NPK-6	0.61068	28	1	27	Ctrl	RS
RS-5NPK-9	RS-1NPK-6	0.582524	28	1	27	Ctrl	RS
RS-6NPK-1	RS-1NPK-6	0.650485	42	1	41	Ctrl	RS
RS-6NPK-2	RS-1NPK-6	0.654369	42	1	41	Ctrl	RS
RS-6NPK-3	RS-1NPK-6	0.664078	42	1	41	Ctrl	RS
RS-6NPK-4	RS-1NPK-6	0.643689	42	1	41	Ctrl	RS
RS-6NPK-5	RS-1NPK-6	0.682524	42	1	41	Ctrl	RS
RS-6NPK-6	RS-1NPK-6	0.661165	42	1	41	Ctrl	RS
RS-6NPK-7	RS-1NPK-6	0.672816	42	1	41	Ctrl	RS
RS-6NPK-8	RS-1NPK-6	0.667961	42	1	41	Ctrl	RS
RS-6NPK-9	RS-1NPK-6	0.646602	42	1	41	Ctrl	RS
RS-7NPK-1	RS-1NPK-6	0.690291	60	1	59	Ctrl	RS
RS-7NPK-2	RS-1NPK-6	0.697087	60	1	59	Ctrl	RS
RS-7NPK-3	RS-1NPK-6	0.787379	60	1	59	Ctrl	RS
RS-7NPK-4	RS-1NPK-6	0.71165	60	1	59	Ctrl	RS
RS-7NPK-5	RS-1NPK-6	0.693204	60	1	59	Ctrl	RS
RS-7NPK-6	RS-1NPK-6	0.728155	60	1	59	Ctrl	RS
RS-7NPK-7	RS-1NPK-6	0.708738	60	1	59	Ctrl	RS
RS-7NPK-8	RS-1NPK-6	0.708738	60	1	59	Ctrl	RS
RS-7NPK-9	RS-1NPK-6	0.698058	60	1	59	Ctrl	RS
RS-8NPK-1	RS-1NPK-6	0.862136	72	1	71	Ctrl	RS
RS-8NPK-2	RS-1NPK-6	0.757282	72	1	71	Ctrl	RS
RS-8NPK-3	RS-1NPK-6	0.775728	72	1	71	Ctrl	RS
RS-8NPK-4	RS-1NPK-6	0.826214	72	1	71	Ctrl	RS
RS-8NPK-5	RS-1NPK-6	0.786408	72	1	71	Ctrl	RS
RS-8NPK-6	RS-1NPK-6	0.821359	72	1	71	Ctrl	RS
RS-8NPK-7	RS-1NPK-6	0.776699	72	1	71	Ctrl	RS
RS-8NPK-8	RS-1NPK-6	0.830097	72	1	71	Ctrl	RS
RS-8NPK-9	RS-1NPK-6	0.829126	72	1	71	Ctrl	RS
RS-2NPK-1	RS-1NPK-7	0.6	4	1	3	Ctrl	RS
RS-2NPK-2	RS-1NPK-7	0.585437	4	1	3	Ctrl	RS
RS-2NPK-3	RS-1NPK-7	0.55534	4	1	3	Ctrl	RS
RS-2NPK-4	RS-1NPK-7	0.618447	4	1	3	Ctrl	RS
RS-2NPK-5	RS-1NPK-7	0.602913	4	1	3	Ctrl	RS
RS-2NPK-6	RS-1NPK-7	0.613592	4	1	3	Ctrl	RS
RS-2NPK-7	RS-1NPK-7	0.58932	4	1	3	Ctrl	RS
RS-2NPK-8	RS-1NPK-7	0.579612	4	1	3	Ctrl	RS
RS-2NPK-9	RS-1NPK-7	0.568932	4	1	3	Ctrl	RS
RS-3NPK-1	RS-1NPK-7	0.724272	7	1	6	Ctrl	RS
RS-3NPK-2	RS-1NPK-7	0.663107	7	1	6	Ctrl	RS
RS-3NPK-3	RS-1NPK-7	0.595146	7	1	6	Ctrl	RS
RS-3NPK-4	RS-1NPK-7	0.656311	7	1	6	Ctrl	RS
RS-3NPK-5	RS-1NPK-7	0.639806	7	1	6	Ctrl	RS
RS-3NPK-6	RS-1NPK-7	0.61165	7	1	6	Ctrl	RS
RS-3NPK-7	RS-1NPK-7	0.713592	7	1	6	Ctrl	RS
RS-3NPK-8	RS-1NPK-7	0.623301	7	1	6	Ctrl	RS
RS-3NPK-9	RS-1NPK-7	0.632039	7	1	6	Ctrl	RS
RS-4NPK-1	RS-1NPK-7	0.687379	14	1	13	Ctrl	RS
RS-4NPK-2	RS-1NPK-7	0.578641	14	1	13	Ctrl	RS
RS-4NPK-3	RS-1NPK-7	0.63301	14	1	13	Ctrl	RS
RS-4NPK-4	RS-1NPK-7	0.583495	14	1	13	Ctrl	RS
RS-4NPK-5	RS-1NPK-7	0.575728	14	1	13	Ctrl	RS
RS-4NPK-6	RS-1NPK-7	0.593204	14	1	13	Ctrl	RS
RS-4NPK-7	RS-1NPK-7	0.62233	14	1	13	Ctrl	RS
RS-4NPK-8	RS-1NPK-7	0.572816	14	1	13	Ctrl	RS
RS-4NPK-9	RS-1NPK-7	0.593204	14	1	13	Ctrl	RS
RS-5NPK-1	RS-1NPK-7	0.63301	28	1	27	Ctrl	RS
RS-5NPK-2	RS-1NPK-7	0.61165	28	1	27	Ctrl	RS
RS-5NPK-3	RS-1NPK-7	0.620388	28	1	27	Ctrl	RS
RS-5NPK-4	RS-1NPK-7	0.621359	28	1	27	Ctrl	RS
RS-5NPK-5	RS-1NPK-7	0.668932	28	1	27	Ctrl	RS
RS-5NPK-6	RS-1NPK-7	0.630097	28	1	27	Ctrl	RS
RS-5NPK-7	RS-1NPK-7	0.636893	28	1	27	Ctrl	RS
RS-5NPK-8	RS-1NPK-7	0.676699	28	1	27	Ctrl	RS
RS-5NPK-9	RS-1NPK-7	0.557282	28	1	27	Ctrl	RS
RS-6NPK-1	RS-1NPK-7	0.594175	42	1	41	Ctrl	RS
RS-6NPK-2	RS-1NPK-7	0.658252	42	1	41	Ctrl	RS
RS-6NPK-3	RS-1NPK-7	0.649515	42	1	41	Ctrl	RS
RS-6NPK-4	RS-1NPK-7	0.678641	42	1	41	Ctrl	RS
RS-6NPK-5	RS-1NPK-7	0.750485	42	1	41	Ctrl	RS
RS-6NPK-6	RS-1NPK-7	0.686408	42	1	41	Ctrl	RS
RS-6NPK-7	RS-1NPK-7	0.68835	42	1	41	Ctrl	RS
RS-6NPK-8	RS-1NPK-7	0.694175	42	1	41	Ctrl	RS
RS-6NPK-9	RS-1NPK-7	0.603883	42	1	41	Ctrl	RS
RS-7NPK-1	RS-1NPK-7	0.713592	60	1	59	Ctrl	RS
RS-7NPK-2	RS-1NPK-7	0.71165	60	1	59	Ctrl	RS
RS-7NPK-3	RS-1NPK-7	0.8	60	1	59	Ctrl	RS
RS-7NPK-4	RS-1NPK-7	0.738835	60	1	59	Ctrl	RS
RS-7NPK-5	RS-1NPK-7	0.668932	60	1	59	Ctrl	RS
RS-7NPK-6	RS-1NPK-7	0.71165	60	1	59	Ctrl	RS
RS-7NPK-7	RS-1NPK-7	0.707767	60	1	59	Ctrl	RS
RS-7NPK-8	RS-1NPK-7	0.733981	60	1	59	Ctrl	RS
RS-7NPK-9	RS-1NPK-7	0.727184	60	1	59	Ctrl	RS
RS-8NPK-1	RS-1NPK-7	0.86699	72	1	71	Ctrl	RS
RS-8NPK-2	RS-1NPK-7	0.78932	72	1	71	Ctrl	RS
RS-8NPK-3	RS-1NPK-7	0.8	72	1	71	Ctrl	RS
RS-8NPK-4	RS-1NPK-7	0.838835	72	1	71	Ctrl	RS
RS-8NPK-5	RS-1NPK-7	0.8	72	1	71	Ctrl	RS
RS-8NPK-6	RS-1NPK-7	0.847573	72	1	71	Ctrl	RS
RS-8NPK-7	RS-1NPK-7	0.799029	72	1	71	Ctrl	RS
RS-8NPK-8	RS-1NPK-7	0.841748	72	1	71	Ctrl	RS
RS-8NPK-9	RS-1NPK-7	0.821359	72	1	71	Ctrl	RS
RS-2NPK-1	RS-1NPK-8	0.583495	4	1	3	Ctrl	RS
RS-2NPK-2	RS-1NPK-8	0.602913	4	1	3	Ctrl	RS
RS-2NPK-3	RS-1NPK-8	0.556311	4	1	3	Ctrl	RS
RS-2NPK-4	RS-1NPK-8	0.613592	4	1	3	Ctrl	RS
RS-2NPK-5	RS-1NPK-8	0.551456	4	1	3	Ctrl	RS
RS-2NPK-6	RS-1NPK-8	0.561165	4	1	3	Ctrl	RS
RS-2NPK-7	RS-1NPK-8	0.579612	4	1	3	Ctrl	RS
RS-2NPK-8	RS-1NPK-8	0.563107	4	1	3	Ctrl	RS
RS-2NPK-9	RS-1NPK-8	0.598058	4	1	3	Ctrl	RS
RS-3NPK-1	RS-1NPK-8	0.638835	7	1	6	Ctrl	RS
RS-3NPK-2	RS-1NPK-8	0.627184	7	1	6	Ctrl	RS
RS-3NPK-3	RS-1NPK-8	0.5	7	1	6	Ctrl	RS
RS-3NPK-4	RS-1NPK-8	0.548544	7	1	6	Ctrl	RS
RS-3NPK-5	RS-1NPK-8	0.628155	7	1	6	Ctrl	RS
RS-3NPK-6	RS-1NPK-8	0.569903	7	1	6	Ctrl	RS
RS-3NPK-7	RS-1NPK-8	0.624272	7	1	6	Ctrl	RS
RS-3NPK-8	RS-1NPK-8	0.533981	7	1	6	Ctrl	RS
RS-3NPK-9	RS-1NPK-8	0.565049	7	1	6	Ctrl	RS
RS-4NPK-1	RS-1NPK-8	0.606796	14	1	13	Ctrl	RS
RS-4NPK-2	RS-1NPK-8	0.485437	14	1	13	Ctrl	RS
RS-4NPK-3	RS-1NPK-8	0.48932	14	1	13	Ctrl	RS
RS-4NPK-4	RS-1NPK-8	0.532039	14	1	13	Ctrl	RS
RS-4NPK-5	RS-1NPK-8	0.482524	14	1	13	Ctrl	RS
RS-4NPK-6	RS-1NPK-8	0.531068	14	1	13	Ctrl	RS
RS-4NPK-7	RS-1NPK-8	0.48835	14	1	13	Ctrl	RS
RS-4NPK-8	RS-1NPK-8	0.557282	14	1	13	Ctrl	RS
RS-4NPK-9	RS-1NPK-8	0.595146	14	1	13	Ctrl	RS
RS-5NPK-1	RS-1NPK-8	0.631068	28	1	27	Ctrl	RS
RS-5NPK-2	RS-1NPK-8	0.63301	28	1	27	Ctrl	RS
RS-5NPK-3	RS-1NPK-8	0.613592	28	1	27	Ctrl	RS
RS-5NPK-4	RS-1NPK-8	0.616505	28	1	27	Ctrl	RS
RS-5NPK-5	RS-1NPK-8	0.653398	28	1	27	Ctrl	RS
RS-5NPK-6	RS-1NPK-8	0.598058	28	1	27	Ctrl	RS
RS-5NPK-7	RS-1NPK-8	0.603883	28	1	27	Ctrl	RS
RS-5NPK-8	RS-1NPK-8	0.662136	28	1	27	Ctrl	RS
RS-5NPK-9	RS-1NPK-8	0.6	28	1	27	Ctrl	RS
RS-6NPK-1	RS-1NPK-8	0.656311	42	1	41	Ctrl	RS
RS-6NPK-2	RS-1NPK-8	0.672816	42	1	41	Ctrl	RS
RS-6NPK-3	RS-1NPK-8	0.674757	42	1	41	Ctrl	RS
RS-6NPK-4	RS-1NPK-8	0.665049	42	1	41	Ctrl	RS
RS-6NPK-5	RS-1NPK-8	0.747573	42	1	41	Ctrl	RS
RS-6NPK-6	RS-1NPK-8	0.683495	42	1	41	Ctrl	RS
RS-6NPK-7	RS-1NPK-8	0.642718	42	1	41	Ctrl	RS
RS-6NPK-8	RS-1NPK-8	0.704854	42	1	41	Ctrl	RS
RS-6NPK-9	RS-1NPK-8	0.62233	42	1	41	Ctrl	RS
RS-7NPK-1	RS-1NPK-8	0.726214	60	1	59	Ctrl	RS
RS-7NPK-2	RS-1NPK-8	0.724272	60	1	59	Ctrl	RS
RS-7NPK-3	RS-1NPK-8	0.806796	60	1	59	Ctrl	RS
RS-7NPK-4	RS-1NPK-8	0.732039	60	1	59	Ctrl	RS
RS-7NPK-5	RS-1NPK-8	0.735922	60	1	59	Ctrl	RS
RS-7NPK-6	RS-1NPK-8	0.770874	60	1	59	Ctrl	RS
RS-7NPK-7	RS-1NPK-8	0.713592	60	1	59	Ctrl	RS
RS-7NPK-8	RS-1NPK-8	0.721359	60	1	59	Ctrl	RS
RS-7NPK-9	RS-1NPK-8	0.734951	60	1	59	Ctrl	RS
RS-8NPK-1	RS-1NPK-8	0.887379	72	1	71	Ctrl	RS
RS-8NPK-2	RS-1NPK-8	0.790291	72	1	71	Ctrl	RS
RS-8NPK-3	RS-1NPK-8	0.792233	72	1	71	Ctrl	RS
RS-8NPK-4	RS-1NPK-8	0.843689	72	1	71	Ctrl	RS
RS-8NPK-5	RS-1NPK-8	0.801942	72	1	71	Ctrl	RS
RS-8NPK-6	RS-1NPK-8	0.783495	72	1	71	Ctrl	RS
RS-8NPK-7	RS-1NPK-8	0.797087	72	1	71	Ctrl	RS
RS-8NPK-8	RS-1NPK-8	0.847573	72	1	71	Ctrl	RS
RS-8NPK-9	RS-1NPK-8	0.84466	72	1	71	Ctrl	RS
RS-2NPK-1	RS-1NPK-9	0.617476	4	1	3	Ctrl	RS
RS-2NPK-2	RS-1NPK-9	0.600971	4	1	3	Ctrl	RS
RS-2NPK-3	RS-1NPK-9	0.580583	4	1	3	Ctrl	RS
RS-2NPK-4	RS-1NPK-9	0.661165	4	1	3	Ctrl	RS
RS-2NPK-5	RS-1NPK-9	0.594175	4	1	3	Ctrl	RS
RS-2NPK-6	RS-1NPK-9	0.599029	4	1	3	Ctrl	RS
RS-2NPK-7	RS-1NPK-9	0.580583	4	1	3	Ctrl	RS
RS-2NPK-8	RS-1NPK-9	0.601942	4	1	3	Ctrl	RS
RS-2NPK-9	RS-1NPK-9	0.61165	4	1	3	Ctrl	RS
RS-3NPK-1	RS-1NPK-9	0.707767	7	1	6	Ctrl	RS
RS-3NPK-2	RS-1NPK-9	0.666019	7	1	6	Ctrl	RS
RS-3NPK-3	RS-1NPK-9	0.557282	7	1	6	Ctrl	RS
RS-3NPK-4	RS-1NPK-9	0.64466	7	1	6	Ctrl	RS
RS-3NPK-5	RS-1NPK-9	0.666019	7	1	6	Ctrl	RS
RS-3NPK-6	RS-1NPK-9	0.618447	7	1	6	Ctrl	RS
RS-3NPK-7	RS-1NPK-9	0.670874	7	1	6	Ctrl	RS
RS-3NPK-8	RS-1NPK-9	0.606796	7	1	6	Ctrl	RS
RS-3NPK-9	RS-1NPK-9	0.606796	7	1	6	Ctrl	RS
RS-4NPK-1	RS-1NPK-9	0.67767	14	1	13	Ctrl	RS
RS-4NPK-2	RS-1NPK-9	0.581553	14	1	13	Ctrl	RS
RS-4NPK-3	RS-1NPK-9	0.599029	14	1	13	Ctrl	RS
RS-4NPK-4	RS-1NPK-9	0.573786	14	1	13	Ctrl	RS
RS-4NPK-5	RS-1NPK-9	0.546602	14	1	13	Ctrl	RS
RS-4NPK-6	RS-1NPK-9	0.591262	14	1	13	Ctrl	RS
RS-4NPK-7	RS-1NPK-9	0.6	14	1	13	Ctrl	RS
RS-4NPK-8	RS-1NPK-9	0.583495	14	1	13	Ctrl	RS
RS-4NPK-9	RS-1NPK-9	0.616505	14	1	13	Ctrl	RS
RS-5NPK-1	RS-1NPK-9	0.660194	28	1	27	Ctrl	RS
RS-5NPK-2	RS-1NPK-9	0.647573	28	1	27	Ctrl	RS
RS-5NPK-3	RS-1NPK-9	0.638835	28	1	27	Ctrl	RS
RS-5NPK-4	RS-1NPK-9	0.639806	28	1	27	Ctrl	RS
RS-5NPK-5	RS-1NPK-9	0.685437	28	1	27	Ctrl	RS
RS-5NPK-6	RS-1NPK-9	0.616505	28	1	27	Ctrl	RS
RS-5NPK-7	RS-1NPK-9	0.629126	28	1	27	Ctrl	RS
RS-5NPK-8	RS-1NPK-9	0.68835	28	1	27	Ctrl	RS
RS-5NPK-9	RS-1NPK-9	0.607767	28	1	27	Ctrl	RS
RS-6NPK-1	RS-1NPK-9	0.613592	42	1	41	Ctrl	RS
RS-6NPK-2	RS-1NPK-9	0.670874	42	1	41	Ctrl	RS
RS-6NPK-3	RS-1NPK-9	0.702913	42	1	41	Ctrl	RS
RS-6NPK-4	RS-1NPK-9	0.707767	42	1	41	Ctrl	RS
RS-6NPK-5	RS-1NPK-9	0.77767	42	1	41	Ctrl	RS
RS-6NPK-6	RS-1NPK-9	0.704854	42	1	41	Ctrl	RS
RS-6NPK-7	RS-1NPK-9	0.699029	42	1	41	Ctrl	RS
RS-6NPK-8	RS-1NPK-9	0.704854	42	1	41	Ctrl	RS
RS-6NPK-9	RS-1NPK-9	0.62233	42	1	41	Ctrl	RS
RS-7NPK-1	RS-1NPK-9	0.724272	60	1	59	Ctrl	RS
RS-7NPK-2	RS-1NPK-9	0.731068	60	1	59	Ctrl	RS
RS-7NPK-3	RS-1NPK-9	0.827184	60	1	59	Ctrl	RS
RS-7NPK-4	RS-1NPK-9	0.723301	60	1	59	Ctrl	RS
RS-7NPK-5	RS-1NPK-9	0.696117	60	1	59	Ctrl	RS
RS-7NPK-6	RS-1NPK-9	0.742718	60	1	59	Ctrl	RS
RS-7NPK-7	RS-1NPK-9	0.708738	60	1	59	Ctrl	RS
RS-7NPK-8	RS-1NPK-9	0.732039	60	1	59	Ctrl	RS
RS-7NPK-9	RS-1NPK-9	0.736893	60	1	59	Ctrl	RS
RS-8NPK-1	RS-1NPK-9	0.897087	72	1	71	Ctrl	RS
RS-8NPK-2	RS-1NPK-9	0.802913	72	1	71	Ctrl	RS
RS-8NPK-3	RS-1NPK-9	0.82233	72	1	71	Ctrl	RS
RS-8NPK-4	RS-1NPK-9	0.863107	72	1	71	Ctrl	RS
RS-8NPK-5	RS-1NPK-9	0.820388	72	1	71	Ctrl	RS
RS-8NPK-6	RS-1NPK-9	0.847573	72	1	71	Ctrl	RS
RS-8NPK-7	RS-1NPK-9	0.797087	72	1	71	Ctrl	RS
RS-8NPK-8	RS-1NPK-9	0.866019	72	1	71	Ctrl	RS
RS-8NPK-9	RS-1NPK-9	0.851456	72	1	71	Ctrl	RS
RS-3NPK-1	RS-2NPK-1	0.590291	7	4	3	Ctrl	RS
RS-3NPK-2	RS-2NPK-1	0.561165	7	4	3	Ctrl	RS
RS-3NPK-3	RS-2NPK-1	0.61068	7	4	3	Ctrl	RS
RS-3NPK-4	RS-2NPK-1	0.606796	7	4	3	Ctrl	RS
RS-3NPK-5	RS-2NPK-1	0.581553	7	4	3	Ctrl	RS
RS-3NPK-6	RS-2NPK-1	0.561165	7	4	3	Ctrl	RS
RS-3NPK-7	RS-2NPK-1	0.662136	7	4	3	Ctrl	RS
RS-3NPK-8	RS-2NPK-1	0.579612	7	4	3	Ctrl	RS
RS-3NPK-9	RS-2NPK-1	0.595146	7	4	3	Ctrl	RS
RS-4NPK-1	RS-2NPK-1	0.598058	14	4	10	Ctrl	RS
RS-4NPK-2	RS-2NPK-1	0.553398	14	4	10	Ctrl	RS
RS-4NPK-3	RS-2NPK-1	0.578641	14	4	10	Ctrl	RS
RS-4NPK-4	RS-2NPK-1	0.550485	14	4	10	Ctrl	RS
RS-4NPK-5	RS-2NPK-1	0.561165	14	4	10	Ctrl	RS
RS-4NPK-6	RS-2NPK-1	0.575728	14	4	10	Ctrl	RS
RS-4NPK-7	RS-2NPK-1	0.578641	14	4	10	Ctrl	RS
RS-4NPK-8	RS-2NPK-1	0.583495	14	4	10	Ctrl	RS
RS-4NPK-9	RS-2NPK-1	0.607767	14	4	10	Ctrl	RS
RS-5NPK-1	RS-2NPK-1	0.601942	28	4	24	Ctrl	RS
RS-5NPK-2	RS-2NPK-1	0.604854	28	4	24	Ctrl	RS
RS-5NPK-3	RS-2NPK-1	0.625243	28	4	24	Ctrl	RS
RS-5NPK-4	RS-2NPK-1	0.6	28	4	24	Ctrl	RS
RS-5NPK-5	RS-2NPK-1	0.627184	28	4	24	Ctrl	RS
RS-5NPK-6	RS-2NPK-1	0.587379	28	4	24	Ctrl	RS
RS-5NPK-7	RS-2NPK-1	0.602913	28	4	24	Ctrl	RS
RS-5NPK-8	RS-2NPK-1	0.648544	28	4	24	Ctrl	RS
RS-5NPK-9	RS-2NPK-1	0.55534	28	4	24	Ctrl	RS
RS-6NPK-1	RS-2NPK-1	0.62233	42	4	38	Ctrl	RS
RS-6NPK-2	RS-2NPK-1	0.661165	42	4	38	Ctrl	RS
RS-6NPK-3	RS-2NPK-1	0.638835	42	4	38	Ctrl	RS
RS-6NPK-4	RS-2NPK-1	0.634951	42	4	38	Ctrl	RS
RS-6NPK-5	RS-2NPK-1	0.705825	42	4	38	Ctrl	RS
RS-6NPK-6	RS-2NPK-1	0.658252	42	4	38	Ctrl	RS
RS-6NPK-7	RS-2NPK-1	0.673786	42	4	38	Ctrl	RS
RS-6NPK-8	RS-2NPK-1	0.670874	42	4	38	Ctrl	RS
RS-6NPK-9	RS-2NPK-1	0.640777	42	4	38	Ctrl	RS
RS-7NPK-1	RS-2NPK-1	0.682524	60	4	56	Ctrl	RS
RS-7NPK-2	RS-2NPK-1	0.682524	60	4	56	Ctrl	RS
RS-7NPK-3	RS-2NPK-1	0.791262	60	4	56	Ctrl	RS
RS-7NPK-4	RS-2NPK-1	0.728155	60	4	56	Ctrl	RS
RS-7NPK-5	RS-2NPK-1	0.68835	60	4	56	Ctrl	RS
RS-7NPK-6	RS-2NPK-1	0.731068	60	4	56	Ctrl	RS
RS-7NPK-7	RS-2NPK-1	0.706796	60	4	56	Ctrl	RS
RS-7NPK-8	RS-2NPK-1	0.724272	60	4	56	Ctrl	RS
RS-7NPK-9	RS-2NPK-1	0.71068	60	4	56	Ctrl	RS
RS-8NPK-1	RS-2NPK-1	0.85534	72	4	68	Ctrl	RS
RS-8NPK-2	RS-2NPK-1	0.750485	72	4	68	Ctrl	RS
RS-8NPK-3	RS-2NPK-1	0.801942	72	4	68	Ctrl	RS
RS-8NPK-4	RS-2NPK-1	0.83301	72	4	68	Ctrl	RS
RS-8NPK-5	RS-2NPK-1	0.776699	72	4	68	Ctrl	RS
RS-8NPK-6	RS-2NPK-1	0.829126	72	4	68	Ctrl	RS
RS-8NPK-7	RS-2NPK-1	0.786408	72	4	68	Ctrl	RS
RS-8NPK-8	RS-2NPK-1	0.842718	72	4	68	Ctrl	RS
RS-8NPK-9	RS-2NPK-1	0.827184	72	4	68	Ctrl	RS
RS-3NPK-1	RS-2NPK-2	0.720388	7	4	3	Ctrl	RS
RS-3NPK-2	RS-2NPK-2	0.668932	7	4	3	Ctrl	RS
RS-3NPK-3	RS-2NPK-2	0.616505	7	4	3	Ctrl	RS
RS-3NPK-4	RS-2NPK-2	0.631068	7	4	3	Ctrl	RS
RS-3NPK-5	RS-2NPK-2	0.667961	7	4	3	Ctrl	RS
RS-3NPK-6	RS-2NPK-2	0.630097	7	4	3	Ctrl	RS
RS-3NPK-7	RS-2NPK-2	0.682524	7	4	3	Ctrl	RS
RS-3NPK-8	RS-2NPK-2	0.605825	7	4	3	Ctrl	RS
RS-3NPK-9	RS-2NPK-2	0.648544	7	4	3	Ctrl	RS
RS-4NPK-1	RS-2NPK-2	0.694175	14	4	10	Ctrl	RS
RS-4NPK-2	RS-2NPK-2	0.600971	14	4	10	Ctrl	RS
RS-4NPK-3	RS-2NPK-2	0.625243	14	4	10	Ctrl	RS
RS-4NPK-4	RS-2NPK-2	0.586408	14	4	10	Ctrl	RS
RS-4NPK-5	RS-2NPK-2	0.569903	14	4	10	Ctrl	RS
RS-4NPK-6	RS-2NPK-2	0.594175	14	4	10	Ctrl	RS
RS-4NPK-7	RS-2NPK-2	0.627184	14	4	10	Ctrl	RS
RS-4NPK-8	RS-2NPK-2	0.58932	14	4	10	Ctrl	RS
RS-4NPK-9	RS-2NPK-2	0.595146	14	4	10	Ctrl	RS
RS-5NPK-1	RS-2NPK-2	0.593204	28	4	24	Ctrl	RS
RS-5NPK-2	RS-2NPK-2	0.63301	28	4	24	Ctrl	RS
RS-5NPK-3	RS-2NPK-2	0.578641	28	4	24	Ctrl	RS
RS-5NPK-4	RS-2NPK-2	0.600971	28	4	24	Ctrl	RS
RS-5NPK-5	RS-2NPK-2	0.686408	28	4	24	Ctrl	RS
RS-5NPK-6	RS-2NPK-2	0.62233	28	4	24	Ctrl	RS
RS-5NPK-7	RS-2NPK-2	0.604854	28	4	24	Ctrl	RS
RS-5NPK-8	RS-2NPK-2	0.72233	28	4	24	Ctrl	RS
RS-5NPK-9	RS-2NPK-2	0.621359	28	4	24	Ctrl	RS
RS-6NPK-1	RS-2NPK-2	0.638835	42	4	38	Ctrl	RS
RS-6NPK-2	RS-2NPK-2	0.687379	42	4	38	Ctrl	RS
RS-6NPK-3	RS-2NPK-2	0.637864	42	4	38	Ctrl	RS
RS-6NPK-4	RS-2NPK-2	0.673786	42	4	38	Ctrl	RS
RS-6NPK-5	RS-2NPK-2	0.737864	42	4	38	Ctrl	RS
RS-6NPK-6	RS-2NPK-2	0.686408	42	4	38	Ctrl	RS
RS-6NPK-7	RS-2NPK-2	0.663107	42	4	38	Ctrl	RS
RS-6NPK-8	RS-2NPK-2	0.709709	42	4	38	Ctrl	RS
RS-6NPK-9	RS-2NPK-2	0.630097	42	4	38	Ctrl	RS
RS-7NPK-1	RS-2NPK-2	0.713592	60	4	56	Ctrl	RS
RS-7NPK-2	RS-2NPK-2	0.718447	60	4	56	Ctrl	RS
RS-7NPK-3	RS-2NPK-2	0.830097	60	4	56	Ctrl	RS
RS-7NPK-4	RS-2NPK-2	0.769903	60	4	56	Ctrl	RS
RS-7NPK-5	RS-2NPK-2	0.682524	60	4	56	Ctrl	RS
RS-7NPK-6	RS-2NPK-2	0.767961	60	4	56	Ctrl	RS
RS-7NPK-7	RS-2NPK-2	0.696117	60	4	56	Ctrl	RS
RS-7NPK-8	RS-2NPK-2	0.750485	60	4	56	Ctrl	RS
RS-7NPK-9	RS-2NPK-2	0.726214	60	4	56	Ctrl	RS
RS-8NPK-1	RS-2NPK-2	0.894175	72	4	68	Ctrl	RS
RS-8NPK-2	RS-2NPK-2	0.782524	72	4	68	Ctrl	RS
RS-8NPK-3	RS-2NPK-2	0.827184	72	4	68	Ctrl	RS
RS-8NPK-4	RS-2NPK-2	0.846602	72	4	68	Ctrl	RS
RS-8NPK-5	RS-2NPK-2	0.803883	72	4	68	Ctrl	RS
RS-8NPK-6	RS-2NPK-2	0.86699	72	4	68	Ctrl	RS
RS-8NPK-7	RS-2NPK-2	0.807767	72	4	68	Ctrl	RS
RS-8NPK-8	RS-2NPK-2	0.849515	72	4	68	Ctrl	RS
RS-8NPK-9	RS-2NPK-2	0.833981	72	4	68	Ctrl	RS
RS-3NPK-1	RS-2NPK-3	0.681553	7	4	3	Ctrl	RS
RS-3NPK-2	RS-2NPK-3	0.658252	7	4	3	Ctrl	RS
RS-3NPK-3	RS-2NPK-3	0.572816	7	4	3	Ctrl	RS
RS-3NPK-4	RS-2NPK-3	0.634951	7	4	3	Ctrl	RS
RS-3NPK-5	RS-2NPK-3	0.657282	7	4	3	Ctrl	RS
RS-3NPK-6	RS-2NPK-3	0.631068	7	4	3	Ctrl	RS
RS-3NPK-7	RS-2NPK-3	0.682524	7	4	3	Ctrl	RS
RS-3NPK-8	RS-2NPK-3	0.615534	7	4	3	Ctrl	RS
RS-3NPK-9	RS-2NPK-3	0.625243	7	4	3	Ctrl	RS
RS-4NPK-1	RS-2NPK-3	0.663107	14	4	10	Ctrl	RS
RS-4NPK-2	RS-2NPK-3	0.599029	14	4	10	Ctrl	RS
RS-4NPK-3	RS-2NPK-3	0.6	14	4	10	Ctrl	RS
RS-4NPK-4	RS-2NPK-3	0.556311	14	4	10	Ctrl	RS
RS-4NPK-5	RS-2NPK-3	0.553398	14	4	10	Ctrl	RS
RS-4NPK-6	RS-2NPK-3	0.568932	14	4	10	Ctrl	RS
RS-4NPK-7	RS-2NPK-3	0.604854	14	4	10	Ctrl	RS
RS-4NPK-8	RS-2NPK-3	0.604854	14	4	10	Ctrl	RS
RS-4NPK-9	RS-2NPK-3	0.58835	14	4	10	Ctrl	RS
RS-5NPK-1	RS-2NPK-3	0.598058	28	4	24	Ctrl	RS
RS-5NPK-2	RS-2NPK-3	0.637864	28	4	24	Ctrl	RS
RS-5NPK-3	RS-2NPK-3	0.603883	28	4	24	Ctrl	RS
RS-5NPK-4	RS-2NPK-3	0.592233	28	4	24	Ctrl	RS
RS-5NPK-5	RS-2NPK-3	0.656311	28	4	24	Ctrl	RS
RS-5NPK-6	RS-2NPK-3	0.628155	28	4	24	Ctrl	RS
RS-5NPK-7	RS-2NPK-3	0.599029	28	4	24	Ctrl	RS
RS-5NPK-8	RS-2NPK-3	0.7	28	4	24	Ctrl	RS
RS-5NPK-9	RS-2NPK-3	0.607767	28	4	24	Ctrl	RS
RS-6NPK-1	RS-2NPK-3	0.626214	42	4	38	Ctrl	RS
RS-6NPK-2	RS-2NPK-3	0.681553	42	4	38	Ctrl	RS
RS-6NPK-3	RS-2NPK-3	0.651456	42	4	38	Ctrl	RS
RS-6NPK-4	RS-2NPK-3	0.645631	42	4	38	Ctrl	RS
RS-6NPK-5	RS-2NPK-3	0.748544	42	4	38	Ctrl	RS
RS-6NPK-6	RS-2NPK-3	0.666019	42	4	38	Ctrl	RS
RS-6NPK-7	RS-2NPK-3	0.667961	42	4	38	Ctrl	RS
RS-6NPK-8	RS-2NPK-3	0.715534	42	4	38	Ctrl	RS
RS-6NPK-9	RS-2NPK-3	0.621359	42	4	38	Ctrl	RS
RS-7NPK-1	RS-2NPK-3	0.712621	60	4	56	Ctrl	RS
RS-7NPK-2	RS-2NPK-3	0.709709	60	4	56	Ctrl	RS
RS-7NPK-3	RS-2NPK-3	0.816505	60	4	56	Ctrl	RS
RS-7NPK-4	RS-2NPK-3	0.763107	60	4	56	Ctrl	RS
RS-7NPK-5	RS-2NPK-3	0.682524	60	4	56	Ctrl	RS
RS-7NPK-6	RS-2NPK-3	0.759223	60	4	56	Ctrl	RS
RS-7NPK-7	RS-2NPK-3	0.68932	60	4	56	Ctrl	RS
RS-7NPK-8	RS-2NPK-3	0.745631	60	4	56	Ctrl	RS
RS-7NPK-9	RS-2NPK-3	0.716505	60	4	56	Ctrl	RS
RS-8NPK-1	RS-2NPK-3	0.88932	72	4	68	Ctrl	RS
RS-8NPK-2	RS-2NPK-3	0.78932	72	4	68	Ctrl	RS
RS-8NPK-3	RS-2NPK-3	0.817476	72	4	68	Ctrl	RS
RS-8NPK-4	RS-2NPK-3	0.846602	72	4	68	Ctrl	RS
RS-8NPK-5	RS-2NPK-3	0.798058	72	4	68	Ctrl	RS
RS-8NPK-6	RS-2NPK-3	0.862136	72	4	68	Ctrl	RS
RS-8NPK-7	RS-2NPK-3	0.799029	72	4	68	Ctrl	RS
RS-8NPK-8	RS-2NPK-3	0.847573	72	4	68	Ctrl	RS
RS-8NPK-9	RS-2NPK-3	0.842718	72	4	68	Ctrl	RS
RS-3NPK-1	RS-2NPK-4	0.617476	7	4	3	Ctrl	RS
RS-3NPK-2	RS-2NPK-4	0.571845	7	4	3	Ctrl	RS
RS-3NPK-3	RS-2NPK-4	0.641748	7	4	3	Ctrl	RS
RS-3NPK-4	RS-2NPK-4	0.639806	7	4	3	Ctrl	RS
RS-3NPK-5	RS-2NPK-4	0.559223	7	4	3	Ctrl	RS
RS-3NPK-6	RS-2NPK-4	0.56699	7	4	3	Ctrl	RS
RS-3NPK-7	RS-2NPK-4	0.678641	7	4	3	Ctrl	RS
RS-3NPK-8	RS-2NPK-4	0.61165	7	4	3	Ctrl	RS
RS-3NPK-9	RS-2NPK-4	0.619417	7	4	3	Ctrl	RS
RS-4NPK-1	RS-2NPK-4	0.634951	14	4	10	Ctrl	RS
RS-4NPK-2	RS-2NPK-4	0.58932	14	4	10	Ctrl	RS
RS-4NPK-3	RS-2NPK-4	0.614563	14	4	10	Ctrl	RS
RS-4NPK-4	RS-2NPK-4	0.609709	14	4	10	Ctrl	RS
RS-4NPK-5	RS-2NPK-4	0.609709	14	4	10	Ctrl	RS
RS-4NPK-6	RS-2NPK-4	0.605825	14	4	10	Ctrl	RS
RS-4NPK-7	RS-2NPK-4	0.628155	14	4	10	Ctrl	RS
RS-4NPK-8	RS-2NPK-4	0.591262	14	4	10	Ctrl	RS
RS-4NPK-9	RS-2NPK-4	0.631068	14	4	10	Ctrl	RS
RS-5NPK-1	RS-2NPK-4	0.607767	28	4	24	Ctrl	RS
RS-5NPK-2	RS-2NPK-4	0.631068	28	4	24	Ctrl	RS
RS-5NPK-3	RS-2NPK-4	0.656311	28	4	24	Ctrl	RS
RS-5NPK-4	RS-2NPK-4	0.625243	28	4	24	Ctrl	RS
RS-5NPK-5	RS-2NPK-4	0.667961	28	4	24	Ctrl	RS
RS-5NPK-6	RS-2NPK-4	0.63301	28	4	24	Ctrl	RS
RS-5NPK-7	RS-2NPK-4	0.649515	28	4	24	Ctrl	RS
RS-5NPK-8	RS-2NPK-4	0.670874	28	4	24	Ctrl	RS
RS-5NPK-9	RS-2NPK-4	0.57767	28	4	24	Ctrl	RS
RS-6NPK-1	RS-2NPK-4	0.634951	42	4	38	Ctrl	RS
RS-6NPK-2	RS-2NPK-4	0.676699	42	4	38	Ctrl	RS
RS-6NPK-3	RS-2NPK-4	0.671845	42	4	38	Ctrl	RS
RS-6NPK-4	RS-2NPK-4	0.637864	42	4	38	Ctrl	RS
RS-6NPK-5	RS-2NPK-4	0.73301	42	4	38	Ctrl	RS
RS-6NPK-6	RS-2NPK-4	0.656311	42	4	38	Ctrl	RS
RS-6NPK-7	RS-2NPK-4	0.675728	42	4	38	Ctrl	RS
RS-6NPK-8	RS-2NPK-4	0.692233	42	4	38	Ctrl	RS
RS-6NPK-9	RS-2NPK-4	0.666019	42	4	38	Ctrl	RS
RS-7NPK-1	RS-2NPK-4	0.693204	60	4	56	Ctrl	RS
RS-7NPK-2	RS-2NPK-4	0.71068	60	4	56	Ctrl	RS
RS-7NPK-3	RS-2NPK-4	0.803883	60	4	56	Ctrl	RS
RS-7NPK-4	RS-2NPK-4	0.738835	60	4	56	Ctrl	RS
RS-7NPK-5	RS-2NPK-4	0.706796	60	4	56	Ctrl	RS
RS-7NPK-6	RS-2NPK-4	0.734951	60	4	56	Ctrl	RS
RS-7NPK-7	RS-2NPK-4	0.739806	60	4	56	Ctrl	RS
RS-7NPK-8	RS-2NPK-4	0.762136	60	4	56	Ctrl	RS
RS-7NPK-9	RS-2NPK-4	0.738835	60	4	56	Ctrl	RS
RS-8NPK-1	RS-2NPK-4	0.874757	72	4	68	Ctrl	RS
RS-8NPK-2	RS-2NPK-4	0.790291	72	4	68	Ctrl	RS
RS-8NPK-3	RS-2NPK-4	0.82233	72	4	68	Ctrl	RS
RS-8NPK-4	RS-2NPK-4	0.838835	72	4	68	Ctrl	RS
RS-8NPK-5	RS-2NPK-4	0.8	72	4	68	Ctrl	RS
RS-8NPK-6	RS-2NPK-4	0.853398	72	4	68	Ctrl	RS
RS-8NPK-7	RS-2NPK-4	0.818447	72	4	68	Ctrl	RS
RS-8NPK-8	RS-2NPK-4	0.858252	72	4	68	Ctrl	RS
RS-8NPK-9	RS-2NPK-4	0.85534	72	4	68	Ctrl	RS
RS-3NPK-1	RS-2NPK-5	0.65534	7	4	3	Ctrl	RS
RS-3NPK-2	RS-2NPK-5	0.642718	7	4	3	Ctrl	RS
RS-3NPK-3	RS-2NPK-5	0.559223	7	4	3	Ctrl	RS
RS-3NPK-4	RS-2NPK-5	0.58835	7	4	3	Ctrl	RS
RS-3NPK-5	RS-2NPK-5	0.630097	7	4	3	Ctrl	RS
RS-3NPK-6	RS-2NPK-5	0.596117	7	4	3	Ctrl	RS
RS-3NPK-7	RS-2NPK-5	0.663107	7	4	3	Ctrl	RS
RS-3NPK-8	RS-2NPK-5	0.596117	7	4	3	Ctrl	RS
RS-3NPK-9	RS-2NPK-5	0.604854	7	4	3	Ctrl	RS
RS-4NPK-1	RS-2NPK-5	0.627184	14	4	10	Ctrl	RS
RS-4NPK-2	RS-2NPK-5	0.530097	14	4	10	Ctrl	RS
RS-4NPK-3	RS-2NPK-5	0.573786	14	4	10	Ctrl	RS
RS-4NPK-4	RS-2NPK-5	0.547573	14	4	10	Ctrl	RS
RS-4NPK-5	RS-2NPK-5	0.528155	14	4	10	Ctrl	RS
RS-4NPK-6	RS-2NPK-5	0.540777	14	4	10	Ctrl	RS
RS-4NPK-7	RS-2NPK-5	0.580583	14	4	10	Ctrl	RS
RS-4NPK-8	RS-2NPK-5	0.539806	14	4	10	Ctrl	RS
RS-4NPK-9	RS-2NPK-5	0.593204	14	4	10	Ctrl	RS
RS-5NPK-1	RS-2NPK-5	0.590291	28	4	24	Ctrl	RS
RS-5NPK-2	RS-2NPK-5	0.602913	28	4	24	Ctrl	RS
RS-5NPK-3	RS-2NPK-5	0.58932	28	4	24	Ctrl	RS
RS-5NPK-4	RS-2NPK-5	0.594175	28	4	24	Ctrl	RS
RS-5NPK-5	RS-2NPK-5	0.612621	28	4	24	Ctrl	RS
RS-5NPK-6	RS-2NPK-5	0.593204	28	4	24	Ctrl	RS
RS-5NPK-7	RS-2NPK-5	0.581553	28	4	24	Ctrl	RS
RS-5NPK-8	RS-2NPK-5	0.661165	28	4	24	Ctrl	RS
RS-5NPK-9	RS-2NPK-5	0.586408	28	4	24	Ctrl	RS
RS-6NPK-1	RS-2NPK-5	0.630097	42	4	38	Ctrl	RS
RS-6NPK-2	RS-2NPK-5	0.659223	42	4	38	Ctrl	RS
RS-6NPK-3	RS-2NPK-5	0.656311	42	4	38	Ctrl	RS
RS-6NPK-4	RS-2NPK-5	0.647573	42	4	38	Ctrl	RS
RS-6NPK-5	RS-2NPK-5	0.72233	42	4	38	Ctrl	RS
RS-6NPK-6	RS-2NPK-5	0.667961	42	4	38	Ctrl	RS
RS-6NPK-7	RS-2NPK-5	0.640777	42	4	38	Ctrl	RS
RS-6NPK-8	RS-2NPK-5	0.683495	42	4	38	Ctrl	RS
RS-6NPK-9	RS-2NPK-5	0.609709	42	4	38	Ctrl	RS
RS-7NPK-1	RS-2NPK-5	0.71165	60	4	56	Ctrl	RS
RS-7NPK-2	RS-2NPK-5	0.714563	60	4	56	Ctrl	RS
RS-7NPK-3	RS-2NPK-5	0.780583	60	4	56	Ctrl	RS
RS-7NPK-4	RS-2NPK-5	0.731068	60	4	56	Ctrl	RS
RS-7NPK-5	RS-2NPK-5	0.679612	60	4	56	Ctrl	RS
RS-7NPK-6	RS-2NPK-5	0.74466	60	4	56	Ctrl	RS
RS-7NPK-7	RS-2NPK-5	0.68932	60	4	56	Ctrl	RS
RS-7NPK-8	RS-2NPK-5	0.735922	60	4	56	Ctrl	RS
RS-7NPK-9	RS-2NPK-5	0.724272	60	4	56	Ctrl	RS
RS-8NPK-1	RS-2NPK-5	0.885437	72	4	68	Ctrl	RS
RS-8NPK-2	RS-2NPK-5	0.772816	72	4	68	Ctrl	RS
RS-8NPK-3	RS-2NPK-5	0.773786	72	4	68	Ctrl	RS
RS-8NPK-4	RS-2NPK-5	0.843689	72	4	68	Ctrl	RS
RS-8NPK-5	RS-2NPK-5	0.793204	72	4	68	Ctrl	RS
RS-8NPK-6	RS-2NPK-5	0.831068	72	4	68	Ctrl	RS
RS-8NPK-7	RS-2NPK-5	0.779612	72	4	68	Ctrl	RS
RS-8NPK-8	RS-2NPK-5	0.834951	72	4	68	Ctrl	RS
RS-8NPK-9	RS-2NPK-5	0.836893	72	4	68	Ctrl	RS
RS-3NPK-1	RS-2NPK-6	0.639806	7	4	3	Ctrl	RS
RS-3NPK-2	RS-2NPK-6	0.621359	7	4	3	Ctrl	RS
RS-3NPK-3	RS-2NPK-6	0.583495	7	4	3	Ctrl	RS
RS-3NPK-4	RS-2NPK-6	0.586408	7	4	3	Ctrl	RS
RS-3NPK-5	RS-2NPK-6	0.625243	7	4	3	Ctrl	RS
RS-3NPK-6	RS-2NPK-6	0.591262	7	4	3	Ctrl	RS
RS-3NPK-7	RS-2NPK-6	0.650485	7	4	3	Ctrl	RS
RS-3NPK-8	RS-2NPK-6	0.600971	7	4	3	Ctrl	RS
RS-3NPK-9	RS-2NPK-6	0.601942	7	4	3	Ctrl	RS
RS-4NPK-1	RS-2NPK-6	0.642718	14	4	10	Ctrl	RS
RS-4NPK-2	RS-2NPK-6	0.545631	14	4	10	Ctrl	RS
RS-4NPK-3	RS-2NPK-6	0.559223	14	4	10	Ctrl	RS
RS-4NPK-4	RS-2NPK-6	0.553398	14	4	10	Ctrl	RS
RS-4NPK-5	RS-2NPK-6	0.538835	14	4	10	Ctrl	RS
RS-4NPK-6	RS-2NPK-6	0.556311	14	4	10	Ctrl	RS
RS-4NPK-7	RS-2NPK-6	0.584466	14	4	10	Ctrl	RS
RS-4NPK-8	RS-2NPK-6	0.593204	14	4	10	Ctrl	RS
RS-4NPK-9	RS-2NPK-6	0.608738	14	4	10	Ctrl	RS
RS-5NPK-1	RS-2NPK-6	0.597087	28	4	24	Ctrl	RS
RS-5NPK-2	RS-2NPK-6	0.614563	28	4	24	Ctrl	RS
RS-5NPK-3	RS-2NPK-6	0.585437	28	4	24	Ctrl	RS
RS-5NPK-4	RS-2NPK-6	0.579612	28	4	24	Ctrl	RS
RS-5NPK-5	RS-2NPK-6	0.626214	28	4	24	Ctrl	RS
RS-5NPK-6	RS-2NPK-6	0.583495	28	4	24	Ctrl	RS
RS-5NPK-7	RS-2NPK-6	0.581553	28	4	24	Ctrl	RS
RS-5NPK-8	RS-2NPK-6	0.663107	28	4	24	Ctrl	RS
RS-5NPK-9	RS-2NPK-6	0.594175	28	4	24	Ctrl	RS
RS-6NPK-1	RS-2NPK-6	0.617476	42	4	38	Ctrl	RS
RS-6NPK-2	RS-2NPK-6	0.645631	42	4	38	Ctrl	RS
RS-6NPK-3	RS-2NPK-6	0.629126	42	4	38	Ctrl	RS
RS-6NPK-4	RS-2NPK-6	0.625243	42	4	38	Ctrl	RS
RS-6NPK-5	RS-2NPK-6	0.716505	42	4	38	Ctrl	RS
RS-6NPK-6	RS-2NPK-6	0.647573	42	4	38	Ctrl	RS
RS-6NPK-7	RS-2NPK-6	0.637864	42	4	38	Ctrl	RS
RS-6NPK-8	RS-2NPK-6	0.697087	42	4	38	Ctrl	RS
RS-6NPK-9	RS-2NPK-6	0.629126	42	4	38	Ctrl	RS
RS-7NPK-1	RS-2NPK-6	0.690291	60	4	56	Ctrl	RS
RS-7NPK-2	RS-2NPK-6	0.692233	60	4	56	Ctrl	RS
RS-7NPK-3	RS-2NPK-6	0.8	60	4	56	Ctrl	RS
RS-7NPK-4	RS-2NPK-6	0.743689	60	4	56	Ctrl	RS
RS-7NPK-5	RS-2NPK-6	0.693204	60	4	56	Ctrl	RS
RS-7NPK-6	RS-2NPK-6	0.759223	60	4	56	Ctrl	RS
RS-7NPK-7	RS-2NPK-6	0.709709	60	4	56	Ctrl	RS
RS-7NPK-8	RS-2NPK-6	0.743689	60	4	56	Ctrl	RS
RS-7NPK-9	RS-2NPK-6	0.714563	60	4	56	Ctrl	RS
RS-8NPK-1	RS-2NPK-6	0.863107	72	4	68	Ctrl	RS
RS-8NPK-2	RS-2NPK-6	0.771845	72	4	68	Ctrl	RS
RS-8NPK-3	RS-2NPK-6	0.782524	72	4	68	Ctrl	RS
RS-8NPK-4	RS-2NPK-6	0.83301	72	4	68	Ctrl	RS
RS-8NPK-5	RS-2NPK-6	0.776699	72	4	68	Ctrl	RS
RS-8NPK-6	RS-2NPK-6	0.833981	72	4	68	Ctrl	RS
RS-8NPK-7	RS-2NPK-6	0.786408	72	4	68	Ctrl	RS
RS-8NPK-8	RS-2NPK-6	0.840777	72	4	68	Ctrl	RS
RS-8NPK-9	RS-2NPK-6	0.826214	72	4	68	Ctrl	RS
RS-3NPK-1	RS-2NPK-7	0.664078	7	4	3	Ctrl	RS
RS-3NPK-2	RS-2NPK-7	0.639806	7	4	3	Ctrl	RS
RS-3NPK-3	RS-2NPK-7	0.585437	7	4	3	Ctrl	RS
RS-3NPK-4	RS-2NPK-7	0.626214	7	4	3	Ctrl	RS
RS-3NPK-5	RS-2NPK-7	0.632039	7	4	3	Ctrl	RS
RS-3NPK-6	RS-2NPK-7	0.595146	7	4	3	Ctrl	RS
RS-3NPK-7	RS-2NPK-7	0.645631	7	4	3	Ctrl	RS
RS-3NPK-8	RS-2NPK-7	0.586408	7	4	3	Ctrl	RS
RS-3NPK-9	RS-2NPK-7	0.628155	7	4	3	Ctrl	RS
RS-4NPK-1	RS-2NPK-7	0.664078	14	4	10	Ctrl	RS
RS-4NPK-2	RS-2NPK-7	0.581553	14	4	10	Ctrl	RS
RS-4NPK-3	RS-2NPK-7	0.6	14	4	10	Ctrl	RS
RS-4NPK-4	RS-2NPK-7	0.575728	14	4	10	Ctrl	RS
RS-4NPK-5	RS-2NPK-7	0.543689	14	4	10	Ctrl	RS
RS-4NPK-6	RS-2NPK-7	0.572816	14	4	10	Ctrl	RS
RS-4NPK-7	RS-2NPK-7	0.590291	14	4	10	Ctrl	RS
RS-4NPK-8	RS-2NPK-7	0.594175	14	4	10	Ctrl	RS
RS-4NPK-9	RS-2NPK-7	0.605825	14	4	10	Ctrl	RS
RS-5NPK-1	RS-2NPK-7	0.578641	28	4	24	Ctrl	RS
RS-5NPK-2	RS-2NPK-7	0.618447	28	4	24	Ctrl	RS
RS-5NPK-3	RS-2NPK-7	0.592233	28	4	24	Ctrl	RS
RS-5NPK-4	RS-2NPK-7	0.58835	28	4	24	Ctrl	RS
RS-5NPK-5	RS-2NPK-7	0.647573	28	4	24	Ctrl	RS
RS-5NPK-6	RS-2NPK-7	0.606796	28	4	24	Ctrl	RS
RS-5NPK-7	RS-2NPK-7	0.585437	28	4	24	Ctrl	RS
RS-5NPK-8	RS-2NPK-7	0.698058	28	4	24	Ctrl	RS
RS-5NPK-9	RS-2NPK-7	0.584466	28	4	24	Ctrl	RS
RS-6NPK-1	RS-2NPK-7	0.635922	42	4	38	Ctrl	RS
RS-6NPK-2	RS-2NPK-7	0.665049	42	4	38	Ctrl	RS
RS-6NPK-3	RS-2NPK-7	0.630097	42	4	38	Ctrl	RS
RS-6NPK-4	RS-2NPK-7	0.643689	42	4	38	Ctrl	RS
RS-6NPK-5	RS-2NPK-7	0.739806	42	4	38	Ctrl	RS
RS-6NPK-6	RS-2NPK-7	0.663107	42	4	38	Ctrl	RS
RS-6NPK-7	RS-2NPK-7	0.646602	42	4	38	Ctrl	RS
RS-6NPK-8	RS-2NPK-7	0.674757	42	4	38	Ctrl	RS
RS-6NPK-9	RS-2NPK-7	0.625243	42	4	38	Ctrl	RS
RS-7NPK-1	RS-2NPK-7	0.692233	60	4	56	Ctrl	RS
RS-7NPK-2	RS-2NPK-7	0.692233	60	4	56	Ctrl	RS
RS-7NPK-3	RS-2NPK-7	0.826214	60	4	56	Ctrl	RS
RS-7NPK-4	RS-2NPK-7	0.740777	60	4	56	Ctrl	RS
RS-7NPK-5	RS-2NPK-7	0.683495	60	4	56	Ctrl	RS
RS-7NPK-6	RS-2NPK-7	0.765049	60	4	56	Ctrl	RS
RS-7NPK-7	RS-2NPK-7	0.670874	60	4	56	Ctrl	RS
RS-7NPK-8	RS-2NPK-7	0.732039	60	4	56	Ctrl	RS
RS-7NPK-9	RS-2NPK-7	0.715534	60	4	56	Ctrl	RS
RS-8NPK-1	RS-2NPK-7	0.882524	72	4	68	Ctrl	RS
RS-8NPK-2	RS-2NPK-7	0.774757	72	4	68	Ctrl	RS
RS-8NPK-3	RS-2NPK-7	0.795146	72	4	68	Ctrl	RS
RS-8NPK-4	RS-2NPK-7	0.827184	72	4	68	Ctrl	RS
RS-8NPK-5	RS-2NPK-7	0.78932	72	4	68	Ctrl	RS
RS-8NPK-6	RS-2NPK-7	0.843689	72	4	68	Ctrl	RS
RS-8NPK-7	RS-2NPK-7	0.800971	72	4	68	Ctrl	RS
RS-8NPK-8	RS-2NPK-7	0.848544	72	4	68	Ctrl	RS
RS-8NPK-9	RS-2NPK-7	0.829126	72	4	68	Ctrl	RS
RS-3NPK-1	RS-2NPK-8	0.646602	7	4	3	Ctrl	RS
RS-3NPK-2	RS-2NPK-8	0.618447	7	4	3	Ctrl	RS
RS-3NPK-3	RS-2NPK-8	0.58932	7	4	3	Ctrl	RS
RS-3NPK-4	RS-2NPK-8	0.590291	7	4	3	Ctrl	RS
RS-3NPK-5	RS-2NPK-8	0.61068	7	4	3	Ctrl	RS
RS-3NPK-6	RS-2NPK-8	0.58835	7	4	3	Ctrl	RS
RS-3NPK-7	RS-2NPK-8	0.642718	7	4	3	Ctrl	RS
RS-3NPK-8	RS-2NPK-8	0.551456	7	4	3	Ctrl	RS
RS-3NPK-9	RS-2NPK-8	0.573786	7	4	3	Ctrl	RS
RS-4NPK-1	RS-2NPK-8	0.633981	14	4	10	Ctrl	RS
RS-4NPK-2	RS-2NPK-8	0.550485	14	4	10	Ctrl	RS
RS-4NPK-3	RS-2NPK-8	0.584466	14	4	10	Ctrl	RS
RS-4NPK-4	RS-2NPK-8	0.536893	14	4	10	Ctrl	RS
RS-4NPK-5	RS-2NPK-8	0.550485	14	4	10	Ctrl	RS
RS-4NPK-6	RS-2NPK-8	0.570874	14	4	10	Ctrl	RS
RS-4NPK-7	RS-2NPK-8	0.575728	14	4	10	Ctrl	RS
RS-4NPK-8	RS-2NPK-8	0.550485	14	4	10	Ctrl	RS
RS-4NPK-9	RS-2NPK-8	0.570874	14	4	10	Ctrl	RS
RS-5NPK-1	RS-2NPK-8	0.585437	28	4	24	Ctrl	RS
RS-5NPK-2	RS-2NPK-8	0.583495	28	4	24	Ctrl	RS
RS-5NPK-3	RS-2NPK-8	0.573786	28	4	24	Ctrl	RS
RS-5NPK-4	RS-2NPK-8	0.580583	28	4	24	Ctrl	RS
RS-5NPK-5	RS-2NPK-8	0.625243	28	4	24	Ctrl	RS
RS-5NPK-6	RS-2NPK-8	0.574757	28	4	24	Ctrl	RS
RS-5NPK-7	RS-2NPK-8	0.585437	28	4	24	Ctrl	RS
RS-5NPK-8	RS-2NPK-8	0.640777	28	4	24	Ctrl	RS
RS-5NPK-9	RS-2NPK-8	0.57767	28	4	24	Ctrl	RS
RS-6NPK-1	RS-2NPK-8	0.624272	42	4	38	Ctrl	RS
RS-6NPK-2	RS-2NPK-8	0.633981	42	4	38	Ctrl	RS
RS-6NPK-3	RS-2NPK-8	0.624272	42	4	38	Ctrl	RS
RS-6NPK-4	RS-2NPK-8	0.619417	42	4	38	Ctrl	RS
RS-6NPK-5	RS-2NPK-8	0.713592	42	4	38	Ctrl	RS
RS-6NPK-6	RS-2NPK-8	0.63301	42	4	38	Ctrl	RS
RS-6NPK-7	RS-2NPK-8	0.635922	42	4	38	Ctrl	RS
RS-6NPK-8	RS-2NPK-8	0.670874	42	4	38	Ctrl	RS
RS-6NPK-9	RS-2NPK-8	0.619417	42	4	38	Ctrl	RS
RS-7NPK-1	RS-2NPK-8	0.698058	60	4	56	Ctrl	RS
RS-7NPK-2	RS-2NPK-8	0.674757	60	4	56	Ctrl	RS
RS-7NPK-3	RS-2NPK-8	0.803883	60	4	56	Ctrl	RS
RS-7NPK-4	RS-2NPK-8	0.706796	60	4	56	Ctrl	RS
RS-7NPK-5	RS-2NPK-8	0.701942	60	4	56	Ctrl	RS
RS-7NPK-6	RS-2NPK-8	0.740777	60	4	56	Ctrl	RS
RS-7NPK-7	RS-2NPK-8	0.696117	60	4	56	Ctrl	RS
RS-7NPK-8	RS-2NPK-8	0.732039	60	4	56	Ctrl	RS
RS-7NPK-9	RS-2NPK-8	0.696117	60	4	56	Ctrl	RS
RS-8NPK-1	RS-2NPK-8	0.876699	72	4	68	Ctrl	RS
RS-8NPK-2	RS-2NPK-8	0.758252	72	4	68	Ctrl	RS
RS-8NPK-3	RS-2NPK-8	0.786408	72	4	68	Ctrl	RS
RS-8NPK-4	RS-2NPK-8	0.82233	72	4	68	Ctrl	RS
RS-8NPK-5	RS-2NPK-8	0.784466	72	4	68	Ctrl	RS
RS-8NPK-6	RS-2NPK-8	0.831068	72	4	68	Ctrl	RS
RS-8NPK-7	RS-2NPK-8	0.783495	72	4	68	Ctrl	RS
RS-8NPK-8	RS-2NPK-8	0.823301	72	4	68	Ctrl	RS
RS-8NPK-9	RS-2NPK-8	0.827184	72	4	68	Ctrl	RS
RS-3NPK-1	RS-2NPK-9	0.71165	7	4	3	Ctrl	RS
RS-3NPK-2	RS-2NPK-9	0.653398	7	4	3	Ctrl	RS
RS-3NPK-3	RS-2NPK-9	0.641748	7	4	3	Ctrl	RS
RS-3NPK-4	RS-2NPK-9	0.657282	7	4	3	Ctrl	RS
RS-3NPK-5	RS-2NPK-9	0.651456	7	4	3	Ctrl	RS
RS-3NPK-6	RS-2NPK-9	0.600971	7	4	3	Ctrl	RS
RS-3NPK-7	RS-2NPK-9	0.696117	7	4	3	Ctrl	RS
RS-3NPK-8	RS-2NPK-9	0.626214	7	4	3	Ctrl	RS
RS-3NPK-9	RS-2NPK-9	0.636893	7	4	3	Ctrl	RS
RS-4NPK-1	RS-2NPK-9	0.693204	14	4	10	Ctrl	RS
RS-4NPK-2	RS-2NPK-9	0.58932	14	4	10	Ctrl	RS
RS-4NPK-3	RS-2NPK-9	0.633981	14	4	10	Ctrl	RS
RS-4NPK-4	RS-2NPK-9	0.578641	14	4	10	Ctrl	RS
RS-4NPK-5	RS-2NPK-9	0.593204	14	4	10	Ctrl	RS
RS-4NPK-6	RS-2NPK-9	0.603883	14	4	10	Ctrl	RS
RS-4NPK-7	RS-2NPK-9	0.630097	14	4	10	Ctrl	RS
RS-4NPK-8	RS-2NPK-9	0.58932	14	4	10	Ctrl	RS
RS-4NPK-9	RS-2NPK-9	0.579612	14	4	10	Ctrl	RS
RS-5NPK-1	RS-2NPK-9	0.586408	28	4	24	Ctrl	RS
RS-5NPK-2	RS-2NPK-9	0.621359	28	4	24	Ctrl	RS
RS-5NPK-3	RS-2NPK-9	0.572816	28	4	24	Ctrl	RS
RS-5NPK-4	RS-2NPK-9	0.583495	28	4	24	Ctrl	RS
RS-5NPK-5	RS-2NPK-9	0.664078	28	4	24	Ctrl	RS
RS-5NPK-6	RS-2NPK-9	0.629126	28	4	24	Ctrl	RS
RS-5NPK-7	RS-2NPK-9	0.599029	28	4	24	Ctrl	RS
RS-5NPK-8	RS-2NPK-9	0.699029	28	4	24	Ctrl	RS
RS-5NPK-9	RS-2NPK-9	0.616505	28	4	24	Ctrl	RS
RS-6NPK-1	RS-2NPK-9	0.629126	42	4	38	Ctrl	RS
RS-6NPK-2	RS-2NPK-9	0.678641	42	4	38	Ctrl	RS
RS-6NPK-3	RS-2NPK-9	0.620388	42	4	38	Ctrl	RS
RS-6NPK-4	RS-2NPK-9	0.652427	42	4	38	Ctrl	RS
RS-6NPK-5	RS-2NPK-9	0.739806	42	4	38	Ctrl	RS
RS-6NPK-6	RS-2NPK-9	0.639806	42	4	38	Ctrl	RS
RS-6NPK-7	RS-2NPK-9	0.641748	42	4	38	Ctrl	RS
RS-6NPK-8	RS-2NPK-9	0.684466	42	4	38	Ctrl	RS
RS-6NPK-9	RS-2NPK-9	0.633981	42	4	38	Ctrl	RS
RS-7NPK-1	RS-2NPK-9	0.696117	60	4	56	Ctrl	RS
RS-7NPK-2	RS-2NPK-9	0.718447	60	4	56	Ctrl	RS
RS-7NPK-3	RS-2NPK-9	0.814563	60	4	56	Ctrl	RS
RS-7NPK-4	RS-2NPK-9	0.778641	60	4	56	Ctrl	RS
RS-7NPK-5	RS-2NPK-9	0.667961	60	4	56	Ctrl	RS
RS-7NPK-6	RS-2NPK-9	0.738835	60	4	56	Ctrl	RS
RS-7NPK-7	RS-2NPK-9	0.693204	60	4	56	Ctrl	RS
RS-7NPK-8	RS-2NPK-9	0.764078	60	4	56	Ctrl	RS
RS-7NPK-9	RS-2NPK-9	0.715534	60	4	56	Ctrl	RS
RS-8NPK-1	RS-2NPK-9	0.884466	72	4	68	Ctrl	RS
RS-8NPK-2	RS-2NPK-9	0.803883	72	4	68	Ctrl	RS
RS-8NPK-3	RS-2NPK-9	0.820388	72	4	68	Ctrl	RS
RS-8NPK-4	RS-2NPK-9	0.847573	72	4	68	Ctrl	RS
RS-8NPK-5	RS-2NPK-9	0.790291	72	4	68	Ctrl	RS
RS-8NPK-6	RS-2NPK-9	0.862136	72	4	68	Ctrl	RS
RS-8NPK-7	RS-2NPK-9	0.796117	72	4	68	Ctrl	RS
RS-8NPK-8	RS-2NPK-9	0.848544	72	4	68	Ctrl	RS
RS-8NPK-9	RS-2NPK-9	0.832039	72	4	68	Ctrl	RS
RS-4NPK-1	RS-3NPK-1	0.599029	14	7	7	Ctrl	RS
RS-4NPK-2	RS-3NPK-1	0.603883	14	7	7	Ctrl	RS
RS-4NPK-3	RS-3NPK-1	0.590291	14	7	7	Ctrl	RS
RS-4NPK-4	RS-3NPK-1	0.633981	14	7	7	Ctrl	RS
RS-4NPK-5	RS-3NPK-1	0.651456	14	7	7	Ctrl	RS
RS-4NPK-6	RS-3NPK-1	0.614563	14	7	7	Ctrl	RS
RS-4NPK-7	RS-3NPK-1	0.604854	14	7	7	Ctrl	RS
RS-4NPK-8	RS-3NPK-1	0.653398	14	7	7	Ctrl	RS
RS-4NPK-9	RS-3NPK-1	0.694175	14	7	7	Ctrl	RS
RS-5NPK-1	RS-3NPK-1	0.705825	28	7	21	Ctrl	RS
RS-5NPK-2	RS-3NPK-1	0.66699	28	7	21	Ctrl	RS
RS-5NPK-3	RS-3NPK-1	0.725243	28	7	21	Ctrl	RS
RS-5NPK-4	RS-3NPK-1	0.696117	28	7	21	Ctrl	RS
RS-5NPK-5	RS-3NPK-1	0.683495	28	7	21	Ctrl	RS
RS-5NPK-6	RS-3NPK-1	0.647573	28	7	21	Ctrl	RS
RS-5NPK-7	RS-3NPK-1	0.7	28	7	21	Ctrl	RS
RS-5NPK-8	RS-3NPK-1	0.682524	28	7	21	Ctrl	RS
RS-5NPK-9	RS-3NPK-1	0.648544	28	7	21	Ctrl	RS
RS-6NPK-1	RS-3NPK-1	0.728155	42	7	35	Ctrl	RS
RS-6NPK-2	RS-3NPK-1	0.71068	42	7	35	Ctrl	RS
RS-6NPK-3	RS-3NPK-1	0.712621	42	7	35	Ctrl	RS
RS-6NPK-4	RS-3NPK-1	0.703883	42	7	35	Ctrl	RS
RS-6NPK-5	RS-3NPK-1	0.715534	42	7	35	Ctrl	RS
RS-6NPK-6	RS-3NPK-1	0.706796	42	7	35	Ctrl	RS
RS-6NPK-7	RS-3NPK-1	0.720388	42	7	35	Ctrl	RS
RS-6NPK-8	RS-3NPK-1	0.72233	42	7	35	Ctrl	RS
RS-6NPK-9	RS-3NPK-1	0.697087	42	7	35	Ctrl	RS
RS-7NPK-1	RS-3NPK-1	0.717476	60	7	53	Ctrl	RS
RS-7NPK-2	RS-3NPK-1	0.727184	60	7	53	Ctrl	RS
RS-7NPK-3	RS-3NPK-1	0.807767	60	7	53	Ctrl	RS
RS-7NPK-4	RS-3NPK-1	0.751456	60	7	53	Ctrl	RS
RS-7NPK-5	RS-3NPK-1	0.758252	60	7	53	Ctrl	RS
RS-7NPK-6	RS-3NPK-1	0.779612	60	7	53	Ctrl	RS
RS-7NPK-7	RS-3NPK-1	0.75534	60	7	53	Ctrl	RS
RS-7NPK-8	RS-3NPK-1	0.741748	60	7	53	Ctrl	RS
RS-7NPK-9	RS-3NPK-1	0.745631	60	7	53	Ctrl	RS
RS-8NPK-1	RS-3NPK-1	0.860194	72	7	65	Ctrl	RS
RS-8NPK-2	RS-3NPK-1	0.782524	72	7	65	Ctrl	RS
RS-8NPK-3	RS-3NPK-1	0.762136	72	7	65	Ctrl	RS
RS-8NPK-4	RS-3NPK-1	0.837864	72	7	65	Ctrl	RS
RS-8NPK-5	RS-3NPK-1	0.786408	72	7	65	Ctrl	RS
RS-8NPK-6	RS-3NPK-1	0.813592	72	7	65	Ctrl	RS
RS-8NPK-7	RS-3NPK-1	0.771845	72	7	65	Ctrl	RS
RS-8NPK-8	RS-3NPK-1	0.824272	72	7	65	Ctrl	RS
RS-8NPK-9	RS-3NPK-1	0.829126	72	7	65	Ctrl	RS
RS-4NPK-1	RS-3NPK-2	0.551456	14	7	7	Ctrl	RS
RS-4NPK-2	RS-3NPK-2	0.570874	14	7	7	Ctrl	RS
RS-4NPK-3	RS-3NPK-2	0.570874	14	7	7	Ctrl	RS
RS-4NPK-4	RS-3NPK-2	0.598058	14	7	7	Ctrl	RS
RS-4NPK-5	RS-3NPK-2	0.608738	14	7	7	Ctrl	RS
RS-4NPK-6	RS-3NPK-2	0.58932	14	7	7	Ctrl	RS
RS-4NPK-7	RS-3NPK-2	0.561165	14	7	7	Ctrl	RS
RS-4NPK-8	RS-3NPK-2	0.591262	14	7	7	Ctrl	RS
RS-4NPK-9	RS-3NPK-2	0.631068	14	7	7	Ctrl	RS
RS-5NPK-1	RS-3NPK-2	0.646602	28	7	21	Ctrl	RS
RS-5NPK-2	RS-3NPK-2	0.623301	28	7	21	Ctrl	RS
RS-5NPK-3	RS-3NPK-2	0.674757	28	7	21	Ctrl	RS
RS-5NPK-4	RS-3NPK-2	0.650485	28	7	21	Ctrl	RS
RS-5NPK-5	RS-3NPK-2	0.650485	28	7	21	Ctrl	RS
RS-5NPK-6	RS-3NPK-2	0.599029	28	7	21	Ctrl	RS
RS-5NPK-7	RS-3NPK-2	0.657282	28	7	21	Ctrl	RS
RS-5NPK-8	RS-3NPK-2	0.64466	28	7	21	Ctrl	RS
RS-5NPK-9	RS-3NPK-2	0.597087	28	7	21	Ctrl	RS
RS-6NPK-1	RS-3NPK-2	0.687379	42	7	35	Ctrl	RS
RS-6NPK-2	RS-3NPK-2	0.678641	42	7	35	Ctrl	RS
RS-6NPK-3	RS-3NPK-2	0.665049	42	7	35	Ctrl	RS
RS-6NPK-4	RS-3NPK-2	0.651456	42	7	35	Ctrl	RS
RS-6NPK-5	RS-3NPK-2	0.695146	42	7	35	Ctrl	RS
RS-6NPK-6	RS-3NPK-2	0.642718	42	7	35	Ctrl	RS
RS-6NPK-7	RS-3NPK-2	0.673786	42	7	35	Ctrl	RS
RS-6NPK-8	RS-3NPK-2	0.68932	42	7	35	Ctrl	RS
RS-6NPK-9	RS-3NPK-2	0.661165	42	7	35	Ctrl	RS
RS-7NPK-1	RS-3NPK-2	0.707767	60	7	53	Ctrl	RS
RS-7NPK-2	RS-3NPK-2	0.683495	60	7	53	Ctrl	RS
RS-7NPK-3	RS-3NPK-2	0.764078	60	7	53	Ctrl	RS
RS-7NPK-4	RS-3NPK-2	0.733981	60	7	53	Ctrl	RS
RS-7NPK-5	RS-3NPK-2	0.692233	60	7	53	Ctrl	RS
RS-7NPK-6	RS-3NPK-2	0.747573	60	7	53	Ctrl	RS
RS-7NPK-7	RS-3NPK-2	0.73301	60	7	53	Ctrl	RS
RS-7NPK-8	RS-3NPK-2	0.724272	60	7	53	Ctrl	RS
RS-7NPK-9	RS-3NPK-2	0.706796	60	7	53	Ctrl	RS
RS-8NPK-1	RS-3NPK-2	0.841748	72	7	65	Ctrl	RS
RS-8NPK-2	RS-3NPK-2	0.761165	72	7	65	Ctrl	RS
RS-8NPK-3	RS-3NPK-2	0.760194	72	7	65	Ctrl	RS
RS-8NPK-4	RS-3NPK-2	0.808738	72	7	65	Ctrl	RS
RS-8NPK-5	RS-3NPK-2	0.761165	72	7	65	Ctrl	RS
RS-8NPK-6	RS-3NPK-2	0.770874	72	7	65	Ctrl	RS
RS-8NPK-7	RS-3NPK-2	0.742718	72	7	65	Ctrl	RS
RS-8NPK-8	RS-3NPK-2	0.812621	72	7	65	Ctrl	RS
RS-8NPK-9	RS-3NPK-2	0.806796	72	7	65	Ctrl	RS
RS-4NPK-1	RS-3NPK-3	0.615534	14	7	7	Ctrl	RS
RS-4NPK-2	RS-3NPK-3	0.516505	14	7	7	Ctrl	RS
RS-4NPK-3	RS-3NPK-3	0.491262	14	7	7	Ctrl	RS
RS-4NPK-4	RS-3NPK-3	0.546602	14	7	7	Ctrl	RS
RS-4NPK-5	RS-3NPK-3	0.520388	14	7	7	Ctrl	RS
RS-4NPK-6	RS-3NPK-3	0.530097	14	7	7	Ctrl	RS
RS-4NPK-7	RS-3NPK-3	0.508738	14	7	7	Ctrl	RS
RS-4NPK-8	RS-3NPK-3	0.585437	14	7	7	Ctrl	RS
RS-4NPK-9	RS-3NPK-3	0.62233	14	7	7	Ctrl	RS
RS-5NPK-1	RS-3NPK-3	0.646602	28	7	21	Ctrl	RS
RS-5NPK-2	RS-3NPK-3	0.637864	28	7	21	Ctrl	RS
RS-5NPK-3	RS-3NPK-3	0.640777	28	7	21	Ctrl	RS
RS-5NPK-4	RS-3NPK-3	0.631068	28	7	21	Ctrl	RS
RS-5NPK-5	RS-3NPK-3	0.663107	28	7	21	Ctrl	RS
RS-5NPK-6	RS-3NPK-3	0.632039	28	7	21	Ctrl	RS
RS-5NPK-7	RS-3NPK-3	0.617476	28	7	21	Ctrl	RS
RS-5NPK-8	RS-3NPK-3	0.659223	28	7	21	Ctrl	RS
RS-5NPK-9	RS-3NPK-3	0.596117	28	7	21	Ctrl	RS
RS-6NPK-1	RS-3NPK-3	0.651456	42	7	35	Ctrl	RS
RS-6NPK-2	RS-3NPK-3	0.663107	42	7	35	Ctrl	RS
RS-6NPK-3	RS-3NPK-3	0.693204	42	7	35	Ctrl	RS
RS-6NPK-4	RS-3NPK-3	0.684466	42	7	35	Ctrl	RS
RS-6NPK-5	RS-3NPK-3	0.758252	42	7	35	Ctrl	RS
RS-6NPK-6	RS-3NPK-3	0.717476	42	7	35	Ctrl	RS
RS-6NPK-7	RS-3NPK-3	0.659223	42	7	35	Ctrl	RS
RS-6NPK-8	RS-3NPK-3	0.705825	42	7	35	Ctrl	RS
RS-6NPK-9	RS-3NPK-3	0.604854	42	7	35	Ctrl	RS
RS-7NPK-1	RS-3NPK-3	0.706796	60	7	53	Ctrl	RS
RS-7NPK-2	RS-3NPK-3	0.714563	60	7	53	Ctrl	RS
RS-7NPK-3	RS-3NPK-3	0.838835	60	7	53	Ctrl	RS
RS-7NPK-4	RS-3NPK-3	0.728155	60	7	53	Ctrl	RS
RS-7NPK-5	RS-3NPK-3	0.706796	60	7	53	Ctrl	RS
RS-7NPK-6	RS-3NPK-3	0.783495	60	7	53	Ctrl	RS
RS-7NPK-7	RS-3NPK-3	0.68932	60	7	53	Ctrl	RS
RS-7NPK-8	RS-3NPK-3	0.730097	60	7	53	Ctrl	RS
RS-7NPK-9	RS-3NPK-3	0.718447	60	7	53	Ctrl	RS
RS-8NPK-1	RS-3NPK-3	0.899029	72	7	65	Ctrl	RS
RS-8NPK-2	RS-3NPK-3	0.781553	72	7	65	Ctrl	RS
RS-8NPK-3	RS-3NPK-3	0.8	72	7	65	Ctrl	RS
RS-8NPK-4	RS-3NPK-3	0.851456	72	7	65	Ctrl	RS
RS-8NPK-5	RS-3NPK-3	0.809709	72	7	65	Ctrl	RS
RS-8NPK-6	RS-3NPK-3	0.805825	72	7	65	Ctrl	RS
RS-8NPK-7	RS-3NPK-3	0.805825	72	7	65	Ctrl	RS
RS-8NPK-8	RS-3NPK-3	0.861165	72	7	65	Ctrl	RS
RS-8NPK-9	RS-3NPK-3	0.849515	72	7	65	Ctrl	RS
RS-4NPK-1	RS-3NPK-4	0.621359	14	7	7	Ctrl	RS
RS-4NPK-2	RS-3NPK-4	0.533981	14	7	7	Ctrl	RS
RS-4NPK-3	RS-3NPK-4	0.525243	14	7	7	Ctrl	RS
RS-4NPK-4	RS-3NPK-4	0.587379	14	7	7	Ctrl	RS
RS-4NPK-5	RS-3NPK-4	0.561165	14	7	7	Ctrl	RS
RS-4NPK-6	RS-3NPK-4	0.540777	14	7	7	Ctrl	RS
RS-4NPK-7	RS-3NPK-4	0.537864	14	7	7	Ctrl	RS
RS-4NPK-8	RS-3NPK-4	0.613592	14	7	7	Ctrl	RS
RS-4NPK-9	RS-3NPK-4	0.657282	14	7	7	Ctrl	RS
RS-5NPK-1	RS-3NPK-4	0.683495	28	7	21	Ctrl	RS
RS-5NPK-2	RS-3NPK-4	0.661165	28	7	21	Ctrl	RS
RS-5NPK-3	RS-3NPK-4	0.676699	28	7	21	Ctrl	RS
RS-5NPK-4	RS-3NPK-4	0.648544	28	7	21	Ctrl	RS
RS-5NPK-5	RS-3NPK-4	0.662136	28	7	21	Ctrl	RS
RS-5NPK-6	RS-3NPK-4	0.636893	28	7	21	Ctrl	RS
RS-5NPK-7	RS-3NPK-4	0.651456	28	7	21	Ctrl	RS
RS-5NPK-8	RS-3NPK-4	0.671845	28	7	21	Ctrl	RS
RS-5NPK-9	RS-3NPK-4	0.635922	28	7	21	Ctrl	RS
RS-6NPK-1	RS-3NPK-4	0.71068	42	7	35	Ctrl	RS
RS-6NPK-2	RS-3NPK-4	0.706796	42	7	35	Ctrl	RS
RS-6NPK-3	RS-3NPK-4	0.701942	42	7	35	Ctrl	RS
RS-6NPK-4	RS-3NPK-4	0.669903	42	7	35	Ctrl	RS
RS-6NPK-5	RS-3NPK-4	0.738835	42	7	35	Ctrl	RS
RS-6NPK-6	RS-3NPK-4	0.71068	42	7	35	Ctrl	RS
RS-6NPK-7	RS-3NPK-4	0.673786	42	7	35	Ctrl	RS
RS-6NPK-8	RS-3NPK-4	0.720388	42	7	35	Ctrl	RS
RS-6NPK-9	RS-3NPK-4	0.661165	42	7	35	Ctrl	RS
RS-7NPK-1	RS-3NPK-4	0.716505	60	7	53	Ctrl	RS
RS-7NPK-2	RS-3NPK-4	0.727184	60	7	53	Ctrl	RS
RS-7NPK-3	RS-3NPK-4	0.831068	60	7	53	Ctrl	RS
RS-7NPK-4	RS-3NPK-4	0.735922	60	7	53	Ctrl	RS
RS-7NPK-5	RS-3NPK-4	0.746602	60	7	53	Ctrl	RS
RS-7NPK-6	RS-3NPK-4	0.782524	60	7	53	Ctrl	RS
RS-7NPK-7	RS-3NPK-4	0.71068	60	7	53	Ctrl	RS
RS-7NPK-8	RS-3NPK-4	0.748544	60	7	53	Ctrl	RS
RS-7NPK-9	RS-3NPK-4	0.737864	60	7	53	Ctrl	RS
RS-8NPK-1	RS-3NPK-4	0.894175	72	7	65	Ctrl	RS
RS-8NPK-2	RS-3NPK-4	0.807767	72	7	65	Ctrl	RS
RS-8NPK-3	RS-3NPK-4	0.792233	72	7	65	Ctrl	RS
RS-8NPK-4	RS-3NPK-4	0.860194	72	7	65	Ctrl	RS
RS-8NPK-5	RS-3NPK-4	0.816505	72	7	65	Ctrl	RS
RS-8NPK-6	RS-3NPK-4	0.800971	72	7	65	Ctrl	RS
RS-8NPK-7	RS-3NPK-4	0.786408	72	7	65	Ctrl	RS
RS-8NPK-8	RS-3NPK-4	0.854369	72	7	65	Ctrl	RS
RS-8NPK-9	RS-3NPK-4	0.867961	72	7	65	Ctrl	RS
RS-4NPK-1	RS-3NPK-5	0.603883	14	7	7	Ctrl	RS
RS-4NPK-2	RS-3NPK-5	0.586408	14	7	7	Ctrl	RS
RS-4NPK-3	RS-3NPK-5	0.601942	14	7	7	Ctrl	RS
RS-4NPK-4	RS-3NPK-5	0.621359	14	7	7	Ctrl	RS
RS-4NPK-5	RS-3NPK-5	0.613592	14	7	7	Ctrl	RS
RS-4NPK-6	RS-3NPK-5	0.608738	14	7	7	Ctrl	RS
RS-4NPK-7	RS-3NPK-5	0.606796	14	7	7	Ctrl	RS
RS-4NPK-8	RS-3NPK-5	0.620388	14	7	7	Ctrl	RS
RS-4NPK-9	RS-3NPK-5	0.643689	14	7	7	Ctrl	RS
RS-5NPK-1	RS-3NPK-5	0.648544	28	7	21	Ctrl	RS
RS-5NPK-2	RS-3NPK-5	0.616505	28	7	21	Ctrl	RS
RS-5NPK-3	RS-3NPK-5	0.669903	28	7	21	Ctrl	RS
RS-5NPK-4	RS-3NPK-5	0.651456	28	7	21	Ctrl	RS
RS-5NPK-5	RS-3NPK-5	0.672816	28	7	21	Ctrl	RS
RS-5NPK-6	RS-3NPK-5	0.627184	28	7	21	Ctrl	RS
RS-5NPK-7	RS-3NPK-5	0.65534	28	7	21	Ctrl	RS
RS-5NPK-8	RS-3NPK-5	0.661165	28	7	21	Ctrl	RS
RS-5NPK-9	RS-3NPK-5	0.605825	28	7	21	Ctrl	RS
RS-6NPK-1	RS-3NPK-5	0.681553	42	7	35	Ctrl	RS
RS-6NPK-2	RS-3NPK-5	0.71068	42	7	35	Ctrl	RS
RS-6NPK-3	RS-3NPK-5	0.678641	42	7	35	Ctrl	RS
RS-6NPK-4	RS-3NPK-5	0.650485	42	7	35	Ctrl	RS
RS-6NPK-5	RS-3NPK-5	0.724272	42	7	35	Ctrl	RS
RS-6NPK-6	RS-3NPK-5	0.678641	42	7	35	Ctrl	RS
RS-6NPK-7	RS-3NPK-5	0.697087	42	7	35	Ctrl	RS
RS-6NPK-8	RS-3NPK-5	0.699029	42	7	35	Ctrl	RS
RS-6NPK-9	RS-3NPK-5	0.675728	42	7	35	Ctrl	RS
RS-7NPK-1	RS-3NPK-5	0.713592	60	7	53	Ctrl	RS
RS-7NPK-2	RS-3NPK-5	0.712621	60	7	53	Ctrl	RS
RS-7NPK-3	RS-3NPK-5	0.783495	60	7	53	Ctrl	RS
RS-7NPK-4	RS-3NPK-5	0.743689	60	7	53	Ctrl	RS
RS-7NPK-5	RS-3NPK-5	0.729126	60	7	53	Ctrl	RS
RS-7NPK-6	RS-3NPK-5	0.74466	60	7	53	Ctrl	RS
RS-7NPK-7	RS-3NPK-5	0.751456	60	7	53	Ctrl	RS
RS-7NPK-8	RS-3NPK-5	0.730097	60	7	53	Ctrl	RS
RS-7NPK-9	RS-3NPK-5	0.716505	60	7	53	Ctrl	RS
RS-8NPK-1	RS-3NPK-5	0.85534	72	7	65	Ctrl	RS
RS-8NPK-2	RS-3NPK-5	0.774757	72	7	65	Ctrl	RS
RS-8NPK-3	RS-3NPK-5	0.792233	72	7	65	Ctrl	RS
RS-8NPK-4	RS-3NPK-5	0.832039	72	7	65	Ctrl	RS
RS-8NPK-5	RS-3NPK-5	0.787379	72	7	65	Ctrl	RS
RS-8NPK-6	RS-3NPK-5	0.819417	72	7	65	Ctrl	RS
RS-8NPK-7	RS-3NPK-5	0.760194	72	7	65	Ctrl	RS
RS-8NPK-8	RS-3NPK-5	0.835922	72	7	65	Ctrl	RS
RS-8NPK-9	RS-3NPK-5	0.828155	72	7	65	Ctrl	RS
RS-4NPK-1	RS-3NPK-6	0.6	14	7	7	Ctrl	RS
RS-4NPK-2	RS-3NPK-6	0.541748	14	7	7	Ctrl	RS
RS-4NPK-3	RS-3NPK-6	0.547573	14	7	7	Ctrl	RS
RS-4NPK-4	RS-3NPK-6	0.558252	14	7	7	Ctrl	RS
RS-4NPK-5	RS-3NPK-6	0.569903	14	7	7	Ctrl	RS
RS-4NPK-6	RS-3NPK-6	0.578641	14	7	7	Ctrl	RS
RS-4NPK-7	RS-3NPK-6	0.571845	14	7	7	Ctrl	RS
RS-4NPK-8	RS-3NPK-6	0.581553	14	7	7	Ctrl	RS
[truncated: 16,543 more rows]

## Sheet: Supplemental Figure 4H
Var1	Var2	Value	Treatment	Days	Compartment
[truncated: 3,807 more rows]
