# Supplementary material for: Dynamic root microbiome sustains soybean productivity under unbalanced fertilization
Source: Nat Commun. 2024 Feb 23;15:1668. doi: 10.1038/s41467-024-45925-5 (PMC10891064; doi:10.1038/s41467-024-45925-5)
Supplement: Supplementary file 4 — Source Data [file 41467_2024_45925_MOESM4_ESM.zip › Source Data/Supplemental Figure 5.xlsx]

## Sheet: Supplemental Figure 5A
ASV_ID	BS-NPK-1	BS-NPK-2	BS-NPK-3	BS-NPK-4	BS-NPK-5	BS-NPK-6	BS-NPK-7	BS-NPK-8	BS-NPK-9	RS-1NPK-1	RS-1NPK-2	RS-1NPK-3	RS-1NPK-4	RS-1NPK-5	RS-1NPK-6	RS-1NPK-7	RS-1NPK-8	RS-1NPK-9	RS-2NPK-1	RS-2NPK-2	RS-2NPK-3	RS-2NPK-4	RS-2NPK-5	RS-2NPK-6	RS-2NPK-7	RS-2NPK-8	RS-2NPK-9	RS-3NPK-1	RS-3NPK-2	RS-3NPK-3	RS-3NPK-4	RS-3NPK-5	RS-3NPK-6	RS-3NPK-7	RS-3NPK-8	RS-3NPK-9	RS-4NPK-1	RS-4NPK-2	RS-4NPK-3	RS-4NPK-4	RS-4NPK-5	RS-4NPK-6	RS-4NPK-7	RS-4NPK-8	RS-4NPK-9	RS-5NPK-1	RS-5NPK-2	RS-5NPK-3	RS-5NPK-4
007135a0c5c0bf3bfc1c0f0b890cd454	0	0	0	0	0	0	0	0	0	667187	0	0	0	0	0	0	0	0	0	0	0	0	0	0	0	0	0	0	0	0	0	0	0	0	0	235770	0	0	0	0	0	0	0	0	0	0	9057642	0	0
011abf28edb262b07e110b94ab02c696	0	0	0	0	0	0	0	0	0	0	0	0	0	0	0	0	0	0	0	0	0	0	0	0	0	0	0	0	0	0	0	0	0	0	0	0	0	0	0	0	0	0	0	0	0	0	0	0	0
016b1ff66bb22f3fd9d75bc104fd7bfe	1087949	1405969	1698656	1912664	1413824	1528677	2334057	1325297	1231449	8430816	2645444	3503035	4946024	3022541	6765512	3040069	2197931	3011049	4459094	2968395	3408402	5601361	2593432	3844837	4872652	3592003	2218997	7875803	5668473	2996840	4928906	5448215	4146028	5939065	5566691	6994518	3966806	5687929	6421768	4646817	4167270	4258337	6470224	6378272	5904672	5242264	3698537	2694029	6066987
01ee3642fd03a9b9a7c891f4cee69efb	0	0	0	0	0	0	0	0	0	1637641	0	0	0	0	0	0	584421	0	0	0	0	991628	0	0	902343	0	0	1832218	3166893	4202465	0	3905530	490390	0	0	0	34378989	0	0	17436223	0	0	0	0	0	0	0	0	0
03e649f99ca5313b611e9f2175d930d4	553865	893861	1227833	1363386	629594	703575	0	676747	644497	2941688	3514385	2897104	4749167	4254808	2843228	1930203	2528255	2031122	3750998	2513776	4300321	3001686	3943229	3990383	4890699	4353943	2380646	4238713	2634642	1773991	3766428	2968203	2764019	5470192	4924380	2986423	4297374	4006592	5394285	5371550	4587499	5803398	5523362	3735845	3422998	11358239	9472784	4530867	6819481
0426c05b2048b8bda5b908e146d1f96e	4322125	4804505	6009918	4992544	5500661	4419733	6178387	5287089	4269790	13343738	10021791	13387273	13263218	12020414	8409788	22486862	6009371	14413836	10104728	12194489	14238840	12703564	10100733	10430787	11080771	12807848	13916492	8559466	6546687	7457653	19622625	9021775	10521104	15222761	10888692	18625852	9135675	9837614	20228568	12959931	11171086	7235405	9889448	17403572	18740914	11849701	9095383	8326998	15143952
05315589c357eff2dae31eabf6c71dfa	1908856	3538201	2261797	2981794	3402015	1726958	2638073	2439110	1375310	22896641	15447848	17098597	33490240	17553990	16511274	7576046	11586779	7037658	11827125	9560373	11308251	14445614	11116873	9751573	14491628	15746760	7406454	31612598	18974747	11487886	40872719	14001326	16138304	35915714	18229384	33950920	21516920	13522247	26650336	12490986	11801430	15902817	26512138	13895522	9755545	11904308	10529509	3869605	10252737
05504b680d1457fc0faa80b0935ca49a	0	0	0	0	0	511691	0	0	0	80820593	3475766	8748119	44858712	6068333	48660301	4222318	3214315	5558859	30180221	1216775	0	29507646	10464724	4111671	24796384	26450203	1925090	43508342	17111869	21770147	6044885	32923620	20284333	0	18412901	17564885	183735262	22358213	38209518	18970952	17194368	18729147	30246983	18998140	12750668	10812169	62875135	2032767	13262715
05bbcfb48b4c6c3c95cce9102baf05ac	0	0	0	0	0	0	0	0	0	0	0	1249731	4306240	0	1216079	0	0	0	1645846	0	0	0	1577292	0	0	943354	1234409	1914258	1995941	0	0	2050403	1983852	0	0	0	3936755	0	0	0	0	0	0	0	0	3604056	1509607	1861329	6208080
05e5afa1582da4cf7a41ea3efdb89b62	1058278	1396658	2243333	1118173	1281278	1714165	1608342	1882204	1755103	46945695	23635207	18215781	46679636	20088275	23550832	25502803	8588446	12507433	16688112	8250000	11212688	30820884	8098786	6197828	8933195	11973343	10889251	34566024	38375295	9300538	27480975	37434507	44491789	27444732	23153764	54737999	28488883	9873387	23760541	15688338	12922040	9986366	28616276	17585808	10953594	13105660	13586464	2889958	7148698
061d97d6cd886f13782632d5468fb1c0	0	0	0	0	0	0	0	0	0	0	0	0	0	0	0	0	1816787	0	3196003	0	0	0	11678025	2304476	24453494	0	0	47719709	0	1291741	0	0	20574109	1938011	642310	4361750	295466977	32875517	0	1705254	0	11154583	7732707	0	0	0	0	0	0
06791a4eb2e0d370ac3bba9187b828b2	4935332	5316613	5391386	5276992	5765753	4323791	8679162	4363611	3677084	8612776	4788833	5169343	6742341	5812579	3408448	4125808	3900374	3937525	5932700	4653160	6737169	7289809	5960343	6246344	9131711	8562754	4746597	6672555	4071720	3875224	9439320	5350576	6910047	11440515	5719622	9352221	6160571	3863499	8862040	7503118	4377385	5728029	5733776	6514950	5990247	6662044	4038199	2130732	5079338
06b8e52118c9a284ec35c3c9f2af7cc4	484632	409686	470823	902385	706912	0	951275	387720	172633	361797249	25933075	70287920	238393419	25691601	224323817	19567430	33134122	24409093	168814030	3864262	9285507	151317138	53521754	118134732	19707170	74325432	5437278	383918048	223838147	15053092	242818361	124020112	203133102	689650486	56003358	292826681	430278293	124919809	150205148	158332842	62754191	83885477	88952433	71436652	19682239	34456964	118164494	23266613	27136833
08bc7927ac7412c08f07f1f0b1d6dbe1	1127511	2383630	1957147	1863622	2717194	1579847	2206567	1846956	1358047	3669528	5580535	5869950	8686300	6347337	3682494	5862991	4586433	5131255	3980651	5442058	5574490	5574560	5080699	5130492	7561634	8580896	6980289	6070931	5082997	4478037	11671277	3436867	5617200	12409520	8350036	12810185	6791653	4793601	9761087	6948910	6373473	8478990	9784242	7061659	6803209	9228569	8076398	2375644	5643709
09641e480a29b73d9b6429fcd103de51	1592362	1890144	2649534	1520323	1888781	2078745	2157532	1614324	1570961	3062994	4151609	4620219	5142880	5510325	3374192	6948730	2312274	4454214	4746160	5107779	4220685	3162491	4034227	4705983	6081791	5134024	5863443	2570575	2874155	1842884	2231957	3143952	2607986	4126087	4282070	2672063	3726394	6618031	9439999	5286288	6968797	5426554	7469690	7152777	7316658	9283176	5962948	3624693	4985276
09b8576b2a9322f3138762c7d3dd7c48	8535455	11815730	16940398	9837960	10890866	11026945	11591830	11088788	11491606	41062320	26377200	23555542	27043184	30690420	26308420	43477816	13441680	22164169	25414923	23519853	31854228	35457417	19473486	21844009	22991698	26323213	29111479	23928221	26053685	16000369	31200904	29154783	28843875	27288441	26487661	29785645	21997745	20390690	32622580	26857752	24688451	15789764	21251793	31390212	29865658	34839213	24606595	15331474	26008091
0a994174323a354ef88c254ec77b7969	6596927	9460033	14392415	7581997	8968949	10566423	9463719	10052518	9149551	27384989	19638077	22836000	24434833	27319124	21358464	34864286	12145790	19741076	20362558	21179902	25340038	23825883	16455399	18860319	24760290	20118844	24026890	19416042	18522334	14674181	28317959	19781511	22981480	25850562	21073901	26327681	18511763	15883275	24916459	23617769	22552287	14772285	18989845	22961781	23618687	28668631	20077774	13323198	19517826
0afcd4d7c1046ad8798342cdd74e698e	0	0	0	0	0	0	0	0	0	0	617914	511254	0	1418269	1130440	868591	457373	463238	1109989	481361	955627	0	409489	642828	1227186	1015920	852330	1613446	2528192	413357	0	1445046	691005	1750461	1896345	1650392	4657992	3398448	3917278	3239983	2626431	6142557	8258742	0	2053799	25883678	15926355	3575711	13544901
0cd946e1176b68aff82c7da81ddd64ad	0	530730	969342	431576	607503	831498	0	514610	891937	16194445	6217759	6589492	31620102	12950427	20896011	17106421	4992987	4329496	13798313	8490680	6227502	15544446	8993596	6161442	5630620	13769344	10536563	17638517	17351382	4598599	12275765	13181164	11969985	8533499	22144419	13399611	45948841	10481530	18109385	19567791	14918128	10589317	12204000	18223636	15574641	113145531	84537997	11608816	26196214
0dd8db98be6417ed41c0d5c0784c9688	0	0	0	0	0	0	0	0	0	0	0	0	0	0	0	0	0	0	0	0	0	0	0	0	0	0	0	0	0	0	0	0	0	0	0	0	0	0	0	1278941	455248	0	0	2642427	1540349	0	1622828	0	0
0df5685ba131d89cb7c19a7a4db254bb	187918	0	0	235405	0	0	225560	0	63299	13010144	4248158	36677721	3715670	0	5104108	0	0	979927	12477808	0	0	7155805	4565046	6222086	902343	4190670	0	23490676	15355441	4254135	0	6424597	16405790	0	11255727	10452482	98779491	10195345	88170871	20463049	0	12322799	25512673	10205236	0	7535754	20832578	107761157	16413786
0e77010185af49b5eb02deb8eb719ae2	2334145	3649934	4108162	2775815	3888017	2692775	3030352	2262874	2497425	7278402	6739124	8180060	8243373	7323850	5069852	8299872	5183559	6823856	5664772	6097245	5606344	7316610	5626685	5676289	6695385	6059237	7171329	5988892	5455572	4546929	13019751	6092627	5215971	10534026	7401864	13871151	5830003	6904216	11430747	9634686	6968797	6406348	10047259	9704086	8685858	8518679	5962948	4163499	7713069
0eab7ee74ed85f78489bbd386d0a4ece	9692637	13407921	14235474	10593217	12912193	10080316	14916391	11497656	9771030	49857056	28173013	28573403	42373397	30969423	34923743	25406293	19883014	20222131	29529537	20604943	27617616	35350213	19609982	21322470	34920672	29443538	20338358	59396681	39865598	23613031	67516710	31986292	36065989	53701651	30983835	69591526	27166614	23968005	40906661	21784621	21431677	27811088	47448311	29340053	26357085	29542342	18341726	11021027	21587186
10050f575c5f47179afbe8aa02b9f852	0	0	0	0	0	0	0	0	0	0	0	0	0	0	0	0	0	0	0	0	0	0	0	0	0	0	0	0	0	0	0	0	0	0	0	0	0	0	0	0	0	0	0	0	0	0	0	0	0
100b155c998febcc9e005799d1f93444	979154	1471147	2003306	922002	1303369	1509489	1431817	1663671	989763	38150959	62718262	75305780	81104945	81631866	32662863	77159853	49205696	38377508	37146359	62015395	75813062	51832686	62864174	37793411	85433830	134935945	58575647	72905870	46092934	27798273	107412948	37629784	43622460	53639135	129624375	64915416	74047054	29942119	68134956	65098075	45664880	42771795	47343104	77951601	51387759	41938112	27361628	22262475	31087429
1047ce10414fe3253979d39bb754f152	0	0	0	0	0	0	0	0	0	55831411	0	5737403	0	0	3339936	1495907	0	0	2124289	0	0	2948085	0	1564618	0	0	1734051	0	0	0	0	1113076	0	0	0	0	0	17743478	0	3879453	3326813	17259456	8784776	0	0	0	2188930	0	0
10f2fed11b59d937cb95fcdae06528e7	1404443	1694612	3148052	1226067	1402779	2436929	2412513	2065489	2301774	5974355	3031640	2726687	3075885	3231794	4299097	5525205	1880311	2904148	5415981	3155591	4666644	7557817	2608598	2947304	4439527	2721214	4100001	3637090	4098332	1343411	1441472	4686636	3031505	2281851	2477483	3065014	2464228	3148036	2697142	3879453	2696469	1771167	3945259	3690286	3422998	6935078	4226900	2424626	2633731
1136e2c65dce02ef0f71128756d2c948	1829732	3417158	4385117	2079409	2728239	2986997	2559617	2587149	2422617	7611996	5097790	7422647	6865376	7509853	6782640	7383025	3735212	5149071	7004414	7059967	5813397	5735364	4458882	5542872	7435306	8254350	7817924	10172912	7345063	3961340	10276304	5623964	5483457	9314955	9237037	11670629	7182324	6188753	11623400	6735754	4797614	6067189	8416552	8838463	6033034	11303632	7812217	2963432	6913543
1143808a2dbef432f7dee814ea92e217	1087949	1797034	1763278	1147599	1336506	1336793	1657377	1275951	995517	15466605	6082590	4658090	6545484	4603563	9711507	6779837	4154470	4133511	8076127	3797407	5447073	10532702	5262694	4572566	6929994	7891521	4129392	11594932	11496621	4064679	6416877	7811060	6798595	8908598	6331346	12142169	7813407	6367619	11944488	7119436	7108873	7536880	12677431	9886322	9883907	8191037	6302610	4800270	7477914
12a7ff0cdd9c376c9d7cd9a098e0f053	2373707	3435780	2409506	3187774	3114832	1720562	3726646	2284022	1789629	7066116	3707483	5339761	6914590	3952554	5138363	1881948	6250762	3189217	5339430	2660859	3933997	5842567	4019061	4875787	7254837	4517216	2072044	10254952	4976547	5080849	9020828	4491360	4703290	11940647	4802036	8919975	4477683	5187105	10467481	5158394	4902671	9458785	15570621	5102618	5091710	7317327	5094924	3036905	5549647
143d79e33c714f5d117467a6d712721f	1938527	4134109	3554252	1961707	3700244	2686379	2951896	2953720	2388090	6489909	7569445	5907821	7849659	8439865	4436120	6321414	5526589	5131255	5415981	6511750	5510781	5145748	5657017	5615645	7128509	7728249	6833336	7711724	5136222	5545876	13112749	4647581	4859324	13253493	7004243	12495825	6340880	4936693	12843536	7162067	7844274	9684891	11888380	7198336	7744533	6225188	5887468	4285955	5831832
14535222e7c1fc6c87497a26d9bed124	0	0	0	0	0	0	0	0	0	0	0	1249731	984283	0	0	0	0	2102389	0	0	0	0	1880617	0	0	0	0	0	0	0	0	0	0	0	0	0	0	17886571	0	0	0	0	0	0	0	0	1849269	0	0
14f12b556ae2d577a219db87312d806c	1285758	2020499	2012538	1530131	2407920	1771731	2108497	1536780	1657277	4003121	4383327	4752766	4675346	5324323	3922284	7214133	2668008	4721467	3808411	3957861	4809988	2653276	5050367	4184444	4403434	3791559	4775987	3445664	3566082	3754661	5533394	2772926	3588767	8002109	6392519	8762795	5559539	3255356	10017958	6948910	6338453	5652660	6733241	6059359	6632059	7699575	4302380	3159361	4420905
163b9c2f0339aa0003967b6543bc7197	0	0	0	0	0	0	0	0	0	0	0	0	0	0	325430	0	0	0	440168	0	0	2036858	697648	0	0	616809	0	9844754	1543528	0	0	3280645	0	1344104	1559897	0	8083871	679690	0	0	1400763	0	0	0	0	6716651	8453800	20817496	752494
176b553d903836a37497154db93d7466	0	0	0	0	0	0	0	0	385547	23108927	4228848	4942119	4847595	10183639	19885466	43839729	3595459	6128998	19577911	5121151	3010225	31624907	8872266	10515689	5125308	11610514	29831551	29315489	38854321	0	5161401	23901845	15893109	11440515	19208142	12770890	37774816	23216769	49511830	24214608	20065933	24909389	17937776	48064839	31020920	184571377	118202235	25862678	62645166
177ee1354e8a565a5c7379447df93321	1612143	2849183	3157284	2422708	2529420	1918842	2687108	1980896	1829910	4033448	2973711	3124328	5069059	3929304	4213458	3040069	2922104	3260485	3157728	2406807	3583601	2921284	2456935	2910917	5323823	3410589	2601076	2980773	3752369	1946224	3905925	2401901	2429662	4407411	3578587	2986423	3816549	3076490	3917278	3325245	2836545	4484444	5891586	3325813	2909548	5133050	3207915	2351153	2915916
186256940dc44ce9e070329ebf5c8d9c	0	0	0	0	0	0	0	0	0	0	0	0	0	0	0	0	0	463238	0	0	0	0	0	0	0	0	0	0	0	0	0	0	0	0	0	0	0	0	0	0	0	0	0	8929581	0	0	0	0	0
18ad8b3c788c9bd3b037e3fd632b4541	0	0	0	0	0	0	0	0	0	0	0	492318	664391	0	1216079	0	0	0	0	0	0	0	0	13147644	0	1669011	1043370	26088597	0	0	0	0	0	1594170	48937943	0	8775057	0	0	3495771	0	1432007	0	0	0	1856635	33701978	0	0
195f9c01a26197c3ef1321a6702d983e	1008825	1694612	1735583	912194	1391733	1157701	1608342	1332346	1076079	7460362	6565335	6305463	5585808	7788857	6080397	6369669	3557344	5042170	6392006	4920583	6275283	7799024	4595379	4875787	7886477	5315439	6627601	4977070	5641860	2135679	4091922	5233410	4146028	6064098	4435001	3890210	6160571	4757828	7577686	10060999	6268415	7762987	7101466	7699486	7316658	14580047	8491540	5583987	8512594
1a5682b7973c8fea7d7b776f2834a420	692331	1452525	1846365	627746	1358597	1362378	970889	1896303	1524925	4549001	16625746	5434438	7332911	5835830	5258259	3233090	2769647	3759357	15023128	3583468	3790653	5520958	4003894	14372655	5738901	24418363	6877422	10063526	21742452	5907564	9067327	16754725	12928476	16566866	10827520	15639428	42222447	15990594	17788297	20931994	10960972	21668531	44975949	40638707	21907188	18293317	8265099	5632970	21305000
1caf64e2b58479d0e90d4749c4302558	692331	363131	507750	539469	0	690783	578611	535758	604216	0	1467546	1420149	1304175	2766788	2123857	3377855	597126	1835136	2583595	1671394	2054598	2465671	1910950	1710164	2436326	2430951	2821506	1859565	3379794	0	0	2772926	1515752	2219335	5322001	2082637	3726394	2647212	0	4391029	3817080	4145284	0	4054759	5262860	10320707	10718210	4800270	7619007
1cb75f7dd4240c6fae24ee962ac02f3a	2215460	2057743	3960453	2403091	3103786	2775925	2451741	2756336	2497425	12312631	6121210	6286527	3912526	3813052	6029013	2629901	5551998	2351825	10009040	2861426	3185423	13909599	5262694	6901300	4746324	8472047	3791399	19880933	11390171	3203518	5951886	11560369	13463447	12878394	7799485	7741124	6581293	5365971	12329794	6948910	3817080	5841082	11099328	7653927	4492685	8027217	9397304	3551220	7148698
1d0f1fedee5d89c71fcac9ccc650d458	1503348	3528890	3028038	1206450	3899063	2001992	1931972	2812731	2088860	4367041	7337728	5756338	7628196	5254572	1678532	1664800	5463065	3207034	2526182	4118314	3137641	1742050	10540555	6416147	5702807	6295076	2718639	3090159	2927380	9231645	20645606	1366936	1448881	7439460	3853863	4558225	3516033	4614735	15540678	7417855	8439598	8403621	13992517	0	3722510	7262720	4830743	6661599	9829459
1d21c5a73a98594058291d20bd15dadb	1542910	2243965	3471166	2491368	1866690	2174688	2804791	2432061	1697558	10887277	5831563	8255801	7431339	9439629	6422954	13752694	4599138	7643431	8037852	7929092	9078455	9192664	6294001	7810962	6605150	7601259	8905379	4375446	5695085	3823554	5672892	5994989	5728652	5063834	6606622	5186946	5349178	5974115	10788570	8355745	9770323	6481717	5418155	11389772	12622305	8846320	8416059	6735072	9076965
1d2a78d27ba19e3e572faf77072a8c6d	0	0	0	0	0	0	0	0	0	0	0	0	0	0	0	0	266801	338520	784647	0	0	0	0	0	0	0	102867	0	0	0	0	0	0	0	3333897	0	2554383	1430926	0	0	0	0	0	1640127	0	0	0	0	0
1d33f17f4446c1ea2fe0c5f67ca183b8	2096774	3407847	3923525	2167686	3159014	2871867	3383402	3320292	2652794	6459582	4460566	4127900	8021909	6091583	5361026	6586817	6670021	4418580	5090640	5000810	4284394	3966514	5535687	4766627	6208119	5914106	4687815	6125625	6653137	3634099	5347398	5780185	5817814	9314955	7952416	4715405	9225830	5831022	7192380	9293635	9735304	8742781	6207207	6697186	10012269	9993066	12152337	6539143	7430883
1e80169ed83e30b6bef9379bc027e438	2037432	2951605	4542058	2628687	3390969	3127712	2540003	2763385	2992306	13556024	8013571	9922109	10999366	8602618	7724673	13294271	4205289	7055475	9377494	8423825	8521006	10666706	6294001	6598079	8066946	9306553	10154484	10911269	9181329	4822501	13624240	9900519	9161385	9971378	9267623	17250525	8474541	6403392	12072923	11212046	8684732	6519401	8837379	12118718	9883907	9446997	9586005	4481884	7383852
1e985955424227b1bb2ac6e0c8874e1a	0	0	0	0	0	0	0	0	0	0	0	0	0	0	3853773	0	0	0	1243953	0	0	2170862	0	0	0	0	0	6344397	4391071	0	0	0	0	0	0	0	8745005	0	0	0	0	0	0	0	0	0	5321365	0	0
1f7110720fcdc59e3344b723760bdaca	0	0	0	0	0	0	0	0	0	0	0	0	0	0	0	0	0	0	0	0	0	0	0	0	0	0	0	3008119	0	0	0	0	0	0	0	0	0	0	0	0	0	0	0	0	0	0	2641812	0	0
20260254af79dd56b65812263cca6d41	1661595	2486052	2880329	1991132	2551511	2622417	2235988	1797610	2123386	13859291	5908802	6097174	7234482	6858844	7450627	6224904	3481116	3670272	7655097	4773501	6546044	9835882	3867398	4208701	6875853	4952610	4687815	14575705	10645019	4478037	12647758	9470911	10387362	10283960	6912484	13399611	6310828	4614735	0	5328919	5427957	5652660	9889448	0	5690734	7153506	5811987	2302170	3292163
2028db78ec80199fc33b03c5cbd9e2fe	0	0	0	1020088	1557416	799517	1078766	479363	0	8764409	5908802	7214358	6865376	7277350	6285931	9240845	3620868	8053219	5435119	2955024	4316248	5735364	0	3056463	4782418	4009256	2924374	3363624	2900768	3547983	3905925	2675288	4056867	3375890	3395070	5108356	4567838	4865147	8091427	10359419	7459064	8290568	6049397	9020700	7273871	8464072	11397533	3747149	6866512
214c55bab064f80f8a583f03c7f0f08c	741783	1610813	1227833	1451663	1888781	1324001	882627	1149061	960991	13950271	6198449	3540905	50936662	3859553	24218819	3160707	6746250	1656968	12209880	1724878	3472111	7959828	6718656	9800089	2309998	3682710	5643013	6317050	8516016	1102286	3161940	7459563	8448090	3907280	3915035	3929505	19503465	4400096	6164897	4049978	2941603	7536880	8889983	3462491	5947459	2948773	4717522	1493961	13027561
2169cf81308db45659b4bb35d6b76fbc	1087949	1443214	2529520	892577	1369642	1714165	2108497	1402841	1870191	3214628	4035750	2934975	3346563	4650064	3511215	4101681	2388503	3830624	3559620	3021880	3806580	3269694	2836092	3578003	5161402	3229174	3908962	2625268	2235454	2342358	0	2831509	2585695	3032049	3119794	0	2704641	0	0	3197351	3046660	3165490	0	3553609	2909548	4969229	0	3428764	3715442
22ab9d3b5e5a933da36bc512cdba720a	2907791	6480495	5289835	3688009	6284891	3479500	5227111	5237743	3665575	34481431	21067003	19314030	34769808	19228013	23756367	16985784	14585112	9817088	26773702	14922204	19303662	31410500	17122715	17416989	17866390	28173638	17120077	48567452	35820491	13606342	42314192	31166131	29311975	37947500	26273558	52458886	34108525	15382451	30118091	16754121	13972613	16694190	31667276	17449131	16302028	23480974	18115285	5632970	11334448
233009eb874f3180f4a31a29d4d1cf35	6636489	12560615	13598478	9602555	12934284	9869244	12219476	9129040	8447510	39060759	62621713	59172885	69022868	80143846	44087158	82612676	50755682	70590383	83249182	77632899	96008643	51457475	82110166	68200369	113586930	97546461	78605403	24693924	23126305	20133941	29898929	20015842	22580252	38791472	33033111	26602746	29600791	49044976	59016046	65609651	57606386	69188560	70067794	55718766	64266789	64818410	43476684	43251410	52298367
23a5fa58701ea17bbe87ffde9bb8359c	365946	847306	886255	627746	0	556464	568804	479363	425828	10341397	18923614	9032149	11343865	6068333	9026392	1568290	12501525	2102389	6353731	4613047	5080749	3564502	8720603	6100798	7850384	2938911	2365951	18431567	6972488	37271043	23528550	5487270	6664852	21161827	4006794	7269583	6190622	4722055	31081356	5414182	9805342	12247430	15202397	4601468	2738398	5296871	7321594	2326661	5549647
23af3eea2950fdaa775fd957b4638a86	3441875	7020536	3775816	2805241	8019035	2411345	5148656	4250819	2572232	3760508	8979062	8236866	8981585	7161098	4778678	7865576	6606497	9104413	5301155	7193679	6992003	2492471	8280781	6889171	9817491	10195483	7318282	7438258	4124945	7784894	19483128	2382373	3967705	22318381	6178415	12495825	4688044	6868443	16311290	8313114	11066029	13038803	20252328	9157377	9926694	7863396	6415830	3649185	8747748
24e77eacddfebcb18c3f8436cde08731	0	0	0	0	220910	0	0	0	184142	0	1660644	1533761	2657565	3208544	1250335	0	0	2708162	6124078	5482172	2946516	3805709	7264642	4924302	7164603	7456127	5922224	2488535	2741093	1687875	0	3749309	5149100	4845027	5536105	4283160	8053819	8549781	0	7247330	7459064	0	0	17585808	12493943	15781399	9170863	5069673	10111645
2593a2a30081770d4a592098d3ba9fa7	0	0	0	0	0	0	0	0	0	6307949	11508647	13103244	19611845	12578422	5583688	5983628	7076574	6111182	3770135	3396272	3042079	2840881	4019061	3359684	2562654	3265457	2086739	6207664	6653137	5046403	12694257	7537673	5349714	10627801	14222590	10059532	7813407	16133687	21834010	11254677	10575762	9345731	26038707	10068559	0	0	7095153	0	0
259c82658d3202b2814fc87f46d188aa	0	0	0	0	0	0	0	0	0	3608874	0	0	0	0	0	916846	0	0	2583595	2727715	1098971	11068717	0	0	0	0	0	5031763	1383853	0	3952424	13493607	0	1437879	16669487	0	2344022	0	0	0	0	23703488	20830966	0	2224949	1747421	6604531	979647	1928267
25fb7f855fbf59fca7c79a7e5c78c629	1463786	1843589	3785048	1912664	2441056	2865471	2853826	2833880	2704584	5064555	5928112	7933900	10236546	10044137	5069852	8999570	4916758	7714699	6583384	10108590	8584714	4850939	8872266	8696366	10286710	10358756	8523300	2816693	2847543	2566259	4138421	2421429	2229048	4813769	4312656	3890210	4597889	6796897	9696869	10657838	11591315	8931203	7732707	8975141	9070945	14743867	11208833	7224896	8183378
25fe01ed28f7186ed4b57d0d5fb41787	0	0	0	0	0	0	0	0	0	1880254	7627375	0	4896809	0	1781299	1833693	0	0	0	0	637085	1179234	17062050	0	0	0	0	0	1437078	0	13996233	11208872	0	0	0	0	16738721	0	0	0	0	5049710	4103069	20729386	12151643	1528994	11623975	0	0
264e7fa95159ca329ec07431b2abd620	1364881	2150854	2178711	1500706	1999236	1368774	1990814	1677770	1616996	3184301	6507406	5642726	5265916	5859080	4521760	3836278	5526589	4614566	4133752	4385737	5271875	2224464	5080699	3966125	5811089	5279156	3879571	3090159	3087056	2462920	4231419	1835599	2741728	6314164	5474932	2396998	3425878	3577314	5008979	6607860	6758682	7273089	7995724	4555909	4621047	6279795	4491081	4481884	5126369
267237181d7afc10873fe089d4cfb3a0	1503348	3230936	2778779	1510514	2860785	1797315	2118304	2439110	1306257	6914482	9288019	8445154	11294651	7602854	5001340	6417924	5933142	6289350	6028389	7100081	7645015	6083774	8568940	8005023	11225146	11193261	7524017	9106397	6573300	7612662	20738604	5916878	6776305	17192030	8411209	16346739	6250725	6260300	15091154	7844169	7774236	8931203	12414414	10296354	6546484	6389009	8227359	3477746	5878863
289a37acf88fa7f6a3862d3419d5a307	2680311	4003754	4948258	3285859	3722335	3869665	4011048	4032286	3769155	11220870	9674215	11569482	12943326	12578422	7587650	12715210	6149124	9033146	9817662	12608995	11164907	11256323	9964237	9072359	11766552	12644576	12432262	13317764	9234554	6992626	16879177	9802881	9807809	14410047	10613416	20197654	10007171	8657100	17467208	9847842	9139980	8478990	13887311	11070859	12665093	10975990	10114367	4408411	8700718
28d7dba893f91792ff96b24205125576	0	0	0	0	0	0	0	0	0	0	0	0	0	325504	0	0	254096	0	1454468	0	0	0	0	0	0	0	0	2543228	8808754	0	0	0	0	1187813	0	0	0	0	0	0	0	0	0	0	0	1255959	0	22654334	0
29e5b6299782a846775bb047aed459bf	0	0	0	0	0	0	0	0	0	0	0	0	0	0	0	0	0	0	0	0	0	0	0	0	0	0	0	0	0	0	0	0	0	0	0	0	0	0	0	0	0	0	0	0	0	0	0	0	0
2ae56285abdbe8885f0b7334a0e151f3	1898966	2243965	3618875	2167686	2706148	2193876	2932282	2234676	2900235	25595715	10214889	7933900	11540722	8788620	11544190	9988799	4129060	6093365	11463508	7260535	9221799	14767223	5080699	5457970	8590305	7564976	9125810	19552775	13865138	5459760	17018675	13981798	16472661	11127932	10888692	23419847	8174025	6975763	9183128	9165741	7669178	7160036	10468086	8610668	7830108	10375314	6227129	2865467	5549647
2bc627c00aacc5d63fa39301436d3338	3412204	1210437	1347846	3599732	916777	895460	4471975	951676	782603	5246515	1776503	1742050	2190030	1720524	2928867	1471780	1054499	1069011	2028601	1323744	2150160	3939713	1243634	1904225	2598748	2902629	1366667	7438258	3486244	2032340	3533932	3632143	3544186	3938538	1865759	6680158	3125363	2539893	3531972	2174199	1155630	1808851	2209345	3143577	3037911	3167201	1396387	1322523	1740144
2c2b29f3ab7f6e08d00f0e5d8954dcc2	0	0	0	0	0	0	0	0	0	0	0	0	0	0	0	0	0	0	0	0	0	0	0	0	0	0	0	0	0	0	0	0	0	0	0	0	0	0	0	4049978	0	0	0	0	0	0	0	0	0
2c4f2839c25224d50befccfe318f3fe1	0	0	0	0	0	0	0	0	0	0	0	0	0	0	0	0	0	0	0	0	0	0	0	0	0	0	0	1668139	1437078	0	0	0	0	0	0	0	0	0	0	0	0	0	0	0	0	0	0	0	0
2c6e156d1607f9030efe3c853defcf61	0	0	147709	0	0	0	0	0	0	21622920	23577278	19484448	20153201	76447045	24184564	15755280	18421962	8872794	26371810	10416126	14015860	17474101	7734796	10855296	5017027	45444278	9596061	27401231	14264326	7354314	16135192	25874138	18122156	24506458	29821559	23773503	20735579	15847501	19650609	21315676	16669082	9760260	19621087	29021140	16216453	10156886	15397992	2032767	2257483
2ff35b28ab51f5b5381d29c331d6f9a1	1444005	614530	0	1510514	673776	786725	2206567	479363	684778	18802539	3726793	6589492	4380061	7765606	8341277	12160277	2070883	4222595	7674235	3917747	6832732	10881112	4489215	3662904	8482024	6168086	6656992	7219486	5136222	0	0	5994989	6040719	3969796	5627863	5265536	5589591	2861851	6742856	0	3817080	3806125	5365552	0	5348435	0	0	0	0
300b89776417e40726c658c9e7a9324c	0	1033527	867792	0	1060368	0	0	1240704	696287	42275387	87512058	97952427	103817283	51243701	38366447	21015082	61148209	26760918	20668762	13905996	17663169	10639905	17850695	23942296	19905685	23801554	8126526	56607334	31988284	28676657	88069317	28217456	41995256	98025832	48387391	63422204	50156060	44251375	154893039	44123450	58096653	47444661	115622381	23736285	14676104	12614198	24266934	5535005	9029934
3040fd708496cc640b65baa2deed5d6b	0	0	0	0	0	0	0	0	120843	1395027	0	605930	1008890	465006	1438742	723826	431963	605773	918612	374392	0	2304866	1046472	861146	577499	507960	352688	5332575	3193506	447804	1627469	1191187	1783238	1687945	1468138	1178851	7002014	2575666	3146666	0	735401	2374117	1893724	1913482	0	5515299	2755033	587788	3527318
3070e287b1bee9507f4a87a63ad8a0d7	0	0	0	0	0	0	0	0	0	0	0	0	0	0	0	0	0	0	0	0	0	0	0	0	0	0	0	1750178	3752369	0	0	0	0	0	0	0	0	0	0	0	0	0	0	0	0	2948773	0	0	0
32118bcabe97cc160d942e478ccad3e0	0	0	0	0	0	0	0	0	0	0	0	0	0	0	0	0	0	0	1894637	0	1290096	0	7734796	3832708	0	0	0	2926080	0	0	200969160	0	0	6220389	0	0	0	0	0	0	0	0	0	0	0	0	0	0	0
325052a193b37dbb8309391cabf24c11	0	0	0	0	0	0	0	0	0	0	0	0	172250	0	0	0	0	0	0	0	0	0	0	0	0	0	0	3637090	8888591	0	0	0	0	0	2844518	0	0	0	0	0	0	0	0	0	0	0	0	0	0
327a1c57ab709b732101b54b6b3cfdb4	0	0	0	0	154637	0	0	0	0	2941688	1235828	1155055	0	0	20245152	0	279506	0	2621871	494733	0	3430498	667316	3396070	378984	0	0	29014677	6919263	0	0	1347408	2875471	0	0	11159793	6911860	0	0	7247330	16669082	0	13045655	0	0	5133050	2679553	0	14626612
32b6445d0f3a2ce09f218f855decafac	2541845	4357574	4911331	3187774	4351928	3191674	4040469	3778506	3326063	11524137	9133540	9789562	12278934	10067388	9403205	11243431	6263467	8427373	9932489	9038898	9683685	9112261	8690271	8841912	16043658	13079970	9904663	12005130	11310333	6889287	12601259	8240669	7066081	14816404	10919278	13949741	10337738	8048957	11430747	10657838	9910400	8893519	12572224	8382872	10696869	14962295	10529509	5681952	9594305
331a48a09dd7cabd62052375bd94779f	0	0	0	0	0	0	0	0	0	0	18691896	6438010	2657565	3743301	942033	0	3735212	0	1818086	1577796	4507373	0	8735769	2813887	2093436	1941133	0	5934199	2927380	19134995	22087078	1034966	5884685	10127669	2783345	3025719	6400983	4578962	80464750	13812558	25704005	6067189	15255000	0	0	8027217	13322283	12392533	15426137
3472f0ae036676d769d326d084ba034f	0	0	0	0	0	0	0	0	0	10159437	0	3692388	0	2487784	6337315	1471780	330325	0	27845416	0	573376	15866055	1091971	3808450	721874	1360607	455556	35741925	29752829	0	0	6287904	16160595	0	1957518	1178851	7092169	0	0	0	3817080	0	0	0	2224949	11795094	46533638	0	0
34e96c98d4350d956794393cd05dacd6	0	0	0	0	0	0	0	0	0	0	0	0	1550246	0	0	1327014	0	0	1531019	0	0	0	0	0	1100858	1832284	955197	0	2129004	0	0	1718433	1560333	0	2538656	0	5259024	0	0	0	4762595	0	0	2961341	4022023	42538788	14114826	7200405	29770563
35203c478879f323af58adc211a9ced6	0	0	203100	0	0	0	0	0	0	28385769	5735014	9126826	0	145035483	10413750	81816467	2756942	182818759	22333746	0	605230	0	0	0	523359	0	1895700	2105683	0	0	0	2948675	0	0	12846210	1453917	0	1538245	10274828	4135241	16353910	0	35454725	24374113	0	0	3887238	0	5643709
393cc0041aac2f8d6326c1107e6853eb	247261	512108	0	725832	0	377372	0	0	0	5155535	1892361	1514826	0	3464297	4915701	5476950	0	0	4057201	2232982	2436848	5842567	0	1601005	3049919	4880044	6363085	5551347	6174111	1687875	2836446	6053572	7355857	2813241	7952416	9430811	8294232	2933398	0	4902606	4867652	0	6417621	6287154	5819097	15890613	10718210	7788193	15285044
39bc7491f8469442f45ec43fb354f09f	3886945	7644377	13164582	4472692	7212714	8417320	5501706	7211589	8269122	9825843	8612175	11304388	14395144	8649118	7227964	16261958	4522909	8712443	8860775	9413290	8982892	9299867	10328227	10345886	12632801	11138837	13490327	6672555	6014436	7543769	24644529	8260196	11501885	12690844	7279519	12024284	8264180	7512360	10595917	11339940	11241125	8667412	8100931	9385172	7616171	15508364	10227588	5216620	10911170
3ada23b664ac19a0f223217dc4ef059e	4411139	8333395	8770233	5492779	7687670	6300198	6678542	6908463	6375913	13040471	14115471	16833502	20276236	16716979	12640374	16141320	10595804	13879331	15386745	18077795	16006749	13802396	14377620	13414478	17090375	17796741	15327245	18240141	12188547	12194038	28829449	11033123	12036857	27413474	14406107	25266714	15656865	11196993	26971425	13556770	15198281	13980913	21830431	13439931	15103979	18020282	13058101	10629169	12980530
3b8b54a489761beeccd2fe813338fdcd	662660	1405969	1541715	0	1358597	933836	1314133	1050368	1099097	29811123	11199690	12326895	23401336	14531449	15278067	15224474	7381490	5701394	10717136	9065640	9508487	16509273	8568940	6076540	8283508	18050721	10536563	22834359	16153817	7095966	23761046	16832835	20730142	21005535	15660142	27034991	17550113	7941637	15155372	10060999	7283969	9194994	17411742	11708686	10012269	15071509	14379007	2596064	6161049
3c113756d00df8de0f650a6828525694	2808887	4897616	7163896	3825328	4871067	5027366	5001551	4885270	5432186	14799418	9905932	9941045	11712971	10183639	9112031	13197761	5399541	8623358	11635748	12301458	13299140	15571246	9463750	9108746	12145536	11193261	11550542	11348813	11150658	5666439	13670739	12849194	11368142	13128460	10032278	14421282	11690058	12592146	11816053	12405723	11381201	10740054	13045655	15262295	14291017	16436682	15775394	7298369	13685994
3cfab67e8c7230640703a61b738914c5	0	0	1089355	0	0	473314	392279	0	218669	6611215	13362388	13368338	45966031	12694674	6765512	77159853	6670021	9015329	12382120	15884927	9237726	16589676	16273404	9739445	20194435	37135504	26319364	4293406	4497521	6010903	15902696	5702074	16361209	40948291	23796075	9745171	12982276	15704409	29090608	19141477	20766314	8592043	13782104	22597308	13050180	13815550	14265787	19617429	36684106
3d7eb3c859b05d0900d287dc1c7fca0e	979154	0	1024733	961236	0	0	1480851	218533	0	18408293	3128189	10054657	3887919	6277586	10156832	5862991	1410233	2708162	9166979	4706645	5622271	13721993	5217196	2923046	7308978	9560533	5246238	6645209	4284620	2652376	6463377	9373273	4279771	2688208	11011037	4676110	4537786	3076490	0	6863648	0	0	0	7061659	4150385	7590361	4604302	2743011	4232782
3d9e26e500f643b005553fea331aa4a7	1404443	2579163	2354115	1461472	3004377	1714165	2137918	1875154	1640014	4306388	6352927	4771701	6643912	4324559	5840606	3353727	3201610	3135767	6047527	3864262	4220685	4904541	6430497	3723549	4746324	5623843	4526166	16435269	5402347	4770831	13438243	4120334	3856252	10534026	4067966	10020237	4477683	0	8412516	0	3992175	4861288	9573828	0	4022023	3931698	3056954	1591926	2915916
3e0b00b5181cd4f7ffada00925ea753d	0	0	0	0	0	0	0	0	0	0	0	0	0	0	0	313658	0	0	0	0	0	0	0	0	0	362829	352688	0	798376	0	0	0	0	0	0	0	0	0	1798095	1065784	735401	0	0	1047859	1112474	13542515	12793920	1934803	9829459
3e4409a5e5f9298321ce5d6014974d1f	0	0	0	0	0	0	0	0	0	0	0	0	0	0	0	0	0	0	516719	0	0	0	0	0	0	0	0	1750178	3699144	0	0	0	0	0	2416311	0	0	429278	0	0	0	376844	0	0	0	0	452882	0	1599051
3e5f01f9a6eea3af15797d1322c9ef05	0	0	0	0	0	0	0	0	0	0	0	0	0	0	0	0	0	0	0	0	0	0	0	0	0	0	0	0	0	0	79280985	0	0	0	0	0	0	0	0	0	0	0	0	0	0	0	0	0	0
3efd6ccc05f8f644b1f7d0c2541ddeee	0	0	0	0	0	0	0	0	0	0	0	0	0	0	274046	2798794	0	0	0	0	541522	0	394323	0	0	0	0	0	0	0	87557827	0	646424	2281851	0	0	811392	0	0	0	0	0	0	0	0	0	0	0	0
3f2eb24f188beaa818e3921f2df6b8f8	1048387	2048432	1338615	1598791	2043418	921044	1990814	1776462	1375310	2062214	3031640	3029652	3371170	3138793	1164696	7021112	2490141	4258229	3042901	4278768	3392475	2572874	3427576	2389378	5847182	5115883	5202152	1230594	0	1412304	3068941	1210714	1047652	4282378	2813932	3536554	1472527	2539893	5651156	2046305	3606965	2977068	4786914	4510350	3808085	2348097	2037970	2179714	2680762
3f9b373e8b58f66de5eb3664c5276823	0	0	0	0	0	0	0	0	138106	1395027	0	0	0	418506	1627148	0	0	0	4344268	0	0	6164177	0	0	0	0	0	0	13093374	0	0	3729781	14421938	0	703483	0	6340880	0	0	0	0	0	0	0	0	0	6038428	0	0
4032edb85fe0b69de6a897145ed3fb72	1335210	2085677	2224870	1520323	2209101	2085142	2069269	2037292	1381064	2941688	3128189	5453373	5315130	4812816	2449287	7093495	2553665	4899635	3196003	3195705	3249131	3028487	3503408	3286911	3501091	4571640	4452690	2105683	2288679	3237965	6370378	2851037	3053795	4532444	4067966	5186946	4928456	4507416	9439999	6479966	5427957	4296022	3471828	6196036	5476797	4805409	4491081	3575711	4561998
40fe5a2f1d02931642f5d2a232b113ab	2986915	2569851	2538752	3256433	3114832	2001992	2579231	2432061	2111877	3335934	4672974	4279383	3592634	5417324	2774716	7238260	3239724	5113438	3808411	4599676	4220685	0	4094892	3335426	5522339	4317660	4952331	5031763	3539469	3151849	12508261	3788364	3388152	5595224	8625312	14224807	5799952	6546485	17467208	7162067	6723663	6406348	0	13075459	8086833	6716651	4377861	0	11522572
4100dcd5ff3c697a877faa8c789f1461	0	0	0	0	0	0	0	0	0	26293228	91934005	2726687	73501357	13252681	17162134	24127534	4116356	1300630	6813036	0	5096676	3323295	202105665	375993	0	0	0	1722832	9979706	0	96113664	722523	2385081	0	3609173	1925457	164622468	10553077	19329521	5883127	0	10250157	12361811	254948662	127891766	0	148507597	1249050	0
4197cc271eae126dddf6e4fe16070347	0	0	0	0	0	0	0	0	0	5307168	10060411	3294746	9055407	8346864	8409788	3450237	1765967	1550066	1779810	0	0	3591303	0	1831452	0	798223	0	112995895	31828608	792268	5626392	9920047	1850109	87429289	17311797	62479123	27978006	19460589	49447612	244917118	5708110	50270991	0	83555369	2652824	0	2679553	0	3245132
421ff458ecdd6ea6d3a37d8df74de715	1256087	2029810	2584911	1647834	2430011	1861277	1382782	1769412	1542188	4033448	6237069	3654517	4552310	5324323	3751005	3281345	2858580	2975415	4018926	2620745	4698499	2251265	4049393	3032206	2562654	1796001	2027958	3637090	3353181	2704045	3161940	2226152	2496533	3719730	3486828	3025719	2764744	5473291	9311563	7119436	6863740	5238132	7995724	0	8300770	8573286	4642042	2596064	8512594
42994aa9819314fbe8c37c94e4e6a874	0	0	0	0	0	0	0	0	0	0	7801163	7100746	8464837	12183167	5292514	14355883	4789710	9371666	4363405	5228120	6466408	0	4276887	3832708	0	0	4379213	0	0	4133572	0	0	0	0	0	0	0	0	0	0	6408492	0	0	0	0	0	0	0	0
42e495fe8396bf6a4b6d355292542c62	2116555	3715111	4412812	2922943	3788608	2468910	3216684	3292094	2716093	5185862	5020551	4449801	5142880	4952318	4162074	4753124	4408566	5166888	4516507	4893841	5908959	3537701	3670236	4366376	6587103	4970751	4291041	4266060	3433019	4030233	6742371	2460484	3588767	8095883	5383174	7230288	2824847	2861851	5265850	3964716	3712022	4258337	7101466	3462491	3166273	5078443	3321136	2743011	2445607
435ee9f1d678b5328c8a9b57d9ada404	19246807	41713531	31212799	21353179	34782289	18516825	24919493	26928906	21141792	102079593	64050639	69776666	91612170	71913233	73358701	47627752	60627312	42154681	75651498	48604132	55967878	71799258	51550139	54895051	79586648	71350238	43468832	114746074	76910266	52599707	96113664	72428058	60050541	117843554	72122293	84955889	90695620	63819284	123297941	72643824	72874705	78722714	135874709	61823684	71497872	108230908	81971665	46190350	79999570
43b3eed247705042302395b235da6dbb	2086884	2979538	2206406	1932281	2904967	1944427	1706412	1804660	1070325	10311070	13980302	13538756	12082078	19739520	9711507	21063337	9871631	18582981	10028177	9212723	10002228	11122319	9767076	7447097	9907726	8127360	10374914	6863981	7824089	21270674	19297131	8885081	15536461	8095883	10582830	17486295	8955366	9944933	13421495	15262024	12011544	18314619	9626431	12209836	10097844	13487908	11397533	8082087	14720673
4411880c21d38d29132ddbb3524516e7	0	0	0	0	0	0	0	0	0	0	0	0	0	0	0	0	0	0	0	0	0	0	0	0	0	0	0	0	0	0	0	0	5171390	0	0	0	0	0	0	0	0	0	0	0	0	0	0	710244	11052263
44123aa79ece0f0146c5c3bdb2979302	2700092	3398535	1449396	3079880	3854881	1375170	3432437	2735187	1415591	14374845	14810624	36014985	62944918	14019942	21495487	6900475	17316644	14592005	13587797	6230956	7103493	12140748	17365375	20340035	16043658	19592743	7288891	41894896	19320710	15053092	56403422	14899598	18122156	72706660	22480867	61928992	17129391	26650990	56062033	9208372	9280056	31730266	74802105	14670027	8857008	7262720	6868712	4800270	11428510
458b08e47c4ee2054b2856b754ea3762	1809952	2728139	4062003	2069601	2518375	2923036	2334057	2833880	2595250	8430816	5175029	5529114	6077949	6114834	6148908	7576046	3239724	5505408	5645634	6912885	6753096	6753794	6157504	6743625	8066946	7038874	6069178	7383565	6972488	4495260	7904849	6912788	5862395	11221707	7218347	11670629	6370932	5759476	8476733	7162067	7354007	7310774	9310811	5375973	7017146	10102280	6830972	3036905	5408554
45babc66458025eb0278129b25a45a36	1612143	1834278	2012538	1255492	2120737	1215267	1706412	1924500	1484644	7551342	3514385	3692388	5438165	4998818	3476959	6297286	2337683	3777173	3502207	4145057	4762207	6030173	3048420	3092850	4168824	3809700	4981722	4402793	4524133	2187349	6742371	3944586	5015357	4094829	5474932	7230288	4267322	5330198	10660134	7119436	6478530	0	6365017	6514950	7915683	5023836	4000459	4163499	5361523
4683d350910aff98ca3ecf6f42658d9c	949483	1294237	2391043	1530131	1910872	1771731	1990814	1543830	1645768	9279963	5290888	3938547	5561201	5091820	5909118	5911246	2172521	3153583	5837012	3784036	4714426	10881112	3639904	3687162	5269683	4934469	5084590	11512893	7318451	2462920	6928368	7830588	6932338	6908070	4220898	9430811	5499436	3148036	6807074	5073131	3186736	3806125	6470224	5057059	4663835	5460692	4189160	1542944	3574349
468c18f92fdfa5b4e7d2f82eacc9db66	0	0	0	0	0	0	0	0	0	0	2027530	3749194	2288459	1790274	1678532	0	0	0	1779810	0	860064	2251265	2456935	7204521	8806867	2285820	529032	0	1729816	843938	7346860	917800	1783238	0	1835173	0	10728408	1609791	39172783	6906279	8544655	2223380	0	0	0	30852908	37174074	3061397	0
4691ceb5ff97331bb4377e214429514d	939592	2309142	3009575	1078939	2275374	2289818	1235677	2594198	2180931	0	1757193	1666308	3075885	2464534	2329391	2678156	1918425	1763869	2583595	2192869	2070525	3323295	2244607	2522795	5107261	3446871	3100718	3664436	3645919	1653429	5254400	4198445	3410443	6001582	3731518	4243865	4147116	1395153	3853061	5328919	2066126	6142557	10257673	2414632	3636935	4423160	4113679	1371506	1787174
46dfca6725d6bd9a5672b797cc1accc2	267042	940417	692387	559086	762140	402957	196139	373621	351021	7035789	6043970	6324398	9227656	4696564	6902535	1761310	2553665	3474287	3234279	2527147	1672347	3242893	3503408	4863658	9005383	6077379	3115413	7110100	5907986	3771885	17716162	4647581	4747871	18629909	4893794	11081203	20164599	15740182	13100406	6479966	4727576	7876040	14991983	7836163	7872896	4477767	3321136	2547082	8559625
4775d67e8289ed1dbbda99f43d24cf88	474741	586597	600069	362916	927822	569256	441313	620352	316494	2911361	8708724	12307960	19636452	10671896	9094903	4728997	9528601	5665760	5262879	4693274	3217277	2760479	31621665	7726060	9925772	13860051	5378496	5168496	4497521	5442537	14786717	4198445	7890828	11940647	9940520	6522978	16317999	12055549	13100406	7076804	7914312	16656505	14413345	10114118	15103979	3658663	5283625	9159698	14109272
4849fda94ecea2f1447a505dff1602ef	1889075	2970227	4422044	2864092	3236332	3044563	4060083	2946671	3326063	29447203	11566576	8501960	13312432	8277113	17521819	8806550	5526589	4988720	15692949	7113452	10910073	21896228	7158478	8854040	12019208	10286190	9522584	32733806	22008578	7853787	19111135	23413654	20039137	17348322	12876796	27427942	11539801	7476586	13806801	6266809	7283969	8705097	14623759	10706386	10696869	11631273	9736966	3575711	7430883
48775677bc924ba441f30a5e700501e2	0	0	0	0	0	0	0	0	0	2395807	0	0	0	0	0	0	419258	0	0	254052	0	1474042	424655	788373	0	0	0	1613446	0	0	0	1210714	1003071	0	703483	0	0	0	0	0	0	0	0	0	0	0	0	0	0
4941ce354f6ac8e5e5c1642f44f5d8ce	0	288643	369273	441384	850504	825102	333437	289028	310739	5792395	2819232	5699532	14272108	6556590	6148908	17781992	1651624	3688089	4344268	4492707	4029560	4690134	4201056	3104979	3916168	8780451	7112547	4047288	4098332	2669599	6184382	4042224	3655638	3125824	8808830	6090732	11179182	5759476	7706121	9805211	8404579	4710550	3471828	16401272	8600283	28067955	23625351	8326998	14767704
498b597fd121787769edadd6138bccce	2344036	2793317	2132551	2873901	2706148	1874069	3373595	1903352	1829910	10371723	7974951	11455871	18676776	11718160	8238509	6176649	6860593	5149071	7635959	6070502	6689388	7343411	7067480	6549564	9005383	10794150	4232259	18951151	11416783	8473823	28131962	9431855	10119876	25506722	12448589	31475332	15777071	8013184	18430474	8995215	8929865	9835629	19673690	10159677	7744533	9010141	8227359	2326661	7948223
49b38ff63bb99898e808c1cbf82edfd3	0	0	0	0	0	0	0	0	0	17650126	26550989	21169691	0	55335757	4025051	59691519	2858580	144993573	48112286	0	0	0	9858073	0	721874	2140689	2924374	1175901	0	0	0	6854206	0	0	17403556	1021671	0	0	9696869	5328919	17544559	2864014	16885707	5375973	0	0	2792773	0	10017583
4b334a933b1d250b494fa414c1650828	0	744884	0	0	662730	434938	0	0	0	3184301	4672974	3256876	3444992	2952790	3117274	0	5183559	0	4573921	1617909	2707609	2170862	3260747	3796321	2508513	3882266	999283	6207664	4657196	2256242	4510414	1425519	1069943	6876812	3945622	0	3485981	3076490	9375781	4391029	6898759	6029504	10047259	0	2011011	12068129	8038658	7077949	10487892
4befe509114f7e3f5a7521cb960ca272	1612143	6024253	3923525	1991132	5666343	2360176	2628266	3496528	2313283	8309509	10910043	6684169	5339737	8067860	4144946	2943559	4967577	2334008	5033226	5642625	9795175	3537701	3867398	4548308	3230388	4118104	4070611	5250535	2262067	3702992	3952424	3358756	3276700	5001318	3731518	5619192	4748147	6939989	13549930	6906279	6233396	4861288	8363948	3098018	6546484	4259339	3434356	2963432	4373874
4c139cf2e70383e54726c4cff013477e	257152	474864	683155	0	618548	473314	608032	444115	592707	17013265	7878402	1931403	4257025	2139029	7433499	2026713	1168842	1514433	9664560	1297002	3503965	14097204	2032280	4014640	4024450	3156609	3379929	18841765	15887692	2290688	6928368	10310600	7734795	5220126	4618518	7819714	6010313	1502472	5073197	2472618	1715935	3806125	5575966	2414632	3080698	5679119	3283395	734735	2210453
4c72fe5ad4950d6d43bd8f36b02b2f98	0	0	0	0	0	0	0	0	0	0	0	0	0	0	0	0	0	0	0	0	0	0	0	0	0	0	0	3992595	0	0	0	0	0	0	1131690	0	0	965875	0	0	0	0	0	0	0	0	1056725	0	4703091
4e13c7b59a3b41c7b4a3ef9f5e273757	0	0	0	0	0	0	0	0	0	3881815	0	814219	0	2069278	2175240	4246446	0	623590	4018926	1337115	0	5547759	803812	0	2364139	1015920	2586381	12442675	16606230	430580	1673968	8572639	3388152	1719203	4954967	4597520	20134548	2361027	1862313	2941563	4517461	7687618	10099862	4829263	3337423	73773944	53742012	5559496	12275066
4ecad143c29351aba0334fb1394c6b81	0	0	0	0	0	0	0	0	0	727840	0	0	0	0	0	0	0	0	0	0	0	1661648	318492	0	0	526101	0	1367327	2608030	0	0	0	15781657	0	12846210	0	0	0	0	0	1050572	0	0	0	0	12614198	4340120	0	0
4ee98a410acac182028e80feefbf7223	3985850	11601576	7616255	5718376	10747275	5391946	6129352	6986007	4551758	36998545	29949515	24881015	35335771	29062897	28021208	8203362	25003049	10191242	32936056	16098865	25403747	25273125	24478354	25324981	20844122	30985560	11330111	39406361	28289139	21821817	30642915	27787847	19481875	40416901	37804561	22162406	34529247	24361509	57282169	30353523	29941313	25436971	36822414	18542549	22463425	40354511	36268310	13959968	25631844
5168362501a62210d7573f33503195fb	0	0	0	0	0	0	0	0	0	0	0	0	0	0	667987	0	0	0	248791	0	0	0	0	691343	0	0	0	15587527	0	0	0	0	0	0	0	0	9646552	0	0	0	0	0	0	0	0	0	0	0	0
51b91fef97356bb42338cafb3d52fcc1	1780280	2858494	2871097	1559557	3302605	2014784	2059462	1868105	2324792	23958074	25257231	28857433	50616770	39339538	24578505	46059462	14737570	23678602	23482011	23091977	19924820	25299925	26813959	23833136	36653170	40237688	28670619	19689507	20252150	12814074	35943813	16247006	15135233	30070424	29546283	17879246	34348938	49545800	55098767	31419307	40096846	35461021	41188501	51709566	38722666	86988818	63026096	52362126	85361094
520cc1f9b2e3106e44abff2eccaa433f	0	0	0	0	0	0	0	0	0	0	0	0	0	0	0	0	0	0	0	0	0	0	0	0	0	0	0	2871386	0	0	0	0	0	0	0	0	1773042	0	0	0	0	0	0	82644187	0	0	2717293	0	0
520f9037eae1c91072d70d74f2319d57	7585972	10279406	16774225	9582938	9985135	11583409	11111289	10771562	10829846	40091866	27825436	31186477	35237343	32550445	26291293	50257653	13073241	30217388	28055931	31823338	34466275	31571305	20823284	22535352	31942940	29098851	33534778	25240855	21662615	19496682	40547225	24956338	29022199	34102737	27588765	38391260	25754190	19925640	34163805	25962493	24968604	17372509	22461673	34078199	31106495	30143018	23285689	16311121	25961060
525ea27194f45b3c38bc6aa8ab5b054f	0	0	0	0	0	0	0	0	0	49250522	0	0	19784095	1488020	0	0	6644611	1443165	5492532	0	0	6030173	0	2995819	2273904	0	0	9762714	3433019	0	0	0	4123738	0	4863208	7544649	12140832	0	17724079	0	0	4409075	5470759	0	4749410	0	17511442	0	0
52fcb630c654fe7b0d6e8bc191888df1	2353926	3193692	2981879	3148540	2993331	2123518	4216994	2615347	1801138	76908451	62872741	43626985	68530726	120413397	67535223	145054733	92554478	75258399	29893154	16045380	20944155	22110634	19185327	23081149	16314360	12608293	13225811	9161090	8728916	27006005	20599106	13220220	33480294	11221707	12632106	19411753	28428780	63998149	61327882	150232885	119765253	95982169	53129484	137451772	224463099	31453584	105785716	16188665	21634217
537457c91d9eadec89778582541f7b55	2838558	3165759	4034307	3462413	2916013	2539268	4432747	3242748	2451389	12009364	6816363	8369413	10310368	9323377	12760269	11146921	6034781	8071036	7999577	7100081	7915776	9835882	5004868	6707239	12253817	8834876	7186024	11540239	8702303	5166965	6602874	8279724	7556471	10471509	8166519	11788514	8234129	7512360	10788570	9123109	7143892	7235405	10941517	11161977	11081956	10866776	6604531	4065535	7760099
53e94f52200febe66585fd92c33eb9c5	0	0	0	0	0	0	0	0	385547	17468166	1583404	8937473	1476425	3138793	10293855	25985354	2096292	1977671	8592847	3944489	5861178	19698565	2199109	3396070	10737881	6458349	7318282	12251249	6307174	0	6881869	9939574	3900833	2188077	7983002	5619192	4597889	7011536	3853061	5925758	2836545	6180242	8048328	11480890	5947459	4969229	2113450	2008276	3104040
547cc1c2ed46020b26be0a6017169bda	3056148	2309142	6563827	3825328	2242237	4912235	4393519	3355539	4085649	8612776	6488096	9391920	9178442	9788384	7536266	22124949	3963898	10547579	9090428	8611021	9301435	10479100	6642825	8368888	7615774	9560533	12402872	3828515	5375735	3065733	5161401	7830588	6620271	4094829	8564140	6012142	8564696	8084730	11238094	11894147	9420132	5614976	5786379	18451431	18655340	14088584	12265558	8498437	15567230
549710c1ae16bc5c4d53795a8e075ba2	1147292	1536324	2215638	1304535	2231192	1765335	1490658	1586127	1795384	4730962	3861962	2934975	3641848	4417560	3939412	4994400	1791377	3189217	5645634	4145057	5001114	4395326	2942256	3869094	6659291	5605701	4967027	3336278	3033831	1601759	3673430	1718433	2073014	3813505	3333897	4911881	2524331	2790305	4045714	5030500	3466889	4182969	4681707	2460191	3251848	4914622	2905994	2155223	2821854
54de5750ee360a6c83e73bbdc69e62c9	2749544	5260747	6009918	3580115	5246614	3914438	4717149	4899369	3941788	7824283	11527956	9751691	12623434	10788148	7656161	13149506	7902386	10226875	8784224	10469611	11722356	6003372	12224011	9230034	13571238	14041466	8773121	6262357	5136222	6872064	18320650	4686636	6776305	13597333	10338140	8841385	10938769	10696169	20806528	15432549	13412308	14659232	16780500	9977440	10097844	15453757	10604990	7788193	10393830
55e793f5729913e4c97e95e9133da6fc	1879185	3203003	4366653	2099026	2606739	2328195	2628266	2058440	2249984	2820381	3514385	3730259	5019845	4278059	2671949	3836278	1867606	2031122	3674447	4091572	3647309	3725307	4185890	3420328	4114684	4771196	2806811	3035466	2953993	2135679	6044885	3768837	4413514	5532708	3058621	3890210	4447631	2826078	5715373	3879453	3747042	2185695	3208810	3052459	2695611	4204733	4377861	3183852	3527318
577cc2e610acf3921d8777bdf886ae8e	0	0	0	0	0	0	0	0	0	14526478	0	0	0	2301781	0	0	470078	0	5645634	0	13060233	35618221	0	11158517	0	1161051	2336560	1476713	0	3961340	1022980	0	31139794	0	0	1925457	991702	0	0	1364203	0	5125079	0	0	0	0	0	0	0
5789ff7ceb7f010e2fc12bce428d3d65	0	0	0	0	0	0	0	0	0	0	0	0	0	0	0	0	0	0	5128915	0	557449	0	0	1625262	0	0	0	2898733	0	0	0	0	0	1312846	4893794	2750653	0	0	17595644	0	0	0	0	0	0	0	0	0	2210453
592e3c9e97b0681dfcb9fd8d29834008	316494	875239	590837	0	717958	249449	490348	726094	345266	14405171	34410081	4468736	10679474	0	12143665	1399397	5424950	0	30639526	1564425	3870289	7263008	4580212	1940612	3699606	1233617	1396058	65221493	22434379	13795797	10462300	8631222	6531109	8814823	2110449	4086685	3636239	2361027	10660134	0	7073854	6293295	20883569	0	0	2075063	0	0	0
59cb3c2cd49042b45be7531cf841c3c4	1226415	1648057	2529520	1893047	1844599	1669393	2334057	1868105	1714821	5701415	3977821	4108965	4896809	5022069	4042179	5742353	2312274	4044426	4765298	5174635	4682571	3993314	3124251	3638647	3302575	4861903	5540145	3473010	4497521	1980670	3487433	4061751	3187538	3657214	5444346	3497259	4087013	4257004	5843809	6693122	4797614	4823603	3629638	7107218	6332546	5788333	5925208	4383920	4891214
5a2390b5272be779fe9a690c3325dfd7	0	0	378505	0	0	358184	0	0	287722	4336715	27246142	7649871	3617241	7905108	3613982	2171478	11243749	0	2181703	6070502	4587009	3108889	7567967	3869094	4638043	1433173	1440144	8832932	3778982	25645371	25295517	3593088	4636419	11940647	2508070	0	6971963	3863499	85024205	10828363	15758586	4936657	12782638	0	0	8737107	9170863	3845114	5690740
5a425a5ad56194d8782c2320b3ebe8a2	1829732	2495363	2991111	3344710	3269469	1650204	2834212	1994995	1801138	17650126	7974951	5718468	8514051	5975332	9711507	5332185	4154470	4400763	8726811	4826985	7262764	14258009	5353692	5494357	8445930	7256571	5628317	19197270	11097433	5218635	12322265	13552190	10587976	12628328	8747657	17250525	7603046	5831022	10146393	9933105	5217843	7197721	13308673	10023000	9413245	12341163	8680241	2767502	5502616
5a80b9a8fefcffe6891c12c98c3b674a	0	437620	627764	0	287183	575653	0	352473	304985	2881034	830322	1458020	1845531	1139266	2106729	1495907	495487	1015561	688959	1698136	0	2010058	955475	1164367	2490467	2648649	631900	2980773	2102391	706152	24784026	2148042	3120667	4688736	1223449	76664634	6010313	4865147	3403537	1065784	0	2261064	2787983	1867923	3209061	1037531	0	563297	1552020
5b7eec4c21004745f81d36226721c4d0	0	0	0	0	0	0	0	0	0	0	0	0	0	0	0	0	0	0	0	0	0	0	0	0	0	0	0	0	0	0	0	0	0	0	0	0	0	0	0	0	0	0	0	0	0	0	0	0	0
5ba18a6dd3c3b38e438d8da7c973e776	0	0	0	0	0	0	0	0	0	0	0	0	0	0	0	0	0	0	0	0	716720	3296495	0	0	0	0	0	2762000	1144340	0	54775953	7283814	0	0	0	0	6581293	0	0	0	0	28979304	27774621	0	0	4805409	5661027	0	1457958
5bb83f0d8e1a9c830b42e96107f426d8	2640749	3035404	4578985	2334431	2871831	3658592	4118924	2678792	3665575	5610435	4653664	5169343	4626132	5649827	5069852	8058596	2807761	5647943	5052364	4679903	5829324	4958142	3730902	4063156	5937417	4099963	5246238	3062812	3486244	2841831	4789408	4022696	4168319	4813769	5016139	3890210	3846600	4793601	4944761	4902606	5778148	3316227	4418690	6879422	5348435	9064748	5132664	2865467	3762472
5c336b4e5d954677202b2c75f1f14939	1711047	2420875	3157284	2265771	2695103	2379364	3138228	1994995	2468652	10917603	7685304	8388348	7455946	8114361	6508594	13052996	3976603	7857233	7023552	6257698	8090974	9594675	6294001	6816398	7399212	7945946	6906812	4621565	4949934	4650269	6137883	5682546	6419657	6157873	6667795	5186946	6581293	6367619	9118910	7886800	8509636	5426554	7785310	11572009	10055057	9173962	6076169	5094164	9123996
5c41638b110ff9912a13a21f2515bc12	0	0	0	0	0	0	0	0	0	0	0	0	0	0	0	0	0	0	0	0	0	0	0	0	0	1342466	0	0	1703203	0	0	0	0	0	0	0	0	0	0	0	0	0	0	0	0	0	0	0	0
5c6eab512ccc353a981b63b841afe2f1	0	0	0	0	0	0	0	0	0	50827510	54048158	81289342	97001121	51359952	18857794	54311079	20302273	37379764	16094842	16312803	16787178	18251323	14377620	14675875	26113805	20590521	25334776	10063526	15887692	15914253	75003067	2187097	23806228	3000791	2997449	63343614	30352080	28690059	70382575	25706705	21571753	39907781	58126811	31435771	18783702	10102280	9661485	2375644	7995254
5e35f706922d604eeec3d66683152755	1424224	2970227	2418738	1588983	2761376	1464716	2118304	1846956	1484644	29720143	11025901	4487672	7898874	6417088	12075154	4101681	7076574	2423092	15903464	3008509	6832732	35403815	8659938	12456301	7597728	12553868	7039070	23900874	27464150	3479090	11438781	26069414	21978409	12159454	14895486	12967365	19052692	8263596	22540405	6735754	5252862	11682164	28405863	8291754	8685858	18238710	15133811	3796132	7383852
5e5bc4ea5e60a79b4f6d1dcacf1d8658	8238741	12551304	17060412	10289153	12569783	11129283	14563340	10771562	10910408	20045933	35781078	42945313	45941424	46593637	31874981	52187856	34353783	49566493	36821017	43295785	44245522	24388699	46514939	46514034	67116268	54134022	45291055	19798894	19586836	19134995	31619396	17321026	20284333	38853989	36183491	25895435	34529247	37955303	43860674	56870224	48431387	52607424	51235759	46288034	47494098	58538614	32720734	34532553	40775795
5ee8ac97cf001fbf941f222c2b9929c8	0	0	0	0	0	0	0	0	0	16558365	1988910	4809572	0	1813525	9300438	1495907	0	0	47748669	2406807	2994297	22110634	2183942	0	0	0	2689248	36343549	30098793	0	7253861	7479090	21956118	0	14406107	4283160	7813407	0	0	5712601	3571946	4597497	0	5649327	1754287	15890613	64045081	0	0
5fc37be09ac699036f7bca208a0a1629	2057213	3808222	2215638	2785624	3987427	1567054	2186953	2467308	1686049	5276842	4112990	4392995	5708843	4371060	3134402	3619130	3506525	3901891	4057201	3583468	3711018	4368525	4185890	3856966	3537184	4517216	4129392	4785644	5455572	3582429	7346860	5565381	4725581	6345422	8288864	6758748	5769900	4686281	8412516	6394703	5497996	6971614	6996259	7198336	6332546	6443616	6491310	4408411	5220431
614ab602449da5ecd1fc1ec127360f4f	939592	1890144	2280261	1412429	1734144	1464716	1255291	1973847	1570961	22017167	21009073	19105741	45203211	17112234	13102827	20122363	8118368	10672297	8994739	7594813	7023857	14954829	6278834	6537435	9059523	9814513	7862010	25240855	20944076	10006689	31061407	18590324	31875380	23287387	21532695	43185255	22208106	9408336	24980677	12874668	12852002	11606796	32088104	14305554	7145508	9883852	10491769	2081750	5032307
629b258b6e784bcb885e206bce8b699d	0	0	0	0	0	159903	0	0	0	1880254	753083	871025	1501032	2673787	1113312	12618700	0	979927	1454468	2968395	1258242	0	1198135	776245	1985154	1215476	3600360	5332575	4524133	861161	1487972	2597178	1582624	2281851	3853863	4518930	11810265	1860203	2697142	5073131	4237309	4258337	3840052	9840763	8514708	45214527	34796443	5926864	12086943
62fe459d33626cafe0ec8ae6be3565ef	613208	735573	793937	500235	1005141	524483	823785	514610	713550	10978257	10620395	13728109	14370536	13368933	28004080	12956486	8791723	17139815	8516296	2874797	6434554	7423813	9357586	6197828	8463977	4698630	6127959	10692496	6466849	5287528	7904849	7010427	8024571	7470719	5933726	6247912	12261038	13701113	20678092	27539854	18349998	22610641	13256069	13029899	17842377	38006414	43061542	7567772	20364382
63590b42be9df9c1c6ace889d436572e	1869294	3398535	2991111	2069601	3622925	2181084	3059772	2777484	2186685	3548221	8592865	6968199	7702017	6742592	4504632	0	4865939	5986464	5205466	4145057	4316248	4234521	4868371	5688418	10503272	6766753	3218281	7957843	8462790	8163805	13205748	3768837	5349714	9377471	9237037	9823761	10578151	9014832	18494691	0	10645800	10627001	15202397	0	0	18129496	0	0	4044658
646a014e159f5898ea9dfd1d4e098b86	2294583	3100582	4135857	2510985	2606739	3076543	4011048	3101759	3475678	7187422	4595735	5112537	5635022	6417088	5361026	7576046	3900374	6253716	4191166	4800243	5924886	4609732	3639904	4633210	7110462	4716771	4393908	3500357	3832207	3220742	5254400	4003168	3856252	4876285	5413760	5265536	2945053	3541541	5201632	5669970	5322900	3090121	5944190	5330413	6118609	6825865	4642042	3575711	5690740
64ae2a3f33028b9a0f68489587b6b21b	919811	903172	1689424	1294727	740049	1298416	1667184	1170209	937973	16103465	3707483	6153980	7406732	5138320	10773435	8444637	2210635	3509921	8765086	4733387	3949924	11711936	3382077	4123800	8121086	8562754	4790683	10145566	12241772	3255188	4975405	9217051	6709433	6376680	7310105	8527025	10247583	6152980	6935509	4220504	5077767	4710550	7627500	10660827	10996381	10484528	5736507	2449117	8700718
655ef623b30f4e304e6ad000ffa29348	286823	176910	240027	353107	287183	0	245174	148038	115089	24928528	2587515	5548050	14149073	2952790	15175300	2123223	6377810	2512177	11578334	534846	1035262	15115633	8113952	9666672	0	5732691	1013979	26033904	20731175	6734278	18088154	14567628	20239752	31070688	9634657	31121676	29210120	16884923	15733331	13983084	7248950	13604069	10257673	25194176	3936448	3658663	10642730	3330799	2821854
65eebd0d65784717413f3e86ab123724	0	633152	793937	0	530184	460522	657067	535758	523654	1667967	1506165	1495891	1599460	1720524	2380775	2147351	0	962110	2258254	1885332	1513076	1929655	2229441	2049771	1804686	3265457	1792832	3254238	2634642	2359581	3626931	6893261	4346643	6908070	3700932	4204570	5890107	23789139	12201359	27454591	25598947	65834649	9153000	9840763	8600283	20586807	19436191	26891307	51828058
6711b4d741067c17ca5b95d7022a21a1	0	0	0	0	0	0	0	0	0	0	0	0	0	0	0	0	0	0	0	0	0	0	0	0	0	1995557	0	4812991	10352281	0	0	0	0	0	0	0	0	0	0	0	0	0	0	0	0	0	0	0	0
67a6d0623be4fcb61b99a4865776b121	1631924	3147137	4274335	2452134	3589789	3607423	2893054	3129957	3026833	7490689	6043970	6191851	8169552	6486839	6765512	10712625	4345042	6984208	7157516	7955834	6928295	7182606	4898704	5676289	5919370	6313217	7964877	5387268	6094274	4943063	8834831	6893261	5661781	9408729	8166519	9666581	8023768	7333494	10531699	10274156	10995991	9647207	8363948	9020700	9584395	11085204	10491769	5412549	8700718
67c6c255372c787b46dd79f2073f5125	14598298	21508540	24436640	16723551	18379717	18510429	21526284	15367805	15272269	324768377	465501587	407488155	451047830	592604104	245630897	679214205	228216348	533187230	239145235	249505666	332669628	275243891	221397156	228507017	299036451	210222872	270791131	99705478	107514697	320851321	394172969	139154041	368238653	136879821	158956555	260683334	152752100	211204625	271191253	404358375	268316190	358491707	231139556	265563930	198833401	377825254	226667504	147583803	262996824
6822a9de1715c286799fb5d718a5c0f8	632989	1359414	2141783	853342	1590552	869875	1333747	1268901	1047307	6065335	6159829	5699532	11196223	7928358	5172619	7648428	3786031	4507665	5760461	5147893	5176312	6137376	5459856	5300295	8879055	9088856	5481364	6453783	7930540	3926894	7439858	5663019	5349714	10784092	8227692	5854962	8204077	7619679	6999727	7588381	8194465	9684891	11835776	8109518	8129620	16928144	20417436	8988260	13685994
689038fbb19d673e777023c3aa32ff48	0	465553	516982	333490	486002	946629	274595	620352	414319	1789274	3456456	8691313	10162725	7509853	1267463	12329170	3709802	5701394	3062039	5522285	3535819	1661648	10055235	4293603	2797263	13569788	6568819	2050990	1383853	5528653	12322265	1210714	3276700	3782247	10368727	5619192	6280777	10803489	14320542	12107304	12536831	5275816	4681707	24920822	16259241	13870157	18492687	18809220	25161534
696ef782029e740fdb7aace5c8f6663d	1819842	3240248	4892867	2255963	3236332	3121316	2667494	2763385	3124658	6762849	10716944	9202567	9596762	9021123	6371571	13849204	4561024	10280326	7903888	11352107	10894146	5896169	9751909	7665416	10016007	9233987	10948032	2789347	2980605	4478037	4277918	4198445	4391224	7408202	4893794	3811619	5379230	5616383	6935509	9464160	7949331	4823603	7364483	7927281	8942582	9665424	8114138	6196267	5126369
6a2231c90205901416abade59490454c	1711047	4711394	4966722	2648304	5069886	4976197	3373595	4166226	4730145	19439400	15196820	15716318	27682968	23622323	15911799	23741493	11281864	14342569	17759825	14628038	14557382	21413814	15211765	13875373	31203019	25670121	22087104	28467746	23206142	9593332	25528012	18551268	14577971	30289232	30953249	21769455	24041251	21928935	27549384	22893036	18770227	21970006	28616276	27745485	23062450	50238363	38155319	35389744	68571060
6ac357eee69861ab81dc0b2164db8fdf	1424224	2355697	2732620	1932281	2032373	2091538	2206567	1713017	2307528	2244174	5213649	4847443	5930307	5696328	2826100	6490307	3392182	6877306	3923237	6324554	6100085	3216092	6475996	5203265	8121086	5895964	5760575	1750178	1809653	2876277	4556913	2499539	2451952	4657477	3395070	2986423	3756446	3434222	4238367	8611533	7354007	7160036	4786914	6059359	6589271	7262720	4981703	4555358	4373874
6afcc554881b7be04dab7a8bd7f68901	0	0	0	107894	0	0	0	0	0	1576987	19425669	1950338	1943960	3231794	3853773	1254632	0	1229363	0	0	0	0	0	0	0	0	0	14329586	8861979	0	0	2929148	579552	31070688	1498724	23144782	0	0	0	0	0	0	0	0	0	0	0	0	0
6b09bf42e44641ae8e5655052597f053	1097839	1517702	2243333	1088747	1634734	1567054	1647570	1346445	1921981	8188203	6990151	5131473	8563265	7091347	6011885	7431280	3862260	4204778	5128915	5094408	5590417	5654962	5581186	4075284	6190073	7329137	5643013	6262357	4550746	3444644	7579355	5721602	5171390	6251647	5872553	6012142	5018611	3434222	7962992	6650491	6128339	4333706	6259810	6833863	6033034	5788333	8076398	2987923	4703091
6b0cae9c3325eaa674abb106421eb98b	0	0	0	0	0	0	0	0	0	0	0	0	0	0	0	0	0	0	0	0	0	0	0	0	0	0	0	0	0	0	0	0	0	0	3700932	0	0	0	0	0	0	0	0	0	0	0	0	0	0
6bb43e6b263161247bdc5d257a530369	2789106	4897616	5742195	4286330	4661202	5372758	5285953	5026259	4822216	19924626	12995502	10660587	15920783	18856008	16339996	20267128	7101984	14592005	16037429	16098865	18109129	22164235	10070401	11340449	17324985	12372454	16708608	11759011	16393330	5718108	10183305	15153457	12527247	12972168	12876796	11395563	16979134	11447405	17210338	19908841	16248853	10966161	17779966	18815904	18912064	27194244	17209521	12612954	15473168
6bb6b362400684f9482b0d6b6d928134	3906726	5176947	6129932	4296138	5489615	5296004	5540934	5632512	4638074	18317313	14038232	14750617	17692493	15949718	9334693	18650584	7610176	16605310	13281594	13999594	15815624	14928028	11814521	9678800	14978893	12626434	15224378	12688794	9820030	9713895	24086540	10291072	10944623	19286332	14222590	26131205	12140832	11697817	20870745	14452028	12992079	10815423	13729500	17084658	13691992	15890613	11246573	7249387	15143952
6bdbaa6468c2aae500b2d27d781640ed	781345	1638746	2243333	1039705	1734144	1970011	1157222	1494484	1875946	3123648	3919891	4695960	4946024	4812816	2928867	8348127	1727853	5113438	3502207	5121151	3918070	4368525	5020034	3553745	3898122	3991114	5716489	2543228	1836266	1773991	2510952	2694816	2295919	3282115	2783345	0	4357477	3183810	4687890	5030500	4237309	6067189	3314017	4829263	5647947	12177342	4226900	3085888	7571976
6c85dafd5306b7c05243822dfc98670e	2106665	3305425	3406543	2638496	3302605	2334591	3010738	2692891	2054333	5398148	6739124	6627363	6594698	6161334	4984212	7165878	3862260	6699138	5856149	6939627	5685980	3778908	6369832	5749062	6641244	6440207	6686382	8340694	6200724	4839724	15065712	5038134	5193681	14097465	7187760	15089298	6340880	4578962	11880270	6948910	7178911	7423827	10257673	5375973	7273871	6006761	5283625	3355291	6066987
6e1daa3f173d68cc282407aebd003dbe	0	27933	64623	0	0	0	0	63445	0	130162095	12705855	5983562	7308304	10741647	34050221	21159847	3709802	6823856	72608597	43897487	12741691	148556659	30605525	15646181	95756633	45226581	36209331	59123215	109750151	16344834	23528550	109003348	71039745	32258501	47072183	39687996	88712217	31766549	39686525	32698247	26229291	24720967	33034966	64921702	53484345	152353297	43137022	15135544	56813334
6ebcadc8d27896d8d9b959bb5be5565d	0	0	0	0	0	0	0	0	0	0	4421946	20790985	10261154	372005	3425576	0	1079908	5576676	1894637	0	0	0	0	0	72187	0	0	136076373	96603552	3702992	15437705	13044471	25856951	102777084	4190311	40198832	721238	393505	93886245	2984195	0	20764105	0	1047859	279915668	0	0	0	2492638
6ef5d95944187f34f48969b4e90901c5	2917681	3817533	3905062	3501647	3667107	3172485	4138538	3376687	2975043	10220090	7627375	10319751	11466901	9346628	6714128	16213703	4256108	11830392	6124078	9279578	11754210	9380269	6657991	7459226	8301555	11664938	11021509	6754595	5349122	5597546	17344169	6248848	8737866	10909125	10032278	15167888	6070416	7905864	11559182	6991542	8509636	5991820	6891052	13941081	10739656	7863396	6944193	6098302	10864139
707ddf4210f46a2f6688cb035d8e6226	4322125	5242125	5511399	4305947	4164155	4342979	4903482	3870149	4241018	12828184	6294998	6835652	8169552	7416851	9351821	9940544	4726186	6360618	8669398	5789708	6960149	11336725	5657017	6961944	11694365	7510551	7656275	7684377	11124045	5494206	6649373	9217051	6731724	8470982	10796934	9077156	7002014	5938341	9504216	9080478	8439598	8478990	10205069	13212136	13691992	14143191	12869400	5241111	10911170
70e20e20cb47fc5c3f7f56b9a82baa95	2502283	3836155	4625144	2854284	4760612	2891055	3442244	3693913	2796655	9370943	6507406	7649871	9178442	8346864	7108069	9723396	5234378	7304911	5951838	6698946	6211574	7852625	7294974	6573822	7651868	8199926	7435845	9215783	6253949	5184189	14182229	7986809	7601052	16066734	8655899	14892822	7783355	8156276	17274555	9933105	10925953	9910997	15938845	9202936	9712757	9556210	8982162	5926864	9076965
712ffd99fcf63fbdd4983e230f7eaf24	0	0	0	0	0	0	0	0	0	0	0	0	0	0	0	1375269	0	0	0	0	0	0	0	0	0	1759719	1116846	0	0	0	0	0	0	0	0	0	3425878	0	0	20207261	0	0	0	17768045	14633317	7699575	9661485	5339075	7242759
71a09a182a7029df69d043c9a5de14e3	1157182	2644340	4865172	1559557	2540466	2743944	1931972	2488456	2474407	3093321	6024661	8388348	9818226	8974623	3613982	9096080	4586433	7287094	5071502	10777147	6354918	2760479	9114926	7156005	7760149	8417623	7994268	3937901	3512856	3100179	9671815	3925058	2986924	7752043	7371278	6837338	7362633	8013184	12715100	11467834	12536831	9835629	7995724	10205236	8557495	15508364	6642271	8082087	16225662
71f7bddca393045e433f24de9a85bed8	0	0	0	0	0	0	0	0	0	11736424	0	1798856	0	7835357	2158113	1206377	1499167	0	8210092	0	1337878	12703564	1289133	4026769	0	8889300	0	38121074	39945436	0	0	18121660	19303552	1469137	1682242	0	24431922	3004944	9761087	5669970	4062213	18955254	15202397	0	0	0	75404874	2669538	17636590
722f0463b71680d22f1797d13289ef63	3689136	7849220	6923868	4894459	7842307	4707559	7237539	5512671	5063902	3244954	10910043	7460517	12746469	10067388	3768133	8758295	6847888	10903916	5454257	8076175	9189945	3430498	11905519	8938942	12289911	7891521	8420433	2871386	2528192	5666439	6788870	2362846	4368933	8314691	5994898	3379374	5860055	6546485	7641904	12363092	10750858	10513948	7680104	7927281	8386345	8354858	7472555	4604340	5690740
72da024e6585a9da169000febf38b8fa	8762935	12188172	17475844	10043939	12558737	11640975	13582644	12392936	12124594	27112049	23828305	32398338	34105417	35061479	20399303	43743219	16452718	33531323	23615975	34564424	28636951	24201094	21611930	22329162	29957786	32055904	31624383	18540953	16819131	18669968	34409343	17867801	22446509	39229088	26334730	33243609	24822592	21535431	36475641	24086714	25003623	18465356	24197587	31845803	32604057	27248851	24833037	17584662	24267947
73ce0f696795e12c557157c470435a44	2076994	3044715	5354458	2089218	3446197	3645800	3157842	3256847	3573504	12039691	8052191	8539831	11466901	8625868	6868279	13921587	3900374	10547579	8382331	9653971	12407222	10988315	7643798	8126311	8084993	9288411	10051616	7602338	6360399	5321974	14600721	7986809	8960771	10877867	6606622	11906399	8594747	5115559	9439999	10231525	7844274	4220653	10888914	9385172	11381469	8573286	7963177	4285955	5502616
74201f0ac0d22e41a52a6ea35c2ac597	0	651774	0	0	0	0	0	0	0	6429255	5232958	6135045	10285761	11067151	13274105	5066782	4878644	7928501	2545320	2112642	2293504	2197663	4079726	2219575	2779216	2721214	1881004	2570575	2022554	3220742	2929444	3456394	2808600	2656950	3333897	3457964	4207219	5151332	4302584	13855189	6723663	7461511	4576500	3826963	5947459	7208113	12454258	2204205	3621380
7423c0b6555336e047e7c00ab98765bc	0	251399	0	0	0	0	0	0	69053	0	0	0	0	0	0	0	0	0	0	0	1226388	0	0	0	0	0	0	0	0	0	0	0	0	0	3639759	0	0	0	0	0	0	0	0	0	0	0	0	0	0
747ce7d3d506b1e732a45b5c5006b715	0	0	0	0	0	0	0	0	0	0	0	0	0	0	0	0	0	0	0	0	0	0	0	0	0	0	0	1777525	0	0	0	0	0	0	0	0	0	0	0	0	0	0	0	0	0	0	0	0	0
75b0be43154c2fc56bf664adda4e29f2	1236306	3277492	1597106	1608600	2496284	1100136	1882937	1649572	1196922	5640762	3707483	4506607	5930307	3092292	3254297	0	3824145	2440909	3731860	2687601	3280985	4422127	3594405	3517359	4674136	4299519	2145520	6754595	3539469	3858001	7904849	3534505	4413514	8939856	4312656	5344126	4778199	4936693	7770339	0	4657538	6104873	10731104	0	0	4040912	0	0	0
779ea5ce5d882c8a8b5c861b226baf67	0	0	0	0	0	0	0	0	0	0	0	0	0	0	0	0	0	0	0	0	0	0	0	0	0	0	0	2269763	3140281	0	0	1405991	0	30226715	1468138	49079512	0	0	0	0	0	0	0	0	0	0	0	0	0
78516da0f2934f5301550de4c57bb619	909921	1582880	2409506	1167216	1579507	1733354	1981007	1459237	1668786	1516334	3340597	2764557	3125100	2697037	1952578	4270573	2172521	1995488	1569295	3636953	2389067	2492471	4337552	1758679	2544607	2957053	2410037	1039168	0	1222848	1720467	1640323	1025362	2125560	1743414	0	2404125	3255356	0	4774711	3677003	2637908	1998931	2414632	3636935	4313946	1924749	2228697	2069360
789eaf6737caf96dea1de3c423cbeeb5	623098	763507	1347846	716023	706912	933836	902241	838885	667514	26748129	29138503	21491592	32456742	29388402	17470435	37252912	22843233	31696187	9071290	10215559	11196761	21494216	9251422	9508997	10629600	8145501	15415417	1257941	1809653	8456600	10462300	2245680	13463447	1500395	2171621	6090732	3155414	1538245	2632925	12192567	8369560	2939383	2472362	6606068	3936448	4477767	33626498	514315	1740144
7aa7182554fbe12f62c4614244aee28b	1533019	2355697	3978916	2255963	2860785	2775925	1500465	2988968	2255738	18196006	9925242	2783493	7529767	5882330	10533645	8058596	4078241	3599005	10066453	4399108	6418627	14981629	5262694	3626518	5143355	4480933	6157350	12305942	10059543	3272411	5207900	12829667	7066081	6282906	6392519	7583944	6701499	0	6742856	6693122	6723663	4861288	9521224	6742745	10996381	12723412	14982850	2596064	4326843
7ad17f15c28048c4b7dc1cdb8a85afae	0	0	0	0	0	0	0	0	0	10796297	7878402	6400139	10458010	6858844	7193709	7720811	0	0	0	0	5271875	11122319	5141364	3638647	3880075	0	2454123	6645209	10219219	0	16135192	5799712	4993066	7689526	10307554	14264102	7212375	7512360	0	8185220	8089407	7876040	0	0	0	0	0	0	0
7b124a3365b6bcfb0faa7eb3c8a89a4b	0	0	0	0	0	0	0	0	0	2062214	502055	2404786	1156533	3510798	1918322	2581646	635240	8106669	0	0	0	0	0	0	0	0	0	8094575	4870096	0	0	449136	490390	249753315	0	2357703	0	0	0	0	0	7235405	0	0	0	0	0	0	0
7b5c0532a93ae27c11acdecbb9d09eaa	969264	1862211	1837133	1216258	2297465	1324001	1451431	1473335	1438609	4033448	4653664	5074667	7923481	5580076	2911739	3546747	3227020	4774917	4363405	5094408	4953332	5011744	5611519	4693854	5179448	6367641	5496059	6016238	4151558	3806331	10276304	4315611	3833962	9439988	4067966	8291255	6671447	6081434	10467481	7503118	6793701	6519401	10678500	5375973	6674846	5788333	6227129	3134870	6584327
7c82874fe7ab8e9b51cc4a585565934d	0	0	0	0	0	0	0	0	0	0	0	1988209	0	0	0	0	0	0	0	0	0	0	0	630699	0	8036653	0	2789347	0	0	0	0	0	0	3395070	0	2764744	9086378	0	0	0	0	0	0	0	0	0	0	0
7cba783f95f8d0189541150c8393d47d	1186853	1797034	2354115	1736111	1292324	1765335	2010427	2009094	1812647	5458802	3224738	3938547	4970631	4185057	3528343	7889704	2363093	4115694	3827549	2981767	2819099	4314924	1986781	3396070	5756948	3954831	5158066	4758298	3299956	2635152	0	3339228	2986924	3625956	4282070	5737077	1953352	0	9247346	0	5427957	3542334	5996793	6788304	0	7317327	4755262	0	5972925
7d2301adbfae9810f23f2474b3b25560	2551735	3417158	4523594	3030837	3435151	2667190	3775681	2946671	2508933	5246515	4499186	4942119	6004128	4510562	4042179	8999570	3087267	5149071	4899262	5081037	5431146	4663334	3624738	3917610	6262260	5533136	6333694	4156674	4071720	2376804	7439858	4647581	5282843	8439724	5750208	7937599	4718096	3541541	6293332	4177873	5252862	4861288	6575431	6150477	5048922	5897547	3509836	1812347	3104040
7d73b33cb59f842ad663f936b7c4463a	0	0	0	0	0	0	0	0	0	1425354	0	0	0	0	0	0	0	0	765510	0	0	0	0	0	0	0	0	0	0	0	0	0	0	0	0	0	3425878	0	0	0	0	0	0	0	0	0	1585087	0	2633731
7d99f2f81f7b2e8acd0719a64879d085	1898966	3687178	3101893	2334431	3578743	2622417	3393209	2946671	2376581	148752348	149284140	183445411	236104961	117390855	110611835	86859122	92211449	62483714	57815121	33615072	40709703	52261498	39477791	40619427	43691445	56093297	26481013	155601802	112065443	65758245	174557665	102988832	151597523	158010389	127238651	193135150	118613523	81276576	248393977	97114220	101170122	88445289	189372417	71254415	37011167	35876744	57780211	11510851	23985762
7de6cac0e59a3224bb9cc3f4e61596b3	0	195532	0	500235	0	0	0	0	0	6611215	6237069	0	0	10230140	0	0	6250762	4062243	11157304	0	12582420	0	11617360	6416147	8427883	0	1337276	11841051	6493462	3547983	14879716	1210714	5438876	14410047	8135933	9273631	0	6868443	13678365	7758906	0	10740054	18832035	5603768	10482932	3931698	0	3110379	0
7ded797b9f78fbddb7a372c6a8c781ab	2650639	3370602	5465240	3835137	3622925	4202264	4540624	3771457	3671329	5367822	12300349	11152905	12648041	13368933	6011885	16503233	6415925	10886099	8478020	15082658	12662056	8227836	11450531	9108746	9655069	12916697	14959862	4840337	4470908	2738492	4603412	4979551	3856252	7877076	9237037	3457964	9045521	8478234	15669113	19354634	13937594	7009299	6575431	15444531	15232341	12122735	10944651	9551557	11052263
7f41080d78f5cfd89719c23848989299	0	0	0	0	0	0	0	0	0	11129890	35317642	28421920	34499130	32620196	7245092	2074968	51556084	3100133	19329120	17208671	44070324	8710250	28209255	18253878	17505453	44355792	3041937	59123215	18016695	13813021	62541305	9060830	4079157	46355966	49060287	24009273	19052692	10123799	65180943	23532506	15898662	22761378	31299052	4783704	4877772	17037358	8529280	8988260	13215684
81c38bee08bb445527afbfab518805ca	1028606	1508391	1929451	2020558	1590552	1790919	1686798	2065489	1772366	7339056	3166809	4127900	4330847	3836302	2517798	5235675	2375798	4026609	3081177	2821313	3870289	5333353	3139417	2316605	4511715	3156609	3335843	3226891	2741093	2514590	5951886	2440956	2273628	4157346	3058621	6719453	5198921	6009888	11623400	9378897	6268415	5275816	7048862	9294054	6118609	8464072	4038199	4114517	5690740
81fcb7d27a844221ed4bfa88d5dfc5e3	1008825	1284926	1181674	1157407	938868	837894	1539693	1332346	886183	12191324	12686545	7233293	11639150	9811634	7587650	6586817	9172867	4115694	8726811	4893841	7597233	6566188	10616386	6707239	5089214	9016290	4261650	13837348	9527292	4391920	9067327	6073099	4547257	11127932	8870002	7780419	9886965	6260300	19779045	10316787	11241125	9722575	16833104	8519550	5990247	19767704	16643418	8400472	11287417
82890e367a8e6fcff9612992413a2835	257152	418998	849328	0	519139	537276	333437	542808	552426	19166459	37074835	24994627	29774570	26877368	14404545	20098236	18218685	5113438	12784012	10509724	11451595	5708564	33578114	21164795	18877014	38695667	9258068	20072359	9899868	44246446	73515095	6854206	18077576	33758896	23734902	21769455	25664036	37382932	108720528	32570353	42933392	34971124	33350587	23964081	20965863	46470486	55704501	29168986	45667009
8371b2fec6c2a060129a9d7d19fd2d86	4084754	6070809	5197517	4531543	5787844	3306804	5697846	3700962	3625294	8703756	8090810	8445154	10187332	9532630	8718090	4294701	7533947	7055475	6487695	4318882	6976076	5226150	5262694	7641158	14545768	8127360	5349106	7985189	7770864	5614769	11810774	4764747	5082228	11815614	8258278	8055484	6400983	7583906	7063945	7034173	9595228	12247430	14255535	6423832	6375334	8518679	5170404	4090026	6396203
84e682f9a4f796eed27175ef02ce57f3	1681376	2122921	3637339	1971515	2242237	2411345	2226181	2544852	2474407	11129890	8110120	6797781	8760122	9300127	7176581	10712625	3595459	7055475	8229229	8316856	8871402	8120633	6142338	6015896	9546788	6984450	7538712	10473724	8276503	4805278	12089769	7186176	7690214	9690054	7401864	14853527	7783355	4936693	9953740	6650491	7494083	5464238	6365017	8246195	8129620	10484528	7434815	3992061	6066987
8621abdbc6139edbbe151651aee6b75d	0	1182504	1320151	0	0	927440	1265098	1311198	1081834	0	4479876	4317254	5536594	5835830	3733877	4391211	2452027	5059987	3502207	4131685	4650717	3537701	3488241	3941867	6803666	5587560	4820073	3035466	3273343	1739545	7439858	3690726	2964633	6751779	3915035	4361750	4808250	7655452	0	9506792	8264503	6971614	5944190	7289454	7658958	13051053	7510295	3698167	6537296
878f6f8614ca96889d7ddb630b5891fe	504413	512108	655460	706214	651685	415749	764943	408868	316494	61684460	8573556	5264020	11393079	3324795	16100205	10953900	1715148	2619078	13894001	2273096	4188831	27980002	1895783	2316605	2544607	6131803	5231543	28413053	29726217	2979617	6184382	41476731	31563313	7939592	14773141	27192172	8264180	3326902	5522720	5584707	4237309	3768440	10205069	7562809	3893660	4586981	5396845	930665	2727793
87cf2073861c566dae496abb5ce6d715	870359	912484	664691	686597	762140	575653	1206256	747242	397056	9431596	13323769	7384776	14518179	6277586	7210837	0	3900374	3189217	9932489	4746758	6800878	6887797	7143311	3517359	6785619	7710107	2204302	8532120	5375735	3840778	9346321	8494528	4770162	14628855	7004243	7466059	10097326	5902568	6421768	7119436	6688644	6670139	6733241	6241595	7616171	4860016	3509836	3404273	5032307
8840861cb5cbe0b945abbb3b86031cd3	0	0	0	0	0	0	0	0	0	1516334	0	0	0	0	325430	0	0	0	306204	0	0	0	0	0	0	0	0	53435135	2847543	0	0	1503629	0	0	0	0	7422736	0	1348571	0	0	3429280	0	1275654	0	0	2377631	0	0
8a3c3f7ef2e615e98c40dc936e1ed60f	0	0	0	0	0	0	0	0	0	0	0	0	0	627759	0	699698	0	0	0	0	987481	0	1213301	0	0	0	0	0	2741093	0	540552172	4374194	0	5532708	0	3693734	1412424	0	0	1236309	0	0	0	0	0	0	0	0	0
8a4611595841322e9ffa27b16d4d3d00	0	0	941646	0	0	0	0	0	690532	5185862	0	3256876	3912526	2743538	2569182	5066782	1308595	1906404	3425656	2620745	2452776	4341724	2214275	2171059	1768592	4988893	3379929	1914258	3645919	1171179	0	4198445	3209828	0	5750208	4558225	5379230	3756180	0	5627338	4447423	0	0	12164277	10482932	22115801	17662403	9869942	14861766
8bb98b23501c05a47e9cca5c57277966	0	0	0	0	0	0	0	0	0	0	0	0	0	0	0	0	0	0	0	0	0	0	0	0	0	0	0	0	0	0	0	0	0	0	0	0	0	0	0	0	0	0	0	0	0	0	0	0	0
8bbbc72452b51b096158e04813f7ca17	1859404	2262587	3055734	2305006	2551511	2309006	2255602	2093687	2399599	3153974	4769523	5188279	5339737	6533339	2945995	7238260	2477436	5933013	3865824	6725689	4953332	3778908	5156531	5057719	4728277	5551277	6701078	3500357	2395129	2755715	6602874	3143952	3321281	5251384	3395070	3222194	3636239	3183810	7192380	7673643	5918224	4898972	4155672	4054759	5177285	5296871	3660797	3061397	4703091
8c16494a1def23731fc0aef6fea89a52	5281498	11266378	8548670	5737993	10007226	4867462	6639314	8522787	5437941	292349160	586670644	879697244	1156557504	633082907	329334836	264051730	368934728	286334691	172813818	125153967	141671678	115886522	166692433	142040641	185539756	207447234	90420461	432923044	352589658	304850952	796808776	315605896	392802756	626477589	622551801	558736256	654733425	498820679	783712539	352731808	359680969	356569802	835500583	283742006	148044667	140722023	213571662	64068906	92415729
8c7653863c3cc33b8e0ae891589d88ab	207699	418998	821632	392341	342411	850687	372665	458214	546671	4670308	7395657	7043940	12525005	7742356	2723333	11677726	3798736	3759357	4497370	7594813	6577898	3618104	10388892	4705983	4403434	11392817	5113980	1859565	1809653	5408090	16925677	2655761	5260552	5501450	7004243	4951176	7272478	9265244	9375781	17692011	14743033	4748235	4681707	12665427	8899795	17255786	21398680	11388395	13262715
8ce84da11f2726593b479aa223114470	0	0	0	0	0	0	0	0	0	30326676	9596976	10755264	0	0	7536266	0	0	0	4746160	0	0	6164177	5490188	0	0	0	0	0	771764	0	0	2519067	0	0	0	1532507	0	141697412	0	0	0	29280780	61809053	0	0	0	0	0	0
8d386b1d1ced36dcfafbc6c40addca9f	1780280	1080083	1098587	2618879	949913	1029779	2579231	1022171	592707	42881920	5117100	5604856	13410860	4487311	20621965	5621715	2299569	3082316	25223545	3503241	6386773	23236266	6112005	5652031	4854605	9360977	3453406	22260082	17165094	1705099	3068941	15602593	15202104	5657741	5260829	15325068	4808250	4543189	4174149	3154720	2766507	2148011	4208276	6378272	5391222	5023836	3321136	1665400	4703091
8d5b24f2c7851e4eaad71163bef10481	3253957	3314736	2954184	3315285	4396110	2277026	3579542	2798632	1812647	0	7106010	4563413	5511987	9160625	3665366	6586817	6111009	0	5511670	7100081	0	0	5126198	0	6135932	6313217	5172762	0	7451514	5855894	15809698	4901440	7957700	0	8717071	0	5920158	0	0	0	10050476	0	9416017	0	0	6498223	7095153	0	0
8db52a749a8287cb93407251b000066a	1117620	2420875	2224870	1088747	2175964	1247247	1657377	1579077	1242958	3639201	4267468	3256876	3617241	4045555	3100146	3233090	2337683	3313935	4305992	3342788	4268467	3832510	3852232	3359684	4241012	3120326	2953764	6754595	4018495	4323028	8509337	3241590	3209828	8439724	0	5069061	3966806	0	0	0	5708110	4635181	0	0	0	5460692	0	0	0
8e979038922eddb4353a5cb477b0059b	652769	875239	2954184	961236	1027232	1650204	1294519	1593176	2014052	13889618	11972082	8899602	14247501	13647937	9129159	15996555	6034781	5184705	9033015	8704619	4921478	6860997	7143311	4621081	13950222	12281747	11183158	11622279	7557964	15914253	25388515	14313768	12839314	11690581	17648246	15050003	21877539	5795249	15155372	15006236	13692460	6820877	11046724	14259995	17671228	36750455	38193059	4310446	8794779
8edf2b272499792fc39395b04f165048	0	0	673923	0	0	505295	0	599203	909201	7611996	1853742	1742050	1870138	2464534	1901194	3643258	0	1959854	1569295	2166126	2341286	0	1895783	1528232	1335468	2449093	2130825	3035466	0	1136732	4231419	3026786	3477314	0	2324552	3693734	2163713	0	0	0	0	0	0	0	0	4969229	6642271	0	0
8f1cc9355e970f642dd80ce05c26c110	98904	0	0	0	0	0	0	0	0	5216188	0	12648796	28544216	36875004	4401865	47941410	0	0	0	0	0	3725307	2729928	0	0	0	0	0	0	0	0	0	2496533	0	0	0	0	0	0	0	0	2072642	0	0	0	0	18605907	2375644	0
8fb4b7a2d8c6e5217291bfe6e13f4d45	2522064	4255153	4135857	4080350	4020563	3249239	4795605	3390786	3147676	2456461	4788833	4449801	5167487	6324086	2620565	7672556	4548319	6449702	2908937	4318882	3886216	2278065	3442742	3626518	5666714	5242873	4393908	2050990	2262067	2497367	3952424	1737961	2095305	5063834	4802036	2711358	3395827	5044013	6036462	7204699	4762595	6971614	7680104	5922682	8129620	5406085	3811758	3820623	5784801
8fceceb9e1e8c523cef6bfd44c06a77a	929702	1871522	3046502	1020088	1612643	2353779	1441624	1804660	1870191	0	4576425	4411930	5782664	5649827	0	7962086	1956539	4258229	4803573	5468800	5765615	0	3912897	4608953	4908746	4281377	6465952	3500357	0	1963447	4138421	5877823	4056867	4751252	3731518	5619192	6100467	3756180	6164897	4859974	5638072	0	3997862	0	5262860	0	5887468	3477746	0
9021f028cbcc84a13599e77b04cf5b78	0	0	0	0	0	0	0	0	0	0	0	0	0	0	0	3450237	0	1015561	1990325	1363857	1210461	0	1440795	1006692	1768592	3229174	3130109	3226891	2980605	0	2278456	2460484	2786309	2313110	4893794	5776372	3846600	3076490	0	5201025	3852099	3881493	0	7016100	4492685	15508364	9321824	8106578	13403808
927fb6d7828256cadb2406f863595c2f	4539715	11303622	8151701	5306417	9974089	5743734	6452982	6957809	5288325	19136133	15737495	16587343	23130658	19158262	15346579	16744508	14686750	13718979	15692949	14908833	15513009	20073775	11935852	14639489	24218885	18758237	14739432	21603765	15089315	11126199	20180614	15348734	15469590	26475727	16700073	20236949	19202949	14416576	26778772	17265698	17859731	17711668	34928690	20638267	21736038	25992892	18870089	11633307	16884095
927fd87f7bf9761fbc7b95f24d9a6b44	0	0	0	0	0	0	0	0	0	0	0	40351174	0	465006	7981591	0	597126	0	1511882	294165	0	0	9160425	679214	776015	1596446	0	3828515	425801	0	13903234	36536235	356648	1625428	3364484	2279113	4988560	28153462	13871018	0	0	13528700	4103069	0	13649205	0	0	4677814	2727793
93975bf0243089b082ecfd58e24cb3c2	0	0	0	0	0	0	0	0	0	1000780	0	0	0	0	3374192	0	0	0	0	0	0	0	0	0	0	0	0	2215070	4976547	0	0	0	0	0	0	0	0	6081434	0	0	0	0	0	3963641	0	0	0	13372180	2962947
95d58a4736fd807f9648e369f6d54d61	385727	0	0	666980	0	0	0	0	0	0	0	0	0	0	0	0	0	0	0	0	0	0	0	0	0	0	0	0	0	1618982	0	4374194	2451952	5220126	0	1925457	4507735	17743478	0	20164630	20626238	52569739	7206673	5922682	5391222	31835832	16832119	15306983	33533036
960f1a72798784f9737d7fed420674c2	1206634	1620124	1938683	1461472	1292324	1355982	2275215	1529731	2042824	9613556	5792943	5339761	5241309	5463825	5104108	14042225	2261455	5808295	4822711	4853728	7374254	8201035	3700569	3990383	5143355	4970751	8126526	6590516	5455572	3565206	10229805	6522235	6910047	6314164	5016139	9863056	4748147	3899272	6678638	5925758	4587499	3580018	4418690	8246195	7017146	7044292	4868483	3649185	5455585
96a4bac632bb6964a6a6ce6f6d0d2f9b	1157182	2337075	2391043	2275580	2065509	1547866	3177456	1593176	1887455	5367822	5194339	5699532	6889983	7161098	4607399	7093495	2350388	5523225	4688747	4853728	2994297	3832510	3124251	2753243	4096637	4426509	3923657	4922377	5109609	2204572	8881330	3456394	3722509	6939329	6209001	7898304	4748147	4614735	9311563	5243656	0	7122352	11467552	6788304	6418121	6279795	6264869	3232835	0
96bc8e6fd60f27fcee24ec1723d02c4d	0	0	0	0	0	0	0	0	0	0	0	0	0	0	0	0	0	0	0	374392	0	0	0	0	0	743799	514337	0	0	0	0	1503629	847038	0	1804587	1493212	0	0	0	0	0	0	0	0	0	6389009	7548035	3575711	10017583
96d1922a9537da3a362542f6ad4d7434	3323190	3398535	6702305	3697817	3589789	5040158	4854447	4236721	4822216	18650906	10774874	8596637	10334975	9509380	9197670	20436021	4179880	9300399	9186117	9413290	15305956	14204407	6703490	7871606	11513896	8961866	12241223	8723546	7398289	7319867	10834293	12536752	10766300	8408466	8808830	9587991	9436191	9050605	11687617	12533618	11241125	7612249	9310811	15307854	12451156	13324088	6868712	6245249	7948223
974d9235df65743a5b44876a492537f1	0	0	0	0	0	0	0	0	0	0	270337	1060378	0	0	428197	0	660650	0	401893	106969	0	0	1198135	424509	180469	380970	0	1312634	479026	602813	511490	312442	512681	406357	489379	314360	1322269	0	3917278	852627	1996088	904426	1052069	0	0	4477767	6378090	587788	1787174
97a34d269c4abb9a0f9a841bf73f7374	1839623	2746762	3877366	2471751	2772421	2488098	3069579	2502555	2531951	18226333	7859093	7081811	10039690	5835830	10242471	7358898	4040127	4115694	9300943	5214749	7135347	12810767	4534714	5324553	9294132	7401703	6318999	21521725	12294997	5425314	11996771	13278803	12059147	12628328	7248933	18940212	7362633	4578962	7898774	7119436	4937690	4974341	10152466	5284854	5861884	8081824	6000688	2228697	4514967
97ab0daf5b683ec91e4956424fa9ebc9	1008825	2029810	2843402	853342	1480097	1822900	1627956	1762363	1818401	1395027	2915781	4127900	5511987	4533812	1610021	8227489	2223340	4935269	2392218	5669368	4539227	1554445	5399191	4026769	4493668	5551277	4526166	1285287	0	1498420	3254938	1347408	1694076	2875758	3242139	1689687	2854899	3076490	4366802	5755233	5392938	2977068	3051000	4874823	5733522	4969229	2755033	2204205	3527318
98ce535eeef2975bf570b2ecdeeb8518	1305539	2709517	1680192	1471280	2507329	1586243	1608342	1903352	1271730	0	1930981	2442657	3469599	2580785	1335974	2533391	1295890	1942037	1684121	2045786	1863472	2090460	2881591	2049771	2977732	2811921	1763441	2242416	1437078	2342358	6323879	1152131	1738657	4782510	0	3850914	0	1645564	4366802	6352071	3396851	0	0	0	0	0	0	0	0
995fa3dfd27d8b3343ff830628a9964b	0	0	0	0	0	0	0	324275	385547	1455680	1622024	1060378	4207811	2394783	4487504	2605774	1702443	766125	3693584	1377228	1162679	2358468	2108111	1091594	2562654	2920770	1160932	2543228	2235454	843938	3580432	2343318	1248267	2875758	2477483	0	3876652	4328550	5265850	3495771	4412404	8365937	3997862	0	2310524	6771258	7774476	11461869	14297395
99e6a05fc796862383b2fe5c8d7aad67	0	0	0	0	0	0	0	0	0	7915263	48313144	4695960	4970631	3348046	4127819	0	4319632	0	4860987	735413	5478927	2733678	9266589	1613133	2147576	0	0	33034618	7291838	12039029	16600183	4628053	2875471	3563439	0	0	0	0	40585572	5115762	7879293	0	11151931	0	0	0	2943734	0	0
9a234b2a84ce4a835d3733978b049669	3966069	6433940	5206749	4835607	5887253	3057355	5992054	5061506	3147676	119183838	54994339	73980308	124241162	43687347	65479877	47844900	27556714	30840978	45107660	18639384	23635837	65179469	24387356	31292362	26907867	39112920	21161297	130032788	91493942	31845729	83698401	99005191	128593752	79771021	87109538	167554075	65873028	51584869	86886518	33124561	36805053	46766342	120514502	44693466	22848512	35057640	31173386	10849589	25819967
9afadf8fed097ae48b510aea5739250a	1800061	2774695	1523251	0	2407920	1439131	2638073	2086638	1455872	9886496	4325397	0	5093666	0	4264842	6345541	3023743	0	3081177	2580632	4093268	0	2563099	3432457	4367340	2884487	3747313	3199545	3007218	3944117	4603412	4296083	4168319	6876812	0	11120498	2854899	6117207	0	0	0	0	0	0	0	0	0	0	0
9b4f046fd689281379813512035a022a	2314364	2597785	3748121	2648304	2463147	2577644	3707032	2319270	2888726	9947150	6140520	6419075	6889983	7602854	6029013	11074538	3023743	7732515	5932700	7367504	7788359	8924656	4913870	6573822	7092416	6966309	7450540	5988892	5562023	4684715	11299284	7361924	8113733	8345949	7157174	12417234	6010313	6403392	11816053	8185220	8719751	5803398	6891052	9977440	9712757	8300251	5925208	5290093	10628985
9bfc1e9c3196fe002f0ef2c42dfff67a	1582471	3314736	3221907	2236346	3390969	2513683	2441934	2657643	2238475	10250417	7472896	8198995	12648041	8904872	9899913	10085309	5031101	6520969	9205254	7140194	9062528	10157491	6127172	8769139	13174207	11048130	8596777	11294120	12720798	4546929	8881330	9295162	8849319	17004481	11041623	12967365	10728408	8299369	9504216	9549423	5988263	7310774	11309742	11708686	11039169	17528820	47401662	90568354	12510221
9d2ab4f1590e37773fd34136f5570671	0	0	0	0	0	0	0	0	0	6398929	6951532	11115035	9818226	6882094	2534926	6321414	2108997	6556603	1473606	1577796	1576784	1956456	1243634	1613133	3158200	1941133	2806811	3555050	2368517	5976457	33339863	2187097	8960771	4688736	2416311	25856140	3395827	2003296	4109931	1619991	1435782	2939383	3629638	1412332	1369199	1419780	1245426	269403	1034680
9f787e9e856183ab3971254c3c1bd6ed	0	0	0	0	0	0	0	0	0	0	0	0	0	0	0	0	0	0	0	0	0	0	0	0	0	0	0	0	0	0	0	0	0	0	0	0	0	0	0	0	0	0	0	0	0	0	0	0	0
9f89f581f6c4cce76ec44474cdb2b232	3689136	3063337	2658765	3609541	2860785	2104330	5697846	2805682	1605487	10947930	6835673	7327970	13460074	5115070	12177921	3305472	6593792	4222595	9339219	4653160	6147866	9139062	6263668	7507741	8139133	8671603	4482080	19224616	12907086	5494206	17762661	8221141	8403509	15972959	8625312	19215277	9616500	7905864	8540951	5158394	5603053	7160036	16464880	5512650	6888784	6552830	4226900	3134870	7195729
a0278abb9eb0018cdc2c6a262e06f62a	0	0	0	0	0	0	0	0	0	0	0	2575204	0	0	0	0	0	0	0	0	0	0	0	0	0	0	0	0	0	0	0	0	0	0	0	0	7603046	0	0	0	0	0	0	0	0	0	0	0	0
a02aa99b842fb141308dca64a46dfc60	1176963	3724422	2658765	1461472	3711289	1541470	1274905	2439110	1225695	12676551	14096161	6286527	12180506	5812579	11133121	1857820	14521588	2155840	13664348	4492707	5654125	11551131	17077216	15221672	13300535	8762310	2410037	12114516	12907086	17361003	18599645	7029954	7913119	15128987	12295658	7348174	19202949	9694521	100115360	8270482	12746945	15601342	45186363	3508050	3209061	28067955	22757327	9012751	13262715
a0a2bbd55c3c80bb13da64378cf5b2f8	0	0	0	0	0	0	0	0	0	0	0	0	0	0	0	0	0	0	0	0	0	0	0	0	0	0	0	0	0	0	0	0	0	0	0	0	0	0	0	0	0	0	0	0	0	0	0	0	0
a1dc3bdeaeee22c676e71a5372189889	0	0	0	0	0	0	0	0	0	40971340	2124079	15186129	28199717	84863660	8495427	458423	279506	115203790	1588433	0	5877105	321609	0	448766	1028671	0	2057348	77062544	13785300	0	11392282	195277	178324	64016870	0	2789948	6881808	1252060	2504489	980521	420229	16053555	894259	1822364	0	218428	943504	0	4326843
a22348a9854114a87963dbc856116556	425289	716951	636996	568895	375547	351788	568804	521659	339512	1880254	2935091	4355124	4207811	3603799	1061928	6900475	1422938	4507665	1894637	3730551	2213869	1474042	4610545	4269346	7489446	8744168	4261650	3281585	2687867	1257295	4324417	1698906	1850109	7314427	8655899	3182899	4207219	8907512	7513468	7588381	5147805	10966161	6996259	10615268	7658958	9883852	6000688	11976183	27748234
a23f863e6df1bb98371d2358a6c8f5e6	10295954	17253387	14863238	11986029	18523309	10304181	16191296	13570195	10346473	27597276	37538270	42150029	50001592	36875004	24167436	26323139	27518600	28275350	29548675	33053484	35230776	26961573	34048268	37162712	41778478	50251757	33373130	42168362	31030232	28263300	78629998	24526730	32499513	72925467	41689010	74581997	33056720	30156758	62933324	34616658	31762305	39417883	59967932	38178517	31363220	30197625	24229194	17560170	27795265
a25d57da2554cc8dca6ef8321d72e302	0	0	0	0	0	0	0	0	0	0	0	0	2066995	0	0	0	1206956	0	1645846	0	0	0	0	0	0	0	0	0	0	0	0	0	0	0	0	0	0	0	0	0	0	0	0	0	0	0	0	0	0
a267055116083c0ca874c8bcf053bca3	771455	1675990	2234102	2873901	1435915	1822900	1323940	1494484	1398328	0	1544785	0	3174314	5975332	1455870	0	1206956	4721467	3196003	3102107	1624566	0	2866424	1879967	2003201	3047760	2248388	2625268	3486244	1463973	8230343	1620795	2139886	4719994	7187760	4165275	5259024	0	11494964	5371550	6583587	6632455	9100397	6879422	7231083	9010141	6868712	2669538	4609029
a27de205e1f3d926372f04328186a076	2086884	2197409	2778779	2795432	3667107	2149103	2589038	2636495	1806892	11979037	7588755	5907821	8981585	8811870	7245092	8299872	3951193	5576676	6640797	5589141	6243429	9326667	5535687	5300295	6478822	6276934	6715773	12770833	9367617	5890340	14182229	9490438	8202895	11815614	8961761	16228854	7122221	7297721	12779318	9762580	9139980	7197721	10941517	12209836	9541607	10320707	9397304	4261464	7054636
a28843639e21eb2caaf705e9187feaa1	0	0	0	0	0	0	0	0	0	7642322	1023420	0	0	1441520	1695660	1278759	546306	0	7195791	1885332	780429	18278124	1440795	533668	956484	2485376	3100718	3336278	8915204	0	0	13532662	16116014	2094302	6270174	3890210	5439333	2110615	0	2387356	1365744	2750961	3840052	3006900	2267736	47781052	14907370	1836838	6066987
a4e17d12a6a63baec2ff5847398ad759	0	0	0	0	0	108734	0	0	120843	6611215	1370997	700607	1008890	1743774	2140985	2654029	1638919	498872	4554783	935981	987481	8549445	2396270	1479716	1786639	1396890	2821506	3965248	6839425	0	0	5116245	2295919	1250329	2569242	0	4297374	0	2697142	0	1505820	2411802	0	2779104	2353311	17364999	8151878	1959294	4044658
a631c3f5490d7ef483c6b8ef53405b58	0	0	0	0	0	0	0	0	0	0	0	0	0	0	0	0	0	0	0	0	0	0	0	0	0	0	0	711010	0	0	0	0	0	0	0	0	0	0	0	0	0	0	0	0	0	0	0	0	0
a70cd12cc96e7b91d25a55f84c866ea7	2215460	4851060	3914294	2324623	4142064	2392156	2932282	3968841	2376581	71783243	73802093	98293263	215016690	73122250	70789519	54697119	46410640	48087694	34122596	22757698	23651764	38057091	33835940	25688846	34000282	49253978	19809326	97107557	61474987	53977564	156376512	59090672	96473177	121750834	80044122	166768174	86638659	51692189	107628828	40585047	41287495	48236033	149025571	56584389	28282522	24736933	32909434	10114854	23750607
a7c9f64bd11d0003f293577319780f2c	0	0	360041	196171	0	268638	0	204434	0	7581669	6159829	11171841	26624864	25970605	6148908	35974153	7483128	20988256	24190107	35246352	17806513	14901227	39022803	20970734	36544889	76429838	43836216	7137446	6333787	12986306	36129810	11697063	27372704	32664858	60316014	29314104	53311475	53409300	55933597	85134810	53509154	42847164	13729500	54078639	44884062	101787292	90463204	59244145	66877948
a7fb1b11cf623aee5e79930bb505dc6e	0	0	0	0	0	0	0	0	0	0	0	0	0	0	1250335	36094791	2490141	0	0	0	0	0	0	0	0	0	0	0	11576459	0	0	0	0	0	0	0	113775221	0	0	0	0	0	0	0	0	0	26871006	0	0
a91ebd7f3e32a63e905673db44c5c70c	0	0	0	0	0	0	0	0	0	0	0	0	0	0	0	0	0	0	0	0	0	0	0	0	0	2485376	1278495	0	0	0	0	0	0	0	0	0	0	0	0	0	0	0	0	0	7273871	0	0	0	0
aa973af7d39dcf4fa42a584cefa4b455	949483	1936700	1634033	1275109	2772421	1221663	2235988	1431039	1173905	0	2259248	2650945	3494206	0	1952578	4463594	3874964	4382947	2621871	2567261	2452776	0	2866424	1976998	3807887	3428730	3453406	2762000	2794318	1997893	4742909	1816072	2006143	5345159	5199656	7741124	3696342	0	0	0	4552480	6142557	0	8473991	0	0	0	1787856	0
aac198432fc097dbf0df6f23c066ebb2	1948418	2513985	4505130	2412899	2430011	3178882	2834212	2622396	3095886	24473628	35356262	27266865	29700749	25342847	14301778	38193886	15703135	14805807	11922814	15002431	12391295	13507587	18851669	13353834	34487547	40346537	22586746	12387982	9527292	32121301	46266616	22808296	25299690	25819304	48907356	32025462	33657752	22715945	47970605	44166081	43283583	25964552	23881966	37768485	34358343	50074542	54836477	14033442	34003345
abfb3e57e034fa80ab5d814d3c0d0d02	1374772	3128515	2271029	1314344	2639875	1643808	2177146	2953720	2261493	40304153	30837766	22570905	33391812	63798872	25931607	57399403	31736594	36417653	16286219	9012155	12709837	14874426	10131066	10139696	8445930	5514994	6054482	5305228	6599912	12917413	10136806	6932316	17096795	4876285	8166519	8959270	10518047	13772659	18751562	41608200	30326523	20726421	18200793	25558649	31748307	18402531	40080068	7028966	14908797
ad10c43065ff05a67ff89de0497bdd5f	0	0	0	0	0	0	0	63445	92071	43458127	0	0	0	0	5326770	0	0	0	10468345	0	2866881	19216151	0	3371813	0	19483894	2248388	5195842	14663514	0	3301437	14196602	30136723	0	3578587	0	10668305	0	0	6266809	0	7122352	4260879	0	0	5133050	5962948	0	0
ad692ce7cd3973a1aa85734463fb4774	2492392	5027970	5576022	3099497	4672248	3389954	3903171	4173275	3366344	7672649	6256378	8142189	8956978	7556353	5583688	8034469	4306928	8997512	5396843	7420988	6769023	6271380	5247528	5688418	8788820	8980007	8214698	7438258	6014436	5201412	18320650	5331049	6152171	15660377	7707726	18900917	6971963	5974115	8219863	6309440	8789789	7989093	10520690	7562809	9627182	8191037	7434815	4653323	7619007
ae52923967ed2f6c0fe1672401030ee6	1038497	2067054	1292455	1343769	2385829	1669393	1323940	2044341	1427100	4579328	2819232	2613075	2386887	3255045	3237169	2943559	2833171	2921964	4210303	3289303	3726945	4770537	2972588	2631954	3862028	3156609	2248388	3691783	3113668	2738492	6509876	2538595	3410443	4032313	4067966	5029766	2374074	0	0	4348398	3361832	3843809	0	0	7059934	0	4981703	1591926	0
ae7464a60e951ff3ad4a612fe797a09d	0	0	0	0	0	0	382472	0	0	41699180	4267468	6419075	0	0	0	0	1384823	0	18716713	0	1114898	29829255	0	776245	559453	0	984588	11403506	44070381	0	0	38157030	23873099	2313110	3456242	1296737	115608367	3684634	8412516	0	0	0	0	3234695	27170047	0	2000229	0	8888841
aff7c4f4af1f97ad054c36b854c5e52c	0	0	0	0	0	0	0	0	0	0	0	0	0	0	0	0	0	0	0	0	0	0	0	0	0	816364	0	2187723	3459631	0	0	0	0	0	0	0	3125363	0	0	0	0	0	0	0	0	17911069	14643189	1787856	6019956
b05c08c490735155e9d5af4353918422	0	0	424664	0	0	294222	0	0	0	0	0	0	0	0	0	0	2058178	0	0	0	0	0	0	994563	0	0	0	0	0	0	0	0	0	0	0	0	0	0	0	0	0	0	0	0	0	0	0	0	0
b098cd3acb531cf4e1a92fa3fac96298	1938527	2756073	4283567	3030837	2231192	2980601	4040469	3003066	2347809	6065335	5290888	7157552	9104621	10113888	6183164	14886688	5564703	6806039	4784436	5361831	6211574	5949771	4838039	5833964	5215542	5261014	7788533	4047288	5056384	3754661	6091384	4686636	4324352	6064098	5230243	5776372	5950210	8657100	10274828	9805211	6898759	6255611	4576500	14032199	14761679	13051053	7698996	4751287	10817108
b0b0e9c5b81e9854e6a96ea9c822da4c	1720938	2299831	3249602	1785153	1855645	2187480	2716529	2509605	2531951	4458021	4132299	4392995	5708843	5835830	3545471	6635072	3290544	4382947	3597896	4786872	4778134	3135690	2972588	3565874	7363118	4499074	4658425	3445664	3539469	2445697	5812389	3886003	4324352	5626483	4557346	5697782	4838302	3899272	5715373	5328919	4832633	4220653	5733776	5694886	5006135	6989685	5623286	3330799	3527318
b0cdafef56668ad6f86befe4b96d3ee1	1265977	1787723	2917257	1579174	2098646	1490301	1716219	1515632	1381064	19863973	6468786	5510179	8169552	7788857	10859075	5959501	5297902	3278301	14181067	5776337	8807694	15088833	5308193	6913429	6298354	11410958	7862010	9516595	10352281	4288581	5347398	12165727	9963842	7283169	12234486	9116451	9285933	5831022	6935509	5584707	5322900	3919178	5996793	7471691	8514708	9010141	6453570	2596064	5079338
b0e2b31a6433ae43988a11a2e02e0efb	840688	931106	1874060	843534	1126641	1726958	1265098	1762363	972499	30447983	7685304	7233293	10236546	6765843	17778737	21956056	2883990	5737028	14640373	6244327	7071639	26479159	5020034	7410711	11098818	15420214	12167746	15149982	22221478	3616876	5114902	19898676	10788590	7345686	10093451	9509401	13883823	5616383	9439999	8867321	7283969	5878767	8574362	24738585	18056315	28013348	16379237	9747486	23468422
b150d20ff229d6ef24ba4645f81a00ea	1859404	2532607	2483361	1530131	2617784	1995596	2285022	2276973	1991034	4276061	4981931	5245085	6717734	4603563	2791844	5452823	3468411	4721467	4325130	5107779	4300321	5440556	5050367	4002511	5793042	6204369	5687099	5551347	5189447	3341304	10648297	3651671	4346643	10252702	4954967	8919975	5830003	7870091	14770066	12405723	4657538	5690345	7154069	5558209	7231083	11958915	6151649	5094164	5267461
b1ae75d17f7376f21d1943c89b18c75f	0	0	0	0	0	0	0	0	0	11766750	0	0	0	137339628	3613982	0	0	0	0	0	0	0	712815	0	0	0	0	0	0	0	0	0	0	0	5566691	0	0	0	0	0	6478530	1130532	14728966	0	2995123	0	0	0	3621380
b31cfee507fabd6eb963bd0dcfbd522a	3224285	6163919	4662071	3599732	6373255	3748138	4962323	4356561	3274273	7005462	14675456	10016786	16954280	11508907	6474338	9747524	8855247	10102157	7540271	10148703	9890738	4984943	10874213	8526562	16224126	14513143	9390326	9598635	7451514	8249921	25993003	5194355	7378147	26882084	11714520	16582509	9586449	9873387	20357004	13343613	12816983	20048101	27879828	11663127	11766556	10593742	9246343	6294231	9688367
b3cae1a8f4347192e20039890d204935	1483567	2197409	2547984	1569366	2418965	2078745	1833902	2093687	2468652	4397368	4479876	3749194	3740277	4278059	3579726	3112452	2540960	3527737	4535645	4840356	4682571	6110575	3215248	4936431	3898122	4426509	4261650	5168496	4763646	2807384	6556375	4530415	4435805	6282906	3119794	4558225	4056961	8907512	8348298	4817343	5112786	8026777	8469155	6104918	0	6279795	9887926	2253188	0
b3d9558f32fe23a3d5926846408682f6	0	0	0	0	0	0	0	0	0	14071578	7453587	10111463	9399906	10788148	9488844	21135720	0	7857233	8497158	10844003	8027265	20770595	8402112	6331245	11062724	21497593	14710041	10008833	10165994	3375751	11345783	11033123	14421938	6126614	18565832	12574415	17009185	6439165	0	9762580	7669178	9609522	8100931	20137117	11552619	9119355	4604302	3404273	7619007
b3e5b04c20544308b97546ffc12a0781	1483567	3724422	2981879	1991132	3910108	1912446	2451741	3017165	1709067	3335934	6623265	6040368	7037626	4510562	4727294	6490307	5043806	6093365	5454257	4292139	4650717	3671705	4777374	5057719	7706009	7927804	7450540	8422734	4657196	4856947	13670739	2851037	3187538	12128196	6759553	13085250	4898405	4113911	8862040	4135241	4342366	6933930	9994655	6560509	5519584	3931698	3434356	1763364	3668411
b480fbe5816b69be4cd96e12391c74c5	128576	651774	563141	0	629594	441334	362858	704945	362529	7884936	6449476	4487672	12721862	8346864	7587650	4294701	8067549	1906404	7923026	3931118	4316248	8040231	5323359	6367632	4168824	13025546	5643013	13727962	15674791	5787001	14647220	7322869	6263624	13253493	22175005	14106921	27497181	18745126	39365436	21273045	17369464	21329371	24934035	16902422	16558753	77596428	67102035	27870954	46936844
b4b26021f16b2aba30aa46e52b10a7ad	2017651	1918078	1938683	2775815	2175964	1176890	1343554	1268901	1640014	11069237	2954401	2934975	3248135	3371296	3374192	6803965	2540960	3224851	5339430	3436386	4698499	8951457	2441769	2959433	2598748	3156609	3747313	6508476	5748311	2049563	10648297	4706164	5059938	5970323	6790140	7348174	5259024	6868443	10467481	5797864	6828721	4597497	5996793	5330413	0	6006761	4717522	3502238	7289790
b5f62755515f7c2cf9fe1ab3c7d1a3d6	2027541	3798911	4652840	2481559	3700244	3780119	3177456	3820803	3711610	10796297	8747344	10092527	11393079	11997164	8923624	10350712	7356080	8569908	10946789	11378849	11403814	8629847	10055235	9011715	11658271	12100333	10889251	8286001	8861979	4254135	10462300	7010427	6954628	11846872	9695830	8369845	9165727	8764420	16054419	12618880	10610781	11569111	12782638	10023000	10097844	12778018	10189848	8008613	10676016
b6b34b3676b7db819ad0b885715a5fee	0	0	0	0	0	0	0	0	0	1455680	0	5131473	5118273	0	0	0	0	0	0	494733	0	1474042	0	230448	0	0	0	875089	904827	0	0	1581740	312067	1344104	4037380	510836	0	0	0	0	0	2487170	1262483	0	0	0	868024	0	564371
b6f7801995184f729367edfeadfe72ff	1849513	3975821	3821975	2579645	4407156	2993393	3255912	3101759	2601004	3669528	5464676	4809572	6348627	4185057	3100146	6249031	3557344	6485336	4172028	5361831	4825916	2733678	5748015	4451278	6731478	5841540	6039787	4922377	3406406	4719162	12043270	3046314	3677928	12909652	7401864	9116451	4808250	5330198	13999454	8824690	5322900	7197721	12519621	7471691	7701746	4095519	6151649	4677814	5878863
b706e0fec14d4eef40d88c93e3881ebe	346166	0	895487	0	629594	441334	745329	810687	794112	7824283	5310198	11001423	13410860	18530503	7382115	18457563	5437655	11491872	6028389	10402755	6514190	8897855	10009736	8599335	17794203	22749351	19926888	10364338	11709521	8026019	23621549	8514056	10053004	20724211	28812214	37094523	20224703	25041199	37310471	22850405	24233203	36666922	35191707	28565549	23148025	34511571	23247949	32573259	57377705
b7baef3aa990eb4af7ff66e982fa64c5	494522	0	1855597	608129	0	1157701	1265098	1015121	546671	20167240	7163939	10755264	12648041	10671896	13513896	22438606	3074562	5238156	11903676	7073339	6769023	25782339	5626685	6282730	4728277	12644576	14034055	8668853	12561123	2342358	4417416	18277881	11657919	6064098	17648246	9037861	15536659	8335142	9504216	10998889	7914312	4258337	5102535	14351113	14333804	35931351	27965471	12221095	17965806
b7cc33745e4e3160e61a1cecc37b9f19	1354991	1322170	2529520	1343769	2319556	1541470	1598535	1931550	1352292	6914482	4769523	3294746	3666455	5370823	3048762	5959501	1638919	3741540	4727022	4278768	3806580	7450614	3837065	3553745	4277106	4444650	5187457	5824813	5295897	3117402	5161401	5467742	4814743	4813769	4312656	4793996	4657992	4328550	8091427	7247330	6093320	3429280	5418155	7517250	7530596	6662044	6491310	3722658	6443234
b7f0f5a6ccb43f2f50f377b5da2be98f	0	0	0	0	0	0	0	0	0	0	0	0	0	0	0	0	0	0	0	0	0	0	0	121288	0	0	0	14849170	2714480	0	0	0	0	0	1590483	0	0	0	0	0	1050572	0	0	0	0	0	2453112	0	0
b82c4bdf6e85167e49753a448c2340c0	1364881	3612690	2815706	1608600	3424106	1938030	2343864	2904374	1755103	8582449	11276929	8804925	13214004	10578895	6988174	4825507	9477782	5808295	9186117	5976904	9078455	6217778	10631553	8999586	9745304	9959644	4717206	12661447	7212001	6648162	17065174	6580818	5171390	19161299	9971106	11120498	9346036	8692873	24916459	11254677	14532918	16505768	20725759	7335013	6674846	11522059	9397304	6367705	7477914
b87347b67cd253e6f3a5d690335fb404	880250	1489769	2206406	1333961	1667871	1650204	1784867	1748264	1870191	4063775	3050950	3143264	3986347	3952554	2860356	4825507	2096292	2975415	3750998	3984603	4762207	4288123	2669263	3456714	3464997	3374306	3673836	3226891	2741093	2480143	3487433	4081279	3499605	3876021	3028035	4911881	3155414	0	3146666	3453140	3571946	0	0	4829263	5048922	6225188	0	2302170	2915916
b873697a2dccce23419cceb10aa766cf	4539715	6275652	8650220	4629628	4771657	6389744	6835453	5639561	6496757	11160217	12821714	13955333	13829181	16972732	13787942	15827662	8880656	14698906	12726599	12515397	13219505	12087147	10161398	14651618	18858968	11773787	13519718	7930496	10086156	7371537	13670739	9275634	8893900	11096674	11163968	9902352	12020626	13057196	13549930	13556770	14427861	14056282	17832569	12300954	13135755	24955361	16379237	14180389	15802384
b8bf1bdf6bbc117ff56441426cac5ffc	1256087	1536324	3000343	1657642	1336506	1675789	1735832	1360544	1663032	13586351	10543156	14296169	19390381	11136902	13668047	4656614	6161829	7429629	13032803	7207050	9842956	10613104	8568940	12601847	16296314	11048130	4467385	13345111	15328828	5821448	11717776	8084448	6687143	13190976	10949865	12260054	12681760	11769363	11880270	8398376	9700285	12435852	14781569	8610668	11424256	12668805	6755492	5535005	10440861
b94aa4a81f054eb4f6cb6772da4a37e9	919811	2420875	1837133	1226067	2474193	1311209	1755446	1698918	1404082	1304047	3147499	1666308	2362280	2464534	1147568	1182249	1613510	1995488	1913774	2874797	2277577	1527644	4261721	2134673	2057342	2902629	1675269	2789347	1516915	1481197	3115440	1249770	1136814	3625956	1345793	2200523	1562681	0	4495237	4049978	3641984	2864014	4734310	0	2096586	3549450	2604072	1983785	1834205
b9f761d687a51e2d46fde65a6ee0679b	1028606	1675990	2474129	1628217	1944009	1611827	1559307	1776462	1778120	15921505	13690655	14334040	35015879	20344028	15329451	12932358	11065882	10494128	12726599	10469611	12056825	10639905	20838450	10576333	16512876	21044057	7876705	10200259	10405507	6958180	12461762	7440035	7846247	14316273	10552244	10295302	21667178	17349973	16247072	15603075	14602956	15450604	18621621	14988940	15317916	9938459	11208833	9625031	18765331
ba8f44e11220aab8818e1dff52973126	1562690	1741167	3785048	1549748	2131782	2686379	2059462	2016143	2508933	5671088	5503296	5510179	5364344	7463352	5429537	8396382	3417592	6218083	5760461	6498379	7007930	6485786	5035200	6161442	7381165	5369863	7715056	2789347	3299956	2152902	3859426	4061751	3477314	3657214	3639759	3379374	4988560	4793601	5522720	7929432	7459064	4371391	3734845	6013800	6803209	11030597	7397075	6220758	9406181
bb383c5950deafeac8781fb2a8500593	0	0	0	0	0	0	0	0	0	0	0	0	0	0	0	0	0	0	0	0	0	0	0	0	0	0	0	46078917	32733435	0	0	5663019	0	140161935	3333897	41259798	0	0	0	4817343	0	0	0	0	0	0	0	0	0
bb448f5bc32f1d55d277ac6027056604	0	0	0	0	0	0	0	0	0	11220870	23017293	19030000	21703447	24924341	7570522	2581646	30758324	4222595	13185905	13799027	26184175	7691821	22446074	10176082	12777176	30604590	4217564	42168362	9447455	10110029	39384747	6366014	4146028	26444469	24377213	17171935	15085885	8800193	37695777	22935667	14672994	14809970	20515345	6150477	7487808	13105660	9812446	6416687	11240386
bc0c920d7210a6f82757d346f7cf5482	0	0	0	0	0	0	0	0	0	0	0	0	0	0	0	0	0	0	0	0	0	0	0	0	0	0	0	0	0	0	0	0	0	0	244690	0	0	0	0	0	0	0	0	0	0	0	0	0	0
bce573c24cef476e325add9f89c3a2c5	0	0	0	0	0	0	0	0	0	0	0	0	0	0	0	0	0	0	0	0	0	0	0	0	0	0	0	0	0	0	0	0	0	0	0	0	0	0	0	0	0	0	0	0	0	0	0	0	0
bd43a0fd44176358bdd25b9ffe3d34ab	949483	1033527	3572716	1010279	1369642	2750340	1539693	1727116	2065842	1243394	3205428	1552697	3321956	2278531	1455870	1785438	2363093	1300630	2621871	1818476	2643901	1983257	2472101	1625262	1876873	2285820	1792832	1531406	718539	1463973	1906464	1503629	1627205	3125824	1988104	668016	721238	894329	1605442	1918411	2066126	1469692	1998931	2232395	1839861	1474387	0	538806	752494
bd5a5a9c5c3332de631243a05fc407e2	8693702	10996357	15103265	10975750	10316500	12139874	12758859	10694018	12032523	50069343	32845987	25808845	26526435	32224941	33313723	50281781	15995345	27045987	25950779	18759724	28907712	34653393	19063997	16992480	26799585	20935208	26745529	20263785	27091575	19393343	27201980	27631626	26436504	22912288	32757835	27113582	24792540	31373045	34163805	53076033	48081197	27132769	31614673	56721066	48606573	46634307	43287983	22017564	29535409
bed5dc3be81addc4d52a9496e07f4cae	0	0	0	0	0	0	0	0	0	12676551	0	0	1648675	0	10036936	1954330	0	0	12171604	0	1417513	10747108	1228468	0	0	3138467	1013979	14821824	12960311	0	0	4335139	3499605	0	1926931	5304831	28398728	0	0	0	0	0	0	0	0	12504984	15926355	8082087	4514967
bf1c9fdf7219485a4566717e84c7c41c	632989	2318453	1024733	833725	1988191	921044	1402396	1438088	690532	5216188	7569445	12648796	9645977	11462407	4538888	11822492	5780685	9086597	8860775	9974878	8584714	6726993	8538608	9363451	19526701	14495001	8567386	11950437	5774923	5149742	18925138	7069010	6152171	14378789	17678832	6680158	10608202	11018127	14577413	11553096	10470705	13151856	12204000	12528749	8600283	14307012	8717981	15698841	21446093
bfccc93da0a6c23938e771c6159fb1ee	2828667	4115487	6222250	3884180	3998472	4323791	5138849	4687885	3907261	5003902	7086700	5756338	8563265	11369405	4984212	9192590	5323312	7750332	6927863	8611021	6928295	4154119	8265615	6949815	10214522	8072936	9111114	8477427	6413624	5166965	8369840	4374194	5126809	9127405	6239588	15403658	7362633	6474939	9761087	13258351	12746945	11908271	12098793	8246195	10696869	13487908	10076627	6416687	8324470
bfd291a9f946f890fb60158a0ea803a5	0	0	563141	0	0	255846	0	0	540917	4397368	1274447	1173990	0	1697273	3083018	2895304	1143432	1104645	2966350	1083063	891918	4797338	1319465	1419072	1588124	1433173	1469535	4621565	5801536	0	0	4022696	1961562	2000527	4251484	3143604	4447631	1609791	3531972	2771038	1785973	2977068	0	6059359	3037911	10429921	6604531	2547082	3762472
bfe9159bd1588ac78808907eda0f7041	0	0	0	0	0	0	0	0	23018	64049941	69901512	101341850	118556925	67449172	23276786	68425686	24240761	51241278	20458247	20792139	20482268	22003431	18002358	18617743	36436608	28590891	33490692	16954854	22115028	24629201	114341315	3397811	38830008	6126614	4618518	91439571	46038996	37454479	98831006	45189233	39291408	56828077	83008243	44556789	26998897	12778018	14605449	3012414	13356777
bff7b471c64ebde311a628d12a1a4ede	0	0	0	0	0	0	0	0	0	3548221	0	0	0	0	1849811	0	0	0	1014300	267423	0	1554445	0	703472	0	0	0	0	0	0	0	0	691005	0	0	1100261	2073558	393505	0	0	0	0	0	0	727387	4860016	8302839	612279	0
c00135bc4a5e747625a5045d89f2691f	1384662	3035404	2658765	1981324	3092741	2187480	2363478	2389764	2008298	4973575	4981931	3881741	6422449	3906053	3339936	2581646	3443001	3011049	4191166	4425851	3583601	4154119	5338526	4172315	6785619	6476490	3938353	6672555	3858820	3789108	11159787	2011348	3878543	11377998	5199656	7505354	5559539	4471643	12458229	5243656	5077767	5652660	8574362	5284854	4235960	7098899	5132664	2938941	6114018
c02d09efaf147d9711727679db17fb39	12709223	30614753	26947696	15213037	25250020	16988148	18584195	21070812	18017135	53496257	50012408	55215402	70253222	65868151	43402043	54093931	39931191	45575517	48820382	48149512	45392275	47088950	46545271	43712276	52426125	60193259	47157364	50071511	42580078	34394766	67284214	40715152	38763137	67986666	48540322	55484605	56316631	41818802	86501212	62710719	60022703	54491644	73066191	61550329	57549155	75139117	64158301	41879904	53897418
c04d28c32e01bdc01ea507eca9ad919f	2037432	3035404	3545021	2824858	2938104	2590437	3540314	2904374	2549214	17013265	8148740	8104318	11368472	8439865	9009264	8396382	4637253	5558859	8344056	5803079	7883921	9782280	6233335	6367632	9492648	8308774	6157350	15587527	10139381	6062573	17902158	9822408	11345852	14191240	8564140	20787079	7933613	4865147	8476733	7886800	6443511	6255611	11520155	6924982	6161397	7098899	4981703	2987923	5784801
c0536f32e8cebf844540de68a98a151d	0	0	0	0	0	0	0	0	0	0	463435	3787065	442927	441756	0	0	0	0	0	0	477813	0	515653	194061	0	0	0	9872100	2741093	0	0	3417339	0	656423	4037380	668016	0	3004944	0	895258	0	0	0	0	0	0	5359105	0	0
c05fee282c6cfb11002dbe91ba05f36a	1740718	3091271	3092661	2010750	3269469	2788717	2441934	3334391	2267247	3578548	5097790	5813144	7382125	5975332	3357064	6828092	2655303	5380690	3789273	4960697	4332175	4582931	3958396	4366376	6081791	6676046	5995701	4703605	4204783	4202465	7579355	3651671	3432733	7658268	6178415	7230288	4597889	6224527	12329794	8185220	7669178	6858561	7680104	8792904	8386345	8464072	6415830	4310446	8230408
c07f8724cf57200a5d764ac5b999918c	0	0	0	0	0	0	0	0	0	0	0	0	0	0	0	1302887	0	0	0	0	0	0	0	0	0	0	0	0	0	0	74724072	0	0	1500395	0	0	0	0	0	0	0	0	0	0	0	0	0	0	0
c0d61b310d7175f4535b0702df62b6ab	2007760	3473024	3997380	3266242	3324696	2980601	2981317	2601248	3147676	7854609	5561225	6305463	5265916	7812107	5309642	7431280	4472090	5647943	5014089	5174635	6354918	7209407	4458882	5130492	7940618	4970751	5437278	4211367	4949934	2790161	5347398	3866475	3298990	6095356	6270174	3654439	6070416	6796897	6550203	8526270	7984350	8516675	8100931	10068559	7958471	12504984	8982162	6171775	7007605
c200f60bef0abc570ac6e9b598a0f929	375837	0	0	0	0	0	863013	0	0	87098215	16336099	24634855	34720594	22994564	44618122	52694534	5208969	7607797	27156457	9386548	13171723	49340215	5399191	10018407	5612573	24055534	20294272	57044878	53278322	6286474	18553146	66882205	70660807	12815877	54504633	53323377	41020385	13343382	20292786	19482528	15408395	6444033	10836311	31936921	19725026	18238710	29588299	3771640	8418532
c24a76bf567e95869f1091256ab50d5b	0	0	0	0	0	0	0	0	0	187570493	10041101	10963552	80096055	5859080	60290130	10809135	37225068	2387459	15692949	1484198	5017041	53333529	36687198	20679642	2093436	7746390	1660574	7492951	4976547	46519911	30177923	7928226	13931547	2781983	11041623	32379118	27887851	60420835	21705575	7929432	14953147	41528210	24355397	387707848	0	5242264	13058101	2057258	5643709
c27081a3a1fe7aca8ee3feaa76825e41	0	0	0	0	0	0	0	0	0	0	0	70685561	1648675	0	0	0	0	0	0	0	0	0	0	0	0	0	0	0	0	0	0	0	1805529	0	642310	0	2374074	0	0	0	0	0	0	0	0	0	0	0	0
c274a083717cbf6fe85a462c4fc149bd	2334145	3752356	6619218	3187774	3081695	4387752	3412823	3849001	4298563	24231014	14810624	13860657	16978887	19344265	17538947	27843174	7445014	12810319	19482222	15724473	16516417	29588048	12102681	15524893	17794203	17814883	19750544	14247546	17750570	7337091	10555298	19039460	15826237	13909916	16271866	12574415	17159443	15811728	20421222	19525159	18735208	12398168	19358069	22369513	21564888	38934731	27927731	17927538	30476027
c3b4c4bd2f60dc563dc3dcbc4cb71963	0	0	0	0	0	0	0	0	0	5519455	4537805	18121104	11245437	11694910	3751005	4077553	2871285	6752588	4248579	12074149	8584714	10961514	7643798	4839400	14076550	20481673	5290324	3555050	4870096	2462920	12508261	3183007	5238262	5939065	12387417	8369845	7933613	5401744	4174149	7332593	4657538	6519401	6943655	9020700	5562372	8409465	7170634	3061397	5643709
c3e09db32273200b7042554814caa0e9	2571516	5568012	2778779	2697347	5268705	2059557	3059772	3489479	2088860	2395807	4537805	3313682	4699953	4231558	2757588	3281345	4116356	3634639	3693584	4278768	3949924	2438870	4974535	2935175	8084993	6676046	2454123	3527703	2847543	3823554	7672353	2011348	2853181	9064889	3792691	4676110	4267322	3040717	7898774	0	4657538	5991820	8521759	0	5776309	3385629	0	3036905	3386225
c3fe905183820e9e79a8c25f8bd644d8	2897901	4329641	8733306	2452134	4815839	5910033	3295140	5103803	5794716	13252758	9384568	14068945	13287825	13275932	10499389	8275744	3328658	3919708	12898839	11004457	8807694	10103890	9858073	10843167	8373743	6512773	5936920	20427864	14876415	10075582	25574511	8631222	8715576	12253229	7096002	10256007	17790526	11984002	22026663	12959931	13307250	7348458	8732173	6104918	6161397	19330848	16001835	8596401	15143952
c5c225c03af492225feedf14f8438e06	7289258	13268255	11521317	9906620	13387150	9076123	12837315	10595326	9483308	27294009	40994726	42112159	49337201	50429940	29596973	29821632	35039842	32800832	35022069	36650323	40964537	23209465	40615261	33487679	41471682	42958902	30404670	25404934	24217419	17223218	35664819	19117570	21911537	45855834	33155456	23105487	28548986	30836448	50667748	43185560	40867266	44429909	47921742	33895962	32218969	41665077	30305362	27968918	36966292
c67f08d36714eb0c449fa5c09e61d814	0	0	0	0	0	0	0	0	0	4670308	4074370	5737403	10088904	9067624	5772095	7407153	6098305	3955342	6258042	4599676	5335583	8576246	8174618	5263909	9907726	19756016	6994984	6973367	5455572	5614769	13345245	4725692	4814743	9033631	14926072	7348174	5950210	0	12650883	4391029	0	0	7943121	12300954	6760421	0	0	0	0
c717ca6afde78250d3e8b7de9831a279	0	0	0	0	0	0	0	0	0	15102685	0	1306537	76306564	0	4847189	0	0	0	0	0	923773	1742050	0	1637391	0	0	0	2379149	2208842	0	0	0	757876	0	0	2711358	0	0	0	5030500	0	0	0	0	0	0	3283395	0	0
c7b57bde4831e5e3eb8b061b445ae468	2482502	4432063	3757353	1981324	5290796	2974205	2726336	3461281	2825427	9674210	12396898	8558766	12229720	9369878	6851151	5742353	7978615	5345057	7942163	6217585	8361735	5708564	8887432	5251780	9330226	10141058	6348389	15696913	7797477	8077689	21529089	5077189	6285914	18379843	7279519	17643476	7813407	4722055	12522447	7247330	5883205	8667412	12835242	5558209	5605159	6662044	4642042	2032767	3527318
c7df5e6c532a2af75adec12002ee2b92	0	214154	240027	0	0	0	0	0	109334	18226333	5966731	5396567	5536594	674259	13222722	0	2452027	962110	13472971	722042	1895327	11819139	2472101	5639902	1931014	4081821	1307886	32952578	28528652	1016170	4789408	12263365	18077576	3907280	4465587	9745171	68217050	5044013	22090881	3836822	2346278	9797944	11309742	3189136	3551361	6662044	8604760	2204205	21634217
c80ce6e98cf47c182769727172579299	0	689018	701619	0	331365	454126	333437	472313	460355	16346079	78436448	19427642	33637882	30899673	10602156	41619996	17951884	9496384	14965715	28801458	23365076	12569560	55144544	33827286	34433407	64311364	26951264	23135171	11124045	55148743	188274903	10095796	28398066	47575037	42851286	35876377	46399615	46612403	115912908	68679108	95146840	42847164	28826690	44146757	33417019	82347230	76159677	45137230	80422849
c92ffe7a3ed1b2364d71a72bbe881409	0	0	0	0	0	0	0	0	0	0	0	0	0	0	0	14717796	0	0	0	0	0	0	0	0	0	0	0	0	0	0	0	0	0	0	0	0	0	0	0	0	0	0	0	0	0	0	0	0	0
ca9e697fdc18513483f0fa83116596ab	0	0	0	0	0	0	0	0	0	20895080	0	0	0	0	0	0	11599484	0	3980651	0	0	9273066	0	0	0	0	0	0	0	0	0	2050403	1560333	0	0	0	20044393	0	26393466	0	0	12398168	0	3826963	0	0	16643418	0	0
cb0ba8facfec5f19a7a9c994b7c5821d	1780280	1480458	2067929	2726773	1369642	1669393	3000931	1311198	1576715	3487568	2104769	1950338	2288459	2394783	2689077	1302887	2401207	1728235	3368243	1684765	2627974	4556131	1653123	2389378	3464997	3555720	2454123	5879506	5056384	1377857	3812927	3202535	3521895	4813769	3119794	7623239	4267322	2074842	3082449	1961042	1961068	3693071	5996793	3234695	2182161	3494843	2981474	808209	2586700
ccab2ee96ba7f81e1ca3e3f7f8615371	1928637	2011188	3978916	2275580	2275374	2865471	2687108	2248775	2854200	18438619	8728034	8653443	8071123	9276877	9180543	21376995	2883990	8017585	8726811	8544165	11515303	15812453	5672184	6464662	7092416	8617178	11403588	10993308	9314392	5649215	13949733	13356913	14890038	9908861	10613416	19608228	8654850	4578962	11559182	8313114	8964884	4861288	6470224	13166577	10654082	10975990	9548265	5265602	8418532
cce124c7fc8aff38a220173cc8d7f29a	1602252	2309142	4440508	2118643	2584648	2711963	2294829	2509605	2848445	9765190	7878402	5301890	7308304	8137611	5583688	6393796	3786031	5950830	5090640	5990275	7294618	7691821	4489215	5118363	6334447	4299519	4526166	5086456	4949934	3100179	5021904	5682546	4792452	5720257	4587932	4636815	5108766	6403392	7577686	8483639	7494083	7084667	7890517	6970541	8257983	10921383	6944193	3551220	5972925
cf2f8bfa70b4cae6b0d7007488301ca0	0	0	0	0	0	0	0	0	0	4912922	830322	492318	0	4789565	10002681	11050410	1511871	926477	10468345	2914911	621157	5145748	1774453	1285655	6063745	6657904	6289608	10501071	13119987	3685769	4045423	4608526	3989995	0	19483418	5815667	18902434	3541541	5265850	2344724	3431870	5388869	7995724	8701786	8343558	47289590	31173386	4726796	9829459
cf9873590543a1268872cd077963e956	939592	2085677	1809438	1353578	1789371	1355982	1824095	1572028	1358047	4306388	3108879	3503035	4133990	4278059	2740460	4777252	1994654	3420836	3062039	3677066	2787245	2412069	2365938	2959433	4222965	4190670	3747313	3144852	2847543	2032340	2417954	1659850	2674857	3188340	3303311	4715405	3095311	3362675	6485985	3367877	3641984	2977068	3787448	3052459	4364323	5842940	3887238	2228697	3527318
cfce9cece9d976159588fab25fd4bd43	1493457	1797034	2381811	1177024	1811463	1803711	1951586	1572028	1806892	1849927	6333618	4639154	7702017	6277586	3476959	4246446	4306928	4258229	4975813	7434360	6450481	3189291	8917765	7726060	8572258	9977786	6069178	3527703	2953993	4288581	6463377	2597178	3209828	6751779	5933726	3615144	5619642	5008240	6229115	9975736	7599140	7273089	7417086	6423832	5006135	9010141	5887468	8351490	9359150
d012fcfa0729d5943c01ba8de7cebee7	0	0	0	0	0	0	0	0	51790	3972795	791702	2916040	1451818	4394310	1832683	2026713	825812	1086828	5856149	0	493741	777222	0	0	234609	0	0	5441961	4470908	0	0	2616705	624133	3094565	1101104	4165275	631083	0	0	1364203	0	0	0	2414632	0	0	1018985	0	1128742
d095ea5352e58e4bf78f13e38a4995a5	0	0	0	0	0	0	0	0	0	0	0	9941045	2386887	627759	0	0	0	0	0	0	0	0	1471128	0	0	1360607	0	2406495	0	654482	0	0	757876	0	0	1257441	13042379	1967523	0	0	0	0	0	2369073	0	2784953	0	4212482	5502616
d0cc294e273cba4e9c63fc7e89fc0e2b	1186853	2067054	1624801	1510514	2054464	1292020	1578921	1543830	1317766	606534	5483986	2272239	3100492	2952790	1678532	4174063	1880311	4596749	2258254	3904376	3153569	643218	3867398	3359684	4926792	3755276	3424015	984475	931439	2049563	3998924	605357	1939271	3313373	2446897	1689687	1622784	2182162	2376054	4987868	5252862	5577291	3471828	3371373	4321535	3385629	2113450	2547082	1693113
d12b02fb3f66972f7a3e14b344912983	1275867	2141543	3092661	1530131	1822508	1931634	2000620	2128934	1927736	3669528	3282668	3540905	3518813	4743065	2192368	4970272	2032768	3509921	2105152	3690437	3058006	1983257	2426603	2619826	4854605	3229174	3820790	2597921	2102391	1429527	3022442	1484101	2229048	3188340	3517415	2672063	2915002	3577314	4045714	4135241	3817080	3542334	2998397	4054759	4193173	4860016	3056954	3453255	4185751
d1ba0a51a5705a2b585e0ab9bb5958f3	1928637	1992566	4375885	2481559	2308510	2993393	2392899	2460259	2589496	13040471	5754323	5756338	6028735	7672605	8872241	13414909	3011038	4899635	8305780	6137358	6705315	12060346	3169750	4002511	6767572	6022954	8670254	7821110	8116827	3100179	6416877	10115323	8514962	6439197	9053519	7819714	7783355	5294425	8540951	6138915	5112786	4898972	6943655	9931881	7701746	11631273	9435044	4090026	5220431
d1da1e06db43eaaa818f3fba510e81ee	1206634	1508391	2215638	1588983	1568461	1726958	1412203	1515632	1703313	2668748	3147499	2347980	2263852	3045792	2038217	3450237	1702443	2405276	1837223	2326580	3758799	2144061	1850284	1989127	3843981	2358386	2718639	1367327	1703203	843938	2371455	2616705	2117595	1781720	1957518	1886162	1472527	3505768	2183401	3154720	2941603	3014752	3051000	2050159	2695611	3331022	2226670	1616417	2304514
d2c19747f04d292ed1ff465035cccb2f	1740718	1880833	1486324	0	1579507	1144909	0	1459237	1335029	3912141	3939201	0	4084776	3487548	3322808	3401982	2871285	2316191	3808411	2807942	2850953	2840881	2563099	2728985	3988356	3755276	3027241	5250535	7611189	4426367	6044885	4647581	3722509	7439460	8747657	4125980	5319127	4257004	5715373	5030500	3852099	4672866	5523362	4419232	3251848	6006761	7963177	3183852	6396203
d3e88c8eb1129fcf97cc3d10090d16a7	0	0	0	0	0	0	0	0	0	23836768	3514385	8483025	72935394	0	89064965	0	4230699	0	9549734	842382	2850953	7772223	5611519	4087413	0	7093299	455556	6863981	7478126	0	32130886	38039864	24586394	2375626	9665244	8173370	112603210	11984002	71795364	10615207	9315075	0	0	3735845	2652824	4532374	10680470	2547082	0
d47479f2fdf83c7972a3395eb120d753	0	0	2363347	2265771	2639875	1726958	2334057	2425011	1835665	7763629	5522606	5055731	6176378	6324086	5309642	6104266	3303248	3741540	4420819	4706645	5685980	6458985	4656044	2522795	2346092	4081821	4335127	5359921	7265226	3926894	10369302	7029954	5461166	6064098	8655899	10413187	7663149	0	13164624	0	7879293	5991820	7837914	10843063	10097844	0	6151649	3208344	7524945
d8bdae0d5a42bc64a05ac7ae0302a991	2245131	3510268	2649534	2275580	3335742	2347383	3030352	2749286	1956508	3881815	7106010	5737403	9080014	7137848	3819517	5766481	3938488	5968647	4497370	6244327	6705315	3912912	6430497	5918865	7435306	9052573	6510038	6727248	4417683	4891394	14089231	4042224	4547257	13722366	5933726	11513448	5529488	4578962	8926257	7758906	5778148	7499196	8784776	0	5434009	4423160	3736278	2889958	3386225
d96c7764144ccf3cf74c6dbc6caeb65a	0	0	1135514	0	651685	978609	0	451165	656006	35694498	56809461	24256149	23450550	27016869	20108129	7720811	24761658	5042170	15425021	9948136	14414038	5386954	26980788	11061486	22612714	10685301	4349822	23435983	8702303	61142423	93742209	10095796	32499513	45136894	9328795	15207183	16348051	9444109	61199447	19354634	23217650	12775012	27669414	5512650	4492685	10702956	9321824	3673676	6161049
d9e47bfc080ace0f76ca2dd15d5fbe4b	2492392	5670433	5816049	3325093	4672248	4368564	4128731	4102781	3780663	6732522	6603955	9070020	11097794	9253627	5652200	13559674	4992987	8534274	7176654	8691248	6593825	6083774	7871292	6622337	8608352	9487967	9772405	10145566	7265226	7182082	19715623	6190265	8514962	17035739	9879347	17957836	9075572	6367619	12201359	7588381	8684732	9835629	12256604	9157377	8086833	8464072	7170634	3575711	6866512
d9faaf505c308d876da453468c13412c	1354991	1601502	2751084	1785153	1999236	2245045	2647880	1621374	2324792	3335934	3108879	1022507	2091602	1511271	1798427	0	1054499	712674	2373080	1016207	1767910	4046916	1395297	2025513	2454373	1959274	1146237	4019941	3592694	1119509	3347936	4042224	3232119	4251120	2202207	3575849	3966806	1788657	5330067	1534729	0	2110326	2840586	2460191	1668712	3331022	1962489	955156	1363896
da6c219b3141248ace037e862c4bd1e0	2888010	3649934	3461934	3344710	2893922	2654398	4138538	3066512	2129141	54011811	31108104	44195044	61960635	26598364	45029191	23186560	21178904	18369178	26563187	15550648	18459525	32884543	17122715	22038071	22269824	28808588	14092836	93443121	44549407	21770147	53892470	44464461	51045189	56296085	42270148	90771556	33176927	29584388	55419856	22296197	22517268	26379081	63492363	27062099	14718892	20259166	18870089	6465669	13168654
dae1b12681d67b551f1dfb1224643818	3520999	5093148	6582291	4158819	4473429	4522071	5688039	4321314	4148947	13101124	11740364	15186129	14124466	15112707	8975008	24055151	6644611	15144328	11597472	16165721	17408336	12703564	10707384	11704314	13733660	17125508	14989252	9872100	7850702	7681555	23296055	8650749	12638700	16129250	12448589	20394129	10337738	9050605	13678365	12064673	10645800	8478990	9100397	14761145	13606417	11085204	8189618	7151422	13027561
db0689cd7cb15107a4d5c95a34b2c05a	1374772	1694612	2741852	1392812	1469052	2046765	2412513	1720066	1657277	15800198	14829934	21150756	21383555	16949482	9831402	24368809	8664675	10618846	9052152	10683549	9938519	14981629	12845828	10418659	21042637	26504627	12358786	8258654	7132163	10092806	21110597	9470911	12638700	13941174	19514005	15128593	10878666	7190401	14898501	12235198	12781964	14696916	8100931	11344213	13820355	22989512	24002753	4334937	10487892
db1df89e01b08362ba270afe89d54caf	1918746	3175070	3581948	2579645	3556652	2692775	2559617	2537803	2134895	10735643	7357038	5264020	5044452	6347337	6508594	7190005	3836850	3866258	5071502	4974068	8473225	6190977	3746068	4657468	5414058	3065901	4217564	3801169	3566082	2256242	3347936	3710254	3789381	3000791	4924380	3261489	2374074	8227822	6100679	6991542	5112786	4974341	6785845	5375973	8557495	6880471	4717522	2228697	7666038
dd83f68ff53592b324a5fa1d20f31e12	1612143	1946011	3665034	2049984	2043418	2213064	2883247	2227627	2307528	10947930	9867313	7952836	11565329	10230140	6559977	10567860	5310607	4578932	4803573	4733387	4666644	5065345	6566993	4778756	9402413	11882636	5966310	5469308	3672532	6131465	13112749	5370104	7623343	8877339	9451140	8644910	6250725	3541541	8476733	7076804	5953244	5426554	8942586	7107218	5605159	10320707	9057642	1959294	4467936
dd92fb02ace5322966ac8a57eed166e3	4302344	9031724	12832236	6404973	8471901	9184857	9042020	8304254	8740986	6338275	15312679	16473731	16585174	15693965	8169998	29990525	9592125	16801295	15558985	27838735	23253586	11631533	21293438	18350909	17830297	24255090	22542660	5660733	4816871	8921627	16088693	5643491	8158314	10940383	11439244	13989036	12651708	13701113	22540405	16967278	19645704	14546179	13098259	20456031	21864400	15726792	15096071	10384257	11663665
ddb494c3590e76ec02e393fb484ac025	0	0	0	0	0	0	0	0	0	0	0	0	0	0	0	0	0	0	0	0	0	0	0	0	0	163273	0	0	0	0	0	0	0	0	0	0	0	0	0	0	0	0	0	0	0	0	0	0	0
de31e7a679e87f7f45288b9e95b93bc5	6023281	9338989	13247668	6375547	9013131	10048336	9767735	8402947	8884847	23988401	20487708	15848866	29036358	18763007	13907837	14886688	13568728	9318216	17970341	13384522	15082977	19082147	19261158	13984532	16909907	31947055	17031905	29889766	20917463	13055199	50544534	23374598	25879242	36665912	26151213	42084994	27196665	16276779	39172783	25152498	21466696	21781584	33981828	23144017	19767814	32873364	29927960	13543618	22198587
de6e4c9596e6be606352e83883cf8cc9	1295648	1387347	2427970	1726302	1833554	2027576	2137918	1402841	1530680	5913702	3089570	3787065	4257025	4836066	3220041	6514434	0	3207034	3617033	4211912	3631382	4314924	3639904	2595568	5107261	3156609	3791399	2543228	5828148	0	0	3534505	3655638	3344631	4282070	3772324	3816549	3291129	0	0	0	0	0	7107218	4834985	6006761	3283395	3477746	0
de774b88e0de5938c629af20d0b6e6ed	722003	810062	2132551	1000471	817367	1950823	1559307	1170209	1766611	6884156	5503296	4979990	4773774	7137848	4727294	14934943	1829491	6485336	7023552	6658833	9396997	9407070	5080699	6294859	5576479	6458349	8053049	1886911	2794318	1481197	2882945	4471832	3588767	2250593	2844518	2514883	2794795	2754532	4045714	5627338	4937690	1959589	1841121	5375973	6503696	7317327	5510066	3624693	3245132
de7b3eb35f73e6e04fe93a4f2d1ab2c8	1374772	2467430	2704925	1677259	2728239	1938030	2275215	1889253	1979525	2335154	3070260	3862806	3494206	3859553	2671949	3305472	1816787	3100133	3463931	3877634	2548338	3698506	2441769	3286911	3158200	3156609	3291757	3418317	2634642	1877331	6091384	2284735	3076086	4907543	3333897	6837338	3365775	3040717	6807074	4092610	3957156	2977068	4050466	2687986	3422998	3112594	2830513	2791994	3433256
df252f7b826bfc58bec237fb742c76c5	0	0	0	0	0	0	0	0	0	12524917	1409616	12800278	2952850	7463352	6251675	49413189	0	11919477	8286643	7835494	2389067	15088833	2820926	5045590	20519279	6149944	33446606	5934199	11523234	1825661	1627469	12341475	9718647	0	5964312	3418669	4507735	2146388	3853061	4007347	2556393	0	0	12574309	11210319	8136431	3396616	1298032	3527318
df9ff502577e9eed4f09473211989b43	0	0	0	0	0	0	0	0	0	2517114	2413726	1306537	2731386	3045792	3545471	2050840	2159816	1781686	0	655186	0	0	1577292	788373	1191093	888930	911111	0	1197565	1153956	0	1015438	1225976	0	3058621	3772324	0	7405040	0	3197351	4307347	5991820	3682241	2369073	1668712	2348097	5359105	0	4514967
e02f24acc8d0edc56ab18e4db56dbab2	0	297954	0	0	0	0	0	289028	0	8248856	5677084	1723114	3198921	3115543	15603497	1447652	2096292	1015561	4975813	1123177	3679163	6780594	2578265	4499793	3392809	3301740	1072760	6125625	9899868	964500	4789408	7615784	5349714	4469928	5536105	8919975	12892121	6367619	8348298	6053652	4762595	14772285	8942586	2596868	3123486	20805235	10001147	2375644	8606656
e03e867bea2466f1424b2718f4003220	998935	1480458	3037270	1471280	1524279	1995596	1588728	1917451	1916227	5944029	3263358	3673453	5413558	5022069	5104108	5549333	2744237	3331752	4918400	4572933	4252539	5145748	4170723	4475536	3537184	4988893	4629034	3992595	3087056	2273465	3719929	4061751	3655638	4407411	4832622	3615144	3576136	3076490	5394285	4732080	5883205	3014752	4681707	5057059	5605159	6498223	5245885	3747149	4656060
e06985660a3be215f3f9caf756bb5a0d	0	0	0	0	0	0	0	0	0	0	0	5320826	959676	0	0	0	0	0	0	0	0	0	0	0	0	0	0	0	0	0	0	0	0	0	0	0	0	894329	0	0	0	0	0	0	0	0	0	0	0
e0b78c4883860e01dcfe2ae6fc6d4acc	1236306	3268181	2298724	1324152	3026468	1918842	2137918	2333369	1852928	4791615	6140520	6116109	6520877	5301072	3665366	3932788	4243404	4186961	4573921	4867099	4109195	5118947	4640877	5530743	7272884	7909663	4805378	7629684	5428960	3789108	9811313	4530415	4747871	12659586	7310105	12770890	6491138	5831022	10082175	4859974	5182824	7876040	10941517	5512650	5819097	6825865	5094924	3061397	5267461
e195a82d0ba314b801603cf15eb45e5c	1651704	2094988	2298724	2010750	2231192	1861277	2922475	1952698	1709067	0	3784723	3578776	3420385	3859553	4076435	5814736	3874964	3670272	4707885	3423014	4332175	7691821	3457909	4487664	5359917	4771196	3967743	5113803	6679750	3031286	6277380	3593088	3900833	8752306	4557346	6051437	5108766	3935046	6678638	6991542	6303434	5313501	6785845	6469391	5177285	6825865	0	3183852	6866512
e1d9dfd609363a096d1956e77c83ae2e	2195679	3165759	3074198	2981794	3832790	2072349	3304947	2312220	1657277	2941688	5561225	4866378	6004128	5301072	3819517	5018527	5666341	5950830	3750998	4118314	4507373	2090460	4337552	4548308	7272884	6476490	4584948	2242416	2102391	2617929	4138421	1366936	2273628	6814296	5077312	3772324	3516033	4865147	6999727	5968389	5813167	8026777	6680638	6651627	6460909	5788333	4830743	4530867	5502616
e25ea7cea74ff8a0df83e69ae8a09816	1058278	2383630	2483361	1118173	2120737	1650204	1627956	1649572	1300502	10129110	5715704	3806000	3863312	6882094	4401865	3812150	3049152	1835136	4420819	3275932	7326472	4395326	3002921	3335426	3302575	3247316	3717922	3254238	3273343	2290688	3347936	3046314	2764019	2813241	4098553	4479635	2824847	8478234	10274828	7375224	6443511	2788646	4313483	3781404	6888784	5187657	3585317	2277679	5126369
e2ca7038ca7f9f7e6589697e2f50127e	5133141	9506588	12176777	6159760	9278223	7649783	8159393	8219661	8050454	28598056	27960605	24275084	30217498	29086148	25195108	41740634	15461743	23607334	25816815	25164505	25913414	33661765	19776811	22329162	33819814	28155497	28979221	23490676	23871456	13451333	20180614	24624368	21153661	30820622	24683075	19804703	27376975	24003778	32686798	23916189	30641695	28527092	35139104	38406312	37267892	62415705	44420188	36442864	56625210
e2e296ca6a2720beb1cdc5f5040dae7c	2264912	2383630	3498862	2471751	2209101	2852678	2569424	2636495	2503179	6732522	4112990	7195423	7431339	7230849	5104108	11581216	2807761	5826112	5645634	7875608	6323064	7263008	4959369	5142621	5017027	7619400	8508605	5715426	4497521	3875224	8602336	5760657	6196752	6532972	6209001	10963318	5259024	4686281	9761087	5627338	5743129	4145284	4892121	8656227	8643070	7208113	5849727	3845114	6208080
e3c9465fe44e7dd16647dfeb26e182af	3491327	5549389	3166516	3825328	5025704	2430533	4207187	3856050	1893209	5246515	5503296	6456945	8095730	7626104	3956540	8661785	5793389	9068780	3023763	4760130	5303729	4261322	5414357	6937686	12019208	10177341	8582082	4949723	3752369	4409144	9346321	3690726	3432733	14785146	8992347	10491777	5018611	4722055	10531699	5755233	5743129	9081941	11151931	9612968	8899795	7426541	5094924	4261464	5878863
e4a92f90132ea2258c10b65145443f69	0	0	0	0	0	0	0	0	0	0	0	0	0	0	0	0	0	0	0	0	0	0	0	0	0	0	0	0	0	0	0	0	0	0	0	0	0	0	0	0	0	0	0	0	0	0	0	0	0
e59650e4f4fff2b7f29523c7ad3aa760	0	0	230796	0	0	172696	0	155088	155370	9461923	4055060	2480527	2386887	2348282	3733877	2340371	1804082	1336264	3846686	882496	2580192	10881112	3746068	3080721	5702807	2703073	3100718	9161090	12401448	1808438	3533932	5741129	4235190	5626483	12509762	9312926	10367790	9622975	9504216	8398376	6408492	15488289	19778897	5786004	5733522	44668458	27437109	8278016	23233267
e5a85f6af43f99de4f4b19fd5cf29a77	0	0	0	0	0	0	0	0	0	0	0	0	0	0	0	0	0	0	0	0	0	0	0	0	0	0	0	0	0	0	0	0	0	0	0	0	0	0	0	0	0	0	0	0	0	0	0	0	0
e61b0a4c47023505cbfb8d399106d4e4	0	0	0	0	0	0	549190	0	0	5125208	4730903	1704179	6914590	2348282	8615323	2292116	1613510	1033378	5549945	1417342	2293504	6914598	3776400	5518614	2057342	7619400	2042653	5113803	9394230	998947	2092460	7557201	6887757	2594434	2630414	3850914	21156301	4936693	8733604	5968389	8124427	6783192	9047793	5148177	2011011	9610817	9736966	2473608	5126369
e7c4df64a229b2bc257225649d957d80	1473676	2188098	2880329	1471280	1822508	2065953	2069269	1896303	1622751	3457241	2896471	3787065	4232418	3417797	2552054	4463594	2731532	4293862	2660146	2981767	3424329	3618104	2669263	3165623	5522339	3446871	3673836	2570575	2448354	2256242	3905925	2128514	2518824	4032313	3119794	3261489	2764744	3469995	4366802	6778385	3536927	3617702	5681173	4829263	4278748	6607437	4264640	2718520	4467936
e7e4a783e16c84655be4ba7314724a4c	2798996	1033527	840096	3560498	916777	812310	4383712	733143	840147	12494591	2606824	4127900	4872202	3650300	17419052	5090910	1384823	2316191	8420607	3931118	3010225	13346783	3078752	5130492	6208119	11447241	3541578	7875803	5428960	2256242	3998924	7518146	5260552	3469664	7493622	6955223	4988560	5222879	4366802	3495771	2836545	2637908	4734310	7836163	8771433	5078443	2226670	3379782	9970552
e8a21e0545ce7ecb6cd98a221ca4e53d	0	0	0	0	0	0	0	0	0	0	0	549124	0	0	1575765	0	0	0	0	0	0	0	0	0	0	1687153	0	104299696	2714480	147241288	196877238	0	19548747	1036835726	0	400220041	48082502	2003296	0	16796753	0	86033487	3840052	2961341	1112474	1146745	603843	0	0
e9100c4ffd560cd0bed804a5db05336c	0	0	0	0	0	0	0	0	0	0	7163939	1723114	565963	1441520	393941	675571	190572	0	0	0	0	0	0	0	0	0	0	32679113	19746511	0	0	605357	0	26632018	0	27545827	0	0	0	0	0	0	0	0	0	0	0	0	0
e99871da44a40c8501db7b4a09bbfd31	0	0	138477	0	0	0	0	0	0	0	270337	0	0	0	0	410168	0	391971	0	0	0	0	0	0	0	199556	0	0	0	0	0	0	0	0	0	0	0	0	0	0	0	0	0	0	0	0	0	0	0
e9b9727ec0979861d9df8f6cdf9df13b	0	0	0	0	0	0	0	0	0	0	0	0	0	0	0	0	0	0	0	0	0	0	0	0	0	0	0	0	0	0	0	0	0	0	0	0	0	0	0	0	0	0	0	0	0	0	0	0	0
ea081f8d96b7d3c64e50e690bc83ffee	1790171	1769101	2797243	2275580	3335742	2571248	1853516	2699940	2376581	12706877	6835673	6002497	7037626	8114361	5241131	8637657	3786031	5808295	7004414	6685575	7390181	9862683	4929037	5203265	6893900	5297297	6774554	9352516	7531351	4133572	9392821	6658929	7110662	7908334	7493622	12338644	7152272	6260300	11880270	9847842	9174999	6745508	9468621	10934181	9199307	14197798	8038658	2816485	6725419
ea651d8be7f1397d96fe53a4c924b627	8525564	22625866	19986900	10210684	19793542	11698540	13494381	15727327	11365008	41031993	32865296	36317950	49730915	39897546	30932947	34116333	26438692	28400068	37586527	30111831	30946382	32294926	30969516	29933934	37375045	38967788	31374563	46817273	34889051	22459076	41802701	31048965	26926894	53170261	36305836	44678467	41080488	27437999	57025298	35170866	37820606	38325036	53708122	40000880	38679878	49473866	45061771	22801281	31510707
ec51df0f7cdebb896fb597a254fcc816	1295648	2309142	1144746	1667451	2661966	1144909	1029731	1903352	995517	10523357	8612175	3446229	10310368	4859316	6748384	2219733	4141765	3919708	9989902	2714344	4093268	11068717	5186863	9424095	5522339	3972973	4423299	11048001	11603071	2015116	8602336	8221141	7846247	9815086	5413760	6719453	8805108	8728646	9696869	6522597	6653625	9157309	13571690	6241595	7145508	9883852	9019902	4481884	7995254
ec686e48dd9e2946f096f373d7bfeb2b	0	0	0	0	0	0	0	0	0	0	0	0	0	0	0	0	0	0	0	0	0	0	0	0	0	0	0	0	0	0	0	2831509	0	0	1376380	0	0	0	0	0	0	0	0	0	0	0	0	0	0
ed1691ffb3218dbf857b85795cad8c55	0	0	0	0	0	0	0	0	0	0	0	0	0	0	0	0	0	0	0	0	0	0	0	0	0	0	0	0	0	0	0	0	0	0	0	0	0	0	0	15773600	0	0	0	0	13863142	0	12378778	5828899	9876490
ed9d95d6671ad1b550b6554c24cbdfec	0	0	0	0	0	0	0	0	0	4852268	3437146	10338686	14026037	13182930	5583688	24127534	1981949	12418349	6602521	14882090	8951038	11015116	9721577	8429532	13065926	16581266	15106815	4676258	8276503	3513536	12275765	7283814	6887757	4438670	12693279	7387469	12771915	5544837	4431020	8739427	6023282	5614976	6891052	25148617	11381469	8354858	4340120	3428764	5032307
edc90a5fccc157434762da6d91691481	0	0	0	0	0	0	0	0	0	0	0	0	0	0	0	0	0	0	0	0	0	0	0	0	0	0	0	9133744	12454673	0	0	0	0	1844236	0	1532507	1322269	0	0	0	0	0	0	0	0	0	0	0	0
edfe307a8994761d6070a41ddaeb58ba	2076994	3156448	3046502	2687538	2838694	2251441	3089193	2664693	2100369	42245060	25450329	23858507	49337201	20297528	29973786	19398537	11154816	13986232	20362558	10656807	13697318	25621535	11116873	12492687	13408816	16998518	10668821	52915551	29779442	16362057	37757279	32005820	37113641	31289495	33981284	58431733	18932485	20927288	47713735	16967278	15338357	13415647	42556190	17950281	10183419	14580047	16492457	4702305	11945850
ee103e969c8674306e429ccb62d271c0	9860774	17420986	19580700	12682435	15971797	13949981	14818321	14973036	13919977	28658709	30837766	40161820	40823151	39362788	25726073	37904356	21382181	32800832	31787791	37011344	32953199	29936458	28118258	30855725	37645748	39348758	34872055	32843192	27198025	26695987	62587804	26030359	27283542	58171579	38202181	56231210	35551000	29405522	57410604	32911404	36384824	34631965	46238432	32848103	35855905	39316980	30003441	22580861	30946336
ee78e7493d986241f8ba2373f03345b8	3135271	4478618	3425007	3766477	5047795	2328195	2608652	2643544	2232721	7581669	6198449	5680597	7160661	5161571	6320187	3763895	5336017	4953086	5282017	3810778	4873697	8951457	5202029	5203265	6929994	5424287	4408604	10090873	10299056	7888234	11252785	8689805	9785519	8564757	11255727	11945694	12862069	6117207	9118910	8099957	6618606	9119625	11046724	7471691	8001258	10702956	8151878	4971708	7195729
eeb365c9de2b9c6655d2c84f755c5479	0	0	0	0	0	0	0	0	0	0	0	0	0	0	0	0	0	0	0	0	0	0	0	0	0	0	0	0	0	0	0	0	0	0	10460485	0	0	0	0	0	0	0	0	0	0	0	1736048	0	0
eee7b035c4f1b0551e4e7afec5eb4206	1552800	3184381	2704925	1588983	2860785	1586243	1794674	2657643	1461626	128797395	114603722	167388257	259900010	143059206	77452264	66157698	107876469	75881989	38658241	29122365	37492426	47115751	42556543	45531600	54537607	62714918	23674202	114527301	69032951	65827138	191297345	90432552	117938905	173483216	121824891	148338798	102866504	96802120	207808405	92467403	104531953	101597145	195579624	76812624	48478210	34129323	55440320	14033442	20975784
f01fe2305a293a9ce44ca6702c978bb5	9247567	20475012	20485419	10887473	17153666	11852047	13396312	14500722	12147611	50675876	34892826	35712020	48426739	39851045	36328229	37952611	25663699	28025914	38332899	29443273	34721108	45427302	27511607	30661663	40388870	34650128	29581730	47473590	40451074	21305120	40454227	37805532	35820794	45980867	33186042	39648701	44386160	29047791	50667748	43739767	33653336	30562049	49605053	41686566	36968379	56845800	47099741	23217631	34943963
f06d35f744b35d930eede9b7ecaa5635	2917681	3184381	5188285	4060733	3976381	4649994	3667804	3101759	4396388	10796297	8438387	9278308	11737579	11183403	7056686	17395952	5424950	9532018	7999577	10081847	10846365	9380269	8917765	7762446	7742102	10050351	11197853	6645209	5562023	5907564	11206286	8143030	8938481	10002636	9634657	13792561	8023768	7512360	13742583	10018368	9280056	7310774	8206138	12437631	12665093	9829245	9812446	4971708	8747748
f097d74dd36e8ce2d19838b76e56c993	0	512108	286187	304065	0	319807	0	352473	281967	2153194	2799922	4071094	6594698	4859316	3357064	3932788	3201610	2244924	2889799	2420178	2197942	2492471	3609571	2716856	3789840	6149944	2263083	3527703	2235454	1808438	4277918	1972293	1426590	4876285	3486828	2475588	4657992	3684634	8476733	0	3957156	3806125	6417621	3371373	4193173	7590361	6264869	2914449	5220431
f13c088e0472ec2144040899e2133649	2749544	5437657	5188285	3933222	6351164	3952814	4521010	4236721	3631048	13343738	13632726	10111463	13533896	10927649	9026392	8951315	7292556	8926245	10181279	11164911	10113717	10398698	10980377	11667927	12831317	8871158	7773838	6836635	8569241	5235858	8695334	8162558	4703290	9408729	8808830	5304831	8234129	8299369	11430747	15347287	13797517	10287841	10783707	11298654	12793455	19931524	13435503	8522928	13121623
f16fdccc5e44d7029d0f6b7689be87f4	0	0	0	0	0	0	0	0	0	43579434	15949903	22798129	51404196	6417088	19371630	14404138	5310607	4151327	11884538	2928282	4332175	27470788	5035200	9302807	4168824	11592373	3130109	84582842	34143900	6131465	18320650	32044875	50510217	9314955	20401005	24402223	44806882	13164516	18751562	7204699	3852099	14809970	60230949	19271495	5690734	6498223	9019902	1567435	8888841
f2af4ca78487a2c79cc3f453b829082e	1265977	1694612	1495556	2442325	1701007	1528677	2030041	1642522	914955	8339836	4808143	8104318	10162725	4812816	9745763	3715640	2883990	2886331	12248155	3436386	3456184	6298181	4201056	3687162	4710230	4843761	3086023	23381290	27969789	2359581	4277918	10915957	7288985	5626483	5016139	7662534	18692073	4400096	8219863	7332593	3782061	6142557	12467017	5649327	6845996	8081824	5736507	2449117	6019956
f3060fddb82e19e80695dccfe6b05b7e	0	0	295418	0	0	0	0	0	0	6125989	2799922	9543403	910462	30922923	1832683	19519175	1537281	30644992	5913563	0	0	0	1425629	0	631640	598667	499642	0	0	0	0	1269297	1404300	0	4954967	0	0	0	2376054	1619991	4937690	0	6259810	3690286	0	0	2755033	1224559	3668411
f324b768f0f330cf4fe7fc26f6b281b4	1345101	996283	2944952	1490897	1038277	2775925	2363478	1600226	2670058	4488348	2201318	3389423	3691062	4161807	3151530	9506248	1232366	3901891	4650472	4358995	5144458	6619790	3169750	3699291	3158200	2993336	5554841	1558753	2155616	1016170	1906464	2792454	2563405	1031522	1896345	1768277	2253867	2074842	2632925	2685775	2941603	1205901	999466	3918082	4193173	3549450	3245655	1738873	2868885
f330516fc9672dca3f8b768170b987a5	316494	633152	295418	402150	762140	275034	598225	422967	109334	1819601	12512757	11171841	14173680	8207362	5086980	5911246	8347055	5861746	5741323	4024716	4220685	2144061	25691655	7410711	12073349	20263976	7244805	3226891	3459631	6269251	18320650	1835599	4279771	11971905	6178415	9077156	32515792	11518951	23375235	7929432	10050476	13943228	11835776	10433031	13392480	5023836	7812217	13592600	12228035
f397dc49babd5d758fcdd7e96ce20640	1859404	1350103	2031001	2697347	1336506	1413547	2726336	1008072	1686049	15193665	3707483	3673453	5782664	3138793	12794525	3305472	1575395	1692601	5894425	1912075	2643901	10371897	2487268	3396070	4186871	5188449	2983155	12333289	15621566	4374697	4231419	9920047	6776305	4594961	6576036	9745171	10728408	4364323	5073197	4049978	4237309	5878767	6575431	7016100	10354569	7535754	6717752	2596064	9876490
f399a1ddf1a33f33349b40e36dda5fc3	1117620	2132232	1532483	1991132	2087600	1208870	1971200	1416940	1041553	0	3746103	3048587	4158597	3696801	1884067	3257217	3328658	4097877	2468769	3730551	3328767	1715249	4716709	3735677	5396011	4662347	2953764	1777525	1916104	2204572	4882407	1601267	1916981	5814032	2997449	2554178	2404125	3398448	6293332	4945237	5603053	6104873	6417621	3143577	4193173	4040912	3358876	3477746	4279812
f4cd8f8189ed18cb16e6006e25eb4df2	1889075	4515862	2963416	2491368	4086836	2174688	3275526	3038314	1818401	4094101	8071501	7971771	7554374	6672841	3888028	4342956	5475769	4828368	4899262	6752431	4443665	2840881	6718656	7107490	7651868	9705664	6025092	10419031	6333787	7595439	17390668	2772926	4034576	18317327	7218347	15050003	6791653	5831022	15925984	6821016	5988263	9534153	16675293	6013800	5391222	7699575	5736507	3477746	6725419
f4d243b394324a8d06d94091e98f0aa3	4381467	5893899	6923868	4276521	5346023	5168081	6482403	4835924	4868252	10189763	12300349	12781343	14567393	16065970	10071192	18988369	9363439	17032914	10755412	12194489	13315067	11497530	11147206	13402349	19219905	12989263	14416134	7629684	9074879	7199305	13903234	7381452	8381219	14003690	13794383	9902352	12471399	13236062	12843536	17606748	15618510	16392714	16307069	18132517	16986628	21569732	11774935	14131406	19000486
f6038fdd18feda92feab431266103a51	0	0	0	0	0	0	0	0	0	5913702	13594106	21245433	26354186	17553990	5515177	5814736	8753608	8837161	2832386	3516613	3583601	0	4656044	3311169	5937417	5551277	2145520	9024358	5615248	6630939	22366073	4647581	8091443	16910706	10582830	16346739	15145988	9301017	17146120	8654164	10400667	9647207	23724156	6697186	3979235	0	5698767	0	0
f79160d68727d1a683b29d0d98517f01	642879	847306	646228	647363	972004	492503	715908	740192	673269	15769872	15254750	20696308	29454678	28807144	63150486	12956486	40833232	18369178	5224604	5361831	6514190	5065345	8189784	7859477	7832337	6911884	7465236	4922377	4550746	7853787	10229805	6639401	8202895	8345949	8105347	7623239	11629955	17528839	19907480	39306107	18455055	20198839	18095587	15854563	22891300	333102190	29588299	4971708	11334448
f833625d4eea5b0cc77259469106a750	0	0	0	0	1181869	0	0	0	0	10068457	1930981	5301890	114988898	2115779	30864436	0	3747916	1193729	7884750	0	2070525	14820825	4989702	7240907	0	3809700	661291	63088463	94687448	861161	19250632	17535831	20484947	6564230	8411209	5422716	77412829	24218416	32301492	5158394	3081679	6896245	19463276	3189136	4107598	30361446	25625580	11486360	20975784
f886567764e968feff7075128c55c469	0	232776	138477	0	154637	0	0	0	0	0	0	0	0	0	0	0	0	0	1626708	334279	270761	402012	652149	327478	0	780081	0	72769138	36139841	0	0	722523	334357	1687945	1101104	825196	631083	0	0	0	0	0	0	0	0	0	0	0	2633731
f8978cd563c448964e76767a425f32fa	1275867	2728139	1984842	2089218	2805558	1483904	1843709	1875154	1122115	6580889	5561225	5585920	7160661	5789329	4915701	3426110	4637253	3492104	4478232	3864262	4125123	3805709	4201056	4099542	7363118	7474269	4144087	9489249	7132163	3651322	13670739	4452304	5661781	12096938	5841967	12024284	5379230	10266891	11816053	9805211	8369560	9647207	10362879	11572009	6332546	8627893	9208603	4555358	4656060
f8d2648d18eef0369da653c2969d6d0a	0	0	0	0	0	0	0	0	0	4185081	1486855	0	0	325504	5395282	0	1651624	391971	3406518	307536	605230	1822452	1182969	3553745	830156	435394	0	5742773	1916104	1377857	464991	644412	512681	2938274	2355138	0	10097326	500824	21769793	1108415	1926049	2110326	3471828	0	0	14689261	9548265	612279	4938245
f8ef1a94f9c67e08880d4b290e3f253c	0	0	0	0	0	0	0	0	0	0	0	2404786	0	0	0	0	0	0	0	0	0	0	0	0	0	0	0	0	0	0	0	0	0	0	2385725	0	0	0	0	0	0	0	0	0	0	0	0	930665	32169139
f9e087d8323b2a0d25a1f700b81a0f2a	0	0	0	0	0	0	0	0	0	1728621	1004110	435512	0	325504	0	0	0	3224851	0	0	0	0	0	0	0	0	0	1941604	479026	0	117270759	0	0	20192821	0	0	0	0	0	0	0	0	1104672	0	0	0	0	0	940618
fa3e1042a25e4e143e8ee6f3bd1112b0	6646379	12113684	13829273	8886532	10338591	8129494	10669976	9643650	8648915	19924626	23886235	26982836	27313862	36502999	20861755	31486432	18256800	29932318	24955617	28039302	29608505	22914657	21293438	26525735	40370823	29860791	28920440	14903863	15967529	14811967	22645067	14919125	15046071	28101155	22480867	18154311	21006043	25470476	32879451	24598290	28540550	29016989	43871277	32711426	34101618	47344196	24833037	30246597	39647053
fa7b75cbc104ec1df8e14dbe8a30b12f	0	0	0	0	0	0	0	0	0	25292448	0	0	0	0	0	0	0	0	0	0	0	7316610	0	0	0	0	0	0	0	0	0	0	0	0	0	0	0	0	0	0	0	0	0	97860923	0	0	0	0	0
fb066f1bcc77b1aad6fa7aa2ccb37ecf	2037432	2532607	4320494	2226537	2485238	2526475	2020234	2608297	2451389	13131451	7125320	8047512	10138118	9811634	9625867	9409738	4586433	6218083	11865401	7033225	8170609	10747108	4868371	7459226	7038275	8689744	7230110	8860278	8409565	3823554	7300361	7986809	6910047	5907807	8564140	6994518	9736707	6618031	13935236	9165741	8019369	6180242	6943655	9567409	10268994	16272861	12491999	4310446	9171027
fbc63dd1eb9e3275b71e5b78836a6a47	0	828684	553909	0	497048	543672	0	0	702041	10493030	5657774	4411930	9522941	17484239	8495427	13535546	9045819	7892867	4325130	2794570	3265058	6030173	3124251	2571310	2201717	2249537	1778137	2023644	1410465	2927947	3673430	2382373	3432733	1875494	2049276	3615144	3696342	4686281	5458503	13514139	12046563	6180242	4734310	9521850	14975617	8027217	12001376	2326661	3433256
fc3c7813e0ace6d5a67124b37442a028	1434115	2486052	2760316	1804770	2109691	2033972	2049655	2396814	1714821	31054517	23017293	20544826	23573585	27970132	16237228	50571311	13200289	27402324	10659723	11111426	11610866	16509273	9039095	7568385	9655069	8780451	9213982	5524001	4843484	9059412	11717776	8260196	17297409	5688999	10399313	12338644	8624799	10803489	14448977	31163518	23532822	13943228	9153000	16036799	9712757	18784779	22644106	6171775	11475541
fcc2df9c3dc370d591aa7686f92fa9f2	474741	567974	895487	578704	574366	562860	843399	641500	794112	6156315	8110120	15886736	10704081	16507726	7262220	6900475	4294223	12044195	1664984	2741086	7278691	2304866	3169750	3881223	5161402	1777860	2218997	2488535	1649978	7457653	11392282	2519067	4168319	2813241	3456242	2750653	2915002	6403392	7128162	8099957	7178911	5954135	4576500	3735845	3080698	3440236	4566561	1591926	4609029
fd3589d6d61439385dea215a0edb89cc	2709982	6089431	4763621	2981794	6461619	3313200	3442244	3997039	2716093	6702195	9925242	6968199	6668519	8323614	4299097	5814736	5170854	5362874	6009251	5602512	9285507	5762165	5035200	5712675	7038275	5841540	3953048	5223189	3991882	3685769	6649373	3319701	4212900	7095620	6514864	4833291	5138817	8871739	14898501	10615207	8089407	8139831	9521224	6924982	13306905	6771258	5962948	4898234	7054636
fdb0c85819b9b070b50058485b0e1065	1839623	3147137	3840439	2128452	3755471	2462514	2922475	2840929	2278756	2790054	4788833	4563413	6028735	4231558	2295136	3450237	2401207	2476543	4038064	5134522	4411811	3376897	5914844	4402763	4800464	4372084	3600360	4430139	1676591	3754661	8648835	2480012	2429662	6532972	3303311	5422716	4447631	3183810	8412516	5712601	4692557	4182969	6312414	5421532	0	3822484	5245885	3428764	2915916
fdb9801dbda97a39372ce780267b6aae	0	0	0	0	0	0	0	0	0	0	0	0	344499	1023014	0	0	698764	0	8592847	0	0	0	0	0	0	0	0	169575883	2714480	0	0	0	0	122938647	0	0	0	0	18751562	0	0	0	0	0	898537	0	0	0	0
fdd30886423733a893f3b0c96839615f	0	0	0	0	0	0	0	0	0	2456461	1023420	0	1820924	1488020	1764171	1399397	0	0	0	0	0	1554445	0	0	0	616809	0	2050990	1596753	0	0	2226152	2786309	0	0	0	0	0	0	0	0	0	0	0	0	0	0	0	0
fe32904c986a633f0c7f6bb09837da43	0	1061460	1754047	0	1016186	1029779	1706412	740192	984008	6277622	5522606	5396567	8563265	5975332	5635072	4753124	3138086	3705906	5970976	4639789	5765615	7986629	5217196	5627774	5468198	6748611	5187457	7903150	6599912	2015116	5486895	8338307	5349714	6845554	6667795	7662534	7542943	4865147	9568434	10018368	10190552	7046983	8153535	5375973	5348435	16327468	16152796	5853390	8747748
fe910862a51002230ca7d108ec8be416	0	0	0	0	0	0	0	0	0	0	0	0	0	0	0	0	0	0	306204	0	0	0	0	0	0	0	0	2488535	745151	0	0	0	0	0	0	0	0	0	0	0	0	0	0	0	0	0	0	0	1410927
ff1f64d42e6a975a3561fcef09f6b745	425289	661085	673923	529661	828413	498899	411892	507561	408565	4882595	1351687	1401214	2534530	1534521	1815555	1133994	3354068	1532250	3846686	1350486	1353805	3993314	2714762	1601005	1822733	3573861	1160932	4238713	4976547	1033393	2185458	3807892	2942343	7970850	6881898	5658487	3485981	5330198	6807074	3623665	4762595	10024051	7417086	3599168	3808085	6115975	5321365	9551557	9171027
ff4a7256c74e805c012762bdf1ed241c	3372642	3035404	3978916	4305947	3192150	2986997	5482092	3080610	2808164	24321994	7897712	10812070	14419751	9997637	20519198	8372254	5780685	7091109	13185905	8316856	10336697	16187664	7370805	8890427	13462957	9705664	6715773	20427864	13865138	6630939	13066250	15836925	13664061	12972168	11316899	17564885	11569852	12806784	14641631	11126783	9945419	9044256	15623224	13758845	13221330	12068129	8604760	5412549	13168654
ff77593c93d42c1dda6ed94a9d2438cb	1335210	2672273	3388080	1765536	2728239	2117122	2589038	2495506	2480161	5822722	5483986	6021433	9006192	6928595	7056686	5597588	3836850	4935269	6947001	5990275	5924886	5842567	5520521	6125055	7742102	7728249	6554124	11540239	7212001	4546929	12182767	5213883	5750943	10627801	7065415	13910446	8564696	9980706	10660134	12448355	4902671	6255611	11414948	9521850	5861884	9938459	8151878	4285955	4750121
ffaa0042e19c923766a57800e482ca7c	4332015	5847343	8530206	6091100	5644252	6300198	6943330	6288111	6001875	20713120	10929352	14239363	16585174	19576768	10790563	27095220	6835183	17585237	10965927	14948946	16293438	16696879	11420199	11680056	12127489	18395408	19691763	10911269	7877314	8801064	18646144	11052650	13106800	15972959	13641451	20394129	12050677	12985650	23118364	15901494	12361735	8667412	13571690	19772645	24431649	18074889	12567479	9698504	19752980
ffd96530e736a47960b415dcd4ca2a8c	1236306	2765384	3941989	1873430	2849740	3255635	1971200	2840929	3280028	12070017	8805273	8350478	11663757	7695855	10841947	6538562	5653637	4097877	12075916	5990275	6976076	15598047	10388892	7374324	8427883	11882636	9302154	13071645	13146599	5649215	9950810	13083526	12549538	9940119	13182658	9941647	10938769	7297721	12843536	8355745	7529102	7348458	11257138	7562809	8643070	21351304	18756868	3404273	7571976
[truncated: 32 more columns]

## Sheet: Supplemental Figure 5B
ASV_ID	BS-PK-1	BS-PK-2	BS-PK-3	BS-PK-4	BS-PK-5	BS-PK-6	BS-PK-7	BS-PK-8	BS-PK-9	RS-1PK-1	RS-1PK-2	RS-1PK-3	RS-1PK-4	RS-1PK-5	RS-1PK-6	RS-1PK-7	RS-1PK-8	RS-1PK-9	RS-2PK-1	RS-2PK-2	RS-2PK-3	RS-2PK-4	RS-2PK-5	RS-2PK-6	RS-2PK-7	RS-2PK-8	RS-2PK-9	RS-3PK-1	RS-3PK-2	RS-3PK-3	RS-3PK-4	RS-3PK-5	RS-3PK-6	RS-3PK-7	RS-3PK-8	RS-3PK-9	RS-4PK-1	RS-4PK-2	RS-4PK-3	RS-4PK-4	RS-4PK-5	RS-4PK-6	RS-4PK-7	RS-4PK-8	RS-4PK-9	RS-5PK-1	RS-5PK-2	RS-5PK-3	RS-5PK-4
00501fd37c98e3b40b811319ecd210ce	0	0	0	0	0	0	0	0	0	0	0	0	0	0	0	0	0	0	0	0	0	0	0	0	0	0	0	0	0	0	0	0	0	0	0	0	0	0	0	0	0	95541872	0	0	0	0	0	0	0
010f600a8bf90bb19a5eaedd07a9abed	0	0	0	0	0	0	0	0	0	0	7564822	0	0	2648133	3732302	15902085	0	3000488	0	0	0	0	0	0	0	789105	0	2500675	2384559	0	4641763	6814198	0	4408227	4154107	2254786	13981861	5923442	2441279	0	1997323	0	3109863	0	1512665	0	19488856	8774913	2512436
011abf28edb262b07e110b94ab02c696	0	0	0	0	0	0	0	0	0	0	0	0	0	0	0	0	1524110	1591168	0	0	0	0	0	0	398412	0	1322643	0	1204571	0	0	824648	0	0	0	0	0	762321	1371129	0	1256049	0	0	0	0	0	0	0	1934576
016b1ff66bb22f3fd9d75bc104fd7bfe	1729650	1237639	4419434	721736	1395001	2189197	1270854	1830063	3897136	2341873	2159858	1725528	1516253	2961986	3883320	4277460	2951451	4409809	2334352	2660857	2600021	1357888	6443113	1911827	2458772	3572298	2666281	1516997	1536443	1425479	3857821	3862826	3711607	3896410	3076473	4798647	3556080	1524642	1421292	3373343	0	5742010	2119832	4766565	1619757	4122496	0	0	0
01ee3642fd03a9b9a7c891f4cee69efb	0	0	0	0	0	0	0	0	0	0	0	0	0	294237	0	0	0	0	0	0	404148	0	0	0	0	0	0	0	0	0	0	0	0	0	0	33070196	0	556288	0	0	0	0	0	0	0	0	0	0	0
036ab3b63eed4e791773bd77fb9d739f	5549922	3531118	5909828	2265450	3374672	4776431	3161117	3037329	3514595	9142928	6458294	10742804	5696195	9905979	13073846	12832379	10015578	8016457	11623794	10243008	9066396	9663112	16725385	8320903	8434953	10727558	8796628	6897596	7006179	7238602	11779762	14040721	14557502	10682108	7230580	9578023	6788880	5243534	5267143	4259561	6177288	9972965	9224762	6833991	6238071	11165092	17989713	9911233	5552484
03dd3e095a7603d5be03b1618c90add6	0	0	0	0	0	0	0	0	0	8549440	3032313	10381000	4384841	8846726	9924041	6692966	6217400	6364673	9992946	8176323	9632204	9063115	12619153	7043050	5589152	11623298	7536968	3282877	4449538	3690069	4909953	5251707	8423348	8601821	5527222	5704416	0	1421626	4063224	0	3356327	5353453	5742181	0	3185967	0	0	0	0
03e649f99ca5313b611e9f2175d930d4	0	0	0	0	0	0	0	0	0	1283218	936293	0	0	0	0	1962599	1717647	2076096	959323	749173	1589650	0	2270112	1178795	1673331	2015416	1469604	0	823533	889661	0	0	1889141	1584981	903822	1907896	0	0	1320966	0	1441367	0	1327807	0	1673302	6470028	6933535	4734665	3241042
0426c05b2048b8bda5b908e146d1f96e	5895852	6663675	5847729	3147572	7169895	5174467	4763034	6754943	4112315	11340439	6351897	19620925	9220459	12436417	14389860	13788517	17587742	10622942	12822948	11250516	12232225	14336774	22567586	10519999	10700210	13158853	11840808	8971616	11357384	10615268	14502930	16254250	15957689	12910987	9802998	12449503	7637490	5130216	7925796	8147482	7927520	17398723	8933576	8240990	6894005	17348836	17146446	10416264	6482085
05504b680d1457fc0faa80b0935ca49a	0	0	1045346	374234	0	0	0	1063544	0	0	134411247	19036472	9896626	49627974	78572517	270033515	59222550	44689093	6523395	2131269	4957554	10578897	28242866	2803352	2048976	9991771	3023185	19780220	18879808	4579730	43838870	54036159	10890345	39806126	15695225	19580023	142202796	47521455	14898489	21326392	25429836	10016138	24587718	13352126	9062605	20841506	350612017	149426038	33013409
05bbcfb48b4c6c3c95cce9102baf05ac	0	0	662398	0	0	0	0	594052	0	0	1340601	1753359	0	0	1402310	0	0	0	1135199	800840	525393	1263152	0	564633	0	0	1721536	639983	1782274	1051417	0	2061621	0	2839757	0	1888624	0	1009561	0	0	947184	0	0	0	977208	4466037	0	8017367	3567659
05e5afa1582da4cf7a41ea3efdb89b62	7159249	4565981	10494862	3441613	5231254	7081722	4784393	5183580	8081177	24092417	24130825	45142042	16248498	35955761	43859947	78529128	52811612	39612509	28459909	23224373	21877901	17431496	62595005	19980073	16983737	43027531	16207630	20645383	26648062	12859639	89740746	96331932	70787241	51974153	39994145	46155664	20568691	11208182	13895224	11377887	17214043	34538408	25344801	15448266	14738446	52676333	39539891	13762094	13617403
061d97d6cd886f13782632d5468fb1c0	0	0	0	0	0	0	0	0	0	0	1298043	0	0	0	0	0	0	0	0	0	229017	599997	0	158493	0	0	0	0	0	535818	0	0	1333512	0	0	0	0	0	2023252	0	0	0	0	0	0	0	0	0	0
062dbe01ed6130480b0efea2bf6daad0	2000378	2174609	1531794	1463521	2143788	1816039	1591238	2462440	2115930	4074217	2117299	5900193	0	4550866	5285631	3874875	4935212	3303568	4524806	4159204	3704694	3836824	6509881	3268926	3938588	2932484	4597760	2927330	3367882	2911616	5033734	4795980	5222920	3912921	2833136	3815792	0	1895501	4347483	4431087	2635643	8677775	3377754	4220995	2436328	9218358	8245285	6249758	3668157
0671ced20b0d6f0852f0dfb495a945da	0	0	0	0	0	0	0	0	0	0	7862733	0	0	2412743	0	111037821	2032146	10168322	1662826	0	0	0	0	0	0	0	0	1789583	2999136	0	0	28363558	0	0	26888719	2620948	20609101	8210405	0	0	0	0	931794	0	0	0	0	0	3416913
06791a4eb2e0d370ac3bba9187b828b2	6226742	3796826	11002010	2633001	3405444	6551008	4410613	3976314	7196551	2534355	1702351	2699617	1680173	1804654	3559710	3019383	2588567	4834120	1630849	2363771	2855982	1736834	3405168	2228813	2037593	4137468	1805513	1208857	1327486	1860199	2723167	2191828	4245012	2311430	2728849	2736578	1737630	1215593	1755714	1858198	2347370	3885571	2550786	1636712	1405574	2920101	3091982	0	1733581
06b8e52118c9a284ec35c3c9f2af7cc4	616658	629308	1562844	0	738530	605346	576690	0	1733389	8966485	159276211	296846500	36103220	77521641	93803763	236417714	1141364652	178953376	22128379	5605883	15950391	36599826	16391545	14115818	4450832	14865026	19419764	44905485	91080323	49911979	74391984	188410414	161288228	72628431	85306937	117210334	161801646	127616689	42371236	67867097	136229795	46195121	55383514	61218779	35099187	194158092	174181651	805082492	105472064
09b8576b2a9322f3138762c7d3dd7c48	27749609	20879048	31122336	13900108	19612074	23003158	18582242	18856352	20800663	39667475	28014313	42191946	27722847	45665582	50634184	49870148	47489324	33550917	52379024	43619970	40872876	38968236	75815070	43169637	41537304	54149641	40435098	27945931	29856154	27862551	46541408	47070052	50051135	43586965	33041664	42628947	29135611	20922626	19814489	24499622	25409245	46195121	34220140	28197393	24898737	50672342	52188908	37056647	21958691
0a994174323a354ef88c254ec77b7969	12664049	8439722	14417497	5854084	8123830	10547951	7710562	8297561	8989712	17483844	12352684	19760080	13113542	18321157	25068991	27023481	28667778	17154308	23999058	18057660	20126591	18836752	32449251	18751749	20091351	26232398	21855107	12337453	14528602	14264898	22858103	21354048	24536613	21727441	18145974	21565006	11153160	9127251	10116258	11492238	12828168	21586505	17517730	12691698	14510877	23017267	23424106	17297311	12863672
0b08043b57cdc8dcab9883bde799e30c	3985716	3006695	2049293	1904582	3261841	3275504	3428103	2146251	3526549	3801533	2500328	7987525	5675705	7885552	5328779	8278143	6362553	4591657	4748648	3242112	3098471	3757877	7778473	2714199	2720585	4116141	4576766	2453269	2913095	1870309	4146641	5295110	6556432	3747819	3215522	6012763	0	1782183	4966163	0	3109235	0	3284574	0	2878080	13569881	0	0	0
0b301276b710534fb8bbf1cc364bae47	0	0	0	0	0	0	0	0	0	0	0	0	0	0	0	0	0	0	0	0	0	0	0	0	0	0	0	0	0	0	0	0	0	0	0	0	0	0	0	0	0	0	0	0	0	0	0	3408959	0
0b8ec6dd592c25e40d755d53b6bd5429	0	0	0	0	0	0	0	0	0	0	0	0	0	0	0	0	0	0	0	0	0	0	0	0	0	0	0	0	0	0	0	0	0	0	0	0	0	0	0	0	0	0	0	0	0	0	0	0	0
0c72692f99d97632ee0d3a9c5442d325	0	0	0	0	0	0	0	0	0	0	0	0	0	0	0	0	0	0	0	0	0	0	0	0	0	0	0	0	0	0	0	0	0	0	0	0	0	0	0	0	0	0	0	0	0	0	0	14709027	0
0cd946e1176b68aff82c7da81ddd64ad	1308518	356608	6282427	581399	1097538	2446262	886394	967729	4721990	7410584	9894915	14555665	5696195	14299918	14864488	18065977	15337866	15502524	18642839	11379684	11073666	13389410	20631314	8618078	9812320	14011939	10455181	5499115	8272207	6884760	7818791	17187405	13824070	13290722	9403230	14993364	18467371	12557696	11688040	10834722	11242664	13167768	13639137	9016274	12261959	42484608	52657390	42422601	21355706
0df5685ba131d89cb7c19a7a4db254bb	0	0	0	0	0	0	0	0	0	0	37324045	1725528	0	3883928	0	0	101123471	2136711	15557018	0	0	0	1802736	544821	1001722	7880383	3988925	936272	4056209	1597345	1877335	211196746	38160657	14248315	0	28753341	12082590	7540799	936381	0	20405642	1079325	3366106	3416996	722867	0	0	0	1457213
0e77010185af49b5eb02deb8eb719ae2	2361349	2587156	2680640	1737513	2954120	2288706	2296082	2337881	2151793	3208045	2596085	7792708	4446310	5119724	6817385	7271681	7257665	4652273	4476840	2970860	3489148	4073665	6476497	3704783	3733690	4926572	4093896	2239941	3552256	2881287	4868693	4492163	8490024	5762065	4345300	6456011	3758130	1905803	3595034	3773571	3459281	6994028	4111542	3761567	4537996	9046588	8901160	6123500	3366664
0eab7ee74ed85f78489bbd386d0a4ece	11460814	6992313	21320922	4978644	7487873	10647460	6557182	7166947	14488738	11597082	12554838	13052785	10347404	16143803	21422984	24784105	19015083	16563303	16052668	13924290	14886133	12126258	33016779	11649264	13261430	22414838	14444106	12716702	11898212	9624510	23848345	27495507	27403663	19283930	16825003	21834809	9092250	7128733	7323836	8033132	7968702	15714976	13872085	9906416	10896544	15802900	16022088	11615712	8014671
0f3fe591f892305a506a07ec40e6903f	3354018	1622217	7069024	1136066	1559119	3532569	1356290	1533037	5212120	2213551	2457769	2449137	2048991	2157738	4875725	4730367	4282023	3940035	1822713	1136677	2222816	2005254	5474976	1436346	2048976	3135091	1469604	1718473	1647067	1567016	3011988	3993033	2289195	3285533	3337191	4085595	1818450	1462833	1270803	0	1770823	2331343	2282896	2469425	3092262	1717707	0	1956995	2587809
10050f575c5f47179afbe8aa02b9f852	0	0	0	0	0	0	0	0	0	0	0	0	0	0	0	0	0	0	0	0	0	0	0	0	0	0	0	0	0	0	0	0	0	0	0	0	0	0	0	0	0	0	0	0	0	0	0	0	0
100b155c998febcc9e005799d1f93444	1022750	699231	2949739	614812	943677	1641898	982509	1389315	2390881	37534125	14374226	49511525	19526884	39918153	47570676	33565478	34909371	34717773	47950150	43904139	53388005	52057647	73645110	45556944	29118231	55557233	42513538	14826276	25431199	23859078	20918877	25238575	43116875	31567529	36743860	33551988	18103681	5810124	23208870	18267513	14187172	22104581	18600941	14012554	10053200	28456671	29982856	19696208	9270889
1047ce10414fe3253979d39bb754f152	0	0	0	0	0	0	0	0	0	0	0	0	0	0	0	3120029	4669098	18199933	0	0	0	0	1602432	0	0	533179	10392198	0	0	0	0	8029469	0	0	0	1156301	0	0	0	0	0	0	0	0	0	0	0	10353135	0
10f2fed11b59d937cb95fcdae06528e7	6768197	3594049	8486969	3094111	3867025	6451499	4464010	3353518	5128439	7506825	6022066	5788869	4712679	10572916	9082655	9485896	8539853	7713377	10760404	8835078	7126484	5478921	11083489	8043540	8867514	9405274	8460719	3318431	4105375	3396886	6704768	6119758	7223188	7247984	5909609	6860717	8486100	4924183	4481251	4431087	6177288	9584408	7035046	5857707	5716000	12825542	12742714	8838042	5125369
1143808a2dbef432f7dee814ea92e217	2556875	1727101	6789575	755150	1743751	2877468	1452405	1590526	4470947	4058177	5021935	5176584	4097982	6120130	9233673	10643326	7402819	8289228	6619327	5786718	6183471	4594715	11550865	3892994	4837861	6440800	5038641	3401392	3392465	3063263	7282410	7269925	8067745	7099392	5527222	9404578	5010840	2544505	3160286	2887353	4015237	6130567	4216368	4364566	3467082	10478010	10306607	6817918	3291291
12d377d615ae4fe4d1cb31bc0941b547	0	0	0	0	0	0	0	0	0	0	0	1502879	0	0	0	629038	0	0	0	0	0	0	0	0	0	0	0	0	0	515599	0	0	0	0	0	0	727380	1184688	1805877	0	679502	0	559076	631713	1887485	43343461	5528089	5176567	1381840
1452b6451ccf6aae5f2b529dc5ce543d	3534503	2894818	3767386	1964727	2974635	2918930	2466953	2079181	2570197	7635147	4883619	8878121	5737175	10612148	9773023	9007827	7644741	4424963	7706560	7969654	6520261	7231545	13553905	6260489	6579491	7379195	6865149	5001350	5592651	5155987	8540843	8962624	9245680	6868249	4519112	7593040	6990930	2699029	3260612	3744983	4324102	10145657	4856977	4565566	4497836	10821551	11149874	7954238	3869151
14535222e7c1fc6c87497a26d9bed124	0	0	0	0	0	0	0	0	0	0	0	0	0	0	0	0	291903302	0	0	0	0	0	0	0	0	0	0	0	0	0	0	0	0	0	0	0	0	0	0	0	0	0	0	0	0	0	0	0	0
14554d15ce37e12e9c72183b4573b0c8	3203613	1692140	4667833	1750879	2020700	3018439	2199967	2002529	2809285	3609050	3000394	3673705	3196426	4609713	5479797	6667805	6870590	4576503	5803903	4081703	3893296	3584193	9113833	3754312	4644346	7251232	3233128	4041375	3269550	2446567	7942572	8463495	7423215	5398840	4397444	5993491	3151980	2451790	2959633	2744415	2779780	5569318	4158131	3732852	3734811	6699055	4497428	3724603	2210944
156e05003ae70511b3024d87e2acf378	827224	489462	714147	374234	543640	439498	320383	574889	454267	1379459	1819388	1447217	737637	1824269	2394714	1283238	2007954	1424474	2766047	1679182	794825	1199994	1569048	1367005	2219724	1460910	1574575	533319	725201	1223283	1609144	1410582	1622439	1469409	903822	1175572	1293120	1627659	1956367	1200682	1379594	2763073	1618992	1550569	1285096	5324890	4122643	4419021	2939550
163b9c2f0339aa0003967b6543bc7197	0	0	0	0	0	0	0	0	0	0	0	0	0	2020427	0	0	0	0	543616	0	0	0	1502280	108964	0	4041495	0	1137748	0	2517335	0	846349	18180208	0	0	2890751	0	350256	0	0	0	0	0	0	0	1660450	0	6249758	0
176b553d903836a37497154db93d7466	0	0	12430305	0	0	3316966	0	0	6861828	13169024	10139628	17533592	16494377	34896508	37301450	32684824	43134725	23761444	34503642	25588144	26067572	17826231	28343018	13293633	20341782	15814084	29623013	7383509	15905255	5317744	5281294	15668316	19558170	22404360	13001139	19425849	35116291	23055065	11704761	15551685	23185422	23097561	24075231	14672981	35326756	102260794	117214226	142544991	52107923
18ad8b3c788c9bd3b037e3fd632b4541	0	0	0	0	0	0	0	0	0	0	0	0	0	588474	0	1484530	1741840	0	783447	335836	0	0	16558465	0	774058	458534	524858	0	1093947	53531280	0	0	414855458	28942405	0	246118575	1535580	556288	0	0	741275	2115478	7594122	0	522070	0	0	0	0
18db308bf7a778d45eac43efd22f4a1f	5339356	4174411	5775279	3180986	5169710	6434914	4207703	4829066	4853488	6544411	4372914	7403072	6146973	9729437	10592835	9863319	10499423	7137526	10968257	7866320	6991767	5905235	11083489	6201054	6977903	9607882	8586685	7264994	7030762	6005209	10005577	9266442	11957154	9674985	7247961	8807156	0	4872675	4263877	5603181	5847833	11138637	7454353	6144849	5729387	12195716	7495714	0	4296266
19e8a1f35a2247f678c2ab8184c048ae	8979142	6474882	10536261	4183398	7087836	8416801	7315423	6841176	8391992	12992582	9458687	16448179	11904637	18399620	20775764	22091821	17757088	13502198	17267810	13665955	13094408	12978886	22467434	12590319	11337669	16464562	14192174	9433826	11025513	9725607	16091444	13454787	17802380	15255438	11488974	15475156	12890791	8581264	11604435	10091443	12292803	18780260	12986881	10968843	13774624	22444698	21737570	17423568	13793274
1ad11a26401d65e9d235c72578aa3c53	0	0	0	0	0	0	0	0	0	0	0	0	0	0	0	0	0	0	0	0	0	0	0	0	0	0	0	0	0	0	0	0	0	0	0	0	0	0	0	0	0	0	0	0	0	0	0	0	0
1c0bcf3824011a0c6d82fccf631ba873	0	0	0	0	0	0	0	0	0	0	0	0	0	0	0	0	0	0	0	0	0	0	0	0	0	0	0	0	0	0	0	0	0	0	0	0	0	0	0	0	0	0	0	0	0	0	0	0	0
1caf64e2b58479d0e90d4749c4302558	1443882	811108	2784140	735102	841104	1724822	897074	699448	1960522	4988510	3511099	6261997	2499769	6335903	4681559	4428429	5733556	6470750	7578650	7065479	8150326	9599954	8913529	7270884	7421848	8029673	8166798	2844370	5850774	4579730	4146641	7660548	6289730	5085146	6882956	6802902	8809380	4738753	10500843	7947369	11778029	12606519	10832107	8240990	7938146	28800212	20894302	11426326	8366412
1d21c5a73a98594058291d20bd15dadb	5098709	5153335	3705286	2151844	4595298	3665247	2563068	4618273	2785376	13217145	6426375	17617086	8872131	10435606	14454582	14266586	14128255	10289554	12902891	12051357	12824976	15394664	15857401	13967230	13204514	12081832	13037485	5724294	10533851	9826705	9758017	9309844	11712677	11986415	8273452	9578023	8849790	5140517	9380530	9919917	9307114	14376613	12322977	8355847	9504357	16604496	19395160	14519640	9321138
1d95f86642ed828a2cc65e7095c6eb2f	2556875	1594247	2639240	1410059	1764266	2031642	2050454	2232485	3490686	2598516	2181137	6122842	3380835	4962797	5717111	4176814	6241592	3439954	4252998	3435864	3354432	3047354	5541744	2684482	3118997	3263054	2624292	2133277	2323101	2325249	4167271	2734360	5734100	3335063	1668595	4528844	5293710	2451790	2441279	4173798	2409142	7339412	2690556	4709137	2048122	13283597	7776803	0	3743530
1e80169ed83e30b6bef9379bc027e438	6031216	4754773	6096128	2432519	3774709	5265683	4068870	3976314	3932999	9672255	6862602	13999043	7212448	11279085	13289586	16732416	13233143	9895550	14613684	10992181	10575217	10152583	20063786	9202523	9413908	13809331	11001034	8284226	9845525	7683432	11635352	13715202	15424284	12201048	9542280	11909896	6910110	5779219	6153360	7547141	6671471	12649692	10109966	7752847	6425481	13398111	14054464	10353135	6808702
1ea990dfa7288ac2e69549c6f9b414c2	0	0	0	0	0	0	0	0	0	0	0	0	0	0	0	0	0	0	1582883	736257	0	931575	1869504	1079736	922039	927731	0	0	2175603	1516467	0	2278633	0	1518940	0	0	0	855036	1789156	0	1585504	0	0	0	1659916	6813569	8901160	12436388	6054971
1f7110720fcdc59e3344b723760bdaca	0	0	0	0	0	0	0	0	0	0	0	0	0	0	0	0	0	25398074	0	0	0	0	0	0	0	0	0	0	0	0	0	0	0	0	0	0	0	0	0	5031428	3541645	0	652256	0	0	0	0	7196691	0
20260254af79dd56b65812263cca6d41	4677576	2538210	6872375	1911265	2236105	4038406	2862092	2682814	5762023	5229113	5309207	4870442	4671699	9356737	11563665	10416872	8443084	6228287	7834469	6406723	5496418	4278927	12619153	5259999	5247656	7955028	5479523	5214678	5187031	3629411	9489826	11696984	10112463	7776311	6570094	8633711	4687560	3904321	3177007	3659220	4488829	6648644	5788771	4938851	4350586	9733670	8713767	7386078	3793778
2028db78ec80199fc33b03c5cbd9e2fe	0	615324	0	0	0	820949	0	0	0	3159924	2415210	7013437	3483285	5472808	4854151	5057467	5128750	3864265	2414296	1575847	1616594	2242095	4339920	1911827	1491199	2591249	2204406	3519907	1143113	2305030	4394202	2907970	3244878	1452899	3128616	3141283	3717720	2111836	4564857	6775275	2697416	6475952	2702203	4709137	2489874	10306239	15272517	8964300	4547509
2162c7d01fba66ffe325e16401ce7dc3	3699948	2300471	3104989	1356597	2205333	2736497	1794147	2203740	2199610	6528371	4170760	8098850	4712679	8140557	8910063	7020066	8128585	4743196	7754526	7414232	6102641	7215755	11751169	5933596	5782667	7059288	5563500	4029524	5985981	5064999	8747144	8289885	10201364	5993208	5075311	5974220	0	2286964	3260612	4059447	4509420	8764121	5031688	4766565	3841902	8302248	9931821	5870985	3617908
221b0206292e03d090ca4e97e159bea6	3714988	2643094	4264184	1884534	2872061	2852591	2242684	3037329	2665832	4940389	3234467	5009598	3626714	4884334	5868129	5535536	5007789	4470425	7370797	5580049	5577248	4752609	8713225	5448210	5919265	7165923	5122619	3650274	4338914	3629411	6292167	6141459	7445440	5332799	3823864	5434613	3111570	2328170	2876027	2744415	3541645	4403647	5031688	2641711	3493855	6355514	4591125	4355892	2160695
22ab9d3b5e5a933da36bc512cdba720a	5489760	4468088	7979821	2853532	3897797	5298853	3278591	3401425	5809840	5501797	9799158	7542228	6187953	10317911	11347925	20330514	10184924	14411437	12631083	9119248	10925479	6378917	25872602	7637400	8161756	20921937	7935860	10334543	8567204	6207404	13100086	19552843	21069483	15106846	11958267	14974092	6627240	6963907	4748789	4173798	5168331	6605471	10913639	6776563	5756160	10420753	9650732	7386078	4472136
22b609671084a61df2241ce373a84337	7084047	4691842	5827029	2332278	4277319	4220839	3684410	3995477	3191826	8100313	5745434	11132440	6228932	8866342	12103015	10844618	9701079	6152517	10600517	7517567	8056025	9710480	18995498	7597777	8150373	9906463	7725917	6589456	7436383	6955528	10624479	12000802	13712944	9328271	7247961	9539480	4727970	4718150	5033047	4574025	5312468	11224983	8025077	6058707	5890024	12482001	10493999	7070434	4798753
24e77eacddfebcb18c3f8436cde08731	0	0	0	0	0	190726	0	0	466222	1940867	0	0	0	0	0	0	3628833	1954864	2510228	2505856	3785523	8668380	3505320	2218907	4541898	2537931	5395545	0	1671650	1567016	1918595	2039919	2800374	2476532	4432206	2582405	0	0	1906204	0	2738598	5526145	1269570	0	2168600	17864148	16022088	6754789	5904225
259c82658d3202b2814fc87f46d188aa	0	0	0	0	0	0	0	0	0	0	0	0	0	0	0	0	2830490	5849437	0	0	404148	0	0	802373	637459	789105	0	0	1302903	849221	0	0	151331341	1518940	0	423784157	0	566590	0	0	10192525	1424709	0	15534409	535457	19810882	32887445	7827980	11406460
25fe01ed28f7186ed4b57d0d5fb41787	0	0	351899	0	0	356574	0	306607	346678	0	0	0	8974580	0	12146163	0	0	3485416	687515	0	0	0	734448	0	1548115	821095	0	0	0	1273832	969613	0	5800775	974103	365005	1406832	0	12794634	0	0	2841553	0	0	0	2409555	4752321	6183964	26829770	2612933
289a37acf88fa7f6a3862d3419d5a307	5143830	3307364	4647133	2419153	3825996	4030114	2936849	3918825	3705865	6223607	5064494	9657391	5675705	7787473	9017933	10391711	9580118	7819455	11160122	8537992	9376243	8731537	14956033	7944481	8104840	11186092	8817623	5108014	8493455	7339700	9324786	10416609	12468333	8568801	8012734	9096231	4404690	4450308	4882558	6031996	5436014	8936813	7396116	5886421	5983729	12711028	13023803	11047552	5853976
28d7dba893f91792ff96b24205125576	0	0	0	0	0	0	170871	0	0	0	0	0	0	0	0	0	0	0	1806725	0	0	0	0	0	0	2505940	0	758499	1622483	0	0	0	0	0	0	308347	13294891	1215593	0	0	0	0	0	1780283	334660	0	0	4166505	2386814
29b4026ba0344443bd7a295a8b33e334	0	0	0	0	0	0	0	0	0	0	0	0	0	0	0	0	0	0	0	0	0	0	0	0	0	0	0	0	0	0	0	0	0	0	0	0	0	0	0	0	0	0	0	0	0	0	0	23673327	7763427
29e5b6299782a846775bb047aed459bf	0	0	0	0	0	0	0	0	0	0	0	0	0	0	0	0	0	0	0	0	0	0	0	0	0	0	0	0	0	0	0	25672601	0	0	0	0	0	0	0	0	0	0	0	0	0	0	0	0	0
29fdcfc597355eb5d50e82d26a98284e	0	0	2825540	0	0	1011675	0	0	1936613	0	43739780	0	3503775	8120941	15295968	63079950	7814086	92469599	2973901	3345446	2505720	0	3204864	1991073	2663669	6472791	0	5001350	0	3336227	5693896	165993004	5689649	11292986	8082259	2871480	31398571	27000593	0	3630632	36260682	0	15176597	7494419	3493855	8015964	0	6944176	11406460
2ae56285abdbe8885f0b7334a0e151f3	8603131	5069427	16766939	4664555	5538975	8715328	5884377	4953625	11261049	10458226	11288715	14193860	9732707	17869994	17431794	19349215	18700584	15972297	16580295	13756372	12245697	10531529	27107810	11272842	11451501	18949175	13415383	11804134	11787588	8825837	24591027	24826251	23669831	17335725	14600209	20543607	11920950	8364930	7875632	9748391	7948111	18089491	12357920	10681701	9437424	19925395	20894302	13257063	8944272
2b4e35aec31943e70443a82ebad10f18	2526794	1433424	4823082	1162797	1343714	2562356	1366970	1379733	3084236	2887240	2862078	2977928	3012017	3550460	4142208	5409728	3411103	3561186	4237009	3913785	3408318	2242095	7311097	2793446	3050698	4404057	3967930	3152510	2409142	1900638	5652635	6814198	5600749	4078023	3806483	4528844	0	2266360	1889483	0	2635643	0	3133158	3474424	2289077	4637808	0	0	0
2bc627c00aacc5d63fa39301436d3338	4316606	3111579	18164184	1804341	3261841	7065137	2402876	2567837	12540170	1571942	2659923	1113244	1372824	2236201	3581284	3950360	1620879	5106892	2414296	2066685	2505720	1815781	5374824	1812768	2868567	3721588	1595570	1825137	1216863	1122185	4002231	3819423	3556031	3516676	3545765	4817919	2384190	1534944	1738993	857630	1008957	1856439	2865267	1780283	1740234	3435413	2623500	0	1708456
2c4f2839c25224d50befccfe318f3fe1	0	0	0	0	0	0	0	0	0	0	0	0	0	0	0	0	0	0	0	0	0	0	0	0	0	0	0	0	0	0	0	0	0	0	0	0	0	0	0	0	0	0	0	0	0	0	0	0	0
2ccd910d9d755fb8619734ebbbeec0a8	2346308	1748078	2214892	1276404	2010443	2346753	1847545	2060018	2283291	3833614	2542887	4174665	2335850	5237419	5026743	5007144	4669098	3318722	4444862	4365872	3798995	3457878	4673760	3635442	3676774	4265431	3632021	3389540	2581224	2689201	4022861	4730877	4689516	3417614	2520274	3912150	0	2317869	2056694	0	2512097	5396626	2807030	0	2168600	7099854	0	0	0
2dc039ab0a591120fee150abe31c854b	3489382	2356410	3808786	1597176	2625884	3167702	2221325	2136670	3000555	3560930	3862209	4508638	3544754	5413961	5932851	7145874	5733556	5167508	6699271	4960044	4903667	3773666	9481057	3308550	3949971	6888670	4870687	4254703	3982459	3396886	7715641	7139717	8845627	6455494	4971024	5704416	3071160	2709331	2608490	2544301	2923916	5396626	5206400	3445710	2958398	6870826	6652446	5365954	2286317
2f38d0a557c630d61e77a2b9eca57e91	6497469	5083412	4957632	3201034	5262026	5746643	4325177	4254177	3144008	14243719	5436883	15000962	8626252	9199810	15641152	8957504	11394535	7955841	13350575	8473408	9968994	14605194	20564546	10886515	11223837	10695567	13268423	6909448	11345093	9311106	12852525	10872336	12512784	9377801	7838922	8151919	6910110	4893278	9230040	9062287	8668794	13599498	7617417	6747849	6064047	12252973	16115785	10542521	5100245
2f5d33ceede260a00c61532c418520f8	601618	293677	455398	334137	0	373159	0	0	0	1106775	0	1141075	0	1314259	1574902	1434207	1403149	469773	943334	645839	592751	1215784	0	723126	637459	757114	0	746647	848116	1041307	680792	802947	0	742960	295480	0	0	618098	902939	0	0	1856439	792025	0	575616	3034615	0	12752032	4120395
2ff35b28ab51f5b5381d29c331d6f9a1	0	622316	3788086	1249673	1569376	1484342	0	0	2008340	5421596	6724286	7291748	0	6512446	8457009	8026527	6120631	9304545	6955090	8925496	4324388	4105244	12251929	5170847	3346661	8882759	4429806	1469591	958740	1253613	2620017	3667514	2800374	3434124	3198141	4817919	0	1164085	2608490	3430519	2265006	7080374	1933473	0	1178005	0	0	0	0
2ff4670e000942f45b676f60470511ea	1504044	1279593	4833432	668274	1015479	2844298	1302893	1389315	5020850	2630597	3362143	3256239	0	3844697	6385905	7472974	3314334	4652273	1295086	2518772	3017641	3742087	5842200	1901921	1286302	1951434	2162417	1173302	2015813	1920858	2475607	3472203	2600348	3912921	3163379	3989237	0	803528	2324231	0	1400185	5655664	2015005	3388281	2623738	0	0	0	2487312
3040fd708496cc640b65baa2deed5d6b	0	0	0	0	0	223895	0	0	0	0	436227	918426	327839	1490801	1164996	1509692	1282188	1015317	1167176	452087	350262	647365	1435512	257552	421178	757114	818779	462210	848116	586367	639532	1128466	866783	1370348	660486	1214116	0	741718	418027	0	473592	1079325	1036621	0	575616	1545936	1124357	3977119	954726
309ad4473c4ac97b80d1337c88f3bca9	0	2412348	3384438	0	3415701	0	2627145	4225433	1793161	0	3234467	0	0	6120130	0	6894259	5298096	0	0	1485430	2882925	5336817	8679841	0	1422900	2207360	0	2453269	2765597	2365688	0	0	7801043	5547432	5196979	7535225	4162230	3224413	0	0	0	0	2073242	6058707	0	0	0	0	4723380
327a1c57ab709b732101b54b6b3cfdb4	0	90900	0	0	0	0	0	0	0	0	0	0	0	0	0	0	5757748	2121558	0	0	0	0	0	0	0	341234	0	260734	184373	0	0	238714	1089034	264163	0	404705	54028172	5624694	0	0	0	0	0	3531853	348047	0	0	0	3869151
3472f0ae036676d769d326d084ba034f	0	0	0	0	0	0	0	0	0	0	12373963	0	0	2295049	625646	2189053	7983432	469773	22671995	0	0	1878938	8312617	247646	0	1013040	9930323	1505146	1130822	0	2558127	12196113	0	924572	973347	0	63282062	10064700	0	0	2429733	2158651	4658971	5426993	0	1660450	4122643	169185374	0
34e96c98d4350d956794393cd05dacd6	0	0	0	0	0	0	0	0	0	0	1319322	2003839	0	1588880	1941660	1710984	2225684	863777	1518928	1369179	1427991	1910517	3638856	1367005	853740	1844799	1553581	959975	1917480	1880419	0	3363697	3444905	3103920	1042872	2543861	4445100	1421626	2926190	3373343	2738598	0	2294543	1751569	3587560	13169083	13773374	30049343	8667904
35203c478879f323af58adc211a9ced6	0	0	1366195	0	0	0	0	0	1147623	0	0	0	0	0	30138881	9838157	0	13532506	2126499	0	16772159	0	0	0	0	0	0	0	1942064	5853562	0	2126724	25558972	6141800	1738120	1464647	0	638702	3678639	2801590	3376918	47965215	0	0	0	0	0	23420811	0
36c0036dbc867328a224098278b8b473	1985338	1111778	2432241	1463521	2071987	2238952	1174739	1590526	1506255	5341395	3574937	5900193	4323371	6688988	8564879	8378789	10184924	4788658	8713849	7659651	5253929	6363128	9213985	6111901	7547063	8168300	5941398	2228090	3036011	2557774	4683023	5056396	4889543	4276145	2815755	4413214	4081410	1988216	2441279	3373343	2862144	5310280	5218047	3818995	4163176	9161101	8526375	6060372	2839053
382bb39312e43a08787d5853e391d35f	0	0	1697394	0	0	0	0	0	0	2085229	2457769	0	0	4884334	4940447	6265220	3193373	4546195	7626616	3745867	2694323	2273673	5708664	2615141	2333556	2921820	2372360	1173302	1708524	1374930	1382214	2907970	2911500	3302043	2294319	2813665	0	1720374	0	0	2162051	0	2306190	0	1659916	0	5340696	0	0
393cc0041aac2f8d6326c1107e6853eb	1774772	1258616	3518987	628178	841104	2214075	1185419	986892	2259382	5309314	3723893	6818619	2622708	4864718	4487393	7724589	5999670	5273586	9033623	7969654	7786593	8873642	18394586	7142108	6977903	11676616	8418730	2832518	8026377	4953792	7777531	9136234	10979245	8535781	10498246	8421722	6708060	3564367	6420898	6317872	6897972	8936813	9003461	4967565	5823092	25937368	23986284	15466573	10300988
39bc7491f8469442f45ec43fb354f09f	9731164	5020481	5692479	3909405	4533753	7371957	6162042	4867392	3323324	5870722	4575068	8404992	3442305	4276244	5803407	7095551	8225354	4712888	5436162	3397113	4849781	3489457	12285313	4863766	5441171	5939612	4471794	3413244	3773503	3225020	5714526	6618887	5734100	4655880	4588637	5473156	3192390	2122137	5250422	3716395	5662514	5482972	6173136	5570564	3734811	12711028	12836410	10921295	8919148
3b6376b2ded25467f7e38091eda38bd4	0	0	0	0	0	0	0	0	0	0	0	0	0	0	0	0	0	0	0	0	0	0	0	0	0	0	0	0	0	0	0	0	0	0	0	0	0	0	0	0	0	0	0	0	0	0	0	0	0
3b8b54a489761beeccd2fe813338fdcd	3023128	1454401	2659940	1657321	2061729	2338461	1740750	1370152	2976647	7907831	9990672	18396356	7581266	14535308	15468560	23526028	13087990	12138340	16644250	10398009	13363841	12631519	28409786	9420451	11462884	20783310	10581147	10002700	13004451	9826705	14874271	20876620	20847231	11491109	11193494	14280312	7677900	5738012	7307115	5889057	6506744	9584408	7931898	7207277	5475045	12138459	13773374	6060372	4874126
3c113756d00df8de0f650a6828525694	10513266	7663575	12016306	5286051	8421293	9677248	7529012	8374213	8810396	13329426	10746090	13971212	9855646	14221455	14691896	16757577	17152283	12017108	18115212	13188034	14212552	13278884	24437090	14056383	15105509	17456275	13709304	9706411	9968440	9685168	17679958	19270727	20513853	15271948	11853979	15186081	11314800	7396576	6922530	10405907	9636570	18262183	12870407	9820273	8031851	29888093	26609784	21716332	11180340
3c12e97fabfb78fe5a56f03f22aa5c92	5158870	2643094	8093670	2232037	2482281	5572503	2915490	2586999	4925215	7153940	7277550	6902112	7970575	11985254	11455795	15977570	11225189	16108683	10136844	9067580	9376243	6063129	14455273	7300602	8969963	15974038	7243047	4266554	5961398	4508961	5033734	7269925	12001604	11127884	5701034	8903514	8364870	6716668	5885823	6575161	6383198	6648644	8292968	4852708	4899429	10878808	8526375	5492212	4346514
3cfab67e8c7230640703a61b738914c5	0	0	1138496	0	0	348281	0	0	657492	4715826	2266255	18869485	7847635	3471997	8413861	2868414	29296776	5591819	19026568	27086490	13121352	19736748	12685921	9559133	10574995	2186033	6886143	1256263	7043053	6945418	1959855	16341055	19335918	2311430	15295457	7612312	9779220	2276662	6354013	11492238	6094924	14031228	4577439	15850266	3547401	19123799	20987999	11173810	8868899
3d38c24251860f014ab787e57d9595ea	0	0	579598	0	0	398036	0	0	956352	0	574543	0	0	921943	1208144	704523	870920	515235	703503	658756	431092	584208	1301976	534915	682992	586497	797785	0	553119	283074	0	0	0	0	0	674509	1778040	473875	551796	1029156	0	0	430955	0	602389	4523294	3747857	3156444	954726
3e4409a5e5f9298321ce5d6014974d1f	0	0	0	0	0	0	0	0	0	0	0	0	0	0	453054	176131	0	0	0	0	0	0	801216	0	0	0	0	0	258122	151647	0	0	1444638	0	0	1406832	0	0	0	0	0	0	0	0	0	515312	0	0	0
3e92afdd8c90f443b146aa02c8cbe9b6	556496	377585	9325316	314089	0	2860883	277666	364096	5427299	2261672	2372652	1057582	2274380	3373918	8435435	4151652	2951451	3000488	3421585	3642532	1333690	994732	3939312	2129755	1878228	1716836	2267389	1647364	823533	657136	1175913	2495646	2867050	7545168	1790264	2871480	5738220	2616616	1304245	1943961	2635643	1640574	3121510	2038712	1285096	8130477	4497428	5429083	2085322
3f8e8d5fff110c88f10989f2129bae26	6106418	2440317	5216381	2485981	3015664	5738351	4271780	2788211	3442868	9351451	7277550	0	6823140	11082927	17820126	16128539	0	0	12647072	0	0	0	18995498	10619057	0	13969285	0	10607128	0	0	14110959	16080640	19335918	12597293	0	17903387	7314210	8189802	0	10234381	0	0	0	0	8433443	0	49752801	19191177	10828599
406152ebd2755b85ac6a086e90ad6275	4617415	2678056	4678183	1871168	3231069	3914020	2936849	2797792	3227689	8597560	7139234	9156432	6105993	12044101	11326351	12404633	12241262	6713214	12567128	12270942	8729606	9489429	16892305	8618078	9470824	11932542	8712651	7904977	6981596	6106307	12873155	15473005	14513051	10682108	7891065	11582277	6869700	5099311	4698626	5917645	5230104	12433827	8735570	7838990	6291616	13111826	13773374	8396140	5175618
40b3675f252e0d00dde91bbc9e58d5aa	4211323	2706025	2463291	1657321	2492539	3010147	2926169	2577418	2139838	3480729	2851438	5427064	3729164	3844697	4487393	7020066	5636787	4334039	5452151	3655449	5321287	5257870	7711705	3833559	5133824	5886294	5710460	2820667	4646203	4630279	5508225	6032953	7556566	5596962	4466969	5820046	2788290	2359075	3377660	4345324	2841553	5223934	5043336	5513136	4096244	7557909	6652446	7701722	3517410
40da0e058f428aeee1c5dad4f783083d	3489382	2083709	3788086	1750879	2092502	3035024	2103852	1887551	3155963	1636103	1032050	2783110	1782622	1490801	2308418	2088407	3386911	2121558	2510228	1717932	1993799	1310520	4573608	1386817	1525349	3124428	1847502	1244412	1769982	1374930	1196543	2018218	2667023	2476532	834298	1830809	1050660	1225895	1387850	1801022	1359003	1985958	1945120	1234713	1298483	3263642	2342411	0	1130596
4100dcd5ff3c697a877faa8c789f1461	0	0	3001489	0	0	539007	0	0	2606060	2197511	1489557	1196737	84705285	1157332	180142921	0	2298261	34384386	2062544	1227094	1657008	489471	2871024	812279	15173808	3977514	5311568	0	1364361	5044780	4827433	976557	7978844	7561678	1720739	5993491	2060910	86574964	0	0	7865747	0	1059916	0	11927298	2977358	7308321	361602173	2989799
4197cc271eae126dddf6e4fe16070347	0	0	0	0	0	0	0	0	0	0	1787469	520636365	66141427	2098891	7464605	18468561	8733391	4515887	511639	0	0	0	4173000	0	0	0	0	1481442	6723473	26659487	1464734	1388881	35226931	7380066	1216684	7727942	8566920	16678352	35649359	1429383	11201483	2374516	11332946	13696697	35152733	315542686	41413819	31375049	9647754
423276a91d21eaf269cf2d71559f6d21	0	181800	1231645	0	0	306819	170871	0	800945	577448	1319322	0	901556	3413149	2351566	3421968	1427341	2864103	2286386	1304595	1939912	489471	3371784	1139171	2299407	2505940	1301649	1268115	712909	556038	825202	4361955	2089168	3269022	1546927	2543861	5172480	3255318	1153755	1972548	6197879	2072305	2166421	1579284	2489874	5095863	7589410	7259820	1959700
42b389e1ac81b57da110a593cc62adfd	3835312	720208	2773790	1924630	0	0	2520350	3372681	2797331	2053149	1840667	7625721	0	0	0	7246520	7427011	0	4173054	3836284	1737838	0	0	1069830	0	3135091	0	0	0	0	3218289	3862826	0	2179348	0	7188335	0	1277403	0	0	0	0	2073242	5943850	0	0	0	0	0
435ee9f1d678b5328c8a9b57d9ada404	18334294	12068733	34827623	8741029	11970340	19246694	11672638	11191168	24327212	17965051	20949556	19927067	19096596	32876081	34043776	49870148	37086670	29974577	34103925	26350234	27455149	17984125	45469012	21565007	26500094	39050017	24773321	19934290	17982525	16509269	34204634	36913858	43450253	32409550	30208528	41337745	27115111	17553991	18928271	18839266	19231957	29789377	28687612	23890255	24644395	47351443	50970854	33837075	24370629
43b3eed247705042302395b235da6dbb	2105661	1447409	2556441	1009094	994964	1675068	2232005	1485129	1924659	14227679	5798633	14138198	10490834	10729843	14821340	13536902	16136209	12668729	9081589	7401316	9012510	8415749	10282273	6280301	7171417	7837729	8817623	15241080	10042189	11747563	22796212	15733420	11312623	9790557	18980272	8980601	8324460	6922701	14296530	10120030	12066303	18737087	10715633	11227271	8312965	21872130	25860213	7638593	12436558
4455eaafc36e6b8c5a1afdb15ebdbf72	3323937	2076717	3591437	1390011	1702722	2338461	1762109	1906714	2115930	5068711	3149349	4870442	3360345	6551677	7162569	6541997	6749629	4758350	6475429	5102129	4607292	4673662	7244329	4982636	5873732	5203825	6718189	2394011	3539964	2547664	4744913	5208304	4645065	4556819	3511003	3912150	3636900	2832950	2625211	2858766	3747555	5482972	5299579	3158567	4002539	6870826	7214625	4671536	3065172
458b08e47c4ee2054b2856b754ea3762	2632077	1664171	2245942	962315	1723237	2280414	1324252	2002529	2438698	3512809	3809010	4898273	3831613	5276650	5113039	5912959	5104558	4061267	4364919	3177528	2815567	2684198	7110793	3318455	4086569	3998841	3506055	2239941	3097468	2668982	4951214	5099798	6645333	4870513	3858627	4663746	3556080	2678426	2374394	3144642	4200556	5482972	3424343	4393280	3507241	7844193	8151589	6817918	3718405
45babc66458025eb0278129b25a45a36	4241404	2915795	3870886	1951361	3241326	3466229	2765977	2931933	2211565	5838642	3777091	9295587	5737175	6787067	8996359	8429112	7427011	5212970	6491417	5915886	6304715	6631547	12452233	6082184	5429787	6547436	6487251	3958414	5174739	4963901	6766659	8116274	8578925	6224351	5770559	6398196	3960180	2925665	4414367	6232109	4880058	10102484	5264637	5111136	3855288	9733670	10119214	8459269	5125369
4683d350910aff98ca3ecf6f42658d9c	4933264	3377287	6416977	2211988	4051657	4826185	3129079	3027748	4494856	4042137	5287928	5065260	2930057	5512040	6709515	7749751	5273904	6394980	7898424	5179629	4795894	4689451	12352081	4051487	5019992	7453840	4975658	4562843	4289748	3821496	7096739	8029469	8267772	6422473	5214360	6475283	4364280	4203068	3277333	3373343	3273963	5180761	5602412	3531853	3199354	7615166	6933535	4292763	3140545
468c18f92fdfa5b4e7d2f82eacc9db66	0	0	527848	0	0	182433	0	0	406450	1571942	32419146	0	3585734	3609307	4530541	29036403	0	1500244	1295086	4417539	2290174	13610462	3505320	2684482	705759	2292669	2204406	782202	1290612	1203064	3259549	34591822	2400321	12679844	486674	1676636	2667060	1194990	953102	943393	7412746	4749031	582371	21047545	1432347	8989331	14804035	286036915	3140545
4833a144ffb00bf6b2cf4ce508082e3b	2662158	1349516	2608190	1229625	1569376	2106273	2360158	1858807	1554073	2133350	1574675	3367563	2376829	0	0	2566476	2346645	2242789	2110510	1756682	1441463	0	3572088	1040113	1365984	2015416	2183411	0	0	0	2166156	0	3933859	2047267	2016219	0	2101320	855036	0	0	2141460	0	1525813	0	1218164	0	0	0	1733581
4849fda94ecea2f1447a505dff1602ef	7384855	4803719	17139537	3561903	4944048	9602616	5318366	4800321	11010006	6849176	10543936	6985606	6413342	11259469	12189311	18091138	9604311	14714517	12055490	10307591	10265370	7642069	23135114	8509114	10404247	17253667	7872877	9244201	6748056	5651366	16937276	19834960	19513720	13323743	12757802	16014763	7273800	6294301	4765510	8033132	4674148	8332391	10377857	7322134	6545958	11279606	13304892	9784975	6507209
4941ce354f6ac8e5e5c1642f44f5d8ce	541456	356608	662398	334137	523125	804364	405819	431167	836808	3224085	2702482	9184263	2274380	4315476	5760259	4906498	7693125	2758025	5388196	4585457	4971025	7294702	6943873	4358568	3813373	4510693	6550234	1801434	3896419	3639520	2310566	4730877	5467398	3879900	3754340	5164809	3798540	2606314	4966163	4402499	6486153	7209893	5124868	3158567	4537996	16089184	15647303	15277187	7537308
49b38ff63bb99898e808c1cbf82edfd3	0	0	0	240579	0	0	0	0	0	0	0	0	0	0	38315428	11750433	0	18109009	1119210	0	6560676	0	0	534915	0	0	0	272585	4793701	4893133	0	1106765	7089837	11722252	0	751595	2303370	0	1672109	5803294	2059096	23961021	326128	0	548843	0	0	13130805	0
4b91ddb1e78f65f26d2ef96893c2a9af	3008088	1818001	11519508	1470204	1928384	4817893	2157249	2280392	8093132	3192005	5819912	2866603	3196426	6433982	7011551	9183958	4064293	6182825	5931812	5334631	4472576	2194726	12819457	3764218	4860627	6014257	2834236	4456179	1978938	1425479	9531086	7899262	6356405	7693760	4049820	7650855	4727970	3997035	2123578	2944529	2409142	0	4088247	2239711	3065490	6699055	0	0	2788804
4c139cf2e70383e54726c4cff013477e	3985716	2041756	7886671	1864486	1887354	4593998	2509671	2481603	5965248	3256166	5830552	2560461	2684178	7395157	7550901	10668488	4862636	8728694	8394074	6677976	5698493	2399989	13687441	3605725	4906160	8882759	3401083	6459089	2790180	1951187	8685254	13910513	10312490	10071230	5057930	7824300	5253300	5676202	1906204	3373343	2965098	3799225	6371142	3589281	4444291	6126487	6090268	5997243	2261192
4c49079bac335d3171d2f8a79b180d1a	0	0	0	0	0	0	0	0	0	0	1212925	0	0	0	0	2767768	0	60146155	0	0	0	742102	0	0	0	3220400	0	0	0	0	0	0	0	0	0	3430358	0	0	0	0	0	0	955089	0	3266286	0	0	0	0
4c72fe5ad4950d6d43bd8f36b02b2f98	0	0	0	0	0	0	0	0	0	0	0	0	0	0	0	0	0	0	0	0	0	0	0	0	0	0	0	0	2384559	0	391971	0	2489222	0	0	1927168	0	0	0	0	0	0	0	0	0	0	0	0	0
4daf242246c41ff5ee6a086bb740fc34	6512510	3943665	7037974	3047331	4297834	5812983	4528086	4321247	4925215	7378503	7320109	10214013	6228932	12907196	13893658	14442717	11684841	9941012	16868092	12503444	10157597	8589433	19329338	9985084	9561890	15750102	10098277	9196795	10238854	7481236	14172849	16080640	17869055	12101987	10619914	11640092	8809380	6283999	6387455	6460810	6527335	10750080	10540921	7810276	6653050	14256964	18364499	13635836	6130344
5168362501a62210d7573f33503195fb	0	0	0	0	0	0	0	124559	0	0	0	0	471268	0	0	0	0	0	0	0	0	0	0	0	182131	0	1805513	0	0	0	0	0	0	0	0	0	0	0	0	0	0	0	0	0	0	0	0	0	0
51b91fef97356bb42338cafb3d52fcc1	0	622316	1014296	454427	0	696563	0	967729	896580	6271728	4436752	11577737	5942074	6688988	11434221	15172401	16499093	7455759	7962379	9132164	10912007	11368367	16491697	8766666	8491869	10834194	11630864	3057697	7497840	6439929	4827433	6510381	13135089	10830700	9750854	10522335	6829290	3811606	7992680	9376751	10872027	14117574	11053408	8154847	10146905	35327497	34573980	30680631	17134814
51e2a0bbcfee446df9efa273ecd5d877	6662914	4985519	6644676	3147572	4985077	5895907	4431971	4752414	4076452	9511853	4766583	11716893	6413342	11534090	12210885	11523980	9918809	8183150	12423230	9597168	7853951	9442060	13687441	9380828	8776449	8936077	10245238	5155420	7547007	6480368	8375803	9027728	10823669	7759801	5266504	7361780	6950520	5531979	6069755	5831882	7474519	12347481	8269673	5225993	6050661	10248982	12367928	9279944	5100245
520cc1f9b2e3106e44abff2eccaa433f	0	0	0	0	0	0	0	0	0	0	0	0	0	0	0	0	0	0	0	0	0	0	0	0	0	0	0	0	0	0	0	1562491	1200160	891552	0	1040671	0	0	0	0	0	0	0	0	0	0	0	5807856	0
520f9037eae1c91072d70d74f2319d57	21492787	15732705	20078927	9756806	15457843	16170209	13413388	14889619	14536555	31053874	21460262	40243769	24731321	34719966	43363745	46045596	45892638	27974251	41842462	35017394	32628248	34626151	57387101	31143951	34525251	44563086	34892592	24106032	26230150	25112691	45613055	46484117	54273922	38369737	28887557	39834554	16406461	16163270	19329577	21154866	23267785	38855709	32950570	20731688	23238821	48782865	46848212	29291796	17335809
525ea27194f45b3c38bc6aa8ab5b054f	0	0	1562844	0	0	174141	0	0	0	0	2862078	0	0	4080086	0	18594369	0	7576991	0	0	1401048	0	0	2377401	0	0	0	0	0	0	0	3124983	0	0	0	0	4889610	3554065	0	5746119	1647277	0	0	0	0	8073221	8994857	142544991	2738555
52619ca5a8348a8d65b1ab5a32986bb5	4256444	3447210	4367684	1851120	3220811	4295471	2968887	3123562	6096746	6785015	3234467	9434742	3708674	6610525	9017933	8227820	8225354	5879745	7706560	6820060	6681920	6110497	8913529	5785009	5907882	5694350	6571228	4823577	4560162	4630279	6271537	7139717	7156512	6389453	4797212	7689399	5778630	4120655	4698626	3659220	4797694	10059311	5835361	5742850	4845883	11565890	8713767	11426326	3818903
528c3ecc60557d1d8b271e174280ad00	0	0	0	0	369265	447790	427178	0	227134	1924827	989491	3618043	0	1431953	1812216	0	2419222	1060779	1391018	930008	713996	2368410	2603952	871714	1115554	0	1616564	545171	2679556	1637784	1196543	1236972	1511313	1238266	0	0	686970	752020	2240626	2944529	1523731	3151630	1048268	1579284	1285096	13856166	16209481	7133562	4924375
52fcb630c654fe7b0d6e8bc191888df1	4015797	2587156	5133581	1971410	2441252	3308673	2723260	2807374	3753683	38945664	25513985	102362781	94663381	180798828	149960891	68841940	84914685	45143713	23135668	11547602	19830215	19231487	15356641	13957324	15970632	16795133	18642974	28076298	18449604	22019099	43446899	44986730	20158250	17880562	55428652	19580023	82032303	62623656	66683698	92309543	76495419	181672028	83686761	100413730	35888986	152246054	106626530	93998889	176975994
537457c91d9eadec89778582541f7b55	3519463	2202579	7307073	1777610	2379708	4303763	2862092	2136670	5666388	4747906	4160120	5009598	4384841	7885552	7033125	9234281	8297931	6743522	7722548	6574642	6574147	4910503	11283793	5983126	5202123	9405274	5962392	3970266	4978074	4337095	6972959	8658806	7956619	6372943	6100802	8633711	4041000	2523901	3227170	2544301	2615052	7684796	4426022	5283422	4658473	9905441	7495714	4040248	2663182
53e94f52200febe66585fd92c33eb9c5	0	0	2939389	0	0	820949	0	0	1303030	3512809	12969786	1530710	3749653	19341179	8694323	22620213	10015578	14896364	11144133	14893049	4701593	7026282	9781513	4784519	9231777	11410027	8943589	2228090	2286227	1182844	2434347	11762088	3911634	7825841	5162217	10406705	6061500	2925665	2039973	0	6053742	2763073	8712275	5283422	1659916	4580551	6465053	8206753	1909451
547cc1c2ed46020b26be0a6017169bda	10001892	8488668	9149367	3869309	7559675	7761700	6258157	7952628	5714205	19761556	9267173	26968335	12990603	21793154	24659085	21613752	26829170	14729671	25869738	20989770	19237464	21647265	22400666	20425836	22231393	17051059	22170023	7964235	14270480	12253052	15616953	13346280	16335517	15371009	12132079	14010509	14668831	11321500	14647673	12750095	15216720	25169865	17494435	15591837	15501472	27655075	30263945	17928599	10552231
55923632b66191cde0697b2defaf17c5	0	0	0	0	0	0	0	0	0	0	0	0	0	0	0	0	0	0	1646837	1808349	1266332	1515782	0	733032	1058638	0	3086168	0	0	0	0	0	0	1007123	677867	0	0	0	0	0	1297231	2201824	885204	0	0	12138459	41413819	7638593	3241042
55e793f5729913e4c97e95e9133da6fc	3579624	1713117	5040432	1356597	1405258	3175995	2616465	1619270	2761467	1507781	1181006	2783110	1557233	2196970	2351566	3069706	2249876	2985334	2030567	1562931	1953384	1721044	2971176	1475970	1570882	3636280	2057445	1114045	1376653	1405259	1980485	2777762	3356004	1931695	1720739	2351144	0	1061069	2157020	2344188	1770823	2331343	2317838	1923855	1753621	3091872	0	3345830	2060198
5789ff7ceb7f010e2fc12bce428d3d65	0	0	0	113607	0	0	0	0	0	1090735	0	1252399	2130951	0	3516562	0	0	1954864	0	0	0	2305252	0	2387307	1183853	0	0	521468	0	0	1505994	911453	0	0	0	0	0	0	0	0	0	0	0	1349570	0	916110	3091982	7259820	2009949
58dee0f79d0597f587261079e27c8a78	2782481	1433424	3073939	1035825	1579634	2595526	1783468	1188103	2426744	4779987	5043215	4369483	3298875	9964826	8608027	8781373	6362553	4652273	9944979	6497141	4028012	4405242	10883185	4715178	5224890	6920661	4324834	6352425	3576839	2881287	8313913	9440052	7178737	6736167	4432206	7053433	6465600	4110353	3160286	3401931	3624009	5223934	5427701	3474424	4163176	11279606	10868785	7259820	3090296
5a0451b2cf7f53ada950cd7997b1bad7	5820650	4454104	4657483	2780022	4369636	4535951	3855281	3957151	3502640	6817095	4149480	11716893	6802650	9337121	11563665	9209119	8201162	5576665	9401363	7930904	7328558	9157851	11751169	8053445	7581212	8413562	8019838	3709532	5985981	6338831	7282410	7074614	7623241	6802208	5631509	5858590	5657400	3224413	4715347	5574593	5621332	11224983	5194752	4852708	4845883	8302248	9931821	6628531	4673131
5a13f3133850beb7c8a8b731c8e61551	2060540	2608133	1428295	1149432	3046436	2147735	1238816	2222903	1900750	5148912	1947064	6512477	3852103	5433577	3797024	3547775	3386911	3212644	4045144	3435864	4216615	5431553	7778473	3784030	3198680	3572298	4324834	2654745	4068500	3316008	5301925	4383656	4667291	3368084	3285047	4451757	3475260	1504039	2290789	3287581	3582827	0	3214690	2641711	2061508	5954716	7027232	7954238	1306467
5a2871c14dad9673777b77058fdd3e35	1082912	790131	827997	634861	666728	522422	1153381	641959	717264	11131916	3819650	18619005	3073486	7571699	6860533	8152335	5467441	6061593	12007523	4727542	5765851	10973632	16458313	5537363	4758178	8744133	4408811	3567314	4142250	3063263	3816560	3493904	3778283	3698288	2346462	1772994	2828700	1885200	2374394	2229837	2162051	3626533	1211332	1320855	2115054	3034615	3466768	6249758	1105472
5a425a5ad56194d8782c2320b3ebe8a2	6286903	3929680	9242516	3067380	3723422	5315438	3663051	3602636	7686682	8389037	8713909	8850289	5532276	12907196	14066250	11750433	9725272	11047253	12311309	10837179	8931680	6773652	18761810	8221845	9243160	14107912	8376741	9943442	6551392	4943682	16834126	17252509	14424150	10929762	8482026	10503063	6506010	5758616	4330762	6060583	5724287	12433827	8467679	9159846	6197911	13970680	10775089	11110681	5652981
5a68a830595897ec8e76c09ca53ad246	2391430	1720109	2090692	995729	1856582	1907255	1665994	1379733	2247428	5421596	4479311	4870442	3380835	5512040	6213313	6516836	5467441	4818966	6699271	4430456	4593820	4073665	6676801	3724595	3927205	4766619	5563500	1860692	3576839	3093592	3795930	3732618	5445172	4804472	2989567	3892879	3475260	3245016	4079945	5774707	3788737	5526145	3890241	6116135	4390745	5038606	12086839	8522398	3567659
5b7eec4c21004745f81d36226721c4d0	0	0	0	0	0	0	0	0	0	0	0	0	0	0	0	0	0	0	0	0	0	0	0	89153	0	0	0	0	0	0	0	0	0	0	0	0	0	0	0	0	0	0	0	0	0	0	0	0	0
5ba18a6dd3c3b38e438d8da7c973e776	0	0	0	0	0	0	0	0	0	0	0	0	0	0	0	0	0	1621476	0	0	0	0	0	0	0	511852	0	0	786659	1567016	0	0	38160657	2575593	0	4181954	0	0	0	0	9904252	0	0	2641711	0	26395423	47035605	11489455	14572129
5bb83f0d8e1a9c830b42e96107f426d8	4000757	3188495	3922636	2105064	2728458	3383305	2114531	3430170	2892966	4218579	2404571	5761037	3401325	4766639	5760259	6315543	7330242	4470425	5004467	5231296	5092270	4942082	5274672	4219887	4826478	4819937	4954664	2559933	4080792	3396886	4394202	4318552	4800642	4391717	4171488	4817919	2949930	2008819	3093401	3144642	3726964	6691817	4845330	4019995	3547401	6813569	6465053	4292763	2964675
5c336b4e5d954677202b2c75f1f14939	6316984	5412051	6561876	3094111	4964563	5696889	4207703	5346466	3693911	9207089	5894390	15835895	7540287	10945616	14691896	14618848	13329912	8122534	11751704	9351750	9510959	10326267	12986377	9222334	10017218	9490583	10812085	6233910	7448674	6672454	10294398	8224781	11401524	9608944	7821541	9770740	5697810	5171422	8661523	7232677	9327705	13383633	8188141	7752847	7804282	16375469	16396874	13320192	8542282
5c41638b110ff9912a13a21f2515bc12	0	0	0	0	0	0	0	0	0	0	0	0	0	0	0	0	0	0	0	0	0	0	0	138682	0	0	0	0	0	0	0	0	0	0	0	0	0	0	0	0	0	0	0	0	0	0	0	0	0
5c6eab512ccc353a981b63b841afe2f1	0	0	0	0	0	0	0	0	0	18606660	6713647	60143004	12929133	13534902	24400197	117856595	45215255	24882839	19042557	19698091	22793970	14399931	42931828	18365422	14695714	33750219	15997687	21273514	2827055	1627674	57578488	26301938	31004145	3582716	29582805	3603803	10264140	4079449	10567727	5889057	9780706	16880647	23096847	8154847	12810802	51760223	76737371	7196691	10577356
5d5b171313bd8fea13130cdece3b0dc2	2421511	1678155	2804840	1009094	1979671	2222367	1932980	1992948	1769252	2662677	1287403	5371402	2745648	3471997	3646006	4780690	4161061	3136874	4780625	3862118	3543034	3615772	5575128	3288738	3255596	3710925	4051908	2168832	3453923	2436457	2764428	3819423	4044985	4127553	2624561	2929295	0	1689469	2625211	2115487	3006280	3799225	3284574	2038712	2637124	4408780	5715482	2209510	0
5e35f706922d604eeec3d66683152755	7685664	7069229	19074980	3381469	6185188	9387013	4741675	6553732	12504307	4571464	8660710	7597890	4938068	7983631	8305991	18418238	8515661	10638095	10072889	7297981	8015610	6063129	24871082	6032655	7228333	18384006	7243047	7229439	6834097	3902375	7715641	15321096	13979647	15106846	7056768	9462393	5334120	5562884	3879292	4259561	4262329	4792204	9981845	4077423	4778951	14371478	13960767	9153686	3869151
5ee8ac97cf001fbf941f222c2b9929c8	0	0	0	0	0	0	0	0	0	866172	3926047	974088	1803112	11867559	841386	1585176	0	1848786	6139666	787924	835240	5921024	7277713	366516	1058638	1119676	0	936272	0	0	1794815	12868852	0	3186471	0	1541734	23680261	31677536	902939	0	1688459	0	1362749	0	0	0	0	6439145	0
600177b3f562c05b83ccc9ee9a52b11a	676820	447508	1438645	0	1487317	887288	0	0	1530164	3560930	2510968	4480807	2561239	7081304	5264057	5761990	5878709	4440117	7114977	5257130	5577248	6142076	10415809	4418003	4291467	4500029	4618755	1671067	4166833	1961297	4208532	6206563	5422947	4903534	2311700	4124139	3596490	2019121	1805877	3173230	1997323	5828356	2411017	3847709	1659916	5267633	10212910	5618470	2185819
614ab602449da5ecd1fc1ec127360f4f	1128033	915993	2722040	721736	0	1766284	1057265	0	1625799	7009578	6703007	15585415	4876598	11141774	12469773	27677680	20127925	10819943	8122266	6096721	6021811	4121033	14956033	5339246	4564664	10908839	4618755	7715353	8579496	4680828	27396715	30121361	20958357	15271948	13261857	16612185	4485510	3214111	4949442	3144642	4674148	9541235	7792128	4307137	4912815	14829533	12180535	0	2864177
6230b25f00b7355101db3e5ee9e2248c	3128411	2419340	2701340	1697417	2492539	2653573	2157249	2194159	1745343	4539383	2532247	6735126	3729164	4982413	5587667	5912959	5781940	4046113	5228309	4404622	4890196	5573658	8512921	4616120	4200402	4915909	4429806	2986588	4486413	4074241	6622248	6814198	6511982	5035615	3597909	4432485	0	2132439	2742258	0	2697416	6734990	3284574	0	2422942	7386138	0	6249758	2612933
629b258b6e784bcb885e206bce8b699d	0	0	0	0	0	0	0	0	0	0	0	0	0	0	0	1207753	967689	515235	687515	0	889126	726312	1101672	0	626076	714460	1007728	0	0	535818	887092	716142	1311286	1783103	0	886497	0	504780	0	2229837	988366	2892592	873557	0	1231550	6126487	9557035	6754789	3115421
62fe459d33626cafe0ec8ae6be3565ef	0	307662	745197	0	0	630224	758241	335352	466222	2630597	1766189	6623802	4958558	7257846	8651175	6793612	5854517	5591819	2702092	2040851	2977227	3299984	5708664	1792956	4041037	3668270	2918213	4337664	2212477	3144141	5735156	4730877	6823134	4556819	3059091	2987110	12042180	4347291	6705156	30445854	6692062	13210941	7896955	8815275	3855288	15115817	19020374	13762094	6909199
646a014e159f5898ea9dfd1d4e098b86	4346687	2524225	4108935	1523666	2707943	3101363	2819375	2251648	2402835	3625091	2351372	5037429	3688184	5060876	5997573	6692966	6967359	3697572	5244298	3732950	4216615	3757877	6509881	3734501	3665391	5513069	4471794	2856221	3122052	2972275	5343185	5620629	5445172	4903534	3997676	5338254	2747880	2194249	2006531	2201250	2635643	4187782	3995067	2584282	3038717	5267633	5340696	4229634	2688307
64ae2a3f33028b9a0f68489587b6b21b	2030459	1720109	8393819	862074	1548861	3399890	1228137	1475548	4996941	5004550	4904899	5093091	4343861	7728625	9514135	12127856	8370507	8440768	7450740	5580049	6425960	6994704	11450713	6468512	6659173	8189627	7159070	2986588	4928908	3477764	7921942	8094573	9312356	8321148	5770559	10175445	5455350	2575409	2675374	3230405	3212190	6216914	4845330	3991281	3828515	7844193	8620071	6439145	4648007
6515ba21d459a4f9ba74259c6a76a782	3384099	1181701	2939389	1697417	1210369	2918930	2199967	804844	1996385	3256166	2553526	5315740	3196426	5217803	6429053	7523297	3556256	5713051	8202210	3875034	3637336	3726298	9080449	3724595	2686436	6323501	2897219	8627921	2679556	2699311	12543074	9396649	8245547	5613473	7856303	5839318	3556080	2359075	3962898	2830178	4468238	5655664	5742181	2986282	3025330	11966689	10587696	4482150	2638058
655ef623b30f4e304e6ad000ffa29348	330890	237739	641698	207165	0	0	234948	306607	573811	1058655	12001574	16949139	4179942	5767045	5630815	20129222	53150303	14290205	2654126	762090	1886026	3710509	4206384	1683992	739908	1748827	3149151	7182033	12131752	6834211	9448566	30012855	17024498	8601821	8707982	12545861	18144091	19397984	7156626	18753503	24462061	4749031	8164846	7264705	5260862	17005294	10587696	42296344	8366412
65644a9396d7648d32f5cc2410a6b60e	3865393	2740987	4605733	2659732	3805481	3209164	3684410	3593055	3777592	5565958	5234729	5621882	4917578	6963609	7184143	10014288	10596191	6622290	8250176	6264639	6129584	4152612	7745089	6220866	5953415	6728717	7998843	2962885	4043917	3093592	7942572	7508639	6734234	6290391	7230580	7014890	6627240	3080190	5668449	5860470	6877381	10922772	6802097	7006277	5193930	16776267	16022088	10226877	7009697
65eebd0d65784717413f3e86ab123724	571537	0	0	0	0	389743	320383	364096	430359	673689	361750	1001920	737637	882711	1251292	1081946	1137034	772853	1359041	942925	1306747	931575	2036424	564633	1639181	1738163	881762	2002910	1143113	1425479	2434347	1497388	5711875	1040143	4588637	1676636	10183320	7674720	8159891	6889625	8442294	13469979	11833786	5915135	4337199	11508634	29326981	11868228	9195516
666018296bc7770da32aa9571a57070d	1067871	922985	6251377	748467	1097538	2197490	512614	1082707	3992771	850132	1255484	946257	0	0	1208144	1182592	0	1257781	0	503754	1077729	0	1368744	663691	1172470	1780817	0	0	1118530	919990	1052133	585934	1177935	1122695	1181922	1426104	0	566590	618680	0	0	0	780378	2096140	0	0	0	0	0
6711b4d741067c17ca5b95d7022a21a1	0	0	0	0	0	0	0	0	0	0	0	0	0	0	0	0	967689	0	0	0	0	0	467376	0	0	0	0	0	503953	242635	0	0	1066809	1106184	0	366162	2990340	659305	0	0	0	0	0	0	0	0	0	0	351741
67c6c255372c787b46dd79f2073f5125	25072411	15285197	33130229	10491908	14462879	23558750	16627903	14554268	19796493	357969684	147923658	452199693	238973813	323052609	516697360	437332512	491343947	369666242	256858673	166484393	242771949	228156809	307867274	201038961	188528590	207822441	203225207	272170615	131949699	180075384	458874348	316903626	193136930	163302525	423718930	150974310	127251095	86688282	189433202	220124956	167692783	347370043	226577392	204646454	123074725	601941617	843548902	168238441	315486592
6822a9de1715c286799fb5d718a5c0f8	1248356	1034862	1417945	908853	0	1459465	950471	986892	1398665	4186499	3149349	4230327	2438299	4668560	4250078	5661344	6314169	3152028	4892546	4081703	4701593	5352606	6676801	3902900	5179357	5438424	5500517	2346605	2777888	2173602	5446335	3276892	5756325	3186471	4797212	6571642	0	2462091	2825864	2887353	3294554	3842398	4169779	3302139	3226127	8015964	6090268	124300747	3844027
6a2231c90205901416abade59490454c	4873102	3398264	7586522	3174303	5395372	4950572	4485369	3583473	4996941	13024662	10171547	18006721	9302419	17203057	17625960	22695698	21652035	13047579	22879848	18354746	17620871	14510457	27675338	14224782	15970632	22788063	21078317	9303459	15118596	13607763	13739618	17447820	24958892	18739093	14356872	22567133	17578351	9281776	13142775	14408179	38093277	18780260	19171664	13553126	14002193	39392736	60996372	391020227	16607202
6afcc554881b7be04dab7a8bd7f68901	0	0	0	0	0	0	0	0	0	0	574543	123458754	17826221	921943	1876938	3598098	13571834	6864754	0	0	0	0	0	0	0	0	0	0	1733107	2365688	0	238714	1733565	1271286	0	2081341	0	0	0	0	0	0	0	0	0	0	0	0	0
6b0cae9c3325eaa674abb106421eb98b	0	0	0	0	0	0	0	0	0	0	0	0	0	0	0	0	0	0	0	0	0	0	0	0	0	0	0	0	133338643	0	0	0	0	0	0	0	0	0	0	0	0	0	0	0	0	0	0	0	0
6bb43e6b263161247bdc5d257a530369	5971054	4321250	7938421	3575268	4441437	6874412	4357215	4177525	5917430	12575536	7905292	12635319	11248960	18321157	18639938	25966697	21531074	14593285	22815893	17153485	16623971	12773623	26940890	14274311	15503921	20452740	17173370	7916829	10521560	7875518	12130473	11783789	18558036	14776641	11245637	14126139	14022271	8952123	9112993	9262401	10769072	17139685	15828853	12863984	12516301	32464653	25953909	16666022	9396511
6bb6b362400684f9482b0d6b6d928134	6422267	5048450	7100074	3561903	5395372	5456409	5168853	6036332	5140394	10426146	8639431	14973131	8769681	13122970	15231246	15499501	17249051	10031936	13974135	13084699	11599059	12378888	21899906	11401618	11610866	13457433	11043023	8675327	10410936	8714630	15761363	14778564	15090906	13521865	10706820	13605803	5172480	4810865	8494313	7604317	7721610	20852564	9923608	8413275	7148347	21814873	18832981	12436388	6532334
6c21b20a1e9ef49fe9c93e60a083b430	0	0	10898510	0	0	2305291	0	0	4052543	0	0	0	450778	863095	0	0	1717647	5364510	1327063	477921	889126	0	0	108964	0	1023703	0	533319	1647067	0	0	0	1400187	0	1685977	1927168	8041590	1710072	568517	8061719	0	0	3051626	1722855	0	0	0	0	0
6c351f55245a075ed7b6f277b9e0e568	0	0	0	0	0	0	0	0	0	0	0	0	0	0	0	0	0	0	0	0	0	0	0	0	0	0	0	0	0	0	0	0	0	0	0	0	0	0	0	0	0	88763710	0	0	0	0	0	0	0
6e0dc894af771c3d565472c84c03bfd9	3985716	2125663	4843782	1603859	1569376	3051609	2285402	1782155	3132054	5710320	5936949	4731287	3790633	5904356	6515349	8177496	7620549	6667752	7306842	5011711	5173100	4168401	9247369	4933107	6818538	7869719	6739183	2891776	3638296	3336227	5797046	5360213	6889810	6026228	4310538	6224751	4081410	2812347	3344218	4202386	3685782	7555277	4868624	5369565	3467082	8302248	7589410	7512336	4246017
6e1daa3f173d68cc282407aebd003dbe	30081	167816	2442591	86876	205147	796072	0	143722	1554073	43116123	26311962	21068142	32394547	69930327	76264099	33842255	59367703	62464715	105749347	91269976	88724047	50383971	120716554	46309788	60524485	69505191	64662566	23086800	74732573	19845496	64613337	89908356	93190235	83178457	83047381	64232496	68939463	24651819	19279414	74585196	23659014	71667197	43689498	25555682	18165369	66876040	59778318	35730941	32209430
6ebcadc8d27896d8d9b959bb5be5565d	0	0	0	0	0	0	0	0	0	561408	0	66544157	22579880	0	2718324	3749068	9725272	500081	0	0	0	0	0	0	0	0	0	6162801	14454853	2143273	14399779	17534625	0	8816454	5944371	6051306	20164591	37992440	3394381	0	432410	561249	71748149	0	0	33323506	7402017	0	2487312
6ef5d95944187f34f48969b4e90901c5	4767819	4405157	3891586	2011506	4431180	3690125	2712580	4388318	2474562	7426624	3936687	13136279	5942074	7728625	9276821	8806535	10088155	5122046	8138255	7788819	7584518	9884163	14288353	7558154	6260761	8232281	8145804	5273935	7547007	6409600	8932814	10112791	9112329	7099392	6378901	7824300	3677310	3348032	4481251	3659220	4550602	10232003	4833682	3905138	4564768	8874817	9275946	8459269	4045022
6fa4053af127aa57f1839ad1d0a8d138	0	0	0	0	0	0	0	0	0	0	0	0	0	725785	0	0	0	0	0	0	0	0	0	0	0	0	0	0	479370	0	0	0	0	0	0	0	0	0	501633	0	0	0	0	0	856731	1946734	0	6565403	1180845
707ddf4210f46a2f6688cb035d8e6226	5685286	4153434	9139017	2800070	4605555	7289032	4090229	4311666	7029190	4282740	4426112	4063340	4159452	8807494	8759045	10165257	6701244	8122534	7434752	6962145	7274671	5163133	11517481	5903879	6795772	8882759	5647477	4076930	4547870	3841716	6869809	9266442	7512115	7479127	6083421	6398196	7475850	4934485	3544871	4173798	3912283	5655664	7104930	4996279	4939588	8474019	8901160	6186629	3316416
712ffd99fcf63fbdd4983e230f7eaf24	0	0	0	0	0	0	0	0	0	2662677	0	4703456	3134956	4433171	2437862	4428429	0	2727717	3101810	1162510	1818668	5731552	6309577	1604746	2174192	2452623	2582304	1516997	2015813	3134031	4311682	4275150	4222787	4936554	2259556	0	9577170	6665160	18543686	5260129	2326779	11268156	10203146	8327132	1633143	11794918	11524660	11552583	4246017
71658c8b3be9b55452e33b5aa46695b0	0	0	631348	0	0	0	0	0	741173	802011	6522132	13692901	4630720	4648945	5177761	10265903	17128090	8743848	1630849	955842	1670480	852628	3305016	0	569160	1514228	1700542	3211767	0	1718662	2991358	10937439	1978042	3434124	2033601	2620948	11880540	5923442	2926190	0	4941831	0	3505875	1521855	2530033	8244991	17052749	22789522	3869151
7185187ab7b94d23b4d59161825c3c39	0	0	0	0	0	0	0	0	0	0	0	0	0	0	0	0	0	0	0	0	0	0	0	0	0	0	0	0	0	0	0	0	0	0	0	0	0	0	0	0	0	0	0	0	0	0	0	0	0
71f7bddca393045e433f24de9a85bed8	0	0	0	0	0	0	0	0	0	0	0	0	0	3746618	2092678	0	0	0	5052433	0	0	0	0	0	443945	0	0	0	0	0	0	0	3978310	0	1425259	0	0	0	0	0	0	0	570724	0	0	3950725	0	204411284	0
72da024e6585a9da169000febf38b8fa	13912406	10089908	10174013	5533312	10872802	9735295	8543559	11076190	7471503	18670821	11139759	30029756	17272994	19537337	25500471	28206072	32272419	15744987	20785327	16572230	18536940	21047268	36755787	18365422	17996842	21988295	20847379	11839688	16261709	15306205	22136051	22677826	25825675	21760462	17346439	21661364	11476440	8158897	12172952	13236085	14310718	25558422	17308076	13036269	12409209	28971983	27546749	19569950	12361185
730e5a350fe84925f8a8756c84eb7259	0	0	0	0	0	0	0	0	0	0	0	9685222	0	0	0	0	2757913	0	0	0	0	0	0	0	0	0	0	0	0	0	0	0	0	0	0	0	0	0	0	0	0	0	0	0	0	0	0	0	0
73ce0f696795e12c557157c470435a44	6271863	4279296	5661429	2846849	4544011	4560828	4068870	4100873	3777592	9399571	6234860	11410751	7089509	8238636	11844127	11775595	13087990	8349844	11847636	9132164	9807335	10389424	16692001	9192617	10074134	11591308	10875068	6328722	8776161	7733981	12646225	12890554	13979647	10104251	9577042	11967711	7799130	4203068	6387455	5574593	6959745	11095464	10273030	7609276	6719982	11794918	11149874	9595588	6582582
74273213cc454cbc2082677d654243e3	3158492	2083709	2670290	1289770	2102759	2214075	1537841	1906714	1936613	3480729	2393931	4063340	2807118	4040855	5113039	5485213	5201327	3500570	4604749	3190445	3637336	3378931	6109273	2902410	3027932	3710925	4303840	2417714	3158926	2911616	5054364	4036436	6311955	5085146	3458859	4895006	2141730	1885200	2407837	2630064	3356327	3497014	3401049	2842711	2168600	5725688	6183964	4103377	2437063
74e5722195122e312884fb34f044d306	0	0	0	0	0	0	0	0	0	0	0	0	0	0	0	0	0	0	0	0	0	0	0	0	0	0	0	0	0	0	0	0	0	0	0	0	0	0	0	0	0	0	0	0	0	0	0	8901171	0
76fceadcc5634b907728e97ca00c8eef	0	0	0	0	0	0	0	0	0	320804	329830	445298	0	0	345184	780007	749959	0	383729	516671	282904	489471	567528	356610	113832	351898	524858	0	282705	485269	247561	434025	0	181612	434530	539607	0	350256	902939	0	350046	0	535782	0	709480	1774963	1592839	1893866	2688307
78754103a7e50d924202fb5e01ef3922	3790190	1873940	1945793	1483569	1702722	2777959	2413556	1992948	1123714	2502275	1468278	2977928	1475273	1726190	2869342	2516153	3725602	2500407	3133788	1821266	2411419	1626308	3238248	2298154	2982399	2964474	2141423	1516997	1671650	1405259	2393087	2756061	3711607	2063777	1129778	2948566	3030750	844734	2524884	2258425	3068053	2978938	2748793	2641711	1860712	3435413	7214625	5744727	2663182
789eaf6737caf96dea1de3c423cbeeb5	1248356	929978	1397245	554668	461581	878996	907753	632378	729219	22969601	10320503	40215938	27026190	31816827	41206345	23727321	27264630	21745964	11623794	6212972	6830108	6821020	12452233	6835027	6249378	6056911	7914866	12455968	3257259	3174471	3857821	8485196	2155844	2327940	8568932	2331873	2020500	1607055	2976354	3373343	2326779	6475952	2480902	2096140	749639	2290275	2436107	1451964	1658208
7a5103504472286635eeaee892b30ab5	3023128	1859955	2349441	1383328	1825810	2462847	2114531	1743829	1721434	3817573	1947064	4425145	3585734	6198593	5328779	4629721	4499753	3636956	4444862	3410030	3906768	3726298	6576649	3952429	3710924	3828224	3757987	1955504	2863929	2163493	3857821	4144942	4156111	3269022	2937423	3044925	4041000	2194249	2876027	4116623	4035828	6562298	3668939	3158567	2730829	6069230	5434393	7196691	2361690
7a6a925ccd26d2d6078883f5071bb1f8	616658	0	517498	0	0	348281	0	0	0	2983482	1638513	9434742	8421353	13731060	11585239	4680044	6846398	2773179	1295086	632922	969956	1199994	0	871714	1013105	1236975	0	1682919	835825	1263722	1939225	1453985	1733565	1007123	2520274	0	4081410	2585711	3210449	3030292	3356327	3281149	5159810	4134852	1365415	6985340	0	0	7160443
7aa7182554fbe12f62c4614244aee28b	8603131	5593851	10443112	3622047	5292798	7969010	6557182	5413536	7363913	8389037	10331142	9657391	9015560	19615800	17237628	18946630	17490974	12062570	18450975	12800530	11962793	8163119	19162418	9301581	10825425	13841322	10665125	9184943	8149292	7026296	13945918	13389683	15579860	13257702	10063716	13104740	18669421	10013192	7942517	7232677	8854113	11397675	12567573	9935130	10079973	23704350	21269088	14772156	9823625
7b071dfe54004e896a56a309fa2a9c06	2060540	1146739	3829486	681640	1538604	2255537	1270854	1341407	2641923	513287	1010771	0	0	0	1057126	1736145	0	2030634	895368	955842	767882	773681	1769352	851902	637459	1983425	755796	604429	0	667245	0	1323777	1444638	875041	1060253	982855	0	679908	819333	0	761866	0	1059916	0	495297	0	0	0	0
7c82874fe7ab8e9b51cc4a585565934d	0	0	0	0	0	0	0	0	0	0	0	0	0	0	0	0	0	0	0	0	0	0	0	0	0	0	0	0	0	0	0	0	0	0	0	0	0	0	0	0	0	0	0	0	0	0	0	0	0
7d0543210d3ba942605f551241049113	4030838	1818001	2359791	1396694	1600148	3134533	2840734	2040855	2713650	593488	0	0	1598213	0	0	0	0	1500244	0	0	1158559	0	0	881619	682992	853086	0	0	786659	0	0	0	0	0	0	0	0	0	0	0	0	0	1024974	0	0	0	0	0	0
7d73b33cb59f842ad663f936b7c4463a	0	0	0	0	0	0	0	0	0	0	0	0	0	0	0	0	0	0	0	0	0	0	0	0	0	0	0	0	0	0	0	0	0	0	0	0	0	0	0	0	0	0	0	0	0	0	0	0	0
7d99f2f81f7b2e8acd0719a64879d085	2436551	1300570	4119285	942267	1118052	2031642	1206778	1006055	3251598	18654781	20843159	62926114	26063165	34955355	48368914	109905553	56464637	36430173	18498941	13627204	22632311	18978857	40494795	13937513	14263152	36704030	17320330	26891144	28147630	23222162	85655995	89387526	78166005	50834948	57757733	70592149	13133251	7520196	23894434	14408179	18984866	34711100	25705871	16797836	21940339	27769589	29139588	11615712	9848749
7db5f68374c8768b50d01260ea54f0ca	4045878	3160526	4243484	1543714	2923348	3847680	2755298	2903188	2797331	465167	638382	0	450778	647321	992404	1107107	0	1212319	1151187	697506	713996	726312	1969656	554727	819591	1460910	818779	841459	848116	475160	598272	1280375	1822466	1254776	486674	1310474	1818450	649003	585238	0	0	1122498	1013326	0	535457	2290275	843268	0	1231094
7f1c8abb0e20abd7c1150065ee8f9faa	2662158	2468287	2401191	1095970	1989928	2529186	1591238	1782155	1697525	3256166	2351372	3423225	2212910	3471997	4530541	4403267	3072412	3045950	4988478	2880442	3314017	3126301	6342961	2753823	3050698	4190786	3569038	2453269	2765597	2325249	5590745	5186603	5289596	4292656	3250285	4490301	0	2266360	2575048	2258425	2820962	3583360	3645645	1866426	2208759	3435413	4122643	2651413	1783830
826459436067a72cd7020adf103c4236	0	0	0	0	0	0	0	0	0	5902803	7245631	2894434	3729164	12181412	8198121	10945265	9096274	15017596	10808370	9300082	5523362	4042086	17092609	5378869	7797493	15430195	8838617	1125896	1659358	798673	1836075	3320294	3644932	4936554	8412502	5145538	2909520	958052	1588503	0	700093	3237976	2981741	0	1044141	2576560	0	0	0
828624260cfc9b5019bbe05f6ada4b32	3850352	2936772	4336634	2419153	3292613	3142825	3171796	3296029	3287461	4523343	3085511	4926104	3934063	6335903	8564879	6667805	6991551	5606973	5628027	5166712	4836309	5478921	7244329	4170357	4587430	5203825	4912675	3342134	3798086	3437325	6085867	6488679	6289730	4375207	4414825	5742959	4445100	3451049	3829129	3830746	4241738	7253066	5113220	3416996	4069471	7443395	7964196	5302825	2839053
82bf853ee7ca48a0cb9e3948362e54ff	4301565	2845872	4067535	1684052	2882318	3972067	2402876	3056492	2378926	7683267	4511230	8488485	6515791	8709415	10463391	10643326	11999340	5819129	10472607	8150489	7261200	7484175	10983337	8043540	8161756	7144596	10119272	3745087	6219520	5358183	6560358	5295110	7734367	7347045	5422935	7034162	4606740	3873416	5952707	4974252	7289200	10534215	7664007	5857707	6010502	15173074	15459910	11110681	6331339
841ea7d6d00c73034122258350965c94	3699948	1531317	3094639	1637272	1764266	2015057	2381517	1667177	2068112	5148912	2798239	9351249	3524264	6590909	10528113	13486579	8249546	3576340	6571361	3500448	4418689	3947350	14455273	3021280	3335278	4308085	2708270	7288697	8444289	4792035	19536664	22113593	8223322	9179679	5179598	5627329	9132660	5058104	9714952	9348164	11551529	13944882	7011751	6719134	6505799	26853478	23143017	6565403	6833826
84e682f9a4f796eed27175ef02ce57f3	3429220	2083709	3260238	1590493	2195075	2554064	2370838	2040855	2068112	6752934	5351766	5844531	3626714	7198999	8003955	7900720	8660814	5212970	8889724	7801736	5482947	6489443	12285313	6101996	5748517	7805738	5962392	4693210	5051824	4458413	9696127	9136234	9645734	6587575	5492460	7631584	4000590	3183206	3193728	3001704	4591784	8461910	6010072	5369565	4377359	8645789	9838124	6249758	3818903
865551abc4ed87f64c39b1c6a8f99d79	7520219	4412150	7006924	3715606	6185188	6600762	5606711	5863866	6921600	11388559	7139234	10520155	9220459	15790719	17992718	18342754	17636127	8652924	15956735	14001791	10965893	8826274	17593369	11361995	10939257	12401739	9972311	9860481	7583881	7531785	11449681	14040721	14935330	11804803	8273452	13914150	11436030	5583488	5501238	10863310	7309791	16966993	8188141	9561845	7616872	21471331	18551892	13383321	7336313
86d3a3a89daaba2157ca991868ea326d	2586955	2188594	3187788	1236308	1918126	2388215	1783468	1973785	2295246	3897774	2819519	3228407	2253890	3511228	5630815	4554237	4282023	3682418	5436162	3862118	4445632	2589461	6543265	3050998	2891333	5779658	3422077	3567314	2999136	2446567	5033734	4340254	6667558	4606350	3858627	4952821	2586240	3183206	2173741	2429951	2635643	4533166	4099894	2785282	2570192	4294266	3747857	2840799	1884327
86de79f91127d6c3ded3f83a51879093	4346687	2475279	3156738	1804341	2215590	2910638	2498991	2232485	3024464	3063683	2074740	8961614	0	4786255	3365544	5434890	3532064	3273260	3069833	2325021	2613493	3031565	4640376	1525499	2697819	2345987	2981196	1623661	3183509	2527445	1877335	3038178	3267103	3450635	2641943	2987110	4364280	1555547	1738993	5117191	2779780	6216914	2713850	7322134	1793780	0	0	7133562	4371639
874faae073c8e98085382d0a62f95187	0	0	0	0	102574	0	0	57489	0	561408	212794	1447217	0	0	0	0	822535	591005	495650	594172	458035	726312	467376	396233	580543	501188	671819	0	430204	576257	0	0	688981	544837	0	462520	0	309049	769170	543165	576547	0	582371	430714	388206	5267633	3279375	3724603	3014923
878f6f8614ca96889d7ddb630b5891fe	3113371	3055641	6189277	1637272	2933605	3938897	2360158	2999003	4925215	10602588	18800338	18785992	9917116	26402867	20711042	60689605	21168191	28201561	21872559	12503444	14926548	12568361	41930308	12828059	13375262	29314172	10875068	16473641	19039598	9149350	31790917	64734884	43916982	42794474	26749669	50453248	13779811	6891796	8009401	5917645	7536292	12779211	17156660	12404556	12328891	23876120	15553606	8143624	6909199
8840861cb5cbe0b945abbb3b86031cd3	0	0	0	0	0	0	0	0	0	0	0	0	0	0	0	0	0	0	0	0	0	0	0	0	0	0	0	0	0	0	0	0	0	0	0	0	0	0	0	0	0	0	0	0	0	0	0	0	0
8863a3a615ebcda9a0f927d3b6c2b51f	2030459	1727101	1894043	848709	1169339	1932133	1292213	1446803	1637753	5902803	3340864	6874281	2745648	3746618	6083869	4730367	4983597	4258269	7162943	5696301	4795894	5747341	7978777	5646327	5748517	5705013	5143613	2026613	3613713	3427215	3795930	3841125	5600749	4523799	2676705	3603803	2101320	1988216	2825864	2058311	4118192	5051242	4763798	2670425	2396169	6527285	7870500	4103377	2839053
8a4611595841322e9ffa27b16d4d3d00	1669489	1384478	1997543	948950	1507832	1766284	1633956	1140196	1231304	6207567	4798502	10742804	5286397	8670184	7874511	9737511	8418892	8001303	9833058	9338833	9349300	13878881	11851321	6963803	8753682	8626833	11001034	3247322	10705933	9432424	6003346	8072872	9934661	9823577	7873684	8672254	11678490	6829986	15383401	14979932	11345619	12995076	13930322	11428271	9638221	50386058	61558550	34531492	21531577
8b4d9030256b05679893de6cde4adf19	0	0	0	0	0	0	0	0	0	0	0	0	0	0	0	0	0	0	0	0	0	0	0	0	0	0	0	0	0	0	0	0	0	0	0	0	0	0	0	0	0	0	0	0	0	0	0	0	0
8bb98b23501c05a47e9cca5c57277966	0	0	0	0	0	0	0	0	0	0	0	0	0	0	0	0	0	0	0	0	0	0	0	0	0	0	0	0	0	0	0	0	0	0	0	0	0	0	0	0	0	0	0	0	0	0	0	12436388	0
8c16494a1def23731fc0aef6fea89a52	2993047	2062732	9107967	1817706	1507832	4511074	2306761	2002529	6897691	30781190	34632202	93039363	30550455	74618503	76932893	169865473	151249747	65162123	50204559	32304870	37747461	28847231	67302150	28469375	26602543	55215999	35333473	41978154	89298049	27609806	91102330	114647802	131239766	93827545	92120368	121199571	31883491	16874083	24713768	18753503	31380624	49994346	44970715	21219830	32328199	60176985	46004944	112748164	13717901
8cd88058b997c07adb8f109b11ee0596	0	223754	2297692	0	338493	547299	0	354515	621629	0	4266517	0	1188415	411932	2934064	1660661	1185419	11198793	735481	775007	0	0	1969656	0	3335278	7581803	1280655	0	0	0	0	2083322	1266836	990613	764773	635965	4606740	1061069	0	4402499	658911	0	1898531	2210997	1927644	3492670	0	2083253	2210944
8ce84da11f2726593b479aa223114470	0	0	0	0	0	0	0	0	0	0	1585314	0	2069481	706169	0	12303987	24893792	2167019	0	0	660109	3078933	8946913	0	0	0	0	5356896	0	0	0	2994775	0	0	2902661	4856462	2747880	1555547	4832394	18153162	0	0	1362749	2986282	0	1431422	0	31311920	0
8d2d85570c7dce5ea49cc711456fb087	4602374	3048649	3001489	1650638	2923348	3598908	3054322	3391844	2570197	6993538	4245238	10520155	5552765	7277462	10528113	8580081	8467276	6046439	10040912	8537992	7975195	9678901	12151777	7568059	7717811	8722806	7725917	5641333	8444289	7370029	12006693	11545075	10156913	8172556	6205089	7130520	3313620	3760098	5350748	4288148	6053742	9929792	6755508	4795280	5260862	10592523	8338982	5997243	4296266
8d386b1d1ced36dcfafbc6c40addca9f	1654448	1188693	5609679	968998	1066766	2537479	971830	680285	3610230	2325833	7394587	3590212	1372824	1824269	2373140	9561381	3483679	9001465	2014578	1252928	1912969	3063143	15022801	2694388	3107614	6824689	2183411	1208857	1561026	2032066	2166156	4318552	3289329	4639370	5110073	4895006	3960180	1390721	1371129	0	864820	2374516	4262958	0	910276	0	0	0	1205969
8d5a0aafd5e3b775d2f6f9c27cae0232	1248356	853062	1914743	501206	861618	1542389	907753	1015637	1398665	4026096	1851307	8015356	7540287	10572916	8651175	6818774	11007459	4076421	3181754	2337937	2788624	1642097	2837640	1882109	2219724	3316372	4198868	6518347	2052687	3073373	6065237	3927930	4289462	2311430	5388172	3141283	5940270	3770399	8544476	4974252	6486153	4101436	11833786	8126133	4912815	12424744	11056178	3282701	11155216
8d6d212ce1d8c86ef550c1413e67c596	1729650	1999802	2225242	1256356	1959156	1832624	1527161	2040855	1087851	4378981	2064101	7792708	3770143	5296266	5091465	5233598	7088320	5015968	4956501	3461697	3610392	4910503	4773912	3863276	4189018	3497653	4660743	1706622	3576839	3002604	3073878	2994775	3822733	4127553	2607180	3449630	3758130	2657823	4548136	4631200	4282920	7555277	4181426	5714136	3453696	5153120	10493999	0	2487312
8e979038922eddb4353a5cb477b0059b	3594665	1692140	2722040	1831072	2030957	2744789	2787336	1695922	1434529	10121381	3809010	15307104	4548760	7434388	13850510	7397489	9096274	7364835	10984246	15732640	14751417	14826245	17860442	9608662	10859575	12305767	8922594	8165711	12107168	8947154	10706999	9505156	15513185	7743290	12062554	9751468	7395030	6005855	13226380	8604885	9245341	11052291	9679012	5857707	6211298	21070533	34855070	12247001	5678105
8edf2b272499792fc39395b04f165048	3760110	1419440	2339091	1383328	1866840	1965302	2648503	1600107	1338893	5148912	2415210	7514397	5409336	5963203	9168951	4705206	7789894	4364347	5212320	3771700	5846680	6773652	5608512	4249604	4200402	5950276	6172336	3685829	4080792	3002604	7055479	7031211	7334314	4721921	5492460	4702289	5414940	3955829	5200258	6031996	5168331	8764121	5089925	6604277	2623738	11680404	13304892	8143624	4246017
8f1cc9355e970f642dd80ce05c26c110	0	0	2142442	0	0	762902	0	0	1577981	5662199	1053330	0	35754892	0	46254661	0	3120796	4076421	0	2144186	6102641	742102	1535664	10817174	0	0	6592223	0	2126437	0	0	0	0	25772444	0	0	1252710	0	0	0	1173685	0	2876914	12576841	1606370	6985340	14522946	48924875	3869151
8f472211b631a77347d2041dff8c114e	2677198	1769055	3374088	1697417	2430994	3275504	2039775	2510348	2522379	5245153	3128070	4647793	4200431	7022456	6558497	8353627	5781940	4182499	8266165	6665059	5550305	5573658	10582729	4645838	5657451	7955028	6529240	2405863	2556641	1941078	4435462	4578968	4933993	3929431	2624561	2948566	4121820	1555547	1638667	1600909	2017914	4144609	3750471	2526854	1633143	4179753	8713767	3156444	2160695
901a852000e7f84951d96f58e5905ed0	3038169	2426333	2308042	1356597	2082244	2214075	1997057	2682814	1434529	3865694	2457769	5482726	2971037	4178165	5371927	4352944	3967524	3242952	4237009	3371280	4054956	4152612	7177561	3576007	3699541	4723964	4324834	2702151	2900804	3336227	4848063	4774279	5200695	4391717	3250285	4297584	4081410	1977914	2758979	2315600	3438690	4964896	3575760	1981283	2356010	5095863	4310035	3093315	1959700
9021f028cbcc84a13599e77b04cf5b78	0	0	0	0	0	0	0	0	0	3544890	1436359	5928024	2930057	3216991	4379523	5686505	5564210	3909727	7994356	7930904	8783492	12157837	12118393	5497740	7296632	6931325	10686119	1279966	7473257	4256217	6849179	6987809	8201096	9146658	8673220	6648728	7718310	3440747	7507768	8604885	7103881	12131616	7862013	7896419	7884600	31605800	37572266	22347620	14823373
90a89846bf714822556827f03b2583be	10031972	6824498	8228220	5426388	6769858	8226075	7550371	6975317	5451208	14259759	8501115	16754321	9466338	15202245	19826508	17185323	16861976	13623430	20209733	16830566	15074736	14084143	23201882	14195064	15299023	18298697	13499360	9481232	12721746	10928671	17349878	16796782	18046857	15932356	9716092	13971965	13658581	9755651	10601170	8433359	11983939	17830453	15991917	8930132	11579251	16719010	15928392	14898414	5904225
919e26a5972e43721dfd62c42744ba55	3248735	2615125	3280938	1951361	3364414	3059901	2018416	2577418	2904920	4940389	3064232	6902112	6351872	8415178	8133399	6491674	7523780	3349030	5739948	5115045	4984497	6789441	9347521	5032165	5042758	6078239	4807704	3591017	4744535	4913353	6807919	7183120	7467665	6356432	4275776	5685144	0	2802045	4732068	0	3418099	0	4251311	0	2998558	10134468	8713767	0	3793778
926772d9c881dd809394178e308a03b6	0	0	0	0	0	0	0	0	0	0	0	0	0	0	0	0	0	0	0	0	0	0	0	0	0	0	0	0	0	0	0	0	0	0	0	0	0	0	0	0	0	0	0	0	0	0	0	0	0
927fb6d7828256cadb2406f863595c2f	6617793	5237243	10070513	2666415	4892761	6376867	4453330	5020695	6574922	8244675	7022198	8460654	8667232	11632169	11995145	15801439	14031486	10441094	11863625	9790920	11073666	7484175	16959073	9271863	9960302	14481137	10728108	6364277	7805129	7076845	12522444	12782047	14757528	13026559	9524898	14434485	8082000	6026458	6805483	7146914	8215793	12865557	9387826	7322134	9062605	20154423	17427535	13635836	8517158
93975bf0243089b082ecfd58e24cb3c2	0	0	0	0	0	0	0	0	0	0	0	0	0	14182223	3214526	0	0	0	2510228	0	0	0	0	4764708	0	0	0	948123	0	0	0	0	0	0	0	0	103530424	13505447	0	0	1317821	0	2807030	0	0	4580551	0	0	0
93f00e079a53e61f00b03fbd39cbed80	1112992	1069824	931497	0	635956	995090	0	900659	836808	4699786	2521607	8432823	7540287	10886769	9233673	5761990	6435130	4621965	2957912	1640431	2344061	2384199	2470416	1743427	1866845	1834135	2582304	4835428	3884127	3973143	5879566	6336770	4133886	3648757	5683653	3738705	10183320	8035277	9949047	8890761	11222074	12217962	8118256	8872703	5943569	12997313	9182250	7070434	12009444
95dfc88a98e2b3f5e2d9aecd8b6dc3eb	0	0	0	0	0	0	0	0	0	0	691580	0	0	1785038	0	0	0	0	1470962	878341	0	0	0	0	0	0	0	0	0	0	0	0	0	0	0	0	0	2235455	0	0	0	0	0	0	0	0	0	10163748	0
960f1a72798784f9737d7fed420674c2	9084425	5202281	7462323	3855943	6133902	6866119	5158174	5317721	5391436	15879822	10373701	18229370	10408874	15712256	18553642	16732416	16789399	11304871	18211144	17011401	13094408	16215712	24103250	14323840	12840252	16048683	13646321	11152299	15253803	10817464	19619184	19813258	20869456	16213030	11332543	14280312	8647740	7509894	7875632	9233813	10027798	17787280	12486041	10365844	9571289	21643102	20144731	12436388	8391536
96bc8e6fd60f27fcee24ec1723d02c4d	0	0	0	0	0	0	0	0	0	1251137	819256	890595	0	3530844	1488606	2239376	1838609	1227473	4620738	1382096	1481877	1294731	2470416	1010395	785441	1578209	1217672	912569	2679556	1203064	1485364	1866309	1822466	3202981	1772883	1676636	5091660	2029423	2157020	2144074	2182642	4489993	2352780	3646710	3534014	26967992	44505801	22789522	11984320
96d1922a9537da3a362542f6ad4d7434	20831007	16264121	21051823	11053259	15078320	17671136	12890095	15282460	13448705	28246835	18619464	31059506	18420429	27403273	35273494	33766770	29877389	26686163	41362800	32614873	34042768	30063015	42965212	31282633	32647023	37557116	27859489	20977226	23476844	21088999	35772518	33593564	40316501	31352896	22908424	28040289	14749651	15256726	17607305	15094283	20117368	29832550	29817412	15735409	21311177	30861460	26703481	23799584	12587304
97a34d269c4abb9a0f9a841bf73f7374	7941352	4146442	13454951	3094111	3938826	7662191	4453330	3995477	9324435	7522865	9203335	5649713	5839624	12456033	14799766	14996270	10136539	10729019	14022101	10527177	9874693	6773652	22267130	8994500	10313181	16059346	8985577	9564193	7854295	6278173	17040427	18315871	18046857	13043069	10515627	13509445	7233390	6335507	4481251	3945097	5724287	8548256	10086672	6317135	6130979	10306239	15459910	6439145	4999748
980e8b6245a5f8f084e294050ac7d22f	0	0	0	0	0	0	0	0	0	497247	1989623	0	0	1922348	1553328	2641960	919304	1030471	3741359	930008	835240	821049	3338400	1347194	739908	789105	923751	983678	1352070	697575	2537497	5598927	1266836	4787962	903822	1349017	11759310	2946268	1086871	3201818	782457	0	1560755	1521855	3467082	14199707	12836410	13067676	5728354
9893fd123a6751e89bc348346b95bbc8	0	0	0	0	0	0	0	0	0	0	0	0	0	0	0	0	0	0	0	0	0	0	0	0	0	0	0	0	0	0	0	0	0	0	0	0	0	0	0	0	0	0	0	0	0	0	0	0	0
994839eaca87f9b57d0dc19dc624b2b3	0	0	0	0	0	0	0	0	0	1876706	2596085	1196737	0	1961580	3991190	6843936	4378791	2515561	5803903	2596273	1562707	1421046	7044025	1178795	4291467	6174211	5248585	1813286	1241446	0	2186786	3081580	5734100	6505024	4658162	4605931	5940270	2029423	1772435	2715827	2347370	3324322	7745539	6259706	2422942	24334176	17896017	5681598	3366664
995fa3dfd27d8b3343ff830628a9964b	0	0	0	253944	0	0	672805	0	0	625569	819256	1335893	532738	863095	927682	2566476	0	5788821	511639	1382096	2384476	1010522	3305016	1436346	569160	1268966	818779	296288	1364361	1031197	948983	1171869	3667157	1964715	903822	1406832	1091070	370859	1304245	3144642	6630289	4403647	2923504	2124854	2168600	7328881	4872214	7070434	4723380
996979ba98da48892006a2adf3ba5817	3519463	2678056	2680640	1543714	2379708	3076486	1954339	2826536	1757297	4395021	2234336	7709214	3872593	5845508	6450627	6768451	7209281	3940035	8346108	5747968	5092270	5431553	7044025	4982636	4735412	5534396	5248585	3116955	5014949	4215778	4476722	4709175	6134153	5332799	3458859	4297584	2990340	2565108	3661918	3630632	3397508	5957875	4903567	3474424	3547401	7328881	8057892	4924052	3291291
9a097717cf1f9def22eb0d104e170a7c	2150783	1985817	3042889	1035825	1589891	1699945	1164060	1992948	2151793	2245631	2383291	4202496	2315360	3334686	2178974	5032306	3290142	2788333	4093111	3384197	2478777	3268405	6109273	2268437	3904438	4446711	2771253	2583636	3085177	2315139	2248676	4318552	4067210	3731308	2502893	2852208	1778040	1699770	2758979	1943961	2100278	2719900	3284574	0	2262305	6870826	6465053	5429083	2487312
9a1ff320b76c6253ff2ecb32d1b7ba97	2165823	1894917	2256292	1309818	1405258	1932133	1954339	2040855	2307200	2983482	1755549	2699617	3196426	2844291	2783046	3849714	2733721	2227635	2366330	2945026	2694323	2778934	4273152	2575518	2754735	3486989	2582304	3508056	4375789	3821496	4971844	4926188	5134020	4276145	3458859	4817919	3030750	3162603	3377660	2344188	3788737	4533166	3948478	3790281	3400150	3950725	3373071	3030186	2361690
9a234b2a84ce4a835d3733978b049669	5564962	4831689	11405658	2893628	3908054	6161264	3972755	5059021	7961633	22712958	28844209	49428031	19629333	40624322	40192367	111717183	67810787	49129210	31193979	23327707	28654122	20194641	64764965	19712616	19829538	50246772	18957889	26025982	30433857	16943990	73154181	107334475	89367502	67840469	53968631	73039652	20851561	10517972	13811618	11749527	14104808	30134761	30376489	17257264	19678034	52218278	43475141	15340316	14446507
9b4f046fd689281379813512035a022a	6016175	5488966	5454430	2686463	5569747	4627167	5179533	5403955	4781762	8934405	6426375	13915549	8708211	9984442	11736257	11523980	12386416	7637607	10744415	9183831	10440501	9710480	13720825	8073257	9197627	9266648	9783362	5416154	8849910	7602554	12336774	11045946	12446108	8832964	7682491	9269676	6263550	4130957	6420898	8033132	6774426	14894689	6871982	9935130	5073452	17291579	14804035	14014609	7286064
9bfc1e9c3196fe002f0ef2c42dfff67a	1248356	1447409	3550037	1503617	1477060	3831096	1698032	1341407	2725604	4443142	6053986	7820539	5675705	8277868	6925255	10190419	12797683	14972134	8713849	10100923	7948252	8873642	10415809	6151525	8400803	11857897	7788900	4870983	5703275	5155987	9716757	11827191	9201230	7891882	7039387	10117630	0	3986734	4481251	5374479	4344693	8461910	6452674	5312136	6050661	13226340	13679678	371134633	7034821
9d2ab4f1590e37773fd34136f5570671	0	0	0	0	0	0	0	0	0	1796505	776698	6679464	1454784	2726596	2847768	11071072	4838444	2273097	1902657	1717932	2815567	1421046	5808816	1822674	1491199	3764242	1868496	5582075	1179988	808782	19185953	10004285	4978443	2228879	8082259	3006381	929430	339954	986544	485990	658911	1770093	1246275	516856	776412	2862844	2342411	505031	427114
9f5c6f629b36420f4a53c959ff2e67ec	2526794	2048748	3663887	1209577	1456545	2960392	1655315	1667177	2414790	2406034	2574806	3172745	1946541	3923160	4012764	3950360	4088485	4364347	4045144	2828775	3394847	1957885	3739008	2852881	2811651	3689597	3170145	2725854	3343299	2881287	2496237	3819423	3289329	4276145	3041710	4644474	4000590	3296524	2541605	3630632	3088644	4058263	3412696	3531853	3199354	6527285	4310035	5050310	3040048
a0278abb9eb0018cdc2c6a262e06f62a	0	0	0	0	0	0	0	0	0	0	0	0	0	0	0	0	0	0	0	0	0	0	0	0	0	0	0	0	0	0	0	0	0	0	0	0	0	0	0	0	0	0	0	0	0	0	0	0	0
a058eb3345771e273fbbf868bfad559b	8227120	5474981	14220848	4370515	5723607	8698743	6140683	5154836	11081733	9848698	12437802	9295587	7642736	17850378	16504112	19776961	11346150	15699526	19090523	16791816	13633273	9189430	29044082	12253520	13056533	20292786	10644130	15264783	10533851	7541895	22837473	23849694	24114335	18293317	11488974	17884115	8930610	9199363	6588109	6918213	8009884	14549305	12334625	9734130	7188506	17177065	14522946	10479393	7085070
a1b6e44577a40e20e915d800998be979	1173154	790131	5381980	862074	1210369	1981887	1164060	900659	4076452	1812545	2606725	4647793	1905562	3079681	3818598	5636182	2733721	5606973	2590171	2531689	2438362	1942096	5975737	1981167	2333556	4020168	2078440	2334753	1474985	1162625	4724283	3580709	4289462	3863390	3285047	6340381	4768380	999259	2173741	2944529	1256049	3583360	2504197	4852708	2021349	5954716	4965910	4482150	2562685
a1dc3bdeaeee22c676e71a5372189889	0	0	0	0	0	0	0	0	0	417046	340470	612284	2294870	10729843	17108184	1207753	19740850	10365324	1582883	10591761	0	5605236	767832	10232730	0	1674182	0	71109	233539	192086	14214109	2170127	3733832	875041	1442640	6147665	0	2317869	1203918	0	638320	0	3005036	229714	214183	1660450	33824409	0	0
a27de205e1f3d926372f04328186a076	3053209	1957848	4450484	1182846	1733494	2636988	1997057	2730722	2295246	5646159	5458163	5037429	2930057	7473620	9406265	8856858	7596356	4894736	7466729	6225889	5146156	4294716	12251929	4883578	5486703	7347204	5542506	5001350	4941200	4124790	8231393	10546817	10801444	7297515	5874846	7939931	12001770	4017639	2775701	9891329	5291877	12865557	5998425	9705416	5060066	7328881	18832981	18054857	6456961
a28843639e21eb2caaf705e9187feaa1	0	0	517498	0	0	0	0	0	191270	11244197	7160514	6289828	4692189	17124593	14303564	12027210	7572164	16532995	31417821	24296466	13727574	13231516	24837698	5834538	20967858	16677834	17404308	2275496	13803401	2668982	8293283	9787272	10645868	10500496	20979110	15494428	25094611	7571704	11253292	12635744	12354576	9152678	13895380	15161124	20949744	56684315	46379730	40844380	24923365
a305c0a2e254ff2277047d2b46184378	0	0	0	0	0	0	0	0	0	0	0	0	0	0	0	0	0	0	0	0	0	0	0	0	0	0	0	0	0	0	0	0	0	0	0	0	0	1112577	1805877	0	0	0	0	0	0	0	0	106309019	1859203
a31ddc0f81f2daa857b19b582dd9b9a3	0	440516	1593894	447744	0	887288	448537	373678	1207395	4346901	1819388	3618043	3012017	3962392	5005169	4780690	5322288	2257943	3997178	6522975	2573078	3078933	4907448	2516083	3938588	2282005	6718189	853311	2876221	869441	1361584	0	3133752	2030756	3145997	3122012	3960180	1730675	2357673	3344756	3356327	3712879	3377754	3531853	2168600	28342157	33262230	16918537	5879100
a4e17d12a6a63baec2ff5847398ad759	0	0	548548	0	0	232188	0	0	334723	2213551	5351766	1085413	3114466	8748647	5479797	7951043	2999835	5470588	7210910	5076295	3825938	2084201	5942353	2337778	2436005	4521356	2729264	1374779	1462693	808782	1423474	5360213	2844825	6174820	2746230	3738705	4525920	2843252	1621946	1572321	2738598	1338363	2946799	2383283	2048122	10707037	11524660	10037490	5024872
a631c3f5490d7ef483c6b8ef53405b58	0	0	0	0	0	0	0	0	0	0	0	0	0	0	0	0	0	0	0	413337	0	0	0	0	0	0	0	31619909	0	0	0	0	0	0	0	0	3313620	566590	0	0	0	0	0	0	0	0	0	0	0
a70cd12cc96e7b91d25a55f84c866ea7	887386	538408	1614594	467792	687243	945335	939792	507818	1458437	4812067	7671219	15362767	6351872	10553300	14691896	34823554	24627678	13441582	5835880	4533790	6520261	5399974	12051625	4804331	4302850	14289192	4912675	11507845	9771776	7157724	28036247	27083183	29181679	17220153	25758941	39449121	4000590	2513600	5969428	4688376	4427057	7857488	7407763	5685421	6827073	11966689	8338982	5681598	3391789
a7c9f64bd11d0003f293577319780f2c	0	104885	589948	0	0	0	0	0	0	21076855	8969262	41496168	7396857	6630140	9212099	9133635	23176145	15578294	36806017	31775282	37424143	115041558	42531220	29291560	34559401	30924372	57293553	6150949	51980929	42238657	33400062	44162082	45717223	37560737	43522529	35941676	25862401	17131624	51952419	49456646	42849789	86432367	27080267	28714249	28231955	137531034	88636817	55869051	45299222
aab5f99d936693cacc12a892ffd46ea2	5489760	3167518	6437676	1904582	3015664	3375013	3075681	2989422	4303586	5646159	3532378	5872362	4425820	9317505	7529327	8227820	9434965	6425288	6987068	5127962	4863253	5084186	13119913	4279322	4428066	5982266	7054098	4065078	4105375	4347205	7406190	6618887	8401123	6075759	5283885	8306092	6303960	3214111	4464530	4173798	4735921	7382585	4193074	6029992	4511223	9161101	12649017	6502274	4145519
aac198432fc097dbf0df6f23c066ebb2	0	0	0	0	0	0	0	0	0	0	0	19704418	0	0	0	0	16571669	11850414	0	16029726	15478884	17542022	0	0	10324564	0	10518164	0	11308218	10686036	0	0	0	0	16216661	0	0	0	13878503	1858198	12169258	17830453	13627489	9332131	0	32865451	0	0	0
abfb3e57e034fa80ab5d814d3c0d0d02	2677198	2307463	2866940	1897899	2913090	2695035	2872772	2289974	2940783	27364623	16683039	77565272	62063935	99177484	94019503	43453958	58641936	26852856	13062778	6497141	9847750	10405214	9881665	8449679	7524296	8541525	9468447	20989077	6969304	10402963	22837473	23610980	11646001	9278740	28070640	8884243	41824352	23405321	29997631	33504734	34757541	45806564	38040496	37472095	13654146	92985179	76456282	43306406	85498198
ac9c0939fe362155ee2a37c4a05c4467	5685286	3356310	6882725	3214400	3118238	5016911	3652372	3257703	4184041	6255687	4734664	6373322	4343861	8611336	9470987	10366549	8588237	7228450	11240065	8382991	8285042	6378917	12318697	6676534	7603979	10375660	7515974	5736145	6748056	4832474	9881797	12065905	13401792	8585311	7056768	8672254	4364280	4213370	4113388	3573457	5394832	7253066	8118256	4278423	6104206	7672422	6933535	4797794	2663182
ad692ce7cd3973a1aa85734463fb4774	4497091	3083610	3570737	1710782	2574598	3043316	2317440	2242066	2223519	4747906	3989885	6762957	2725158	4315476	6429053	7095551	5709363	5470588	5308253	6032137	5469475	5163133	8479537	5091600	5270422	6952652	5185602	4953944	5899940	6035538	7076109	7660548	7623241	7380066	5805321	7149792	2747880	2802045	3059959	3916509	3932873	7727969	4589086	4737851	4671860	8703046	8338982	6249758	3844027
ae7464a60e951ff3ad4a612fe797a09d	0	0	0	0	0	0	0	0	0	0	4149480	0	4323371	0	17712256	15424016	0	2636793	1183165	4017119	25825083	0	14054665	425951	0	5321125	0	1031084	0	0	825202	4123241	2333645	6108779	1616452	2524590	91084144	9570222	0	1915373	1997323	0	1164743	0	4712019	5782945	0	6817918	2336566
aff7c4f4af1f97ad054c36b854c5e52c	0	0	0	0	0	0	0	0	0	0	0	0	0	980790	1423884	0	0	0	0	1123760	794825	0	1335360	633974	0	874413	0	474062	1548734	545928	1155283	1258674	1422412	1667532	990728	1387561	0	339954	1404571	0	1359003	0	896852	2354568	1097686	7042597	13492285	11300068	5175618
b0300843da8adb2663ed18d850b68152	646739	566377	703797	260627	912905	820949	341742	565307	0	3031602	1404440	3701536	1680173	2255817	2286844	3094868	3072412	3106566	4284975	2957943	3394847	4263138	4540224	3615630	3915821	3049783	4744721	971826	1929772	2598213	1464734	3341995	1889141	3004859	2711467	3006381	3515670	2091232	6036313	4316736	5168331	7857488	3797061	5570564	4015925	14886790	12649017	8964300	4447012
b05c08c490735155e9d5af4353918422	360971	0	0	0	307721	273650	0	0	0	0	0	0	0	0	0	0	0	0	0	0	0	0	0	0	0	405216	0	0	725201	0	0	0	0	0	0	0	0	772623	0	0	0	0	0	0	0	0	0	0	0
b07943b2d36d9efcf18196e14c1cd5df	3308896	2160625	3136039	1530348	2123274	2554064	1772789	2021692	1721434	9142928	4894259	8488485	5552765	7355925	8543305	9687188	9386581	5500896	9369386	7750069	6210414	8257855	10849801	7152014	7444614	7667111	8271770	3294728	5174739	4842584	6065237	6315069	7556566	6554555	4779830	7997746	4283460	3492255	4748789	5631768	6362607	6475952	6883629	4450709	5515204	14829533	14241856	10542521	5225867
b098cd3acb531cf4e1a92fa3fac96298	3489382	3824795	3353388	1991458	2800259	3258919	2381517	3209796	2366972	7394543	3202548	9239925	5081498	6120130	8694323	8127173	8733391	5500896	5612038	5580049	5671549	7721016	9280753	6141619	6886837	5331788	7285036	2939182	6084313	5701915	5632005	4969591	6800909	6108779	4884118	5280439	7395030	3945527	5935986	8976524	5662514	9066332	6324553	5312136	4979747	10649780	17521231	7007305	6230841
b0cdafef56668ad6f86befe4b96d3ee1	3248735	1377486	4553983	1095970	1682207	3300381	1420367	1485129	3084236	3352407	4734664	2504799	3216916	3511228	5134613	8982665	6338361	9183313	4221020	3164611	4876724	2289463	10048585	3348173	4245934	9479919	2918213	2239941	2200186	1567016	2805688	5012993	6000802	4441248	3702196	5241896	3515670	2472393	2441279	2172662	1750232	4015090	3412696	1981283	2195373	3664441	4497428	2272639	1758705
b0e2b31a6433ae43988a11a2e02e0efb	5309275	3985619	12885703	2359009	3754194	6841242	3214514	3583473	8057268	19392631	21066593	23322461	17375443	38172347	31454896	39302306	32683686	30141271	37013870	30793606	26566022	27268291	52613188	22941918	25862635	33590266	33150062	8438296	20244169	11474599	14729860	24088408	22714148	27522526	19675520	29447121	24286411	10147113	12172952	18753503	14393081	23399772	20359702	18319691	13439963	45977278	46379730	31311920	20451229
b1ae75d17f7376f21d1943c89b18c75f	0	0	0	0	0	0	0	0	0	0	0	0	0	0	0	4478752	0	0	0	0	0	0	0	0	0	0	0	0	270414	0	0	0	511179	1799613	0	0	0	0	1153755	0	0	0	0	0	0	0	0	0	0
b2d999ea1b142151ee84a7e33543e9ed	3775150	2678056	3912286	2198623	2400222	3938897	2819375	3066073	2653878	5405556	3883488	6095011	4016022	6257440	7227291	6944582	7644741	4167345	8633905	5412131	5226986	4563136	9481057	6082184	5259039	7827065	4870687	2951033	3871836	3012714	5013104	4188345	6200829	5217228	3145997	4104867	3717720	2802045	2942911	4059447	3232781	6001048	4228016	2670425	3547401	7615166	9369642	8396140	3040048
b2f78cf39495cd5eb657de74e898eacf	0	0	0	0	0	0	0	0	0	0	0	38267761	10798182	1255411	0	5485213	2757913	1030471	0	0	0	0	0	0	0	0	0	0	0	0	0	0	0	0	0	0	0	0	0	0	0	0	0	0	0	0	0	0	0
b3d9558f32fe23a3d5926846408682f6	0	0	0	0	0	0	0	0	0	7811589	4990016	18591174	5778154	12769886	15274394	10190419	12338031	14047741	13846225	8072988	11922378	15505189	17960594	9172805	6818538	16357926	9867340	4906538	10201979	8239470	5652635	9591961	13712944	11144394	9055606	10252532	0	1813088	7307115	6489398	4200556	8030180	5054983	0	2811148	0	11243571	0	0
b480fbe5816b69be4cd96e12391c74c5	0	398562	0	0	0	0	0	0	836808	1732344	2670563	3228407	1782622	2275433	3710728	4654883	2661144	2515561	3197743	2635023	4620763	3552615	10415809	1644369	2242491	5097190	2792247	2714003	3552256	3497984	4002231	4947889	7134287	4903534	3285047	4740832	5980680	4450308	5802217	5860470	6692062	6864509	6336200	4163566	4966361	35155727	32231570	32763884	20250234
b4b26021f16b2aba30aa46e52b10a7ad	5519841	4104488	5671779	2572856	4102944	4851063	3833922	4177525	4004725	8340917	6692367	11466413	5265907	10023674	12383477	12027210	9773656	7167834	11335997	9468001	9201112	10373635	17393065	8231750	9459441	12732310	8145804	7146479	8935951	7572224	14275999	14301136	15424284	11210435	8064877	11100485	8890200	4800563	5752054	11092011	6712653	16405744	9981845	12691698	6184525	12081202	9369642	13067676	5351489
b5f62755515f7c2cf9fe1ab3c7d1a3d6	2782481	1824994	3042889	1490252	1805295	2280414	1922301	1830063	1829024	5341395	2702482	5510558	4138962	6414367	5307205	8001366	7233473	5637281	7035034	5321714	5267401	5036818	9447673	5220376	4484982	6941988	6655206	2702151	4289748	3245239	3218289	3884527	6334180	4936554	3858627	5376798	4162230	2503298	3444544	3487694	3562236	6346433	4658971	4278423	4042698	7786936	10025517	5365954	3617908
b5f63699ca2eed57e65118db786c721c	0	0	0	0	0	0	0	0	0	0	0	0	0	0	0	1333561	0	681929	0	529588	0	0	0	0	512244	0	0	0	0	0	0	846349	1422412	1106184	851679	0	0	494479	0	0	0	0	873557	0	1352028	5439404	6652446	4987181	1633083
b62d95d7ae9d1d1370cdd0189b261c56	7971432	5866551	7193224	3481710	5108166	6260773	4720317	5595584	4817625	9303330	6319978	10547986	6187953	10376758	14756618	11624626	11055844	8546846	12966846	12167608	10965893	11005211	16725385	10955856	10973407	13201508	10287226	7383509	8100126	8097933	12130473	11566776	14579727	10748149	7891065	10079087	5495760	5161121	6905809	5603181	8586431	11224983	11286357	5369565	7844441	9790927	11149874	9279944	4371639
b6445e027837e1cd44833a04c7f05b33	3128411	1622217	2546091	1289770	1866840	2280414	1975698	1494711	1924659	1972948	1181006	3729367	1762132	3197375	2157400	3774229	4233638	1530552	3709381	2144186	2451834	1878938	6276193	2347683	1559499	2740539	2120428	1516997	1241446	839112	2372457	2929671	2600348	3054390	1894551	2871480	3636900	1565849	2073415	2630064	1812005	4878550	1840293	3273424	1726848	0	4684821	5618470	0
b6b34b3676b7db819ad0b885715a5fee	0	0	0	0	0	0	0	0	0	0	180875	0	3155446	0	819812	0	0	1303242	0	0	592751	0	0	0	0	0	818779	0	381038	1031197	0	0	18024632	1436389	625723	41858080	0	0	802612	0	2017914	0	326128	3359567	0	0	3560464	2398897	1055223
b706e0fec14d4eef40d88c93e3881ebe	0	0	0	0	0	0	0	0	0	5646159	2872717	8544147	3257896	5629735	6148591	10165257	10692960	6334365	9976957	11586353	11423928	10231530	16525081	7122297	9448058	10546277	11966774	3342134	8333665	7036406	7076109	8203080	12868387	11887354	14947833	13605803	6586830	4460609	8276938	10463082	10089571	15628630	10634101	8154847	11351682	24448689	27640445	18181115	12687802
b7baef3aa990eb4af7ff66e982fa64c5	4166201	2447310	4512584	2044920	3169524	3922312	2830054	2519929	3514595	21381619	14246550	38351254	16596827	30894885	34820440	38597783	32127265	23503826	34647541	26789404	24639581	32399846	44000116	21109339	23198966	26669605	33674921	11638212	22554979	18622213	14998051	22005086	29426156	26482383	19501708	26113121	23761081	13423034	23693781	21269217	21641100	33415910	26125178	16654265	21592292	71113049	68210996	48798617	26003713
b7cc33745e4e3160e61a1cecc37b9f19	2466632	1244632	2287342	1209577	1425773	1890671	2210646	1820481	1589936	4491263	2713122	5454895	3380835	3648539	5242483	5661344	6362553	3803650	5995767	3758783	3004170	3284195	7344481	3120339	4405299	5043872	4681738	3294728	3552256	3022824	4889323	5707434	6023027	5778575	3511003	5704416	4525920	2183947	2508163	4002272	3500463	6562298	3855298	4910137	3293059	11222349	10868785	7638593	4396763
b7f0f5a6ccb43f2f50f377b5da2be98f	0	0	0	0	0	0	0	0	0	0	0	0	0	0	0	0	0	0	463673	0	0	0	0	0	0	0	0	1054787	0	1334491	0	0	30492965	0	0	7535225	0	0	0	0	0	0	0	0	0	0	0	21400687	0
b863bb1846328e9bbf4c747c6d9d4f21	0	188792	1862993	0	0	0	0	0	980261	2935361	10203466	1586373	2827607	14986471	11606813	9158796	5878709	10592634	11687749	16300978	6237357	9710480	9647977	4071299	4667113	12881600	3443072	2714003	2827055	1567016	1382214	10221298	2600348	5778575	4849355	8787884	5010840	2760839	2976354	6174934	6259652	0	4554144	0	1807166	5210376	8620071	14267125	0
b86452599e2bff9820c0c28568c2911b	3684907	2216563	3032539	1269721	2348936	2786251	2392197	2864862	1984431	3945895	2149218	5093091	2991527	4648945	5846555	4025844	5419057	3136874	5660004	4172120	4405218	4231559	5408208	3813747	3972737	4532020	4156879	2476972	3232675	3022824	4724283	4665773	4289462	4111043	2572418	3218370	2545830	2214852	3260612	2801590	3624009	6216914	4064952	2727854	2583579	6928083	5153303	4103377	2386814
b87347b67cd253e6f3a5d690335fb404	3835312	2866848	4843782	1784293	2995149	3847680	2712580	3315192	3442868	4362941	3457900	4786949	3872593	5453192	5911277	6919420	6435130	4606811	5276275	5270047	5051855	4831556	9380905	4110922	5111058	6238192	4660743	4148039	3712046	3740618	6704768	6076355	7289863	6141800	4380063	5704416	5172480	2153042	2575048	4974252	3479872	6001048	4833682	4106138	3520628	8474019	8526375	10353135	3693281
b873697a2dccce23419cceb10aa766cf	3745069	3111579	4284884	1717465	3333642	3582323	2328120	3152307	3968862	5068711	3383423	7069099	5040518	6532061	7205717	11146557	10886498	6546520	6971079	6200055	7813536	6536811	7611553	6706252	7455997	8082991	8271770	3638423	5334529	4316876	5632005	5295110	7200963	6604086	5162217	6802902	5212890	3306826	4581578	5889057	5600741	7555277	8176494	7408276	7108188	11451377	11056178	9343073	5024872
b9f761d687a51e2d46fde65a6ee0679b	1128033	601339	1273045	648226	666728	1044844	672805	565307	944398	3609050	2638644	5983686	2089971	4393939	5911277	6365866	6169016	4424963	4237009	4185037	5051855	4642083	6743569	3476949	5167974	5321125	6844155	3294728	2642681	2112944	4352942	3949631	6267505	3747819	5318648	7091977	4889610	2513600	2524884	5631768	3953464	6562298	3622350	5111136	3507241	9676413	6465053	7322949	4547509
ba8f44e11220aab8818e1dff52973126	3263775	2922787	3229188	1871168	2389965	2587233	2274723	2769048	2103975	7779509	3532378	6762957	5737175	6708604	8025529	8982665	10330077	5758513	7210910	6858811	7099540	7499964	8112313	7231261	7695045	7549812	7662934	2654745	5297654	4023692	4043491	4123241	6178604	5002595	4449588	5550243	3636900	3296524	6136639	6031996	6692062	8634602	8351205	5972564	6251457	11336863	12367928	8774913	6381588
ba998122d9baed57daddd226e4cc08bf	0	0	0	273993	0	0	0	0	0	0	0	0	0	0	0	0	0	0	0	387503	0	0	0	0	0	0	0	0	282705	0	0	0	400053	0	0	0	0	0	0	857630	0	0	0	0	0	0	0	4292763	0
bd5a5a9c5c3332de631243a05fc407e2	29073168	19165931	27686149	13712991	19263323	23708013	18731754	19862407	21625517	41111095	30727435	48064308	30529965	57454678	63254975	55908914	57674248	38157727	53929929	52932970	44146478	38826131	53915165	47112160	42982970	49447004	39007483	38884903	36788584	32432171	45633685	53211511	48784299	44957312	35909562	45828046	45178382	29555399	23894434	37135366	29856893	65752495	41057179	44363515	35875600	83824078	77768032	55111504	30124108
be06e952dd7e73ea41c0db3f7d7b3d3c	2677198	1950855	2929039	1670686	1723237	2529186	1292213	2060018	1972477	3512809	2436490	3673705	2499769	5080492	4530541	4453590	4136869	3364184	6075711	3435864	4176200	3615772	6176041	4418003	4325617	5705013	3611026	1635513	2556641	2335359	2929468	3667514	3844958	3467145	2224794	2948566	2141730	1607055	2056694	0	2656234	4187782	2760440	1665426	2596965	4752321	0	0	1658208
bed5dc3be81addc4d52a9496e07f4cae	180485	0	0	0	0	0	117474	0	0	0	9022460	14611327	4261901	1588880	6385905	3950360	2225684	12668729	9609216	749173	1993799	1326309	7144177	0	0	0	860768	1588106	639160	0	2063006	12695242	1133485	0	2468131	0	25377481	4347291	1220639	0	1153094	0	2935152	0	3132422	6641798	4872214	85792136	10250739
bfd291a9f946f890fb60158a0ea803a5	586577	0	1210946	0	0	862411	0	0	1016124	1363419	1606594	2087332	1352334	2569670	3128230	4352944	2540183	2682255	1742770	1782516	2141987	1689466	2704104	1218418	1331835	2644567	944745	1232560	1536443	1809650	1175913	2343737	2044718	3120430	2120507	2524590	3556080	2019121	1772435	2429951	1420776	3583360	2003357	2813996	1941031	7157110	8338982	9090557	5024872
bfe841ee5eb749e446214c60081f98c3	1293478	699231	1024646	521254	861618	1177523	683485	756937	621629	3432608	2362012	4230327	2520259	5021645	3797024	3900037	4790059	2394329	5532095	3875034	3125414	3899981	4039464	3249115	3483260	2868502	3254123	1730325	3257259	2153383	2145526	3363697	2378096	2641634	2346462	2486046	3919770	2523901	2942911	2544301	2676825	5612491	3738824	3043710	2864693	14314221	13304892	10163748	4899250
bfe9159bd1588ac78808907eda0f7041	0	0	0	0	0	0	0	0	0	25118991	8862865	80598862	16473887	16693046	32166838	155221464	57964554	32732602	24894426	26608569	31038598	19073593	55317293	24992427	20045819	44243179	20742407	34286505	4621620	2234261	89101214	42968512	47028509	4787962	51274544	5145538	17053021	5459868	15935197	10548845	14557809	24997173	38098733	11830271	21096994	79014499	114028548	10668779	16757948
c02d09efaf147d9711727679db17fb39	15205883	12187602	17108487	6529041	11672876	13582975	10081400	12302620	11990267	21493900	15374357	29556627	18686797	29384468	26147691	39176499	34667448	21033727	27276744	20951019	23561852	23399889	40862019	21168774	20979241	26477660	24983264	14518136	21166035	17924638	25148039	27517209	33893420	25012974	20162194	27173063	17699581	11589343	19279414	17867285	21476372	30221107	21605977	18377120	17977959	46893388	38509230	30996276	19597001
c04d28c32e01bdc01ea507eca9ad919f	4316606	2678056	8942367	1897899	2841289	5356900	3086361	2845699	5750068	4956429	5777354	6595970	4261901	8415178	10441817	10693649	8394700	7743685	7658593	6393807	6479846	4973661	13954513	5101506	5782667	9192003	5584494	5724294	5777025	4701047	10418179	12586736	11957154	9212699	7456535	9886370	3717720	4244275	3059959	3830746	4303511	8936813	5695592	4479423	4872656	8187734	0	6817918	2763680
c0536f32e8cebf844540de68a98a151d	0	0	0	93558	0	0	0	0	0	0	0	0	0	0	0	352261	0	0	0	0	0	0	0	0	0	0	0	0	21178326	8148482	0	4709175	4311687	825511	0	20389433	0	0	0	0	0	474903	0	0	0	1087881	0	217100187	0
c0d61b310d7175f4535b0702df62b6ab	2797522	2412348	3912286	1456838	2430994	2736497	2755298	2816955	3096191	2951401	3032313	3785029	4405331	8062094	5393501	7171035	6289977	3727880	5548083	4779209	4661178	4657873	6176041	4873672	5634685	5417097	5269579	2725854	3208092	2770079	3940341	3776021	4689516	5118166	4779830	4663746	5374530	3080190	3277333	4745551	3294554	8634602	3948478	5426993	3694651	10936065	10119214	8585526	3693281
c156bb9399369ba3790e35c5bde6bcb1	4406848	2796925	3808786	2312229	3025921	2761374	2370838	3181051	3203780	5822601	4479311	7041268	4712679	8258252	8284417	8429112	10523615	4682580	6651305	5489632	5307816	4263138	11050105	4546779	4917543	5054535	7599951	3863602	5002657	3710289	6168387	6835900	6934260	5663003	4484350	7573769	4081410	3224413	3778966	4402499	4468238	7943834	4262958	4565566	4671860	12997313	12274231	5870985	3894276
c200f60bef0abc570ac6e9b598a0f929	2165823	1440417	2690990	1069239	1169339	1923840	1366970	1561781	1709480	30765150	32993689	94959709	26739332	65948319	73135868	129783160	69818741	44476938	50156592	24748553	35133968	33568261	70673934	28053330	19977519	56474301	30189860	17089921	26254733	15285986	49965997	73176678	55429632	49646213	39542233	42744578	17457121	10147113	16486992	11835290	17049315	30436972	22281527	12260984	24871964	36014580	25485427	27271672	7110194
c24a76bf567e95869f1091256ab50d5b	0	0	558898	0	0	373159	0	0	549903	3015562	5394325	1948177	0	4825487	10312373	137306456	452394476	5409972	1135199	0	754410	4484189	6576649	3427420	774058	810432	0	1457739	0	778453	1526624	21093633	0	842021	4640781	2158428	21417301	18625361	8678245	148026886	88108720	0	3366106	0	0	0	0	133265047	4019898
c274a083717cbf6fe85a462c4fc149bd	11310410	7971237	11757557	4310370	6328792	8051935	6044568	7636439	8140949	28888444	19981344	30085418	21985673	35151513	36740526	43705574	40473581	25746616	35718785	32227369	27670694	27347238	44701180	26805195	29926438	32449263	36761089	14387769	21682279	18844628	25230559	23589279	31648675	28232466	23412478	28098104	24367231	13072778	20650543	22126846	24009060	36481194	31308283	21334687	20842652	62753544	68398389	49240519	25300231
c3fe905183820e9e79a8c25f8bd644d8	3173533	1468386	2846240	1637272	2071987	2421385	2007736	2060018	2366972	2807039	3936687	3840692	3524264	5198187	4228504	6692966	6798013	2818641	4732659	2932109	2977227	3189459	6877105	3278832	3175913	4905245	4009919	2974737	2396851	2577994	4394202	4969591	5934127	3500165	3771721	5685144	3232800	2214852	2575048	3773571	3356327	6994028	3587407	3273424	3172581	7672422	6090268	4797794	3140545
c614db8ca3a5bdce37da531f5e5f1c04	2887764	1265609	3643187	995729	1395001	2106273	1452405	1379733	2653878	2967441	2202417	2059501	2458789	3354302	2394714	4151652	3072412	3136874	1998589	2066685	2761681	1752623	5975737	2149567	2253874	1556882	2183411	1445888	2064979	1415369	3734040	3428800	4622840	3202981	2572418	3719433	2545830	1720374	1655388	2515714	2532688	3151630	2818677	2641711	1994576	4637808	2623500	3472088	0
c67f08d36714eb0c449fa5c09e61d814	0	0	838347	0	0	0	0	0	1494301	7763469	3521739	9601729	4016022	8081710	9082655	8630404	7620549	6607136	12087467	10294675	10211483	9347324	14655577	8033634	5372871	10546277	8439725	3353986	4670786	4781925	5405075	4730877	9156780	5910657	8603695	6128393	4323870	2091232	5099932	3287581	4406466	7727969	4169779	3933852	3185967	6298257	7589410	5555341	0
c717ca6afde78250d3e8b7de9831a279	0	0	0	0	0	0	0	0	0	946373	2032181	0	37086736	0	11822553	0	0	11335179	0	0	0	0	1569048	0	0	0	8250775	0	0	3316008	0	0	10156913	5332799	1355734	1310474	0	0	0	0	0	0	1153095	0	709480	0	8713767	32258853	0
c7df5e6c532a2af75adec12002ee2b92	0	0	0	0	0	0	0	0	800945	0	893734	0	0	1294643	0	1459369	3314334	0	1918646	581255	767882	473682	1635816	485386	535010	1460910	629830	2074019	762076	1101966	433231	2061621	3089302	2575593	1825026	4355399	1939680	1462833	0	0	638320	0	955089	1607998	963822	1374165	1686536	4482150	628109
ca9e697fdc18513483f0fa83116596ab	0	0	0	0	0	0	0	0	0	0	7139234	0	0	0	0	0	0	0	1279097	0	0	0	0	0	0	0	0	0	0	0	0	9722168	0	0	0	0	6667650	3842511	1287524	0	0	0	0	0	0	0	8620071	49619293	3818903
cb0ba8facfec5f19a7a9c994b7c5821d	3414180	1901909	3343038	1704100	1651435	2993562	2563068	1791737	2355018	721810	808617	556622	737637	765016	1057126	1660661	677382	1424474	1231131	632922	1454934	457893	1569048	614162	944806	2228687	629830	651835	688326	283074	887092	1085063	2155844	1584981	747392	1445376	848610	649003	785891	771867	453001	0	838615	1004999	629162	0	2436107	946933	728606
cb1de6916499d06c40695f3afb67c925	3925554	3027672	4616083	2085016	2718201	4038406	2701901	2280392	2414790	8132394	5745434	7096930	4466800	7297078	10053485	7875558	8926928	7425451	9497295	6600475	6466375	6173655	15256489	7300602	7342165	10226370	8607679	6044285	6256395	4792035	11779762	9526857	13490692	9625455	7960590	7554497	4323870	4481212	4063224	3630632	5106558	7123547	6883629	5312136	4886042	11565890	11712053	7449207	4019898
cbfac80931ab94371505cf48076ce14c	0	0	0	0	0	0	0	0	0	3320326	1574675	7876201	6946079	12514880	9643579	3421968	5588402	3379338	1806725	555422	1010371	1405256	0	901431	956189	895740	1049717	1528849	884991	1243503	3300809	3276892	0	875041	3980295	0	4283460	2997777	3043238	5002840	3294554	9066332	3575760	4938851	1445733	10248982	6839839	5429083	12084817
ccab2ee96ba7f81e1ca3e3f7f8615371	15055479	9544508	13392851	7471308	9765007	12223019	9878491	10156368	9898247	28134553	18278993	33425150	18113080	29168695	36697378	33263540	32224034	21882350	36917938	30651522	25151503	26557768	46036540	25586777	28105126	33334340	26830766	24200845	25935153	25577741	43199338	43402537	45783898	34621918	26575857	32530589	14870881	16740161	15951918	17266945	21929373	34624754	28454664	17228550	20200104	37331488	35510945	24304615	14119890
cebeff122cc7bebdcb0925a3bd16acef	4587334	3034664	6385927	2532760	2379708	4312056	3267911	2146251	5224075	4330861	5053854	5371402	6146973	8258252	7701919	10014288	8757583	6591982	7882435	5644633	5658078	3378931	10582729	4794425	5452554	6931325	6151341	4183594	3736629	2931836	6972959	6401874	5911901	6719657	5648890	6398196	8647740	3997035	4798952	4974252	4941831	10577388	6126546	5082422	5260862	13283597	14991428	11110681	5049996
cf2f8bfa70b4cae6b0d7007488301ca0	0	356608	2132092	0	461581	713148	0	479074	968307	1604022	5575199	1781190	2069481	4178165	7248865	5132952	2588567	5258432	7962379	3435864	2168930	2384199	8078929	1802862	3096231	3369690	3212134	2453269	3478506	2274700	1567884	6683991	2511447	5349309	5370791	4798647	12163410	5253835	4196993	3116055	3850510	4274128	2737145	3704138	1767007	17864148	30357641	7701722	4371639
d012fcfa0729d5943c01ba8de7cebee7	0	0	486448	0	0	215603	384460	0	0	753891	1010771	3952016	1311354	3962392	2200548	3673583	3798178	2379175	2638138	0	673581	552629	1368744	554727	660226	917068	734802	663686	1327486	748124	1052133	3428800	1489088	1964715	851679	1059942	10829880	5768917	1421292	2086899	2038505	1597401	1013326	1406998	1044141	5725688	3373071	29291796	1406964
d051b75a174afe285956a7bc72a64107	12679090	9131961	12150856	5446436	7857138	10232840	7603768	7962210	8248539	17082839	13512411	24547029	14056078	19910037	24486493	26318958	22668108	15411600	25454031	20473098	18294451	19010436	32549403	17860224	18361105	22596118	18391041	14257403	15720882	14386216	26942854	26063224	26759133	22206238	15990705	19792011	12203820	10497369	10734938	14122302	12210440	20766218	17063480	14759124	12824188	26624451	31856784	14961542	10476858
d1ba0a51a5705a2b585e0ab9bb5958f3	12152674	8425738	13734400	5319464	8144344	8964100	7422217	7301087	8846259	12110369	9192695	15140118	12109536	19184252	19675490	21060199	18119971	13547660	16964024	13291368	14751417	13105201	25371842	12659660	13864740	20996582	14192174	7347955	11234469	8734849	14131589	17317612	18180208	15981887	12340653	15166809	11557260	6665160	9581183	10720371	10316071	16621609	12381215	11485700	8460216	20612478	24829552	18181115	9647754
d29eff35f13043a759086ea8c7c1d1ed	2662158	2426333	2038943	1924630	3138752	2520894	2947528	3018166	3335279	3576970	2798239	6874281	3954553	2922754	5307205	6416190	3217565	3561186	4924524	3720033	3650807	4310506	7444633	3873182	3949971	4723964	4450800	2559933	3072885	2658872	4414832	4817682	5089569	3945941	2190031	3276185	5132070	2534203	3477986	4602613	2470915	8764121	3797061	5426993	2061508	8588533	7308321	4924052	4296266
d2c19747f04d292ed1ff465035cccb2f	1353639	943962	1355845	882122	635956	937043	1238816	1159359	1362802	1972948	1510836	2616123	2643198	2765828	1747494	3145191	2080531	0	2590171	2699607	2344061	2352620	2503800	1535405	2060360	2815184	3464066	2939182	3294133	2618433	0	4079839	5156245	3797349	3232903	5261168	2141730	2389980	4414367	2601477	5621332	2331343	4018362	2957568	3868675	5382147	4684821	18181115	2035073
d2c66f212cefb5db9dcc237c31f75904	4722698	3405257	7886671	1971410	3425958	4411565	2851413	3008585	4733944	1940867	1606594	1447217	1249884	1059253	3300822	2138730	2056339	2348867	1550905	1743765	1657008	1752623	2737488	1396723	1627798	2740539	1868496	888865	921866	1192954	1320324	1410582	2600348	2146328	2050982	2775121	0	1524642	1688830	1229269	1420776	0	1374396	1378284	1070913	0	0	2272639	1507462
d3e88c8eb1129fcf97cc3d10090d16a7	0	0	0	0	0	0	0	0	0	0	0	0	1803112	0	2632028	4730367	0	0	0	0	458035	410524	0	0	0	0	0	687389	0	0	5136884	0	3111527	3615737	2415987	27500682	2505420	1607055	0	3859334	4735921	0	0	0	0	3320899	6090268	164766353	0
d47479f2fdf83c7972a3395eb120d753	4151161	1608232	2856590	1630590	3036179	2852591	1698032	2462440	3167917	5293274	2851438	9295587	3585734	5747429	7033125	6592320	5878709	5061430	4940512	4585457	4270502	3963139	7244329	3595819	4280084	4862591	6550234	3555462	4830576	3508093	6023977	6835900	8734501	5894146	5231742	6263295	6101910	2420885	4932721	8433359	3829919	12217962	5194752	5742850	4444291	18264946	0	11552583	5703230
d56ebae6910caf866282f3f242b38f46	2632077	1845971	2018243	1423424	1836068	2288706	1815506	1897133	1422574	2293752	936293	2115164	1680173	2746212	3128230	3069706	2443414	1985172	2558194	2118352	2397947	2131569	3104712	2704293	2424622	2697885	1910485	1125896	1819148	1496247	2454977	2539048	1933592	2096797	1877170	1984983	1414350	988957	1103592	2115487	1420776	1899612	2469254	1521855	1485892	2003991	1780232	946933	1205969
d5b16cb717eddbb9ba4a6aa1f1ddfb66	240647	0	0	0	0	0	192230	0	0	417046	383029	807102	0	274621	517776	629038	556421	303080	0	1072093	1522292	1231573	801216	673597	364262	490525	650825	805905	1831440	5701915	763312	1171869	4467264	1568470	2555037	2775121	2141730	4532721	7775306	13636312	8092248	11311329	9306294	3531853	3078876	11794918	21175392	15466573	11406460
d5ed7e673104a5789b45a000dd251c0d	0	0	0	0	0	0	0	0	0	224563	5830552	5649713	1577723	3275839	3408692	6567159	13523450	4182499	719492	0	808297	1389467	1168440	812279	273197	895740	1112700	3318431	3331008	1880419	4311682	5902745	3533806	2773716	2641943	4605931	8849790	5470170	2859306	3173230	4488829	2201824	2422665	3876424	1793780	6870826	8526375	18623017	4547509
d7510c0305affa772a19c4c6a1176d91	1308518	902008	1221296	340820	625699	1277032	437857	555726	812899	5036630	5426244	6707295	4261901	9258658	9924041	10894941	9822041	7652761	9337408	6742560	5900567	6615758	12051625	5507645	5589152	7656448	5038641	4373218	5838482	3447435	6457208	11067647	7712142	9724516	4918880	7593040	9617580	5851330	4598299	4259561	8009884	7166720	7873660	4192280	5528591	12768285	10681392	8080495	4170644
da6c219b3141248ace037e862c4bd1e0	3218654	2664071	10029113	1563762	1928384	4701799	2285402	3027748	7292187	10089301	12437802	13136279	7437837	11789096	14864488	39981667	16474900	20897341	11160122	9920088	13848819	8336802	30045603	9846402	9391142	23929066	7054098	11235260	10570726	7612664	39011437	38975478	41272184	23758198	23916533	35652601	8607330	4275180	5601564	4631200	6259652	13167768	11565895	7436991	8995673	24849487	15553606	8206753	6532334
dab319cacbb3d495efd866e20f2514d5	917467	552393	859047	294041	0	679978	0	0	382541	1908787	2553526	2588292	1926051	3766234	2934064	4126491	4161061	2545869	3917235	2557523	1805196	1421046	3839160	2248625	1821312	2676558	2162417	1339224	1548734	1233393	2681907	2278633	2511447	2460022	1546927	1888624	2747880	2008819	2591769	1715259	2553279	2892592	1758761	1780283	1927644	8416762	6558750	3787732	2537560
dae1b12681d67b551f1dfb1224643818	6557631	5677758	5723529	3227765	5395372	4875940	3876640	5193162	3693911	12527415	6766845	16949139	8728701	11063311	13483752	13637548	15095944	9774319	14325887	12774697	12771090	16042029	22467434	12471449	12032044	14523791	12743564	8367187	11701548	11191525	16008924	17491223	17380101	12415681	11263019	12025526	4889610	4481212	7557932	6803862	7268609	14117574	11006818	6489420	7616872	13226340	14054464	11047552	5376613
db0689cd7cb15107a4d5c95a34b2c05a	3203613	2062732	3860536	1617224	2082244	3623785	2306761	1992948	3167917	9367491	5479442	17839734	6085503	9749053	11196907	11096234	11588072	10380478	11160122	10036339	10629103	15726241	16858921	8429867	10643294	14033267	9699385	6008731	7903461	8219250	12212993	9895779	11912704	9476863	9785616	7419595	4808790	4058845	7557932	6317872	6712653	9627581	6941866	3962566	5207316	11050579	35604641	8017367	4246017
dc321d2118cac9cd48f7c3f9befc7ad3	1233316	1195686	4729933	674957	1323200	2338461	1035907	1331826	3407005	1411540	1415079	1614204	799106	1530032	1747494	2365184	1766032	2348867	1231131	1524180	1805196	1294731	2336880	1773145	1639181	2409968	1217672	1682919	1388944	1283942	1753555	2322036	2222519	2757206	2346462	3102740	2020500	906544	1187197	0	988366	2158651	1304512	2268426	1767007	2748330	1780232	0	1708456
dd217186d8cf4c46f1af5a845169c7b5	2496713	1608232	2866940	1069239	1159082	2122858	1644635	1609689	2056158	3560930	3245107	4536469	3012017	4001623	4983595	6214897	4596521	3758188	4780625	3952535	3731637	4073665	6443113	3437325	3471877	5022545	4786709	2927330	3257259	2800409	5074994	5381915	5578524	4243125	3789102	4875734	1980090	2070629	2056694	1858198	2965098	4662685	4134836	2871425	3038717	4924092	5059607	2777670	2035073
dd83f68ff53592b324a5fa1d20f31e12	2917845	1531317	2494341	1189528	1579634	2537479	2082493	1427640	1757297	5533877	3532378	12357008	2930057	6316288	7443031	9838157	7281858	7622453	6907124	6316306	6883995	8715748	12685921	5586892	9049646	11282064	4912675	4728764	4572453	4387644	7447450	7161419	8445573	5332799	5231742	5704416	2505420	2122137	3912735	2258425	2903325	3712879	5054983	2900139	3882061	5553918	7870500	0	2035073
de31e7a679e87f7f45288b9e95b93bc5	9941730	5894520	10091213	4210129	4769673	8217783	5724185	4790740	6228245	3625091	3830290	6039348	3565244	5963203	4854151	8303304	7499588	5803975	6779214	4701708	5725436	6457864	12585769	3595819	4371150	9746509	7117081	3839899	5494319	5348073	6354057	8333287	9156780	5745554	6431045	6070578	5172480	3049285	5484517	5060015	4468238	8505083	5602412	4709137	5260862	19066542	23892588	24241486	15828347
de6e4c9596e6be606352e83883cf8cc9	4015797	2440317	4409084	1984775	3354157	2794544	3748487	4618273	4148178	4026096	2819519	8404992	4692189	7964015	8996359	5837474	9846233	6046439	5212320	4249621	4108842	5178923	7678321	3744406	4200402	4510693	5899409	3045846	4781410	3487874	6395318	7009510	7245413	6042738	4623400	5492428	7031340	2626918	4029782	7232677	5250695	11699886	3249632	6920134	3306445	14199707	13492285	8838042	5049996
de774b88e0de5938c629af20d0b6e6ed	6091378	3300372	4885182	2873580	3764451	5033496	3299950	3497240	2462607	15992104	9905555	13136279	8298413	13338744	18273180	14191102	17708704	11698874	18962614	16055559	12986636	17368338	19095650	16483313	18600152	13798668	14675043	3484353	7436383	6632015	8128242	8572001	9090104	7759801	5892227	7766485	6829290	3914622	5568122	6489398	6712653	14462959	9481005	7925133	7068029	15115817	15834696	10416264	7763427
df252f7b826bfc58bec237fb742c76c5	0	0	0	0	0	0	0	0	0	12735938	11597266	10297507	7069019	38917747	24615937	21261491	21047230	14972134	42242180	30354436	17203251	16831499	48540340	14383275	13876123	32950451	28006449	3508056	13360906	5004341	7179260	10199596	9179005	11524129	13227094	14685017	6950520	3049285	6889088	5288716	3479872	8764121	6673976	4938851	3306445	6756312	7308321	0	1582835
e0c0fa396141dc347b43d2956800750d	9385234	7111183	11923156	5793939	7477616	10075284	6386311	6822013	7638864	17580086	9607643	18758161	15264982	26912878	22890017	24683459	18748969	19397097	27196801	22048946	19587726	18157808	28075946	19157889	19009947	22286875	18349053	9315310	13729652	10150218	13244496	14626655	19135891	16724847	9316324	14453757	20770741	11867487	12106067	12721507	12251622	21802370	17750678	13553126	12676938	30918717	27359356	19001790	11130092
e1d4ca94477b046d1ec17fec9175925c	3158492	2020779	3881236	1410059	1589891	3035024	1794147	1906714	2892966	4362941	3489819	3284070	4179942	8375947	7313587	8026527	5902901	4591657	6267575	5334631	4459104	2936828	8813377	3734501	4041037	5523733	4954664	3650274	3539964	2355579	4806803	5533824	6334180	5663003	3232903	4875734	5212890	2616616	2842585	3058879	3624009	5655664	3995067	3646710	3333218	10134468	8620071	6817918	3768654
e2ca7038ca7f9f7e6589697e2f50127e	11084803	6768559	11602308	4470756	6831402	8416801	5275648	6563314	7005281	27877910	21204909	27385801	19485904	34288418	35187198	39302306	43425031	23700828	38197035	28998174	26458249	27710394	44133652	24893368	30222401	28759666	33779892	15146268	21780612	16994539	23477004	24153512	30426290	29140527	23290810	29350763	21053611	14782850	21352829	20268649	26521157	34581581	33393172	23000114	25353875	71742875	75800407	58836108	31254704
e2e296ca6a2720beb1cdc5f5040dae7c	5188951	4293280	5071481	1958044	4461952	4917402	3171796	4694925	2833194	7603066	4670825	9239925	5839624	7179383	9880893	10165257	9918809	7092064	9785092	6096721	7530632	9599954	14655577	7260978	7956858	9042713	8817623	5167271	8223041	6753332	10830780	10047687	10823669	9212699	6796050	8383179	4202640	3152301	5635007	4859902	5580150	9584408	7198110	5685421	5006520	9619156	10775089	8269882	5552484
e2f150650735140e580cb1afa1fd3b65	10423024	5202281	8673268	3515123	4574783	8043642	5393122	4503295	5618570	14676805	7043477	17672748	13031582	19929653	22070205	18695015	18482855	17245232	19650128	15745556	16300652	15678873	19997018	15324330	14376984	16432571	16522545	6352425	13065909	11029769	9077225	9157935	15402059	14149253	8742744	11890624	17416711	11527533	15132584	12950208	14825492	19643720	16143333	12835269	11820207	20784249	24548463	13698965	9547257
e4a92f90132ea2258c10b65145443f69	0	0	0	0	0	0	0	0	0	0	0	0	0	0	215740	0	0	0	0	0	0	0	0	0	0	0	0	0	0	0	0	0	0	0	0	0	0	0	0	0	0	0	0	0	0	0	0	0	0
e55b428fa28ea558905d9819c1c21140	0	0	0	0	0	0	0	0	0	0	3585577	6818619	1598213	0	0	5359405	1741840	2848949	0	0	0	1752623	0	663691	0	0	0	2026613	3208092	3235129	3465850	4144942	7223188	2608614	2920042	4875734	7799130	6139776	3979619	10205793	7371564	3799225	1863588	2526854	2289077	7786936	0	10290006	1381840
e59650e4f4fff2b7f29523c7ad3aa760	0	237739	289799	0	0	0	0	0	0	0	1521476	0	3114466	1883117	0	2138730	0	1727554	1470962	1575847	1495349	0	2270112	822184	1468433	1738163	0	0	0	950319	1691665	1605894	0	2327940	1095016	1888624	0	988957	0	0	0	0	3983420	0	1780394	8874817	0	5744727	4346514
e61b0a4c47023505cbfb8d399106d4e4	0	251723	848697	0	0	0	0	0	0	2678717	4543149	3311901	1741642	5178571	5587667	7749751	6410938	7425451	5707971	4585457	2802096	2526304	8012161	2902410	3107614	5896958	3212134	1931801	2261644	1203064	3507110	7009510	4422813	4771452	3632671	7072705	8688150	7036019	2190462	3258993	3974055	3108457	7291289	4393280	4230108	8989331	10681392	5934114	2763680
e772d34ec27ea89900cc3322db675e73	2962966	1804017	3498287	1363280	1692465	2612111	1975698	2069600	2343063	3079723	3000394	3395394	2458789	3962392	4142208	5132952	3507872	3182336	4908535	4081703	3529563	3110512	6576649	3358079	3995504	5875631	3695004	3081400	1966647	2345469	5116254	4947889	5422947	4490778	3232903	3777249	2626650	2596013	1555061	2201250	2367960	3108457	3797061	2239711	2382782	5038606	4122643	2462026	2587809
e7e4a783e16c84655be4ba7314724a4c	1684529	1041855	8818168	748467	1271913	3018439	1078624	756937	5773977	2486235	6426375	3172745	2397319	5492424	6407479	7397489	4185254	10213784	4364919	3565032	3394847	3331563	9681361	3506666	4029653	6568763	2687275	2358456	2519766	1920858	5281294	5012993	4911768	6026228	3997676	7727942	6546420	1452531	2157020	4602613	1812005	5871529	3109863	3991281	2275691	6584542	4965910	4103377	2085322
e8a21e0545ce7ecb6cd98a221ca4e53d	0	0	0	0	0	0	0	0	0	866172	0	0	0	549242	0	0	0	0	303786	0	0	0	0	0	0	373225	0	414804	1192280	0	91659341	0	21958491	0	158707751	2004254	21578941	9971985	7290394	0	2923916	28796398	2818677	31528246	149660150	1316908	0	0	0
e961fad1c009475bc54d7fec0fc4e28a	3323937	2237540	2773790	1603859	2328421	2811129	2093172	2855281	2618015	6239647	3042952	8933783	4917578	6453598	8996359	7221358	6749629	4652273	7370797	6148388	5846680	7547333	10482577	6012843	6283527	6536772	5185602	4385070	5727858	4751596	8210763	8311586	8245547	6571065	4745068	5858590	5455350	3100793	4063224	4831314	4324102	8591429	5707239	5312136	3279672	11966689	9838124	8901171	3919400
e998424cfc17d58711f38ed3bf73adfb	421132	356608	0	407647	379522	364866	266986	277863	0	882212	766058	2449137	819596	1745806	1747494	1887115	2225684	863777	1662826	1265845	956485	1657887	1602432	990584	1377367	778441	2603298	722944	1585609	1041307	948983	1519089	1111260	2311430	1095016	1734451	1899270	741718	1521619	2658652	2367960	3626533	1723819	1607998	2128440	16604496	15272517	12120743	4974623
e99871da44a40c8501db7b4a09bbfd31	646739	132854	320849	207165	0	248772	234948	191630	0	0	170235	0	348328	411932	0	0	0	181848	479661	452087	511921	505261	634296	396233	375646	287917	524858	272585	331872	283074	495121	0	555630	330204	225956	327618	0	175128	300980	0	329455	0	256243	0	307888	0	0	3156444	0
ea081f8d96b7d3c64e50e690bc83ffee	3128411	2083709	3757036	1550397	2154046	2910638	2979566	2644488	3084236	5742400	4096282	6456815	4138962	6433982	7140995	8403950	7427011	5273586	6859158	6161305	5213514	4878924	10215505	5200564	5782667	6963315	7096087	5712442	4510996	3922594	8602734	8224781	8978978	6158310	5214360	6860717	6182730	3481954	2926190	4488262	3397508	7684796	6231373	6029992	3788356	10306239	10493999	6817918	4472136
ea651d8be7f1397d96fe53a4c924b627	3910514	2880833	4916232	1557079	2400222	3955482	2456273	2472022	3251598	4314820	3894128	5037429	4548760	6139745	6407479	11926564	13087990	6319211	6299553	5127962	6237357	4342085	10582729	5032165	5042758	8232281	7264041	3105103	4031626	3568752	6127127	8051171	9645734	7016841	7265342	9057688	4687560	3502557	4130109	4173798	4838876	7166720	5672297	6087421	7563326	12882799	14991428	8648655	5502235
ea9296a5b2016288f99abe22e008865c	5008466	3538111	3612137	1831072	2082244	2894053	2584427	2769048	2355018	4314820	2244975	6011517	2827607	4845103	5609241	5158113	5394865	4652273	7242887	4882543	5685021	5036818	6576649	4685461	5156590	5651696	5584494	2062168	3564547	3164361	4456092	4795980	5289596	4573329	3458859	3835064	3232800	3193508	3177007	2658652	4282920	5396626	5602412	3014996	4002539	6527285	6746142	3472088	1959700
ec51df0f7cdebb896fb597a254fcc816	1639408	1363501	6272077	1523666	2584855	2413093	1559200	1350989	6180427	3400528	4830421	3534550	3913573	5355113	6946829	4705206	6483514	4773504	4860569	4210871	2559607	2542093	6075889	2743917	3779223	4094813	3086168	2785112	1696233	1354710	5013104	6705692	4956218	4754942	3841246	4162682	5616990	3729193	3110122	4145210	3150417	5439799	5020041	4307137	2262305	10649780	11524660	11236939	5175618
ec6a39e570fe9a09e0b3656fb1ab7fa7	0	629308	1500745	0	0	671686	0	0	1661662	2021068	1830027	2142995	2376829	3570076	2675176	2843253	3338526	2318559	6219609	3319613	2519192	3078933	4573608	2109943	2026210	2665894	4324834	983678	2605807	950319	2104266	3233489	2778149	2691165	2050982	2235514	4566330	1720374	2692095	2630064	2141460	0	2073242	0	1646529	8588533	9650732	5302825	3140545
ed1691ffb3218dbf857b85795cad8c55	0	0	0	0	0	0	0	0	0	3576970	0	5315740	0	0	0	0	0	0	4876557	0	2344061	5115765	6776953	2783540	0	3785570	0	3128807	0	3477764	0	3341995	5267371	0	0	0	7475850	4944786	12122789	0	2862144	7339412	7838718	5714136	977208	0	11243571	0	0
ed9d95d6671ad1b550b6554c24cbdfec	0	0	0	0	0	0	0	0	0	8052193	2851438	11076777	4179942	5963203	8219695	5711667	8080201	6016131	8218198	9881338	11652946	11084158	17660137	9410545	8753682	11186092	13352400	2903627	4265165	4448303	4208532	4687474	8467799	5976697	8777507	6340381	0	1061069	3678639	0	2738598	6346433	3762119	2239711	1807166	0	0	0	0
edc90a5fccc157434762da6d91691481	0	0	0	0	0	0	0	0	0	0	0	0	0	0	0	0	0	0	0	0	0	0	0	0	0	0	0	0	0	0	0	0	2000267	0	208574	713052	0	0	0	0	0	0	0	0	0	0	0	0	0
edfe307a8994761d6070a41ddaeb58ba	2451591	1692140	4978332	1236308	1815553	2487724	1740750	1973785	3705865	6736894	7309469	10770635	6024033	11710633	10679131	31804171	13668603	14532669	8298142	7026729	7328558	5194712	19563026	6884557	5646068	15696785	5332562	10310840	8948242	5621037	27417345	33788875	26936934	16989010	16738097	24744832	6425190	3739495	4966163	4545437	5477196	11311329	7908603	6518135	6773527	20039909	15553606	5681598	4999748
ee103e969c8674306e429ccb62d271c0	8903940	6286090	7917721	4083157	6113387	6045170	5553314	6496243	6180427	11629163	7564822	15863726	9486828	13005275	15360690	19625992	18990891	11880722	13382553	11198849	12771090	13168358	23802794	12114839	14046871	16016692	14738026	7727204	12094877	10402963	16421525	15386199	21336186	17170622	13314000	17228878	10910700	5676202	9514299	13979364	12478122	20248142	13709021	11428271	11324909	29143754	25672820	22473878	10401485
ee4ca206c4af682b59c3b4dfab2a5970	2496713	1776048	2463291	1530348	1866840	2313584	3097040	2002529	1613845	2454154	1957704	3005759	0	3864313	3279248	5510375	5660979	2288251	3101810	2131269	2640436	1705255	3638856	1911827	2117276	3327036	2351366	2002910	1462693	1233393	2867578	3385398	2978176	3450635	1755501	3757977	3838950	1637960	1070150	3373343	1379594	5828356	2620671	4077423	1365415	6813569	6558750	5113439	3241042
ee78e7493d986241f8ba2373f03345b8	4752779	3314357	5444080	2232037	2215590	3433060	3470821	3209796	4937169	5213073	3277026	4063340	4610230	6473214	5673963	7120712	5515826	5925207	5212320	4624208	4647707	3457878	7811857	3694877	3961354	5065199	5332562	4894686	5826191	5206536	8086982	6683991	9245680	8222086	7039387	8845699	8001180	5882235	7073020	4259561	7536292	6173741	6091604	5800278	6974324	8989331	6183964	5239696	3944525
eee7b035c4f1b0551e4e7afec5eb4206	2075581	1545301	4595383	1229625	1436030	2413093	1751430	1207266	3072282	10971513	16374488	29918431	12560314	23911660	30182029	75862006	41102578	29913961	15141311	9222582	16650914	11905206	27508418	8360526	9766787	27917243	8775634	21237960	22038734	13678531	55886823	64474469	67075633	47169681	49327850	69590022	10466190	5624694	11888693	8776411	8751158	17355550	18437877	11370843	14296694	19581854	20425820	8711784	7286064
f01fe2305a293a9ce44ca6702c978bb5	20124107	13537119	26030155	8360113	12749899	18168680	13231838	12705042	17776199	24124497	21034674	26829179	21965183	34818045	38207558	49769502	40957425	30353426	34903360	25148973	28398162	21773581	44534260	24259395	26852973	36650712	29140143	19673556	21780612	18470566	29562871	32595306	37382775	34473327	26454189	37136520	20002951	15205217	19329577	19182318	23926696	32941007	28175125	20961402	23854596	50443314	43568837	33900204	26380578
f06d35f744b35d930eede9b7ecaa5635	6783238	5139350	5599330	3047331	5118423	5348607	4047511	5011114	3717820	10169502	6064625	13804225	7519797	10945616	14497730	14845301	13571834	9001465	13830237	10630511	9699562	11668366	15390025	9063841	10722976	11644625	11357938	7525728	8726995	8623641	12811265	12521632	15891013	12778906	9646567	12622948	6586830	5593789	6437619	7204089	7803974	13297287	11286357	9963844	8580694	16948038	15647303	13067676	7160443
f16fdccc5e44d7029d0f6b7689be87f4	0	0	3115339	0	0	1044844	0	0	2044203	2101269	4096282	9629560	2417809	5531656	12124589	17462100	14950791	5470588	2190454	1950434	3489148	2273673	6810337	1783051	1764396	11751261	2771253	2358456	2851638	11555477	8602734	10785531	22225193	11887354	9959428	12430231	5132070	1411324	2892748	0	6280243	4144609	4856977	2612997	2409555	4122496	3935250	2967057	2261192
f2a1da9ead8dc3840495279f5e761e29	391051	0	486448	0	0	0	373781	0	466222	3544890	5447523	9156432	4241411	12848349	9363117	17613069	14152448	8077073	11320009	4352955	4728536	4010507	8412769	3239209	2538454	9160012	3485060	5013201	3834961	2143273	6292167	12000802	8289997	12118497	7074149	6706543	3434850	2266360	2340952	0	2285597	4533166	4158131	2210997	4082857	6756312	5247000	11300068	1331591
f2af4ca78487a2c79cc3f453b829082e	3384099	2363402	3208488	1476886	2605370	3292089	2360158	2586999	2247428	3496769	2691842	4536469	2520259	4178165	3969616	5887797	4959405	5334202	5356219	3823367	3219716	4215769	7778473	2694388	3255596	6558100	3023185	3851750	2605807	2709421	6622248	5034694	6867585	10483986	3545765	3603803	0	2791744	2391116	2572889	3315145	4144609	4822035	2555568	2717443	7386138	7214625	3850861	2236068
f324b768f0f330cf4fe7fc26f6b281b4	7129168	4635904	6975875	4337101	7036549	9436768	7219308	7713091	7017235	10121381	5075134	10965453	6843630	8944805	12254033	12077533	14394370	7576991	10344697	10578844	10049824	10121004	15657097	10529905	10757126	12113823	12260694	3342134	4744535	4235997	6560358	4687474	6467531	5629983	4640781	5106994	5253300	2781442	4497973	6117759	5333059	11009118	5602412	5484422	4899429	8989331	8620071	5807856	4246017
f34d26bd31bcbc9b78804c4aaf0139ef	5685286	3964642	6613626	2232037	2738715	5580795	3331988	3181051	4447038	8854204	6926440	9768716	7437837	11514475	13656344	14895624	12023532	10895713	14325887	9855504	8244628	6789441	13954513	7637400	9755404	11356709	9426458	6542050	6539100	5823233	7963202	9288143	14135223	11243456	6604857	9269676	11638080	8210405	7909074	6660924	8483476	10145657	10529274	8441989	7268825	16547239	19957338	13951480	7688054
f397dc49babd5d758fcdd7e96ce20640	2662158	2810910	12937453	1336549	2297649	5074958	1847545	2366625	9312481	3464688	5234729	3673705	1864582	4982413	6234887	9007827	5080366	12911193	5052433	3371280	6008340	4199980	7945393	5012353	5452554	9287975	2981196	4799874	3281842	3417105	5260664	9570259	5778550	7132412	7265342	10329618	2586240	2997777	2809143	2744415	2779780	4101436	4787092	4622994	4591541	5038606	5059607	2714541	2663182
f3dff44171cf5f9131503da5cf14d176	0	0	0	0	0	0	0	0	0	0	0	0	0	0	0	0	0	0	0	0	0	0	0	0	0	0	0	0	0	0	0	0	0	0	0	0	0	0	0	0	0	0	0	0	0	0	0	15971604	7386562
f4d243b394324a8d06d94091e98f0aa3	2692238	1734094	2897989	1229625	2030957	1724822	1826186	1370152	1589936	3897774	3245107	5955855	4507780	4335092	4789429	7372328	10257500	4015805	4348930	4456290	4728536	4136822	7144177	4239698	4587430	5875631	6361285	2133277	3884127	2941946	4043491	4535565	5311821	4474268	4466969	5145538	3798540	2451790	3294054	4230973	4015237	8807294	5532528	5828993	5247476	9218358	9088553	6123500	5100245
f5cdfa52c821434a59f776aaddc34756	3684907	2629110	3487937	1503617	2389965	2811129	2189287	2491185	2271337	5758441	4872980	5928024	3237406	6080898	9470987	8051689	7814086	5970669	7178932	6070887	5253929	5368396	11684401	5636421	5304572	6782035	5605489	3970266	4265165	4508961	7509341	7986067	6800909	5365820	4884118	7034162	2747880	3677685	2942911	3516282	4159374	6389606	5951835	4106138	4310427	6641798	6933535	5113439	3492286
f72f8197f57d7f79ca3c5d7924c49984	0	0	0	0	0	0	0	0	0	0	0	0	0	0	0	0	0	0	0	0	0	0	0	0	0	0	0	0	0	0	0	0	0	0	0	0	0	0	0	0	0	0	0	0	0	0	0	0	0
f79160d68727d1a683b29d0d98517f01	0	426531	620998	0	0	290235	320383	325770	490131	2951401	2138578	8989445	5819134	9003652	10592835	10593003	11031651	5379664	2350341	1588764	1670480	1831570	3638856	1872203	2401856	2740539	1805513	3851750	2347684	2082614	5095624	4101540	5334046	4375207	5196979	5087722	8526510	4594530	5033047	17638584	5394832	12433827	9515948	11313414	5823092	17806891	19769945	7259820	6054971
f833625d4eea5b0cc77259469106a750	0	0	0	0	0	0	0	0	0	224563	2947195	0	594207	1941964	1618050	12480118	12725107	4318885	1167176	0	0	0	9314137	1396723	466711	1098348	2456338	1647364	14012357	13486445	3816560	14192630	21425086	2261899	4831974	9481665	7920360	5480471	802612	2115487	7927520	0	9143230	0	1311869	0	5809178	21148172	2512436
f886567764e968feff7075128c55c469	75202	62931	269099	93558	92316	0	0	210793	0	0	0	0	0	0	0	0	1790224	0	367740	0	0	0	0	0	193514	0	0	0	2704139	3063263	0	0	6178604	1139205	695248	5685144	0	175128	267537	314464	205910	0	139769	0	214183	0	0	3787732	0
f8ef1a94f9c67e08880d4b290e3f253c	0	0	0	0	0	0	0	0	0	0	0	0	0	0	0	0	0	0	0	0	0	0	0	0	0	0	0	0	0	0	0	0	0	676919	0	0	0	0	0	0	0	0	0	0	0	0	0	0	0
fb066f1bcc77b1aad6fa7aa2ccb37ecf	3519463	1692140	3167088	1129384	1825810	2620403	2018416	1830063	1697525	2887240	2766320	2588292	2971037	4943182	5436649	7271681	6241592	3546032	3565483	2583356	3435261	3157880	6409729	3249115	3187297	5257143	4492789	1623661	2028104	2416237	3424589	4361955	5600749	3236002	3215522	4374670	3879360	1864596	2441279	2744415	2285597	3281149	3808709	3359567	3574174	6011973	4965910	5618470	3693281
fbc63dd1eb9e3275b71e5b78836a6a47	676820	783139	1687044	668274	810331	1011675	1046586	852752	1207395	6977498	4277157	17366606	15695271	30953732	24076587	10769134	15386251	8016457	4892546	2273353	3920240	4010507	4406688	2743917	2982399	3263054	3653015	5096162	3343299	4195558	8190132	7052912	4133886	2971838	8916556	3276185	13294891	10105907	11554272	17895873	10707299	27889765	10820459	15649266	4377359	24677717	18739285	12625774	25199733
fc3c7813e0ace6d5a67124b37442a028	3278816	2426333	4005435	1704100	2779745	3308673	2659183	3133144	3466777	36379229	16065937	79151645	34095209	47391773	81226119	56588276	44731411	37309104	25022336	14996383	22780499	20920953	32883243	15988021	16334895	22734745	13772287	42487771	10140522	15093900	29789802	35633483	11423749	11392048	36344092	11466647	22508371	9941080	25599985	31246309	20508597	61348848	25321506	29920248	16063701	104150271	146634903	22663265	57936775
fe32904c986a633f0c7f6bb09837da43	977628	825093	610648	668274	1087280	945335	1014548	843170	717264	3143884	2851438	3367563	2089971	3138528	3430266	3648422	3773986	2773179	3373618	2635023	2748209	2905249	4072848	2922222	3870289	3465662	2981196	1422185	2372268	2588103	3342069	3016476	4867317	3797349	2433368	4721561	3313620	2029423	3227170	4173798	3418099	6519125	3214690	4307137	3132422	12367487	9744428	9658717	5853976
fe910862a51002230ca7d108ec8be416	0	0	0	0	0	0	0	0	0	0	0	0	0	0	0	0	0	0	0	0	0	0	0	0	0	0	0	0	0	262854	0	0	1066809	0	0	0	0	0	0	0	0	0	0	0	0	0	0	2020124	0
ff1f64d42e6a975a3561fcef09f6b745	721941	0	9025167	267310	0	2877468	0	0	5379482	1908787	1766189	0	1536743	2295049	4142208	4755529	1499918	1636630	2110510	2299187	1158559	0	3471936	802373	1365984	1663518	1595570	1362927	1093947	616697	2021746	3255190	3511581	3500165	1477402	1638092	3475260	1627659	1404571	1286445	2182642	0	2527492	2813996	1833939	8359505	4684821	5807856	3467162
ff4a7256c74e805c012762bdf1ed241c	3609705	2775948	16363290	2185257	3190039	6791488	2616465	3075655	12109811	5245153	6703007	6206335	5061008	9395968	11498943	14065294	8951121	13441582	8010345	8253823	8621833	5936814	16124473	7568059	8457719	11729934	6193330	5439857	4855159	3993363	11965433	11523374	12423883	12002925	10202765	16284566	6101910	3430445	3712081	4002272	4488829	8202872	6173136	5886421	5287635	12023946	10400303	7133562	6180593
ff7865f0daf6a1ea040c7e466e11e5b7	0	384577	517498	0	0	597054	0	0	0	8613600	2702482	13136279	10531813	12299107	27550001	6063928	9846233	6425288	4700682	3306696	3314017	5036818	5040984	4249604	3084848	2164706	3002191	2334753	3183509	2203932	4765543	3103281	1511313	2195858	2398606	1850081	0	1061069	1538340	0	1276640	0	2201364	0	0	0	0	0	0
ffaa0042e19c923766a57800e482ca7c	15055479	13914704	12244005	6355290	12749899	10282594	9120250	12915835	8941894	20836251	13703925	32172750	15859190	22205086	25371027	23827967	27167861	16942152	26365388	20447265	20544211	25468300	36488715	20386212	20842643	25038077	23408689	13415943	18179190	16701355	25705050	24457330	28470473	21182604	17016196	22008254	13901041	10281035	14697836	17124006	14557809	29832550	19194959	17486978	12717097	29430038	27359356	25251548	13818398
ffd96530e736a47960b415dcd4ca2a8c	5880811	3454203	6510126	2833484	3456731	5025203	3695089	2922351	4518765	6384009	8511755	9100769	4528270	9121347	9816171	12052372	7427011	10092552	10664472	7478816	7180370	7878910	19462874	7350131	9015496	11271400	6844155	5499115	7706797	6247843	10438809	12760346	14913105	12844946	6483188	8017017	7112160	5738012	6203524	5174366	6321425	9541235	7920250	4393280	5662455	17463350	12555321	10542521	5451986
[truncated: 32 more columns]

## Sheet: Supplemental Figure 5C
ASV_ID	BS-NK-1	BS-NK-2	BS-NK-3	BS-NK-4	BS-NK-5	BS-NK-6	BS-NK-7	BS-NK-8	BS-NK-9	RS-1NK-1	RS-1NK-2	RS-1NK-3	RS-1NK-4	RS-1NK-5	RS-1NK-6	RS-1NK-7	RS-1NK-8	RS-1NK-9	RS-2NK-1	RS-2NK-2	RS-2NK-3	RS-2NK-4	RS-2NK-5	RS-2NK-6	RS-2NK-7	RS-2NK-8	RS-2NK-9	RS-3NK-1	RS-3NK-2	RS-3NK-3	RS-3NK-4	RS-3NK-5	RS-3NK-6	RS-3NK-7	RS-3NK-8	RS-3NK-9	RS-4NK-1	RS-4NK-2	RS-4NK-3	RS-4NK-4	RS-4NK-5	RS-4NK-6	RS-4NK-7	RS-4NK-8	RS-4NK-9	RS-5NK-1	RS-5NK-2	RS-5NK-3	RS-5NK-4
008557a39da02e08b4152305ee1b5822	2196718	2023609	2851707	2639568	981849	1416608	1419155	2032402	2599030	1486792	1156140	420154	1501126	2033251	455785	1811537	2038040	935321	2054854	1385625	2845268	1174314	1601320	2129000	2961747	2500454	2024585	2498803	1080789	2436833	2688534	3672240	2927558	1247548	3153002	2777000	1060528	3100762	2421910	1552669	1673010	3925639	1747115	1388044	2608597	1710140	3448468	620632	854972
016b1ff66bb22f3fd9d75bc104fd7bfe	1286366	1765276	5385653	0	1955378	1760524	1064366	5106409	6552484	2885477	2616528	938525	3458149	3939425	769137	3451454	2744875	1725506	4867645	3374668	3892484	2309914	2939737	4861496	5749275	4120067	3683022	3153251	1307001	3078105	4020238	3929531	4399336	1980053	4736904	3256482	2506702	7949225	4807672	2329004	2544370	7237897	5176636	2642622	4972637	4758650	8966017	3568634	0
01ee3642fd03a9b9a7c891f4cee69efb	0	0	0	0	0	0	0	0	0	0	0	0	189031	0	0	0	0	0	2897007	0	0	0	0	0	0	0	0	0	0	0	72841686	0	0	1510792	0	340252407	0	0	0	0	0	0	0	0	2282522	0	0	7975122	0
036ab3b63eed4e791773bd77fb9d739f	662973	1345485	1075501	1572799	898642	753341	453664	711341	1464242	3359048	3127664	862134	2690907	2951039	529850	4290481	1390108	1556181	4193923	4872037	4702595	2348628	2401980	4090362	3324707	1804305	2067661	2546399	2073607	1795561	3844352	4888524	2383640	1751145	2427664	2057777	1118375	2085967	1988135	3105338	2160972	0	2329486	2215531	3668339	3345926	3517438	1551580	1262101
038694f8565bfd1366dd7810274dc765	405700	613541	513307	0	0	540440	622334	0	0	2676225	1886334	545654	1401051	1807335	934359	3623073	1236961	717617	3520200	2547762	4228384	1509832	788710	3436575	3295670	1818512	1809204	1511181	1771991	1314607	3969985	3835971	3311500	1384892	1865156	3216525	2063208	8794887	0	2372134	2648933	8464659	4206017	3603575	2201003	3866403	20276993	2265307	1913508
03e649f99ca5313b611e9f2175d930d4	0	785763	480716	0	349472	0	453664	984445	0	1718071	2263601	1184070	2646429	2287408	1242013	2612427	2945144	1677128	2661204	3843992	3912243	2348628	2772435	3201882	3934478	3679646	4415319	2141831	2375223	3206359	4020238	3110879	2431633	2403532	4218806	2477324	2834501	7723715	3940122	3234728	3555147	4477682	5467822	2509156	3505302	9554476	17035433	5616720	6636210
0426c05b2048b8bda5b908e146d1f96e	7005748	8029852	4391629	6810906	6823020	6878328	5635905	3220086	4844202	11685082	13605946	6133153	12653935	11677076	2290318	15712697	10249103	7522885	12615454	24226090	20272532	15691931	16096852	13595426	15287844	10499067	13062882	9043286	11825844	14043852	15352284	15414054	9966495	8263573	13144910	8650654	4839863	16067583	13157839	12119446	12582432	13003679	12488635	8354956	15896136	10595431	16483678	7385521	9119700
05315589c357eff2dae31eabf6c71dfa	5531374	3821176	5076039	5292812	3810907	3529237	4158589	3582108	5795959	6013247	5975420	2482727	8984516	10222736	2603670	7341491	11592089	3967052	11756458	9274748	13198880	5110201	7038639	14349796	16841309	14192921	7021434	11066126	8671448	15518778	18844865	17799841	21308782	9270767	19732168	12566424	5360485	20126761	12977100	7439873	7180002	25762005	9447361	5712334	10801221	8885291	19863177	5275372	6188368
05504b680d1457fc0faa80b0935ca49a	0	0	0	0	0	0	0	0	0	4273150	1947184	567480	1523365	4433618	3008179	5663436	1755306	6127966	29189027	7151613	9879402	0	0	2900134	4457140	0	0	6818161	2991021	6444782	30629188	46803523	1295804	1957162	6720483	12766208	21769741	13474218	35099621	5283388	0	0	17503501	3256564	27634821	28998022	95591537	7695837	0
05e5afa1582da4cf7a41ea3efdb89b62	1157730	1334721	2102116	0	1015132	1072692	820085	1403627	2196364	24537571	24266777	3868688	9329219	14133921	5270011	17638646	5890289	2314113	20177989	16649850	23256111	5755429	6978888	15774717	11048480	5071945	4673776	16682482	8369832	11061939	37463592	30009456	25388166	3937215	7075751	8950330	10026807	28639761	12687917	7181095	13976607	9078040	9997379	7474082	24333316	9851892	33243233	5306404	4926266
061d97d6cd886f13782632d5468fb1c0	0	0	0	0	0	0	0	0	0	0	0	0	111195	0	32770924	2021294	0	572481	0	0	0	0	0	7325772	0	0	0	0	0	0	0	0	0	5779923	0	0	0	0	0	0	0	0	0	0	2404800	0	0	0	85537896
0671ced20b0d6f0852f0dfb495a945da	0	0	0	0	0	0	0	0	0	0	0	0	41242043	0	0	0	0	0	4884488	0	0	0	0	0	1480874	1648027	0	0	0	0	3341823	0	0	0	0	0	0	14940033	0	0	0	0	0	2242225	5094915	0	0	0	0
06791a4eb2e0d370ac3bba9187b828b2	3097174	8503463	19750109	3008834	6897907	7115794	3291974	13267772	17753938	3094730	4052576	2248095	4292108	6382150	1726285	3565867	5843167	3854168	4581313	6637591	4998977	3329373	4242303	7711339	7041409	6151686	5212230	3081857	2425492	3879694	5477574	4116652	5183217	3387836	5861919	4195467	2699525	6257901	3940122	4011062	4112817	8157968	3429521	2802781	4687322	3011333	5103733	1458485	2239212
06b8e52118c9a284ec35c3c9f2af7cc4	346329	1140971	912546	423972	865359	1089069	412951	749448	951758	35815163	12352446	2198987	4325466	14825792	28839780	23111394	10496495	4079935	60112890	16292269	28986164	4735969	19920901	8633347	37951019	120320165	3866096	256972100	4008974	126266418	92591104	107360406	252457876	86950641	218830182	172573559	54896770	81521840	78332522	12593872	57440020	109365846	40086576	30857281	214149486	37400013	375951997	39844578	477196420
0808250fa14c1dd5a9f3741472016f8a	2394620	2012845	1515479	2612215	1722397	1604943	1320279	1073362	1354424	2676225	2506999	1260461	3458149	3515831	826110	3127284	3121853	2112536	3722317	3352319	5334877	2839001	3405793	4542985	5183058	3509161	3209183	2522601	3066425	4360648	4949918	4794964	4591307	3902879	5329017	3176568	3972158	10317079	3687087	2954384	2892914	6133811	3753061	5071698	3546061	5353481	5862396	4127203	2768480
08bc7927ac7412c08f07f1f0b1d6dbe1	2246193	2873955	1499183	3008834	2055227	2235457	1942613	1194036	1427636	3138783	3748329	1511462	4447780	4984290	1128067	6540601	4217447	2741458	3857061	5497803	6026435	3535846	3465544	6454055	7404369	5185602	5039925	2998563	4385993	6508909	5980104	4490893	5727135	4795619	7904709	4575057	2063208	9978814	5169151	3579765	4565924	6869868	6179609	3603575	6847566	5688074	8483232	3661729	4926266
09b8576b2a9322f3138762c7d3dd7c48	8866031	14240609	10763158	8971795	12081739	10030895	7712292	9158510	11323474	30528792	25581126	10547496	21794123	22153969	9286614	32874623	17388133	13110622	34831453	36875506	40307958	20131096	24079553	29588073	27497793	17872567	19416634	16051832	16249539	17923547	30478429	29845725	15245698	13299545	20131844	17341265	17739736	27794099	21363415	23591946	24432921	19137490	22744845	22315473	27471784	27362236	44692147	12443673	17384427
0a994174323a354ef88c254ec77b7969	9598270	12862833	10608351	8110175	9477342	9089219	6793331	7913664	10615757	21652094	18790322	9030577	19125455	20050118	5657428	26047990	13453420	11368989	26443608	27824245	29361581	16388777	18558583	23787804	25203890	17730495	18199729	13338846	14703759	16737194	24121427	22407684	14365831	12979074	19687759	13625280	11955040	23904053	22050225	18459512	22132532	16929318	18991784	19085602	25922930	24648319	40416047	11481693	16081613
0afcd4d7c1046ad8798342cdd74e698e	0	0	0	0	0	0	0	0	0	319385	571985	0	277986	423594	227892	0	0	0	0	0	1106493	0	0	670551	0	355178	0	428366	389587	480954	1005059	1894595	479928	297580	621719	559396	1099092	1634947	0	646946	731942	0	1488283	480477	1752651	4461234	9586741	1861896	1384240
0cd946e1176b68aff82c7da81ddd64ad	326539	861110	814773	0	740547	786095	424583	800258	1330020	6574924	5500794	1282287	2902177	4391258	3412688	6941046	2485702	1177215	14569249	5073176	13455745	2232487	2664884	7074315	6547785	2997704	2767651	3974286	3807897	4360648	17161391	15086593	3167522	3822761	3345439	5334237	10836665	19168344	6398180	6318501	7075439	18769461	5338406	4831460	9863756	22901002	96970924	10550745	10341088
0df5685ba131d89cb7c19a7a4db254bb	0	0	122216	0	0	0	0	0	183030	1266526	0	0	277986	0	1498392	457651	2403238	0	4379196	6883428	4050555	1935682	0	1525504	1742204	1832719	5212230	18871909	1244164	35269949	38368146	27997910	1215816	11227929	16549560	6193309	5167662	10993609	5892109	0	0	16929318	0	0	0	8178929	37381395	109727747	35094558
0e4fce8f7eac83578a68167553032718	435385	548958	382944	396619	482604	433990	314075	0	0	2533053	3492761	1456897	3925166	3176955	820413	4252344	3522393	1701317	3570729	5408408	4702595	2529291	3059238	3721559	5807348	4517867	4113785	1606373	2588867	3559059	4497641	4561063	1807727	2197515	4781313	3436288	2294596	8513000	3903974	4399229	4879613	6869868	6761981	4431063	6032380	5056065	13104179	4251330	4315572
0e77010185af49b5eb02deb8eb719ae2	3423713	3347566	2077672	3487512	2596076	2882347	2594029	1568760	2135353	3403101	4515032	1997094	4314347	5040769	1424327	6502463	3840468	2064157	5120291	6659940	5512706	3497133	3238491	5263827	5502462	3807510	3898403	3819598	3506281	6412718	5779092	4631233	4271355	3136037	5950736	5014582	3316559	13079576	6181293	4162016	7423983	6931206	7409061	4644608	9130088	5911135	10138496	4685772	4396998
0ea8e4c942c362373e8cccd6de740776	0	2281942	2868003	0	1564302	1547624	860799	2610366	3514182	1134367	1265669	949438	1601201	1553178	740650	0	1543256	540229	2425401	1720857	2232745	1161409	1386217	2983953	2337458	1633820	818449	1451685	1093356	2757469	3015178	0	2095684	1155985	1199029	1877971	0	0	0	0	0	2269510	0	0	0	0	3034652	0	0
0eab7ee74ed85f78489bbd386d0a4ece	19928780	14940261	28655584	21499485	12015173	13142520	14412563	23296404	27466746	21233590	16843139	5429260	22494649	23283553	5395352	21280788	18200993	10852950	31024921	23086302	30744698	13433635	16694360	28079332	34248835	27590242	18242805	25249805	15068211	30139775	36885683	40277695	30107453	16206675	33720838	23874207	10952359	28639761	21291119	16842148	17531754	36066807	21159500	13426654	21561682	15948912	37174487	9743923	13883114
100b155c998febcc9e005799d1f93444	900456	1453123	1303638	1203534	1131623	1170953	686313	1403627	2574626	44912126	35803840	12222655	28165569	25500362	5497904	37756237	43034451	8248565	33669282	65884237	80260258	33551826	18929038	33963419	54400333	42592969	23562726	21513501	26353660	24496583	38267640	20396138	20828855	14936236	37495559	32824538	9776137	46455046	14856791	22362750	26419621	42629985	18927076	17083616	25393059	15539966	30139612	10736935	10259662
1047ce10414fe3253979d39bb754f152	0	0	0	0	0	0	0	0	0	0	0	0	0	1143704	0	2459876	0	0	3806532	0	2430333	0	0	0	972731	0	0	0	0	0	4799159	2409177	1311802	0	0	0	8927715	4735709	2458058	0	0	8955364	2653026	0	12268556	6803382	13242118	1644675	45964914
10f2fed11b59d937cb95fcdae06528e7	1553534	2540275	3397605	1504417	1996982	1539435	1483133	2877119	3526384	5264344	4113426	2329944	2668668	3346393	2973995	4214206	3074731	2467313	5305565	5140222	6046194	2090537	2390030	5314118	3818331	3622818	4544548	2034739	1181328	1218416	3995111	4046482	1311802	1499346	2398058	1818036	3798617	3833669	3000277	2350569	4043108	3925639	5759008	5071698	4687322	5056065	8276324	2544591	2727767
1136e2c65dce02ef0f71128756d2c948	1741542	2583330	2639866	1395005	1389566	1678640	1105079	1409979	2037737	5748928	4028236	1784289	3524866	4108862	2358686	4538376	3710882	1790011	5962444	5073176	6698234	3135805	3501394	5247063	5792830	3296054	3004571	3855295	2664271	3142232	6155989	6385488	3583459	2506541	3064185	3176568	4203546	7441828	5060707	2954384	4043108	5152401	4303079	2856167	4320488	7026444	9793650	3165223	3745591
1143808a2dbef432f7dee814ea92e217	2068081	2680205	5255289	1641182	1622548	1768713	1564560	3353463	5088242	6387698	4003896	1860681	5682039	5605561	2250437	7036390	4735792	3184930	10257425	7732682	7409551	2916428	4720309	12354906	9698271	7657642	4264552	4319359	3644521	4488903	8894776	6549219	5679142	3628189	5802708	4615014	5186945	9415040	6578920	4507054	4252234	15150513	6017840	4404370	9619200	6134197	10207466	3413476	3827017
12a7ff0cdd9c376c9d7cd9a098e0f053	9073829	6243048	7650723	9710327	4310152	4782076	6775882	5792345	6637899	2224681	1910674	1309570	4280989	3374633	820413	2669633	6361512	3192993	3806532	2436018	4346937	2038919	3931599	4375347	7462442	10626932	5179923	2974765	2262117	5803510	4321756	4256992	6623000	4108896	9162950	6113395	2294596	0	6217441	2221180	3624856	11899593	5370760	3950586	5747065	3606164	7379722	0	2972045
143d79e33c714f5d117467a6d712721f	7757777	4563884	1939161	6113403	2878982	3398222	4844901	1587814	2159757	3248915	3918707	2275378	4247630	4617175	1344565	4519307	5631116	3862231	4059178	6011825	6401852	4516592	4624708	5012370	6663932	6450036	6407597	3760103	4750445	6989863	5502701	5520056	6319046	4566711	9207358	7072359	2101773	6934430	5205299	4938351	4182526	7299235	5597238	3496803	3831376	4572765	8552201	3103160	4152720
1452b6451ccf6aae5f2b529dc5ce543d	1840493	2012845	1352524	0	1655831	982618	1029469	1028903	1464242	5220291	4916639	1134961	3613821	3261674	712164	5205784	2839119	1935147	6080346	7710333	6994616	3419705	4134752	3905961	5473426	3935374	3586100	3557819	4335724	4585093	6231369	5660396	3535466	2620995	4470454	3735964	1504021	9245907	4084714	3795414	3938545	6501839	4950158	3336644	4361248	4572765	7172814	3196255	3216323
14535222e7c1fc6c87497a26d9bed124	0	0	0	0	0	0	0	0	0	0	0	0	0	0	0	0	0	0	0	0	0	0	0	0	0	0	0	0	0	0	0	0	0	0	0	0	0	0	0	0	0	0	0	0	0	0	0	0	0
14f12b556ae2d577a219db87312d806c	2958642	2324997	1482888	3077216	1589265	1858786	1390074	1460789	1964525	2951557	2592188	1751550	2446279	3289914	905872	4214206	2591727	2660827	2240127	3888690	3003338	2658337	2282479	2598386	3397299	2756183	3683022	2760582	2877915	4360648	3593088	2596297	1391790	3033029	5491849	3376352	2622396	7272695	5494482	4658008	4879613	5643106	6179609	3656961	0	4795827	8345293	2544591	5659099
163b9c2f0339aa0003967b6543bc7197	0	0	0	0	0	0	0	0	0	0	0	0	0	0	62670	0	0	0	1835894	0	0	0	0	0	217776	0	0	0	791741	18468628	7512820	8303474	0	3479399	222042	91860758	539905	3664536	0	0	0	1778805	0	0	0	8253283	134283350	6702826	236420067
176b553d903836a37497154db93d7466	0	1119443	0	0	832076	1506681	802637	0	0	5980207	3882197	567480	1256498	1863814	2489724	6807564	3310342	0	10998520	4559153	10215301	0	3489444	3922725	4181291	2003205	3413795	3415030	7263908	5194302	13995453	17308649	1151826	3044474	4618482	9050223	9544749	11952026	5024560	2674041	4705341	62994237	0	7741013	6888326	28440368	100281454	10240429	17099437
177ee1354e8a565a5c7379447df93321	3601825	3778121	4807164	3090893	2870661	2276399	2530050	3397922	3807030	2015429	2263601	982178	3858449	3388752	336141	2688702	2238310	2338303	2610675	3307621	4050555	1780828	2951687	3201882	5589572	4333174	3672253	2213225	2186713	2981914	2763914	2081716	2383640	1945717	5521454	3136611	1253351	3890046	3723235	2479958	2858059	7912616	4691327	2402383	3423783	2528033	5034763	1799833	2361351
18ad8b3c788c9bd3b037e3fd632b4541	0	0	0	0	0	0	0	0	0	0	0	98218	0	0	0	0	0	0	0	0	0	0	191202	989063	682363	0	3230721	0	1055654	89361226	0	496500946	0	10300853	666127	2037798	2294596	6483411	0	0	627379	0	0	0	0	30596631	0	0	0
19e8a1f35a2247f678c2ab8184c048ae	0	2185067	1645842	0	1506057	1744147	535091	1105118	1476444	6486818	5269566	2619140	3769494	4631295	2563789	5892261	3004047	1846453	7579378	7263357	9069291	3548751	3620896	4593276	5473426	1974791	4092247	3129453	3066425	2661278	6658519	7976013	2799577	1980053	3004974	2517280	5861826	10880854	5530630	3816978	6587478	0	4658973	7634241	5584027	7286682	13104179	4592677	4315572
1a5682b7973c8fea7d7b776f2834a420	742134	957985	936990	957356	906962	687833	552540	724043	902949	1629964	1740295	1456897	1779112	4080623	797623	2822183	2202968	741806	2425401	5229617	3279961	2297010	1434018	4325055	2279384	1690648	1830742	5021403	3317771	10645112	8769144	2432567	7614850	2483650	4455651	5014582	2198185	10317079	10012971	16863713	5750973	7115221	6179609	4190824	8192624	8439168	22208135	2606655	3175610
1b4aafc9f9fbc30b18f32e3d39d0fc17	1019198	1065624	904399	1053092	740547	933487	558356	889176	597899	3623367	2677378	758459	2212771	1990892	489969	3928174	1613939	1273972	4379196	4358014	5354636	1767923	2139077	3101299	3165005	2798804	2229198	2689188	2048472	1987943	4673527	5730566	2159674	1831263	2960565	2077755	2313879	3157139	3614791	2329004	4043108	4170991	3267752	3096405	3342265	3606164	5448580	1892928	2768480
1caf64e2b58479d0e90d4749c4302558	0	1399304	554046	0	890321	1015372	1064366	0	0	4163017	3005965	1069482	4169794	1976772	1566760	2574289	1507914	959510	2290657	2503065	4109831	1625973	2007625	2045181	2018053	1434920	2552270	2022840	1105924	1442862	2311637	3017319	1295804	984304	1273043	1818036	2468137	7385450	2783389	3407246	5297866	5888458	3785415	4751381	6969844	5985489	11104067	4437519	4722702
1ce8ec4e9b45be392c9878c768f70631	1810808	1033332	749592	1955742	940246	663267	1384257	647828	976162	1376659	1837655	845764	1467767	1976772	410206	2364532	1943795	1709380	2964379	2950040	3141650	2077632	1780572	2363693	3135968	1960584	2799958	1499282	1646318	2917787	2462396	2853588	1791729	2392087	2575692	2057777	1504021	4510199	2421910	1638929	2614079	0	3688353	2295611	3301505	2156263	5448580	1861896	2972045
1d0f1fedee5d89c71fcac9ccc650d458	3730462	2131248	529603	4691045	1406208	1441173	2873207	628774	0	605730	1448218	851221	1534484	1934413	438693	1411092	4865379	2104473	1010584	2704204	1541187	3368087	1338417	3386284	4123217	6165893	3058416	499761	3104127	2757469	1507589	0	2863568	3113147	4085580	4954647	0	6765298	0	3342552	3241457	11960931	3267752	0	0	3680518	4138162	1986023	1750657
1d21c5a73a98594058291d20bd15dadb	1672276	3778121	2020638	1340299	3062038	2579373	1640171	1587814	1818101	9900932	11293665	5145519	10174297	8528360	2973995	12242174	6337951	5724810	12514395	19108217	15332831	8968661	11770898	8951859	10787149	5768094	8819868	4890514	5127465	6316527	7839464	9051956	3423483	4543821	4944144	4734885	5090533	14827278	7663357	10674601	9445537	8403321	6535503	5952572	8600217	9814715	15793984	10240429	9852533
1d2a78d27ba19e3e572faf77072a8c6d	0	86111	0	0	0	0	0	0	0	0	0	98218	0	0	0	0	0	0	0	178790	0	0	0	301748	0	198900	0	0	314183	4104140	2562902	8467204	0	1075867	0	8990287	0	789285	397627	0	0	0	323540	0	0	2193440	6414151	1117138	0
1d33f17f4446c1ea2fe0c5f67ca183b8	3107069	3498260	3365015	2393391	3095321	3234452	2692904	1918079	2611232	6541884	5245226	3852319	7172046	6212713	3133520	5758780	6373293	3475202	5288722	4313317	6006676	4323024	3644796	5330882	6838152	4233724	3672253	4581138	5818667	3815567	6960037	5286155	4719287	4280577	4825721	3855834	5572591	13530596	7374174	5671556	7354274	7912616	6697273	4084052	6684529	8773760	13380056	5616720	6432645
1e80169ed83e30b6bef9379bc027e438	1820703	2873955	1865831	2024125	2895623	2554808	1750679	1905377	2867475	8788592	6949012	2842859	6026742	5859718	2233345	9591610	4370594	3257498	10038465	9252400	14542479	4477878	5855574	9739756	8173842	4674145	4846082	6056622	4712743	5803510	10930022	12958097	6191065	4566711	5921131	5414151	5456897	10824477	7627209	5197129	9480392	5091063	5985486	5792413	8518699	7546921	14483566	3878950	5659099
1ea990dfa7288ac2e69549c6f9b414c2	0	0	0	0	0	0	0	0	0	0	0	0	0	0	0	1144128	0	0	993741	1251532	0	0	0	0	0	0	0	0	0	0	0	2058326	0	0	0	0	0	0	0	0	2404952	0	0	0	0	4163819	9241895	3351413	5496247
1eb7836e490453fe622de8618964cf9e	484861	1862151	4139049	588090	1139944	1211896	668864	3086710	5076040	2334814	2981625	2406335	5848831	4716014	1424327	2498014	4806476	3217182	4935017	3754597	4346937	3639083	3130939	6051725	6692969	7686056	4059939	2677289	3292637	2917787	4095617	2572907	2911560	2460759	5151384	4335316	2178902	4904841	7229582	3148468	3485438	16867980	7085521	2562542	4728082	3829226	9241895	2699749	2931332
1f7110720fcdc59e3344b723760bdaca	0	0	0	0	0	0	0	0	0	0	0	0	0	0	0	0	0	0	0	0	0	0	0	0	0	0	0	0	0	0	1055312	748482	0	789732	0	599352	1156939	0	0	0	0	0	0	0	1304298	2602387	34415712	0	0
20260254af79dd56b65812263cca6d41	2869586	2454164	3430196	4841487	1747359	2030744	2134548	2953334	3331151	4867867	3176343	883960	2768743	3515831	1202132	6330844	3651979	2007715	7225674	4648549	7251481	2335723	2868036	6671985	5676683	3239225	3693791	4890514	2752242	4553030	8945029	9402807	5503169	3055920	5166186	4535100	2930913	8231112	3289460	2824995	3624856	6624516	3688353	3390030	6073139	3531810	7379722	0	0
20ae42aeb4d2d28467deeb211a0cffc1	0	0	0	0	0	0	0	0	0	0	0	136414	978512	3346393	0	2002225	329856	1854516	1347445	16761594	0	0	0	0	1001768	0	0	0	0	2821596	276391	818652	1039843	1396338	0	0	0	1353060	0	0	0	0	388248	0	0	6505966	0	0	0
2162c7d01fba66ffe325e16401ce7dc3	1296261	1808331	1376967	2817363	1123302	1326535	1203955	1009850	1256808	4933946	4527202	1255005	3891808	3769987	809018	5396472	2179407	2531818	5895072	7062218	7646657	3703605	3895749	5397937	6054160	3352882	4070709	3022361	3732493	4649221	5276562	6151588	3007546	2620995	4455651	3696007	1523303	0	4084714	3558200	4287089	0	4367787	2615929	5013397	3383103	5862396	0	2687054
22ab9d3b5e5a933da36bc512cdba720a	4828821	4682286	5809335	5415901	3286699	3226263	3885227	4579255	5734949	14889945	10198375	5811217	12109082	13908005	5822650	16532655	9671854	5224897	21070671	14616110	28017983	7975011	9117965	25447419	19396542	12672758	8356798	12779590	10154391	12633055	30327670	31342689	19133111	9224986	14018277	11207892	10161784	25877265	8856238	9208191	7842236	18585447	8153202	7394002	13042984	13495233	31243121	4996088	7287617
233009eb874f3180f4a31a29d4d1cf35	13002193	10042697	8172178	12254160	10051474	8843565	10841411	5055599	7638464	31486946	50432057	27168124	57643232	64132139	11417408	56691562	43976897	39017404	52887216	96882011	68227147	48469484	66825240	64926122	80388215	62127769	71614317	14564449	21992802	19783235	20804731	19787996	15277693	20796277	35941262	19698718	18106100	52318304	50498631	30600522	38897489	56860426	42027815	20260100	33015052	46285304	75935269	23087512	35338836
23af3eea2950fdaa775fd957b4638a86	8410856	2895483	1596956	7453702	2928906	3062494	4897247	1892674	1940121	1244500	1959354	1506006	3102327	2343887	666585	1506436	3734443	2854342	1414817	3531109	2509368	2787382	2115177	1978126	3339225	3679646	3446102	1534979	3229800	5001920	1582969	1917985	3215514	2849903	5358623	3596115	0	0	4988412	4463924	2579224	6011135	2394194	0	4279729	0	6138273	2234275	3745591
24e77eacddfebcb18c3f8436cde08731	0	139930	154807	0	183057	171958	127957	0	134222	2158601	3857858	1658789	2635310	3572310	1367354	2707771	1661061	1919021	5726641	4782641	4050555	3845555	2963637	3470103	3905442	2813011	4038401	3331737	2576300	2917787	2085498	2736638	2303652	972858	3863538	1678187	2005361	8287490	11531183	10113915	10282042	13126355	14203396	7100378	9089329	8922468	22966798	4344424	7328330
259c82658d3202b2814fc87f46d188aa	197902	0	244432	0	0	0	0	158781	0	0	0	130957	0	804829	0	6941046	0	0	0	0	1462151	0	0	1944599	0	0	355379	0	0	3142232	136185559	608142	0	1533682	695733	17341265	886987	0	1915839	0	0	0	0	2455770	0	0	0	7199332	4681989
25b1722e0b8cbad5c0d3697e85133541	2543047	3358330	1751763	2283978	2421340	2186326	2058938	1448086	2037737	3259929	4454183	3355773	4892558	4207701	2256135	4462101	6903419	4910436	3857061	7151613	4979218	4981156	5365617	5029134	6330009	7742885	8529104	1237502	3317771	2949850	2613155	2128496	1647751	2334860	5195792	3036719	2680243	6370656	6398180	3062209	3659710	7299235	8153202	4324290	4198210	5316304	7931477	3258318	5455535
25fb7f855fbf59fca7c79a7e5c78c629	1662381	2195831	1393263	1654859	2371416	2096252	1622722	1200387	1635071	3612353	5001828	3192077	5248381	5125488	1270500	5758780	5477969	4208945	4446569	8492541	5473188	4387546	5341717	4710622	6852671	4844631	6547595	1618272	2789944	2629214	2211131	2432567	1855720	2563768	3508270	2317496	2448855	6427033	6470476	3860108	6204080	5152401	5726654	3416723	4565044	5873958	11655822	4158235	5699812
2612491040cdd6bfc0ac58d41670ab4d	356224	914930	325909	396619	782151	605948	360605	215943	280646	528637	1740295	971265	1990382	1736736	153827	2040362	3027608	2136725	707409	4000434	2015398	1638878	2879986	1542268	3557001	2898254	4867620	345073	804308	929844	452277	304071	735889	1224657	1850353	1038878	347082	2424232	2385762	2458393	1742719	1962819	2588318	854181	1141261	1561432	2620836	1644675	2646341
264e7fa95159ca329ec07431b2abd620	2721159	1786804	1727320	2530156	1372925	1432985	1785576	1429032	1720485	2742305	3018135	1620593	4937036	3812346	820413	2898459	3816907	2394745	2880164	5475454	4425972	3651987	3680646	4794441	6199344	5299259	3510717	1653969	3493714	2725405	3567961	1707475	1967703	3433618	4796116	2437367	2622396	4341066	3470199	4032627	4461361	8403321	4853096	1921907	3668339	4758650	6414151	2792844	4559850
267237181d7afc10873fe089d4cfb3a0	2800320	2906247	1311785	4472221	1847208	2169949	2256689	946337	2281778	2874464	3431911	2057116	5693159	4419498	1270500	5930399	5748922	3378444	4968703	5274315	6263541	4594019	3979400	5029134	8856206	7984406	5976834	3641112	5328542	6124146	6733898	5520056	5647147	5241989	9414598	7032403	2853784	12684934	6362032	4334535	4670487	10795507	6503149	4484449	4198210	5539366	8069415	3754824	5414822
282a279467a3cc70069505d75c0d4716	494756	2357289	399239	410296	1555982	1580378	732842	158781	317253	881062	4174275	10301952	7716899	4264180	1430025	2745908	13253150	3950925	1970638	11599023	2904544	11188243	10671484	2380457	12224468	8851041	5093770	1130411	9375217	6476845	2211131	1403404	2671597	4383585	5536257	4075597	713446	6539788	10555190	5304953	7772527	4293668	4464849	3443416	5624787	4349703	6276212	7509648	13028142
289a37acf88fa7f6a3862d3419d5a307	5264206	6156937	3601299	4390162	5250397	5158746	3908492	2819957	3367757	9779786	9675069	3879602	10630195	11225242	2182069	11212458	9695416	6321481	12884943	16158176	17624852	9136420	9727422	12690182	14895848	10030232	10887530	7520206	7741466	9554950	12236599	12303175	9294596	7176261	13692614	9669553	4512063	13812483	9796084	8647505	9689518	12022269	10967998	6993605	11168055	9889069	17863065	4996088	7613321
28d7dba893f91792ff96b24205125576	0	0	0	0	0	180147	58162	0	0	0	0	0	0	0	0	0	0	0	404234	268185	0	0	0	0	0	0	915371	0	339318	0	0	0	0	274689	11442585	0	0	0	0	0	0	1165424	0	0	0	0	0	0	0
29e5b6299782a846775bb047aed459bf	0	0	0	0	0	0	0	0	0	0	0	0	0	0	0	0	0	0	0	715161	0	0	0	0	0	0	0	0	0	0	0	0	0	0	0	0	0	0	0	0	0	0	0	0	0	0	0	0	0
29fdcfc597355eb5d50e82d26a98284e	0	0	0	0	0	0	0	0	0	0	0	0	1000751	5662040	6079029	7703798	0	0	20666438	0	31574567	0	0	1659614	9465977	0	0	8864800	0	0	7512820	3812581	0	0	0	0	5206227	6314278	0	0	0	5213739	0	0	6276936	0	13449026	0	0
2acc476f67e6b8e93f14366acaedafc4	1642591	2981594	0	0	2496227	2260022	1390074	0	0	0	0	0	0	0	0	5453679	2532824	3571959	0	0	0	0	0	4844733	2845601	2244726	1152291	0	0	0	0	0	1503773	1945717	3552678	0	0	0	0	0	0	9568745	0	3283257	5380231	0	0	0	0
2ae56285abdbe8885f0b7334a0e151f3	2453991	2604858	4799016	2571185	1888812	2063498	2047305	4172775	5149252	9339255	6133629	1642419	5226142	6989302	2068123	10735738	3828688	2402808	14299760	9006563	12428287	4697256	4290104	12069922	8406136	5810715	5007618	9376459	4461397	8272406	16633734	17706280	7182915	3593853	6883314	6652813	5225509	15391053	5566778	5477472	6831459	8648673	6373733	6673287	10923499	5502189	13173148	5058151	3419887
2bc627c00aacc5d63fa39301436d3338	1335842	3648954	11186840	902650	2662642	2906912	1488949	8574195	10908605	1453752	1107461	463806	2134935	2626283	581126	1372954	1566817	1394919	3873904	1653811	2292021	761368	1159165	3738323	2250347	2372590	1636899	2558298	766606	1699370	4849412	2947148	2351645	1110203	2531283	2237583	1716127	4961218	3144868	948853	1603302	4416344	1747115	1761748	1915688	1970378	3310529	0	1547092
2fd0d5ef3b533eb291eba32146763ff2	633288	312152	203693	396619	757189	450367	366421	393778	0	1145380	1314349	1276831	2101576	1539058	740650	2459876	3145414	1257846	3756003	2838297	3141650	3897174	1553520	3788614	4253882	2258933	1464594	1070915	3443444	4232394	1909613	2362397	2975551	3479399	2027987	2397410	1176222	5130351	2747241	2544652	2404952	5949796	2944212	0	1263539	3680518	10069527	2172212	2687054
2ff35b28ab51f5b5381d29c331d6f9a1	0	1786804	5051596	0	0	1514870	982939	3436029	5137050	5616769	5683342	1244092	7527868	6156234	3099336	7208009	5289479	2588259	11335381	7620938	9503984	2232487	3979400	10309725	7796365	7955992	2735344	2689188	1432674	0	4522768	4490893	1951705	1247548	3197410	2217604	4261393	0	0	2911255	3833982	8035292	2620672	0	0	0	9793650	0	0
300b89776417e40726c658c9e7a9324c	900456	0	0	0	873679	884356	0	0	0	3557287	16843139	5107324	10218775	13809166	3127823	7837280	15338312	3886421	6417207	9453539	9859643	8491193	6931087	8767457	10787149	13795121	5039925	6818161	9601429	15711159	19774545	8911615	25324176	9625574	22707536	11327762	3644359	28019609	11784219	7224225	10944276	19750871	11129768	0	9537682	5279127	15793984	3785856	3827017
301f58e4b70700f75c3fb18e484fc5f0	0	376736	0	0	0	0	0	0	0	484584	2275771	1877051	2390682	1680256	814715	1887812	1154497	556355	2846478	2547762	1798051	2284105	1529619	1441685	2642343	1164984	1033831	809136	2048472	3943822	3442329	2245446	0	1258993	1598705	1897950	2275314	6370656	5458334	3493506	2927768	3005567	4691327	2055372	1956448	4981711	14138719	7695837	6106942
32b6445d0f3a2ce09f218f855decafac	2909167	3552079	4098311	2612215	2421340	2792274	2082202	3093061	4295111	4933946	5245226	2782837	5626442	6142114	2153583	6311775	5124551	4257324	7848867	6771684	9326155	5123106	5544870	6755804	8086732	6450036	6687593	5164192	4951522	5098111	8266614	7040410	3775430	4383585	6957328	5753784	4859145	9302285	6976547	4162016	5297866	6992544	5791362	4404370	5176434	6691851	13449026	3723792	5374109
331a48a09dd7cabd62052375bd94779f	0	0	0	0	0	0	0	0	0	0	1070951	567480	0	691870	541244	0	4005396	467661	2038011	2078438	0	1625973	752859	7141370	6170307	3068740	0	0	1256732	2981914	2462396	0	3919408	4189013	2161213	4874734	0	8118358	0	3299422	0	4968387	0	0	0	2081909	5586518	0	0
34333e220429b3ce177cd41c07c2f9f7	1949339	1323957	2566536	1901036	1048415	1293781	1308647	2426179	2928485	2037455	1460388	605676	2179412	2047371	541244	2536151	1649281	1136899	3772846	2637157	3576343	1058173	1553520	3218646	3411817	2685147	1410748	2712986	1319568	2661278	3567961	3742411	2383640	1796927	2575692	2057777	983398	0	2096579	1444845	1882137	3864301	0	1948600	1956448	1189662	3793315	0	1547092
34e96c98d4350d956794393cd05dacd6	0	0	0	0	0	0	0	0	0	848022	0	0	0	0	336141	0	0	0	0	0	1126252	0	0	0	0	0	0	0	0	0	2713661	1988156	0	1075867	0	0	1619715	0	0	0	2021554	0	0	0	4035173	9219884	41105740	6702826	4478424
35203c478879f323af58adc211a9ced6	0	0	0	0	0	0	0	0	0	0	7423638	15927647	555973	0	512758	0	0	0	2812791	759859	0	0	1816423	5716449	1016286	0	699990	0	0	4360648	4045364	3321389	0	1236102	3330636	9269985	0	0	216887	0	0	1349438	2038300	0	2975431	10669785	23311645	1706738	6514071
35f41976c25acae4da96ddca3cdd44fd	801505	2400344	5638233	0	1996982	1907917	791004	4318854	5686141	3171823	1460388	1429614	5381814	3826466	1663614	1697124	4264569	3007541	2930693	2056089	3299720	1419500	1983725	3386284	4631360	4404210	3176876	4081378	1432674	1699370	4020238	3719021	2591609	1842708	4189200	3376352	2853784	4679331	4084714	3428811	2126117	10120788	4885450	3416723	3668339	3792049	6345181	2854907	3175610
36c0036dbc867328a224098278b8b473	89056	462847	448125	0	382755	335728	0	463642	793131	3656407	2519169	949438	1323215	1976772	900175	3813761	1236961	814374	5911915	3486411	4524766	1058173	1649121	3285701	1974498	1292849	2444579	868631	804308	705399	2336763	2736638	495925	412034	1228635	739201	1696844	2988007	1482064	1423280	2300389	1410776	1941239	2909553	3016190	3122864	4069192	744758	1791370
37c3a416c87ec691d9709aa2edc7ce4f	0	0	285171	0	0	0	0	222294	256242	0	0	305566	0	621271	381720	0	0	0	1903266	0	1442393	0	0	0	783992	1648027	1044600	404568	1344703	0	7261555	1871205	0	0	0	0	2333161	0	0	2005531	0	12390298	873557	0	3872136	16320682	33243233	0	2605628
38cbeb26f59e5569fe3fec7221e7b649	1325947	1259374	757739	1244563	807113	974430	988755	704989	658909	3182836	2154072	993091	2779863	2273288	478574	3241697	2332554	2289924	3419142	3061784	4169107	2116346	2079326	3118063	3978033	3537575	3004571	1927648	2199280	3142232	3869479	4397333	2815575	2163179	4292820	2996762	1908950	5637748	5747518	2587782	3624856	5888458	3364814	2375690	3097709	4126642	5379610	3072129	2564915
393cc0041aac2f8d6326c1107e6853eb	682764	1076388	1393263	0	0	933487	0	901878	1317818	3138783	3346722	823938	2223890	2555684	1082489	3718417	1189838	911132	4059178	5944779	6500646	1858255	2617083	4274764	4573287	1704855	1884587	3069957	2274684	2500960	6382128	5192595	1535768	1316220	2930960	3056698	2583831	6652543	0	4679572	7075439	0	3591291	3176485	8029587	7918691	18966575	4313393	3989869
39524ef3cce72f275915b95b9c9c55d9	4324169	2734025	1491035	4677369	1797283	1735959	2896471	1136875	1915717	2180628	2799077	687524	2857699	1637897	0	1906881	2438580	1402982	1734835	3575807	2351298	1767923	2772435	2464276	3135968	2628319	2175352	1665868	1771991	5001920	2763914	2245446	2415635	2208961	3286227	2777000	0	6370656	0	3019079	4391652	8096630	0	0	4891119	0	0	0	0
399de2c6cfe4cd3256a676edfd59b0f5	712449	602777	407387	1162504	607415	507686	412951	546208	902949	2026442	1825485	714807	1556723	1426100	706466	2440807	1602159	822438	2694890	2100786	2706956	1755019	1278666	3168355	2729454	2031619	2024585	1534979	1219030	1378734	2562902	2502737	1391790	1362002	1495085	1058856	1426892	3157139	1698952	1013548	0	0	0	0	2241763	1449901	3655376	0	0
39bc7491f8469442f45ec43fb354f09f	4452806	8880198	4057572	3747366	5616511	6002160	3303606	3054954	3929050	4614561	9723748	5811217	6638312	6396270	2068123	13424440	7409983	6039272	5911915	14705505	15332831	6813602	5998975	9840339	7607626	8666348	11985975	6151814	4901253	6893672	7035416	5473276	5759130	2254742	9473809	4555079	2988760	11049987	5892109	9488534	7493692	12390298	10838582	5899186	10964258	5873958	21932257	4220298	8101876
3ada23b664ac19a0f223217dc4ef059e	10953902	8342004	5564903	9970181	6639964	6780066	8055448	4452230	5173656	8326034	9991486	5713000	11541990	10194497	3469661	10487844	12829049	7611579	11049049	17387360	17012329	10968866	13503670	14383324	18206036	15826740	14602859	8341241	10908430	14396552	14397477	13051657	13693932	12200788	18222279	13625280	6575272	16800490	13555466	10351128	11536800	12328960	13976918	6806753	10801221	13234995	20276993	6920047	11888180
3b8b54a489761beeccd2fe813338fdcd	0	828819	1303638	0	0	0	0	819312	0	7874490	4758430	2619140	5226142	5196087	3389899	8962339	3557734	1604560	13154432	6950474	12408528	3806842	3107039	8951859	6663932	4702559	3187645	5747246	6132850	5386683	16357343	16864238	7438877	3914324	5092172	4914690	4994121	12459424	0	4744267	5925245	0	3655999	3470109	6888326	5725250	13931811	3599666	2605628
3bc2d4b485217df49c9f0fc6616dd021	0	0	0	0	441000	0	0	0	0	4559495	8080812	982178	5292859	4772493	1828836	3184491	1731745	967574	3014908	12761160	12131905	864605	3083139	2346929	8914279	6833628	2283043	1023319	867145	0	2487522	2619687	0	927077	1865156	0	0	0	2241170	1337021	2997477	3005567	0	0	3505302	3048510	0	0	2320638
3c113756d00df8de0f650a6828525694	7718197	7384019	6648552	7754585	6681568	6002160	6781698	5322352	7296808	11343671	10186205	4801757	9996386	10123898	3275953	13958366	8552699	6716573	14838738	16605152	19442662	9329989	10516132	14433615	15403991	11152595	12804424	8876699	8432669	13851471	16784493	17332039	8734681	7187706	12715628	11687373	7385129	24411450	13808502	9812007	11013984	17358685	14073980	12118690	16426007	12677340	31105183	8937102	11114634
3cfab67e8c7230640703a61b738914c5	0	581249	268875	0	690623	0	0	0	0	10451596	87331188	23539523	15678425	18934654	16009439	14149055	14030668	9611231	19285307	32338701	37581243	41255841	19586296	27207616	51264365	46343651	30142627	8579222	14527817	20456571	30553808	8513984	7758828	7817203	24232227	17481114	4916992	25764510	28195370	19516189	24293504	25884681	19768279	8755353	15936896	5204773	13931811	8037185	9323264
3d38c24251860f014ab787e57d9595ea	0	0	0	0	0	0	0	0	0	0	0	0	0	0	205103	0	0	0	0	0	533488	0	0	0	0	0	0	0	0	0	0	0	0	0	0	0	0	0	0	0	0	0	0	0	0	1412724	2138050	0	0
3d7eb3c859b05d0900d287dc1c7fca0e	989512	0	4391629	0	1506057	0	0	2686581	3782626	5495623	4064746	1031286	6638312	4066503	3144915	5377403	3039389	1540055	10594286	11017954	12586358	1561450	5031013	8029851	5212095	4247931	2519962	2177528	0	2661278	4221250	6268538	1215816	801177	0	1058856	4685604	8061980	4518489	2242744	0	0	1197097	3123098	5706305	5873958	0	4096172	3053471
3d9e26e500f643b005553fea331aa4a7	5283996	2174303	1474740	5169724	1489415	1588566	3582784	1619570	1476444	1530845	2348790	1189526	2435160	2301528	0	1983156	3864030	2201230	2391715	3397016	3082373	2593814	2270529	3386284	4544250	4631524	3521486	2831976	3166963	4360648	2663408	2666468	4111379	3399281	6083962	4814798	0	2875252	2638797	2091790	2300389	5581768	4950158	0	2567837	2453679	0	0	1669231
3e0b00b5181cd4f7ffada00925ea753d	0	0	0	0	0	0	0	0	0	0	328587	0	155672	0	0	0	0	0	0	0	770593	0	0	0	0	0	0	309376	0	0	0	608142	0	0	0	0	0	0	0	366602	0	0	0	0	1385817	3717695	6138273	527537	936398
3f674470030086b39d87ca6028210627	3156545	2701733	1034762	2625891	1805604	2194514	2058938	870122	768727	1993402	3918707	3082946	5670920	4137102	677980	5529954	5583994	4684669	2054854	5922430	3339238	4735969	4086951	3973016	6562303	5895958	6859898	975723	3330339	1859688	1005059	725092	1519770	3467954	3878341	2177647	1060528	4002801	3325608	4226711	2962622	6072473	4626619	2776088	3546061	2565210	2000112	2048086	3623452
406152ebd2755b85ac6a086e90ad6275	1345737	1528470	1450297	1531770	1497736	1105446	1075998	1225792	1708283	5737915	4734090	1140417	4225391	4250060	740650	6578738	3180756	2588259	8050984	7106916	8377732	3587464	3441643	6755804	5560536	4333174	4199937	4307460	3292637	3879694	7889717	10057729	3679444	2712558	4677693	3835856	3374406	8569377	5530630	4356100	5297866	5275077	4756034	3977279	7132882	3345926	9793650	3041097	2198499
40dee7ae32007bed62016e5f01fc0d21	0	0	0	0	0	0	0	0	0	0	0	0	0	0	0	0	294514	0	0	0	0	0	0	0	0	0	0	1070915	0	0	0	18922564	3743435	3719752	8185963	13725172	0	0	0	0	0	0	0	0	0	0	0	0	0
40fe5a2f1d02931642f5d2a232b113ab	4838716	4068745	2126559	3378100	2729208	3381845	2605661	1772000	2416000	2522039	3614460	1451440	3057849	4038263	934359	5663436	3381026	2362492	3233868	6414103	4149349	3548751	3453593	3721559	4631360	3977996	4846082	2201326	2739675	8272406	6407254	4397333	4943254	3399281	5403032	3376352	2391008	0	9109273	4399229	5716118	6317825	4367787	3683655	7825790	5539366	10690251	0	5944090
4100dcd5ff3c697a877faa8c789f1461	0	0	0	0	0	0	0	0	0	0	1776805	1004004	3547105	0	1589549	0	27330940	435408	2038011	0	1185528	2464769	0	2045181	36020076	781392	1313827	297477	0	11607020	11683816	1847815	2911560	640942	858564	22395805	0	14319881	0	217050217	0	3005567	0	7580854	8518699	60115130	7724569	1799833	0
4197cc271eae126dddf6e4fe16070347	0	0	57034	0	0	0	87243	381075	0	1398686	2592188	223718	1212020	6127994	558336	1544573	1307644	524102	0	0	573005	0	0	0	0	0	0	6544483	27648094	38283927	7060543	191237185	145386045	31337483	35719220	47628544	19282322	151148031	3217164	22384314	9306120	84217222	841203	26052514	6929085	7175152	4276101	2885939	1709944
41fcbb7efcb6f8bd68a88a56befa612d	1088464	1948262	3845731	1217210	1764000	1236461	1006204	3061305	3892444	495597	389437	207349	455897	988386	438693	839027	1001349	548292	1061113	581069	1106493	529086	513856	1760197	1277617	937670	592299	606852	490125	0	1281451	1426794	1247812	1110203	740141	958964	713446	2085967	0	0	0	1778805	0	0	2893912	1970378	0	0	0
42994aa9819314fbe8c37c94e4e6a874	0	0	0	0	0	0	0	0	0	6563910	7703545	2548205	6271370	8711918	2444146	7799142	4724012	0	3890747	5296664	0	3032569	3847948	3822142	3208560	0	2638422	3058058	0	0	0	0	0	0	0	0	0	0	0	0	0	0	0	0	0	0	0	0	0
42e495fe8396bf6a4b6d355292542c62	2899271	1636109	1947309	2229272	1173227	1326535	1925165	1270251	2086545	2103535	1533407	1042200	2134935	1510819	968543	1906881	3416368	1967400	1532719	2234879	2766232	1638878	1780572	1911071	2685898	3821717	2843035	1404089	1596049	1955879	1557842	1333234	1551766	1155985	2575692	1957885	1137657	1860457	1988135	1272326	1324466	2637539	2944212	1948600	1997207	2044732	2551866	806822	2076360
435ee9f1d678b5328c8a9b57d9ada404	35731293	28868717	41659368	29459218	21376024	21290063	24660721	26986483	35605493	31277694	27236232	14972752	39585244	41738134	13645056	34590815	44471681	22270318	50259699	42060425	55462960	25473579	35850451	54901381	61993440	49341355	35171783	30949455	27723498	40368060	63167988	54826316	47384844	33500662	51957920	40216552	37330575	77462661	54764084	28853769	33529915	66061142	50116309	31124212	50460043	56285904	109592318	26997494	36885928
43b3eed247705042302395b235da6dbb	1820703	2637150	1939161	2721627	2304850	2522054	1541295	1282954	2354990	11046312	13898024	5434716	14210658	17014361	5549179	16647068	9589390	6176345	8707863	12716462	9306396	9020279	8950663	7895741	7927030	6521072	6601440	11780069	10456006	13017818	12136093	8467204	12654089	6913017	10495204	6353136	5842544	14658146	10591338	13995588	18891074	6808530	10450334	10356942	11860963	9331415	15725015	8285438	8386867
4411880c21d38d29132ddbb3524516e7	0	0	0	0	0	0	0	0	0	0	0	0	0	0	0	0	28803513	0	0	0	0	0	0	0	0	4333174	0	0	0	0	0	0	0	0	2146410	539417	0	0	0	0	0	0	0	0	0	0	0	0	0
44123aa79ece0f0146c5c3bdb2979302	4700184	6673604	9752839	4554280	4776114	5060484	4129508	6700574	7492040	5660822	10892059	3372143	25374586	14698713	2005453	10220880	23549375	6305354	7697280	8894819	9958437	10413971	12762760	13561898	30009471	30957331	11425983	12529710	7238774	22797213	15151272	10619090	52392088	9934600	32714246	17421179	3547947	20859669	25267389	5779380	8992430	33674621	20674191	4911539	19401438	5390658	18138942	6175289	6514071
458b08e47c4ee2054b2856b754ea3762	3354447	2744789	2916889	3815748	2396378	2317341	2820861	2235642	2696646	5165225	4222955	2864685	4192033	3784107	1800350	4061656	4877159	4547596	7074086	6436452	7211963	4516592	4290104	5314118	5908977	5881751	7732192	3879094	5039493	5803510	7412314	9192296	3551464	5299216	6646469	5833698	4107135	13135954	5349891	4895221	6029808	8894026	6664919	4617915	5298712	5688074	10207466	4127203	5089118
45babc66458025eb0278129b25a45a36	2107661	3153816	1458445	2639568	3062038	1793278	2000775	1543355	2086545	3898699	3930877	1904333	3991883	3967664	1065397	4614651	3086511	2531818	5120291	9028912	7943039	4155265	4887611	4073599	5095948	5270844	4695315	2867673	4034108	5418747	4070491	4958694	3727437	2289078	4248411	3576137	2738090	9245907	5602926	4679572	5193303	8587335	5403114	4431063	6929085	4870181	8276324	3506571	4926266
468c18f92fdfa5b4e7d2f82eacc9db66	376015	96875	5621937	0	249623	0	226832	2445233	4563555	1310579	352927	589307	300225	5323165	1623733	0	2591727	1894832	2576989	312883	2805750	903318	1374267	3302465	1393764	0	10984452	2879573	314183	1026035	3743847	4210212	735889	0	7860301	1977863	4531346	0	4771524	9919831	1916991	38397655	2297132	1841827	14714116	12082509	14345627	36524196	2483490
4691ceb5ff97331bb4377e214429514d	4136162	2055900	1254751	4226044	1531019	1629509	3105855	1067011	1378828	1640978	2762567	900329	1868068	1863814	934359	3604004	4146763	2080283	4143393	3776946	4149349	2245391	2545382	4794441	5168540	3622818	4533779	2617793	2136444	3078105	3869479	4467503	1791729	2575213	4618482	3476244	1754691	4961218	2927981	2242744	2823205	5152401	5241344	2242225	2445559	2342148	5448580	1148169	1669231
4775d67e8289ed1dbbda99f43d24cf88	2008710	1259374	798478	1873683	1489415	1015372	1808841	832014	1073778	4041871	5707682	3197534	7205404	7172859	2837260	9477197	8811872	4684669	7090929	10034607	10373372	4671447	7456894	8599819	29544883	19477972	12858270	7306023	4700176	12120037	8316867	11414353	7038937	5997385	15158094	8191151	3200865	10429834	18399286	8733764	7528546	38949698	27727358	2535849	7662753	5502189	17725126	3723792	4722702
4833a144ffb00bf6b2cf4ce508082e3b	2345144	2142011	2110263	1695888	1314680	1523058	1262117	1644975	2623434	0	0	796655	0	1454340	871688	1868743	2144065	991763	1600091	0	2193227	1406596	0	1760197	1538947	1889548	1755358	1225603	1382405	0	2236257	3297999	2159674	1281884	2353649	2277539	0	0	5855961	0	0	0	4594265	2882860	0	3420279	0	0	0
4849fda94ecea2f1447a505dff1602ef	2879481	2572567	6550779	2338684	2171717	2333718	2093835	5335054	6418262	9328242	5732022	1806115	5637562	8076527	2586578	9172096	5089210	2959163	18881073	7062218	14977173	3664892	4995163	13712772	12297059	5697058	5330690	9067084	3858166	5931764	20704225	18969344	10430425	5001636	7179371	5633913	6016084	14319881	6145145	4614878	6308643	10243464	7441415	5712334	10841980	7286682	15862953	4437519	3664165
493117e41721ebb78cf6b8708e30c29e	2325354	1668401	1548070	2338684	1114981	1842409	1779760	1111470	2721050	3270942	1569917	703894	1334334	2696882	1048305	2631495	1743526	1491676	4210766	1854950	4208625	1342073	1923974	4610040	2860119	2841426	2293812	1713465	1545780	2725405	7537946	5239375	1855720	2655331	2871748	3216525	4087852	7610960	4663080	2415263	5367575	7483249	4723681	5792413	4809600	4200995	9862619	4158235	3867730
4941ce354f6ac8e5e5c1642f44f5d8ce	0	376736	334057	0	399396	573194	267546	381075	0	5958180	5817211	2630053	3024491	3346393	1430025	4481170	1649281	903069	7208831	7397450	9385431	4361737	2688784	3352756	7549552	3551782	2455348	2082336	3770195	3013977	10352113	7484821	1295804	1980053	1628311	2517280	4357805	12064781	3217164	7116401	7633109	6195149	3850123	2962940	5706305	13458056	47726799	7664806	7857598
498b597fd121787769edadd6138bccce	3206020	2820136	5100482	4663692	2937227	2939666	2582396	4058452	5112646	3854645	3626630	1898877	4937036	6466869	1412933	3699348	5996314	2386681	6147718	5765988	6836546	3161614	3800148	7124607	7854438	7160392	3823020	6461190	4700176	7342562	10779263	10127899	16397524	4738392	10894880	7471928	3605794	11895649	5819814	3170033	5367575	11899593	8185556	3363337	11127295	6059843	10483343	3320381	3867730
4b334a933b1d250b494fa414c1650828	900456	0	0	0	0	0	500194	0	0	0	851893	605676	1879187	1242543	376022	0	1967356	935321	741095	1519718	1244805	1690496	1947874	1911071	2758490	2415212	1572284	0	1520645	0	0	0	0	1728254	1879959	1678187	0	3946424	2060431	1574234	0	0	2976566	0	0	2639564	7655599	2079117	4112007
4befe509114f7e3f5a7521cb960ca272	7015643	1937498	1548070	6003991	1506057	1506681	3792167	1041606	1195798	3326008	2166242	1445984	4125316	4475977	1851626	10449706	5006746	2564070	6737225	7822077	6322817	2064728	4027201	15875300	6199344	3423918	3306105	2129932	1357270	3078105	6608266	3976311	4255357	2758339	2723720	2437367	2680243	6821675	3759383	3687589	2091263	3986977	3138336	1601589	5543268	5539366	7241783	2513560	2768480
4c72fe5ad4950d6d43bd8f36b02b2f98	0	0	0	0	0	0	0	0	0	0	0	0	0	0	0	0	0	0	421077	0	0	0	0	0	0	0	0	0	867145	3302550	804048	0	0	1098758	3611890	0	0	0	0	0	0	0	0	0	0	0	6827967	1582612	6717636
4ecad143c29351aba0334fb1394c6b81	0	0	0	0	0	0	0	0	0	0	0	0	0	0	113946	0	0	0	370547	0	0	0	0	0	0	0	0	0	0	0	577909	0	0	0	0	0	0	0	0	0	0	0	0	3309951	0	1672963	4345070	1644675	0
4ee98a410acac182028e80feefbf7223	7718197	5780202	9524702	7043406	4792756	4225259	6101202	5900316	8346181	9856879	7606186	6891613	12153560	12383066	7161518	12966788	16822665	7353559	18038920	15219527	16182460	9613889	12511807	26369427	25799144	16025640	9164479	9650138	11310584	13466708	18869992	16139146	14109869	13402554	19865393	13765129	16370691	24016808	16555743	10696166	8399906	20916295	11712139	4831460	12187038	18551299	37450364	10488682	12295309
5168362501a62210d7573f33503195fb	0	0	0	0	0	0	0	0	0	0	0	0	0	0	0	0	0	0	0	0	0	0	0	0	0	0	0	0	0	3462868	2236257	0	0	2346305	0	10328841	0	0	0	0	0	0	0	0	0	0	0	88129752	0
51b91fef97356bb42338cafb3d52fcc1	1939444	4359370	1971752	2106184	3677774	3005174	1896084	1441735	2843071	17764409	23536583	10421996	24329358	25302684	7229886	20460829	16751982	11094844	18375781	29723893	35447293	15007990	18367381	19177765	31272569	27064578	20988918	8614919	16815068	25105791	22362573	17238479	10574403	10564097	19954210	17261352	12128580	42790509	25050502	23095954	29626224	41709913	43321974	17884410	23355092	25503388	81797664	24701156	27806941
520f9037eae1c91072d70d74f2319d57	11527820	14897205	9459520	11994306	13413060	11611273	9346646	7513535	9334545	25099248	25556786	11267760	27153699	22450485	5099092	29079930	18118529	14320089	29963808	42015728	44872242	24454119	26051328	27140561	32071079	24748816	26179610	20038017	22520629	25426427	34850437	31506420	20588891	15588624	27932933	20937380	10798100	29936443	27508560	24842707	21540007	21836366	27986189	18525046	30691771	19889669	39795322	12071293	18809380
525ea27194f45b3c38bc6aa8ab5b054f	0	0	0	0	0	0	0	0	0	0	0	512915	0	0	0	0	0	0	2509616	0	0	0	0	0	0	0	0	0	0	0	0	0	2239662	0	0	0	0	0	0	0	2195826	0	0	0	0	12826048	105592095	3196255	0
52fcb630c654fe7b0d6e8bc191888df1	3423713	3756593	3470935	4020896	3661133	2833216	2849942	2203886	3929050	22654302	27394440	29345284	22661441	20671390	18704267	25990783	24374015	25987414	16421986	19555192	14700549	14814422	14184828	11298788	13777933	11152595	15981300	25939951	12692989	13947662	14673868	11367572	18493207	12830284	16564363	8251086	66157646	110612621	76272091	93526755	98010519	41096532	92208832	84136807	71777169	104578763	68969363	104017932	156948400
537457c91d9eadec89778582541f7b55	1781122	3541315	8432906	1463387	3286699	2923289	1907716	7227728	8761050	7081534	6498726	1757007	7172046	6749265	1338868	7360559	4087860	3055920	9971093	7084567	9741090	4142360	6249929	8700402	11513067	6677350	6396828	4890514	3694791	5611128	7713831	7297701	4927256	3021583	6853709	5314259	4068570	8964020	7844097	4507054	5646410	10304802	8573804	5605561	7581234	6505966	13724903	3692761	3297748
547cc1c2ed46020b26be0a6017169bda	781715	5005203	2313957	683826	3852510	3619311	1419155	1892674	2599030	12599184	11086777	4867236	8406305	8189485	2751800	12356587	5536872	5474854	11604870	18415404	13929956	9497748	11197291	9655938	9828937	5356087	8744485	4331258	5466782	4007949	7990223	8397034	3151524	3708307	3685904	3296439	5321921	12910444	10193711	12227270	12338451	7789940	10676812	10090010	12879946	14052888	18414820	7013142	8224015
54de5750ee360a6c83e73bbdc69e62c9	7352077	5629508	4155345	6742523	5050699	4585552	5723148	2908875	3453172	6288579	8896195	5090954	8795486	7949448	2780287	11136183	11144427	5047509	10863775	14325575	10985894	10814012	8723610	10963512	14257039	11706673	9175248	4188469	8281861	8144152	7738958	7671942	5519167	5448006	9710654	5913611	4897710	11782894	8205576	8992543	8678741	14905160	9609131	7287230	8111105	8178929	15931923	5399499	7328330
5536ff03ca2ce56ac7e277765c07a798	841086	2271178	578489	1025739	1913774	1670451	1017836	558910	805333	1839217	6863822	4332495	6938537	5704400	985635	3756555	8576261	3612275	1650620	11017954	4939701	6232897	5628521	2296638	5575054	5867544	7301430	1023319	4574503	3559059	1130692	0	879867	1980053	4440848	2796978	1851103	8061980	6398180	7914300	6552624	5765782	9156175	5018312	3872136	7732806	10690251	6423542	8346154
55c5be9be5b4582ccb416039a4fd9355	1553534	1065624	187398	1860006	707264	696021	878247	139728	158626	1057274	2227091	2089856	3202402	3318153	1452814	1449229	4865379	1588433	3065437	4201573	3675137	4387546	3417743	3537158	5676683	5214016	1927664	1951446	4561935	3879694	5502701	2806808	5135225	6592546	4307622	5114475	1369045	11613761	3325608	5455907	4565924	7237897	2103008	0	1997207	3903580	10621282	3444508	4681989
55e793f5729913e4c97e95e9133da6fc	2374830	5683327	3650185	2229272	3835869	3856777	2111283	2654825	3855838	2918517	3687479	2406335	2813221	3431112	1350262	3661211	4476620	1854516	2526459	6190615	4485248	3806842	3357992	4895024	5821866	4120067	2821496	1737263	2601434	4040012	3115684	2853588	2943555	1579464	3759918	2577216	2622396	6539788	3542495	3299422	2335244	6317825	3008920	2642622	4687322	2304971	5931365	2110149	2361351
5789ff7ceb7f010e2fc12bce428d3d65	0	0	0	0	0	0	0	184186	0	0	158209	0	0	0	0	0	0	0	0	0	0	0	0	1257284	0	2628319	0	1808657	1294433	3943822	0	0	0	4692611	2531283	19099366	0	0	975994	0	0	28522220	1391221	0	0	8178929	106764574	2979034	21048592
59cb3c2cd49042b45be7531cf841c3c4	1929549	3099996	1800649	1627506	3469756	2505677	1971694	1384574	1927919	5770955	5439944	2144421	5737637	5266686	1640825	5396472	4476620	2564070	7023557	8939517	7567622	3832651	4780060	5314118	5691201	3111361	3543024	2736784	2903050	3975885	6532887	6595999	2287655	2609549	4011566	2697086	4377087	7892848	5277595	4744267	6448060	6440501	4206017	3043019	4075932	6282905	11379945	3289350	3867730
5a2390b5272be779fe9a690c3325dfd7	0	0	285171	0	0	0	0	0	0	429518	2762567	763916	622689	2273288	1133765	2383601	3098292	693428	2054854	3106482	3102132	2193773	0	32387624	3426335	2699354	969216	1082814	4461397	3559059	3241317	1286454	3631452	3502290	1095409	1738122	906269	8118358	1265177	3816978	4705341	3189582	0	0	0	1821671	0	0	0
5a425a5ad56194d8782c2320b3ebe8a2	2859691	2023609	4717538	3870454	2646001	1310158	1791392	3251843	4441535	6685056	4490692	1014917	3936286	5492603	1202132	6902908	3663760	2265735	10526914	5408408	9503984	2438960	3083139	9857103	6983336	3764889	4199937	5961429	2488328	4136203	12286852	11601473	6351041	3158928	6157976	4435208	4627757	11557384	3759383	3428811	6099517	7360573	6438441	7981252	8274143	7286682	16414708	4189266	4641276
5ba18a6dd3c3b38e438d8da7c973e776	0	0	0	0	0	0	343156	158781	0	0	1448218	0	0	0	0	4347688	0	0	0	0	0	0	0	771134	0	0	0	0	0	0	6030357	0	0	469261	60010658	80313233	0	0	0	0	0	0	0	3283257	0	0	0	10519713	7409756
5bb83f0d8e1a9c830b42e96107f426d8	2285774	3993398	3128730	2242949	3295020	3357279	2047305	2635771	3282343	4537468	4539372	2046203	4948156	4066503	820413	5644367	3510612	2701143	4850802	6950474	5730053	3884269	4815911	4207709	6083197	4390002	4986079	2320317	3078992	3013977	3618214	3064099	2431633	2609549	4396439	2757021	2082491	5017596	4879968	4507054	4077963	4784372	6082548	5018312	5665546	6394436	8414262	2420465	2849906
5c336b4e5d954677202b2c75f1f14939	2938852	4563884	3063548	2653244	3569605	3447352	2157813	1886323	2611232	6718096	8056472	3524926	6916298	7441135	2580881	9610679	6137681	4039620	8438374	12336533	10452407	7265261	7229841	7476646	9465977	7217221	5793760	4402652	5202869	5931764	7211302	7204141	2991548	5058863	5965539	5234345	4164982	8738510	9181569	8302467	8957576	8710011	8120848	5979265	10149072	7509744	14414597	5430530	7735459
5c6eab512ccc353a981b63b841afe2f1	0	0	0	0	33283	0	0	0	0	17191719	29037377	5249194	44055264	32277866	9970291	47290640	24468260	6007019	12531239	22013560	30329763	10194593	15021339	23318419	32724406	22916097	14979777	16206520	1570914	2020006	2261384	3157659	32219134	4280577	3182608	9729489	5707567	20239516	29062920	16022684	17183210	43304704	20480067	3069712	42145141	4498411	60762009	11016219	6554784
5e5bc4ea5e60a79b4f6d1dcacf1d8658	18474197	22797891	12637137	16411821	20177835	18391339	16808840	9507829	11652929	37334994	46635049	24598092	56664721	50252374	11514262	45784205	51410441	33066827	35538862	62442523	48705449	44301315	52975016	33862837	68047600	60763885	50636168	15920942	31468558	27831196	22287194	19062904	16685480	22650430	40515336	23514596	15445140	51754529	46377769	43625692	45136423	59436626	46622080	20019862	36683391	35392457	54623735	25352819	30086866
5efc25ca032032d5e89562abc35862da	0	0	0	0	857038	548629	633967	0	536889	4273150	5391265	3033837	4592333	4010024	1749074	5091371	4394156	2410871	5945601	5765988	6105470	5897379	3262391	3688032	7491479	5895958	4813774	2034739	2940752	3911758	5904724	3789191	1023845	2380641	2842143	3296439	3933594	11839271	5024560	6296936	7842236	6011135	6211963	4084052	7336678	8550699	19656268	3847919	5170544
5fc37be09ac699036f7bca208a0a1629	3532559	4574648	2558389	3747366	2113472	2333718	2582396	1949835	2782060	2610146	2202752	1478723	2335085	3473471	1412933	3604004	3357465	1935147	2913850	4872037	4623560	4181074	3023388	3520394	3702184	3565989	3909172	3105655	4712743	5482874	5527827	5590226	4639299	4681165	5269806	5334237	3817900	7385450	4807672	4550183	5297866	5949796	6147255	4164131	5217193	4907358	8897048	3413476	3908443
60a71745a77d42584f0ce3ff15a3da4f	0	1205554	602932	0	832076	671456	267546	571613	1195798	4823813	4819280	1877051	2790982	4885451	1509787	4900683	2120504	1225593	4126550	5877732	5334877	2929332	3166790	2916898	3339225	2131069	4296859	2546399	1746857	4328585	4472515	3952921	1295804	1362002	2546086	2497302	2815219	6990808	5386039	5391213	4112817	6072473	4626619	4724687	6154658	7026444	10483343	3413476	4315572
614ab602449da5ecd1fc1ec127360f4f	1672276	2034373	2208036	2612215	1456132	1416608	1419155	1562409	2318384	15550741	25216029	3721362	11786618	16647246	4734464	16055935	10331567	2596322	14097643	16135827	21102402	6413561	8030501	10645001	12558390	10470653	4813774	16587290	7037697	19366408	34473540	26781626	34826741	5001636	14817629	11327762	7539388	27286702	17314849	7030141	13035538	11960931	12682759	5285244	21235608	6580320	32967355	4096172	4804127
629b258b6e784bcb885e206bce8b699d	0	0	0	0	0	0	0	0	0	1002208	949252	316479	311345	931907	501363	1334816	0	0	1364288	1698508	2015398	567800	549707	787898	0	0	0	868631	1030520	929844	2186004	2900368	895865	0	0	1258640	1889668	3495404	1192881	1962401	0	0	0	907567	3179227	6431613	16966463	0	977111
62fe459d33626cafe0ec8ae6be3565ef	0	398263	472569	0	0	0	337340	0	890747	6145406	4381163	1598767	3335835	4504217	2660643	4176069	2226529	2104473	2576989	3285272	4623560	2064728	2378080	2413984	3034339	1363884	1744589	7270326	2010770	6124146	3718720	4537673	8350739	2346305	3745115	1478403	7828623	16293093	6687363	6943882	8957576	26682077	6632565	5872493	8763255	9554476	34139835	7788932	7898311
63590b42be9df9c1c6ace889d436572e	3492979	2712497	1067353	3706336	2071868	2006179	2733618	793907	0	2334814	2251431	1729724	3224641	2400366	0	3527729	4040738	1822264	2256970	4134526	3635620	3948792	2270529	4207709	3934478	3310261	3047647	1808657	2978454	4809539	4774033	2923758	2223664	1865599	3360242	3516201	0	0	0	0	0	7360573	3914831	0	0	0	0	0	0
646a014e159f5898ea9dfd1d4e098b86	2473781	3896523	2876150	2420744	3419831	3537426	2460256	2731040	3148121	4306190	4125595	1516919	4903678	4758373	814715	6025743	4559084	3120425	5002390	6637591	6144988	4116551	4612758	5129717	6780079	4816216	5136846	2689188	2840213	3943822	4698653	4794964	2959553	2655331	5580666	3316417	2178902	5243106	5133003	3989497	3903691	5520430	5467822	3763734	4809600	4535588	9724680	2575623	3745591
64ae2a3f33028b9a0f68489587b6b21b	445281	2368053	6697438	369266	1897133	1981614	808453	5684373	6442666	6861269	4125595	1795202	6949657	7059901	2204859	4595582	4134983	2902721	13524979	6190615	9464467	3032569	4098902	6169071	9611161	7146185	4339935	5830539	2576300	5675255	8517879	8888225	3935406	2884239	4337228	4754863	4087852	6878053	6470476	4593313	4391652	13065017	8509096	4617915	7499716	6617497	12414485	1986023	2727767
655ef623b30f4e304e6ad000ffa29348	227588	333680	0	300883	0	188335	0	311212	0	3381075	1119631	0	0	2922799	3788711	3832830	2120504	516039	6130875	2279577	6125229	877509	2091276	1341102	4224846	8637934	979985	21572996	1307001	18340374	11658690	12817757	21116811	10987576	18977223	19119344	6208908	7047185	13193987	42957181	6238934	19321504	7117875	3443416	16833601	10186485	33657049	25445914	30738273
65eebd0d65784717413f3e86ab123724	0	0	0	0	0	0	0	0	0	0	0	169153	322464	0	0	0	0	0	791624	0	849629	0	382405	0	0	0	0	737742	640933	1122226	2186004	1122723	0	686724	962184	0	4685604	10317079	4771524	6641974	9759227	1349438	8250264	7794400	0	4200995	15518107	0	5089118
666018296bc7770da32aa9571a57070d	1098359	2378817	7121120	1326622	1597585	1932483	1157425	5081004	7150383	1883270	1168310	720264	1957023	2428606	934359	972509	1943795	1749696	2088540	1340927	1956121	1471119	1326467	2413984	2976266	2273140	1529208	1570676	1068222	1539052	1809107	1473574	1711742	1350556	1702325	1018899	2063208	0	2277318	1207632	2126117	4477682	2329486	2482463	2853153	1896025	0	0	1465666
6711b4d741067c17ca5b95d7022a21a1	0	0	0	0	0	0	0	88918	0	0	0	0	0	0	0	0	0	0	572664	0	2983579	0	0	0	0	0	1981509	0	0	9522886	1934739	1099333	0	0	1139818	1398489	0	0	0	0	0	0	711787	0	0	1449901	2758775	0	48407691
67a6d0623be4fcb61b99a4865776b121	3542454	4154856	2232479	4622663	3602888	2816839	2721985	2045104	2916283	6795189	7046371	2919250	5237261	5690280	1851626	6368981	4594425	2862405	8236258	10615676	9701572	4413356	5281966	5180008	6054160	3835924	5955296	3510223	4084377	5931764	8367120	6923460	3071536	3158928	5166186	4115554	6324602	16349470	8567055	5930334	7877090	13187693	8994405	9529454	10719702	10037777	16138831	6020131	8346154
67c6c255372c787b46dd79f2073f5125	20512592	21915253	21672975	18969330	21009911	17785391	15785188	14201407	20816645	399649637	518437654	167603151	524293220	522969212	147474853	566324488	299709679	178517324	231474208	311586850	240701739	177566587	213489435	193236098	192455514	144557524	138737931	229330584	164028600	160446205	191715095	162865034	219214896	73090272	140538033	72221975	82470490	300379229	177486240	218473497	351297306	157025556	210139075	161546940	276388974	165697671	376572722	194350928	139156844
6822a9de1715c286799fb5d718a5c0f8	1563430	1582290	1385115	0	1298038	1220084	1395890	1200387	1159192	4008831	5172207	2084399	5593084	4504217	1646522	4729064	3922932	3088172	6181404	6034174	6283299	3845555	3895749	4928551	9901528	5895958	5567609	3438828	3719925	4104140	7412314	7087190	2959553	3147483	5861919	4295359	2969478	9584172	5819814	4658008	5506992	7237897	9253237	5045005	6276936	7881514	14069750	6920047	11033208
696ef782029e740fdb7aace5c8f6663d	4334064	2787844	1784354	3583248	2005302	1883352	3053509	1225792	1439838	5022052	8068642	6073132	5637562	5309045	3708948	7150802	5560433	5821568	5389780	9855817	8614838	5858665	5819723	4526221	5255650	5214016	7161432	2379812	4473964	2885723	3693594	2853588	1503773	2037280	4085580	2677108	2873066	5806881	5277595	5089305	5019031	4600358	7603184	5018312	4809600	5688074	6345181	2482528	5089118
6a2231c90205901416abade59490454c	4057001	5252772	4937527	5634725	5034058	5797448	4071345	3836158	4282909	16993480	20567128	6755199	15745142	16124813	5765677	17543302	13559445	9659610	20430635	20583237	26022344	14956372	14029476	20083009	23969829	18241952	15905917	9257469	15420096	22925467	30604061	24559570	7902807	10609878	20916394	15942776	11415135	30556596	18616174	17316575	19100201	29012925	24427252	16870070	20053587	20447323	44347300	14460727	44702813
6ac357eee69861ab81dc0b2164db8fdf	3334657	3745829	1686581	3364423	3203491	2661258	2698720	1155928	1696081	6101353	8969215	5030932	8962277	6339791	1868717	7284284	7033005	5950577	5760327	13141089	6638958	7291070	7922950	5163244	8594875	7771299	8830638	2225124	5026926	4649221	4145870	3555290	2223664	4234795	6468835	3815877	3374406	7780093	7084990	8345597	7423983	8157968	9285591	4404370	5257953	6059843	7862507	4127203	6269793
6b09bf42e44641ae8e5655052597f053	2384725	2185067	1873979	2051478	2096831	1760524	2053121	1486194	1744889	6002234	5245226	2591858	5337336	5760879	1908599	7417766	4888940	2805963	9145783	8045565	9938678	6478083	4935412	8113670	10729075	4617317	5147616	3772002	6572706	7534944	10527998	7859062	4031391	6500983	5832314	6193309	3412971	9753305	5205299	6836057	6831459	6869868	4950158	2722701	5461749	6245728	10345404	3134192	4681989
6bb43e6b263161247bdc5d257a530369	2641998	5478813	5010857	3337070	5375209	5551793	2780147	4185477	5783757	17445024	13532927	4588952	11786618	14077442	4973751	19850628	9695416	4797552	15916694	17409709	19501939	7600779	11914300	17384040	16870346	9021526	11167526	6556382	6208254	9234314	15980446	14922863	6175067	5047418	9000118	7112316	14172507	22494616	17820920	8841589	12094470	14353117	14947537	14467687	18830808	22938179	30967244	7633774	9811820
6bb6b362400684f9482b0d6b6d928134	8559282	7427075	4937527	8670912	7014398	7164925	6485072	3531298	5442101	11630016	11330175	4512560	13187669	11931232	2273226	14892738	10237322	7401938	12598611	20046866	19264833	11278575	13706822	12539308	15273325	15187420	14247480	8329342	10305199	15839414	12864761	13355728	10510413	7759976	14373544	10988129	4627757	19224722	13374727	10890249	14290296	20118899	18312351	8114717	16303729	12082509	22346074	8316470	10341088
6c85dafd5306b7c05243822dfc98670e	5194940	3778121	2322104	4991929	2479585	2964232	3600233	1784703	2513616	3182836	3845688	1713354	4714647	4475977	786229	4938821	4700451	3201056	4193923	7263357	5828847	4193978	4660559	4408874	6155789	6464243	5126077	3962387	4210051	8080025	5628333	6315318	5487171	4383585	9222161	6113395	2930913	10035192	5133003	4571748	4914468	10488816	5823716	5045005	5420990	6691851	7379722	4220298	3542026
6e0dc894af771c3d565472c84c03bfd9	1692066	2195831	2020638	1271916	1289717	1015372	1012020	1721190	2245172	5914127	4575882	2766467	4025241	5125488	2284621	8409344	3180756	2951099	7815181	5564849	8437009	4426260	3417743	6705512	6533267	3267639	3909172	3248443	3192098	4553030	6608266	8256694	2655599	3376391	3182608	3815877	5264074	7216318	4879968	3924803	3555147	4539020	4723681	6699980	5950861	6877736	9310864	3103160	4722702
6e1daa3f173d68cc282407aebd003dbe	0	172222	0	0	0	0	40713	0	0	22885581	7594016	1527832	2857699	10109778	12289096	27935802	9495146	5273276	61544550	19711634	24777539	5200533	3979400	77163682	15360436	2741976	11845977	65956490	5240571	5835573	26558697	51996118	6878961	3090256	4958947	5973546	30658892	26046397	18905357	20853210	23178163	21775028	40798364	37210250	39373507	36991066	120213600	9837018	8590431
6ebcadc8d27896d8d9b959bb5be5565d	0	0	0	0	0	0	0	0	0	1332606	1983693	0	555973	2273288	398812	0	0	225767	0	0	0	0	0	0	0	0	0	22417829	210980090	6252400	3467455	97559968	43113489	28853833	81667193	109381829	0	2480609	0	0	30602147	1901481	0	9075671	326075	780716	0	0	2483490
6ef5d95944187f34f48969b4e90901c5	5432423	6813534	3136878	4978252	4493209	5502662	4263280	2673878	3001697	7951583	9407331	3743188	7783615	8895475	1407235	11174321	6302609	4983004	9196312	16918035	13396468	9033184	11675297	9421245	12442243	8439034	10564458	6734868	8834823	9843522	10176227	10408580	7694838	6684109	8348794	6133374	3895029	11444629	10446746	8604375	7423983	9752759	7926724	6059345	10678943	7100798	13449026	7509648	5740525
6f378effa785632b556bfacd83ff8068	0	0	0	0	0	0	0	0	0	6035273	7569677	2477270	7650182	7427016	2643552	8314000	4358814	2854342	3587572	4492107	4228384	2477673	3250441	2698969	2947229	2187898	807680	3319838	2350088	2949850	3341823	2315617	2975551	0	2649706	0	0	0	0	2781866	2091263	0	0	0	0	0	0	0	0
707ddf4210f46a2f6688cb035d8e6226	3671091	5209716	6778915	2502803	3619529	4323520	2908104	4649119	5966788	7533078	5646833	1822485	8128318	7412896	1823139	5968536	4488400	3257498	9263684	7308055	9662055	3755224	5951175	8180725	8551320	6009615	4490702	5449769	3518848	5226365	8216361	7344481	3215514	4028778	5965539	4794820	6208908	10035192	8205576	6189112	7911944	10488816	7117875	6966912	8600217	11190262	18552759	5554657	6554784
70e20e20cb47fc5c3f7f56b9a82baa95	3720567	3928815	2656162	3966190	3203491	3316337	3268709	1638624	2891879	3799579	3565780	2771923	4470019	5210207	1771863	5549023	4217447	3563896	5305565	5922430	7370034	4852110	5210266	5632630	6954299	5327673	4781467	4152772	5429080	6893672	7939970	7531601	5487171	5093199	6676075	5314259	4010723	9415040	7446470	4571748	6761750	10734169	5144282	5151778	7092122	6803382	10276435	3816887	7857598
712ffd99fcf63fbdd4983e230f7eaf24	0	0	0	0	0	0	0	0	0	848022	0	0	0	0	0	0	0	0	0	0	2805750	980746	0	0	0	0	0	0	0	0	0	0	0	0	0	0	4955557	5637748	0	19580884	8330197	0	0	0	0	7249505	22897828	8068217	10341088
71a09a182a7029df69d043c9a5de14e3	1276471	2432636	774035	943680	1847208	1539435	1058550	444588	805333	3810592	6693444	3835949	5315097	5379644	1242013	6330844	5230577	3322003	2930693	10861513	8259180	6361942	5258066	3637740	6025124	4489452	7419889	2129932	4989224	4809539	2261384	2292227	2367642	3467954	4440848	2796978	1793256	6427033	5819814	6447890	5297866	5459092	8314972	3363337	4728082	8141752	11310976	3692761	6880488
71f7bddca393045e433f24de9a85bed8	0	0	0	410296	0	0	0	0	0	0	0	0	0	0	0	0	1248741	0	2829635	0	0	0	454106	0	1437319	0	678451	0	0	0	2186004	0	0	5963049	19317688	0	2005361	5243106	0	0	0	5152401	0	0	0	21413924	56830755	6175289	552637506
722f0463b71680d22f1797d13289ef63	12794396	9816656	5654528	12076365	8653587	7803627	9614191	4471284	5259070	3898699	7971283	5516564	10396686	8810756	1287592	6502463	9766099	7498695	5204506	11509628	7943039	9433225	8209753	6755804	9611161	13908778	8701409	3117554	6924591	5514938	4849412	2993929	4079384	7405168	10273161	3815877	1908950	9527795	9036978	8970978	7842236	11408888	8994405	3149792	5828583	5650897	6276212	4685772	6106942
72da024e6585a9da169000febf38b8fa	12101737	18083313	8530678	12308866	13271607	13077012	10538969	6605305	8370585	19548559	22222234	12048045	24307119	20276035	5908110	24102972	20533547	13594409	21474905	40697149	37304620	23834701	28847663	22547285	27933344	21054963	27245748	14600147	20534993	25394363	23443012	24816861	16925444	15085026	26659890	18300229	10296760	31289503	26568714	21306072	24258649	23185805	25527287	17163695	23681167	22268994	39519445	14771043	18565103
73ce0f696795e12c557157c470435a44	3750252	5026730	2745787	3870454	4093812	4012358	3606049	2102265	2830869	8292994	8555438	3721362	7883691	7765891	2233345	10220880	6785613	4974941	9162626	14616110	14364650	7278165	7600296	9639174	9756345	7472949	9929083	5878136	6610408	6444782	9723950	10431970	6527014	6420865	9310978	5693849	3875747	20465026	6578920	8453421	8922722	9016702	10062087	8755353	10638183	6952090	12897271	6764889	5903377
73e2bedbfdb59a187c185d56c4c18378	148427	344444	154807	0	357793	253843	180302	228645	0	1288553	1265669	829394	2579713	1468459	484271	1620849	2591727	983700	1246387	2033740	2568644	1922778	1852273	1659614	3789295	4759388	2670729	1011420	1960501	1763497	1658348	1613915	1023845	1201766	2886551	1957885	597752	5130351	2241170	2436828	2335244	4416344	4206017	1227885	1874929	3011333	8897048	2606655	3216323
75b0be43154c2fc56bf664adda4e29f2	2256088	1948262	2183593	1955742	1347963	1252838	1739046	1492545	2123151	0	0	0	1945904	1877934	0	0	2379677	1265909	2155912	0	2865026	1238837	1720822	1978126	2889156	2869840	2293812	1392190	0	1763497	3165937	0	3167522	2220406	2842143	2317496	0	0	0	0	0	0	0	0	0	0	0	0	0
7769bd3e94c22bb0da69fa1d0da32dee	6412040	1474651	741444	5415901	1156585	974430	3978286	438237	793131	1145380	1679446	1096765	1100826	1863814	495666	819959	3121853	1056268	892682	2413669	1521428	2013110	1063563	1944599	2947229	3921167	2487655	1237502	1910232	2468896	854301	1146113	1071838	2781230	3478664	5194388	694164	1804079	1084437	1164502	662233	2269510	2232424	373704	1222780	1524255	0	589600	732833
789eaf6737caf96dea1de3c423cbeeb5	1365527	1151735	985876	1176180	1073378	589571	738658	590667	817535	21751213	23719131	25083725	16167681	31882512	19507587	30300334	21205040	21907478	12548082	7822077	6816787	7071693	5568770	7091079	5400834	3523368	3963018	8876699	1621184	3398741	3969985	3952921	4319348	2163179	2279635	1458424	3316559	8231112	1554360	3558200	4252234	2514862	3170690	2642622	2364041	2639564	2965683	2637686	1709944
79e8d0128872dd3cd832015bde0e494d	3651301	1722220	1548070	4253397	1639189	1752336	2797596	0	1769293	1530845	1533407	1096765	2546354	2245048	677980	2631495	3180756	1886768	2627518	2547762	3635620	2051823	2043476	2900134	4152254	3977996	3004571	1511181	2852781	3494931	3417202	2876978	3551464	2838457	6024750	5134453	1619715	8005603	3506347	2652477	3729419	8525997	4335433	2936246	6276936	4200995	7103844	3568634	3338461
7aa7182554fbe12f62c4614244aee28b	5412633	1915970	2012491	4691045	1065057	1531247	3670027	1276602	1952323	5286371	4515032	2280835	3335835	4377138	2911325	6197362	4500181	1636812	8876294	6190615	7271240	3187423	2497581	8298071	4921727	4034824	3209183	3890993	3355473	3559059	11005401	11110282	3903411	3055920	3478664	4095575	8869868	10317079	3036424	3385681	5158448	0	4011893	5498789	7377438	8550699	16138831	0	3704878
7b124a3365b6bcfb0faa7eb3c8a89a4b	0	0	0	0	0	0	0	0	0	2511026	474626	141870	211270	451834	0	781821	212050	862753	0	0	0	0	0	0	0	0	0	2320317	19240560	1090162	954807	38359709	1647751	16275347	2102001	2517280	0	0	0	0	0	0	0	0	0	0	0	0	0
7b5c0532a93ae27c11acdecbb9d09eaa	2404515	1991317	1295490	2160890	1764000	2120818	1861186	1060660	1549656	2742305	3687479	1445984	3836210	4320659	700769	3184491	3769785	2402808	4631842	4939083	5828847	3135805	3549195	4291528	4732989	3565989	3812251	2796279	3405742	3591122	5326815	5262765	2975551	3639635	4514862	4015662	2410290	7949225	4771524	3170033	4077963	8035292	5629592	3737041	4320488	4647119	7310752	2141181	2361351
7bf00c26c6b72b3b846f3b2e29cd0104	544232	0	0	0	0	0	348972	0	549091	506611	815383	2062573	478136	818948	962845	0	3428148	516039	2004324	3888690	573005	3987505	1410118	8130434	6649413	4375795	624606	773439	10518843	4424775	2160878	0	3087534	2689667	2131607	7292122	674881	10429834	1048289	3450376	3241457	11408888	1714761	0	0	2304971	9448803	1799833	0
7c82874fe7ab8e9b51cc4a585565934d	0	0	0	0	0	0	0	0	0	0	0	0	0	0	0	0	0	0	0	0	0	0	0	0	0	0	0	0	0	0	0	0	0	1327665	0	0	0	0	0	0	0	0	0	0	0	0	0	5182278	0
7cba783f95f8d0189541150c8393d47d	1157730	2841663	1743615	2790010	2146755	1506681	1605273	1505247	2403798	4008831	3906537	1053113	2768743	4250060	826110	2326394	3062950	1499739	3756003	4603851	5571982	2580910	2987538	4056835	4820099	3679646	3219952	2403610	2965886	2917787	3316696	2385787	2879565	2472205	3315833	1877971	2622396	5581371	4301601	3256292	4043108	4845711	4076601	3550189	4320488	2044732	7586630	3692761	0
7d2301adbfae9810f23f2474b3b25560	3977840	4779161	3527969	3843101	3228454	3005174	3309422	2667527	3404363	3645393	4222955	1915246	4236511	4433618	1185040	5262991	4005396	2564070	5389780	6570545	7607139	3535846	4553007	6219363	6794597	4077446	4598393	3272242	3154396	4585093	6407254	6876680	5135225	2930020	5329017	3656050	1870385	5919636	3578643	4765832	3415729	5459092	4820742	4057359	6195417	3568987	8276324	2141181	3582739
7d99f2f81f7b2e8acd0719a64879d085	3463293	6835062	5540460	4253397	4226944	4028735	3716557	4369664	4868606	45782174	94645297	23354001	47413338	75752736	22265085	50970920	47299020	12707466	61611923	56229559	74451170	33461494	29026915	48279688	62443510	49909640	21915058	80794618	48861722	83846288	171513400	111617398	135787494	33832578	93583468	49306731	40145794	176179634	63150400	40002797	59531283	73176363	58851883	21221054	103324885	29630030	126351873	18960309	20519324
7ded797b9f78fbddb7a372c6a8c781ab	2305564	5123605	1979900	2065154	4160378	3963227	2530050	1213090	2013333	7687264	11804801	6586046	11175048	11225242	2979693	13691403	9895685	4587911	7360418	21790072	13791645	10026834	10193478	8415418	11513067	6847836	10769070	3117554	8897659	8657169	8492753	8116353	2223664	5528124	6320807	4515122	5765414	17026000	12434881	11386241	10839712	8341983	8994405	7020298	10108312	15651496	19725238	6609731	8061163
7f41080d78f5cfd89719c23848989299	0	0	0	0	0	0	0	0	0	1674017	1886334	1555115	2390682	2343887	837504	4481170	15679949	1144962	2610675	4089829	3319479	4503687	2222728	4492693	15041031	11649845	3036878	1273199	4260320	3270486	2864420	2572907	7438877	6775672	7786287	7971388	1369045	3890046	2674945	3083774	3067186	7973954	2426548	0	0	0	0	0	0
7f7eca682889b1287795f78ed7cd72a8	3443503	1162499	1140683	3692660	848717	1211896	2227608	1028903	1208000	1233487	1959354	682068	2679788	2132090	239287	2002225	3168975	1402982	1819051	2301926	2825509	2516387	2079326	4023307	4370029	4475245	1970740	1951446	2488328	2533024	2537775	1590525	3279505	3204710	4159594	2916849	1369045	3213517	2096579	2350569	1882137	5520430	2329486	1708362	1956448	2639564	3103621	1272296	1547092
81fcb7d27a844221ed4bfa88d5dfc5e3	1197310	1517707	920694	2174566	1239793	1588566	942226	908229	1146990	4008831	5135697	2821032	4914797	4941931	2506816	6330844	6703149	1951273	5777170	7755031	7113169	4955347	4194503	8633347	8507765	5214016	2918418	3343636	4637339	7118117	6357001	5426495	5119227	4807065	5003355	4535100	6440295	12797689	4699228	7763346	7528546	10672831	4982512	0	5950861	7472567	16207800	5678783	6025516
82890e367a8e6fcff9612992413a2835	455176	0	0	0	349472	0	0	171484	0	2940544	5074847	5494738	3369194	7271698	2603670	3909105	3345684	2685017	7225674	13699809	7034134	14582140	6692084	14467143	20195053	17076968	3392257	2689188	17078982	9202250	8543006	2923758	4735285	5230544	24691114	11367719	5996802	30274708	5928257	10998074	12408160	24044538	8735574	1601589	3423783	9889069	56072092	6547668	6106942
8371b2fec6c2a060129a9d7d19fd2d86	8678024	4951383	6852245	6386934	3087001	3971416	5135711	5131814	5856969	2422920	3225023	1162243	5904428	5323165	507061	2917527	4582645	4023493	3722317	4246270	5394153	3032569	4003300	5951142	8086732	9447740	5039925	3307939	3104127	3751440	4472515	3672240	4175369	3422172	10287964	5514043	1716127	5355861	5241447	3881673	3346021	10120788	6438441	2322304	4075932	4238172	8345293	1954991	2809193
84e682f9a4f796eed27175ef02ce57f3	3502874	2992358	2501355	3200305	2487906	2292776	2471888	2089563	2513616	8711499	7594016	2520923	7049732	6424510	1247711	9706023	5737141	4757237	9954250	11844859	12783946	5807047	6106527	7778394	8565838	7615020	7592194	5592558	5466782	6605100	10754136	12724196	5215212	5448006	8452414	7651733	2950195	8907642	7121138	6555714	6726896	5520430	7570830	5018312	8151865	8067398	12276547	4654740	5251970
8621abdbc6139edbbe151651aee6b75d	2434201	2238886	643671	2188243	1306359	1514870	907328	1371871	1720485	2301774	3249363	1336853	3680538	4828972	0	6311775	3852249	1846453	3149653	6726986	5236083	3213233	3262391	4643567	4587805	3196604	5179923	2593995	3292637	5066047	5226309	3414950	3263507	3136037	3907946	3496223	0	10260702	5422187	4593313	5332720	8955364	6632565	5418709	6154658	5688074	9517772	3909982	3786304
878f6f8614ca96889d7ddb630b5891fe	633288	807291	1352524	642796	607415	499498	447848	1143226	1171394	12224733	7314109	1385962	4180913	6495109	4335652	12337518	2285432	975637	20919084	5810686	19580974	1961491	3907699	13511607	9669234	3835924	2724575	13243654	2400357	5098111	37061568	36535284	11310292	2483650	5343820	3276460	9737573	16067583	3506347	3062209	2962622	7728602	5403114	5498789	18871567	5241950	18483789	3351413	1994934
87cf2073861c566dae496abb5ce6d715	0	1388540	1694729	0	890321	1097257	453664	2483341	3489778	2984597	3967387	3579492	4803603	6226833	2529605	5434610	9118167	2741458	9499487	5542500	7014375	8104056	5114664	14467143	15229770	14207128	4339935	4283662	7138235	9619077	10754136	6104807	8078780	8194901	8200766	7032403	2930913	15954828	6542772	4485489	6413206	16131922	5564884	0	3668339	0	9172925	2203244	4274859
87da9fb0eab723fc53f88843910c5495	0	0	0	0	0	0	0	0	0	0	0	0	0	0	188011	0	0	0	0	0	0	0	0	0	0	0	0	0	0	801590	1231198	2549517	0	0	0	0	0	0	0	0	0	0	0	0	0	0	4345070	0	0
8a4611595841322e9ffa27b16d4d3d00	0	0	0	0	0	0	0	0	0	4350243	2811246	1593310	2301726	2259168	1390143	2440807	1449011	943384	3958120	4849688	5137289	2064728	2366130	1575795	2192274	1079742	1249212	1737263	1998203	2052070	3995111	5145815	0	835514	1302649	0	3181583	6201523	3434051	5908769	6029808	0	0	2589235	4524285	7769983	15035321	3661729	5821951
8b02c322447108dbcef6c43347e38ee9	0	0	105921	0	0	0	0	0	0	814982	255568	507458	1089706	310636	2233345	381376	2603508	0	3318083	1229184	3023097	1354978	1314517	1341102	4849136	1761684	0	1011420	1596049	865717	1909613	2034936	3567461	2243297	251648	699245	3258712	5355861	469923	1854577	1533593	1104086	0	186852	855946	3197218	11793761	5647752	10422514
8bb2d1ec4b3f786033cef7b09886945c	0	0	0	0	307868	0	0	0	0	374451	608495	163696	255747	310636	170919	362307	200270	137073	707409	491673	671799	400041	298754	0	566216	170486	258458	226082	364452	0	1482463	1473574	271959	354807	0	339633	0	1014795	0	539121	697088	797395	517664	0	0	1301193	2965683	2668718	5292683
8bbbc72452b51b096158e04813f7ca17	2236298	3196871	1556217	2393391	2887303	2857782	1867003	1174982	1305616	3623367	4235125	2335400	4180913	4292420	985635	5739711	3522393	2999478	3941277	6771684	5394153	3768128	4433506	4509457	4515213	3622818	4975310	1725364	3091560	3238423	2537775	3040709	2431633	2517986	3848735	2777000	1638997	5073973	5096855	4312970	3171749	5213739	3591291	3229871	4116692	4498411	6207243	2513560	2809193
8c16494a1def23731fc0aef6fea89a52	8490017	11291307	6404120	7631497	9052983	9441324	7421481	5131814	5295676	68788901	207423741	59083439	139126567	169663536	39738733	118264739	174941580	37501539	89386133	131075662	135742977	81001851	76182208	109266321	151833114	171025403	66703621	120739762	113017867	259073808	265988990	126844332	363273141	94161238	313094580	176689113	43250248	354896254	140759963	76684607	136977717	190148134	158146236	27413864	203511303	45504588	233254385	38292998	51298310
8c68e7857fb00b01f5cf4b2b9f9d51a8	4106477	2917011	1360672	3542218	2521189	2063498	3291974	946337	1134788	1057274	2701717	1631506	4003002	2668643	450087	3661211	4040738	3217182	1414817	4246270	2054916	3368087	3226541	3369520	4849136	4730974	3166107	773439	2664271	2084133	1130692	678312	1599758	2849903	3996763	1937906	636317	2142344	3687087	2393698	2718642	6072473	3300106	1601589	3056949	1561432	2275989	1210233	1628518
8c7653863c3cc33b8e0ae891589d88ab	0	398263	97773	0	624057	302974	273362	0	0	2874464	3371062	3432165	2968893	3148716	1845928	4633720	3805127	2168977	4530784	5319012	5137289	5729620	3620896	6102016	8580357	4333174	3952249	928127	2815079	3238423	6331875	1707475	1743737	2300524	4248411	3536180	1369045	12459424	3036424	8388727	6517769	8280645	5241344	2135452	4157451	6543143	20966686	5337436	5659099
8ce84da11f2726593b479aa223114470	0	0	0	0	0	0	0	0	0	759916	0	0	0	734230	1219224	2040362	0	0	9229998	0	0	0	0	0	3063376	0	581530	0	0	1795561	1733728	16887628	1487775	0	0	0	5630438	0	0	0	0	34165326	905911	3149792	4157451	10335192	16276770	0	403546704
8d386b1d1ced36dcfafbc6c40addca9f	1880074	1603818	8400315	2790010	1830566	1342912	1337728	5531943	8065535	11090366	3480591	1402331	5470770	5111368	4654702	4309550	3593076	3120425	16017752	4872037	13692850	2568005	3847948	11734646	10409671	7998613	3123030	6746767	917414	2821596	11306919	12045884	3791427	2403532	4041172	5534021	10393171	6427033	5386039	2005531	1742719	12144945	3882477	2669315	5624787	3977934	8069415	1768801	0
8d5b24f2c7851e4eaad71163bef10481	4037211	3788885	1865831	4444868	3161888	0	1512214	0	2196364	2004416	0	0	0	0	0	3375179	0	2733395	3250711	0	5907882	2632528	3334092	0	4500695	3906960	0	0	0	0	0	4818354	6878961	4566711	7253385	5633913	0	0	0	6706668	0	0	8282618	0	0	0	0	0	0
8db52a749a8287cb93407251b000066a	4027316	1765276	1711024	3637954	0	0	2297402	1422681	1952323	1651991	1801145	845764	1879187	1581418	672283	1697124	2898022	1620686	2172755	2480716	2647680	1767923	2366130	2196055	2918192	2273140	2756882	2201326	2526030	0	2487522	3648850	3087534	2231851	4204003	2996762	0	0	0	0	0	0	0	0	0	0	0	0	0
8db88ae1536fdd5a4aacfb14562f86e1	8321799	1205554	0	7262231	1081698	1187330	5019387	0	0	0	596325	136414	400300	550672	393114	0	2450360	201578	421077	424627	0	735559	489956	2497803	1669613	1250227	667682	440265	666068	673335	577909	0	1343797	1224657	1258240	1578295	0	1409437	0	431297	0	2576201	517664	0	0	0	0	0	0
8e1eac3c7323b11a771319fe424ca111	801505	4423953	2810969	806915	2812416	2358284	1081815	1752946	2891879	0	462456	0	733884	1016626	188011	762752	730396	322525	774781	625766	711317	438755	322654	1156701	1219543	795599	613837	594953	565529	1090162	1608095	935603	1535768	629497	1080606	899029	0	2649742	1482064	690075	0	2821553	2329486	774101	0	0	2413928	0	0
8e979038922eddb4353a5cb477b0059b	712449	871874	651819	0	0	0	540907	0	0	5969194	4721920	2068030	3858449	4235940	2740406	7303353	4288130	1902895	9735290	4939083	7172445	4723065	2664884	8868040	7680218	4006410	3855327	2605894	4524234	4296521	9874709	6221758	4255357	3021583	4500059	3116633	4068570	15447430	0	5348083	6692041	5459092	2394194	4431063	0	4758650	35795099	2513560	0
8f1cc9355e970f642dd80ce05c26c110	0	161458	0	0	166415	0	0	0	0	286345	2141902	0	0	0	0	0	812860	0	0	0	1205287	774273	0	2715732	2076127	1534370	0	618751	0	0	0	43061113	1343797	995749	0	1338554	0	3551781	0	1337021	0	0	3882477	3576882	2649356	2416502	8690140	0	0
8fb4b7a2d8c6e5217291bfe6e13f4d45	2928957	2055900	1287342	2913098	2321491	2227268	2047305	914581	1293414	1872256	2470489	1495093	2724265	2823960	632401	2478945	2556385	1983526	2324343	3553458	3497308	2477673	2903887	3118063	3484409	3338675	2799958	1130411	2274684	2340642	2839293	1216283	1471778	2220406	2916157	1877971	1272633	3326271	3289460	2846560	2683787	3925639	2814796	2135452	2119485	3829226	3724346	2637686	2157786
8fe36ac3c58d3937037ad2490e386617	0	0	0	0	0	0	0	0	0	0	0	0	189031	946027	0	0	259173	0	0	0	0	0	0	0	0	0	0	761540	4147214	5931764	979933	20162237	13549954	4669720	4588876	4615014	2217467	11049987	0	2479958	0	5152401	0	3283257	0	0	0	651664	0
901025f7665e572dc7ac2da508808a95	1355632	1388540	1140683	1121474	890321	1080880	948042	1028903	976162	3931738	3614460	1064026	2713146	2823960	655191	3337041	2202968	2193167	4345510	4737944	4919942	2438960	3632846	3470103	4442621	3111361	3639946	2593995	2588867	3623186	4145870	5309545	1887715	2094507	4544468	2697086	1677562	3833669	2819537	2005531	2683787	3312258	3267752	2535849	2934671	3383103	5517549	1706738	2809193
9021f028cbcc84a13599e77b04cf5b78	0	0	0	0	0	0	0	0	0	1629964	1922844	698437	1979262	1426100	677980	1792468	1119155	548292	2155912	4134526	3813449	1625973	2521482	1659614	2453605	1562784	1970740	1534979	879712	1154289	3040305	4116652	863870	721060	1509888	1758101	2024644	4679331	4879968	4248275	4949322	0	2394194	4030666	7092122	11227439	18621728	7199332	6391932
90a89846bf714822556827f03b2583be	554127	1216318	1287342	738532	873679	843414	535091	1035255	1659475	5165225	5281736	1898877	3447030	3205195	1828836	6750358	2332554	1773885	6316148	6458801	6579681	3768128	5341717	5347646	4471658	2301555	2638422	2498803	2098742	2565087	4849412	4654623	1823725	2529432	2797734	2457345	3682923	9415040	3940122	5132434	4356798	3925639	3817769	4991619	5217193	4609942	8621170	2948002	3053471
927fb6d7828256cadb2406f863595c2f	9598270	9353809	7781087	7713556	6273851	6861951	6438542	4947628	7565252	9372295	9407331	5429260	13354460	11662956	3606397	11212458	13135344	7603516	12884943	14683156	17842199	9471939	12260854	13243387	17480118	13454150	14645935	8698213	9387785	10484794	15377410	15881855	12046181	9099086	16505151	10188992	8677045	23622165	15326714	8086819	10072916	21407000	16241696	11771679	13858170	15056665	28553316	9123291	11521763
93975bf0243089b082ecfd58e24cb3c2	0	0	0	0	0	0	0	0	0	0	0	190979	0	0	0	0	0	0	0	0	0	0	0	0	0	0	0	0	0	0	0	0	0	0	0	0	0	0	0	0	0	0	0	0	0	0	9655711	0	94983299
93f00e079a53e61f00b03fbd39cbed80	999408	1410068	1067353	0	0	0	884064	698638	1427636	2533053	2738227	2259008	2357324	2485085	1754771	2898459	2320774	2717269	2526459	2972389	2489609	2103441	2055426	1458449	1945462	1591198	2315350	3664910	2890483	3270486	3291570	1988156	3343495	3616744	3730312	1877971	6825942	8061980	7121138	12895780	9271265	5520430	7344353	8648580	6358454	7955868	6276212	8409564	11358911
960f1a72798784f9737d7fed420674c2	1533744	2561803	1898422	1463387	2063548	1727770	1238852	1632273	2049939	8678459	7180240	1795202	5426292	5704400	1139462	8981408	3180756	3031731	10425856	10280444	11697211	4581115	5258066	6755804	6678450	3921167	4889158	5437870	4888686	5547001	10050595	10385190	4319348	2838457	5284609	6213287	2333161	7047185	5602926	5779380	6413206	4907049	5111928	5338630	8192624	4609942	9241895	2948002	3908443
96a4bac632bb6964a6a6ce6f6d0d2f9b	3463293	2906247	1613252	3008834	2421340	2055310	2326483	1486194	2843071	2797371	3078984	1102222	2968893	3826466	854596	3680280	3581296	1419108	3048594	4715595	4643319	2438960	3274341	5146481	4689434	3438125	3586100	2665389	1872530	4328585	4899665	4701403	5087232	2334860	4174397	3636072	2236749	9133152	5675222	4399229	4461361	9936773	5467822	3069712	7255160	5056065	0	0	0
96bc8e6fd60f27fcee24ec1723d02c4d	0	0	0	0	0	0	0	0	0	638770	0	251001	0	0	0	0	0	0	0	357581	987940	0	0	0	0	0	0	0	0	0	0	1871205	0	0	0	0	0	0	0	862594	0	0	0	1147805	0	5390658	9379833	0	1180675
96d1922a9537da3a362542f6ad4d7434	5303787	5500341	4627913	5333842	4692907	4724756	3763086	3969535	5539717	12753370	12985281	4681713	10385567	10250976	3264558	14644843	6585343	5490980	15344030	18169567	17960752	8568620	12547658	14752127	12572908	9376704	9024481	7008546	6685812	8144152	11608437	11250622	6127075	5207653	9518217	7431971	6286037	16011205	8856238	9833572	10247188	11654240	9932671	10143397	11860963	9628830	17656157	5802910	9282551
974d9235df65743a5b44876a492537f1	0	0	0	0	0	0	69794	0	0	2114548	255568	240088	0	917787	666585	343239	695054	0	1734835	357581	375417	451659	131452	553205	1219543	2031619	323072	178486	628366	513017	703542	257291	1087836	492152	192437	839093	1253351	2649742	0	862594	0	2576201	0	0	0	0	6483120	527537	0
97a34d269c4abb9a0f9a841bf73f7374	4155952	3186107	6664847	4759428	2404699	2669446	3350136	5919370	6515878	6960388	4344654	1500549	4725767	5407884	1663614	6464325	4559084	2757585	11588027	5967127	9800366	2774478	3680646	10192379	7956067	6279550	4070709	7651096	3078992	5322556	13191406	14384891	7054935	3891433	7579047	4674949	3952876	7780093	4843820	3213163	3833982	5888458	4658973	5098392	6603010	3977934	9034987	2296339	0
98ce535eeef2975bf570b2ecdeeb8518	2602418	2852427	1735468	2379714	1780642	1801467	1808841	1327412	1879111	814982	1070951	1014917	1412170	1143704	410206	0	2038040	1144962	1212701	960998	1620222	2038919	1696921	1357866	1582502	2429419	1636899	940026	1922799	2276515	1381957	0	1919710	1625246	3019777	2177647	1716127	0	0	711640	0	0	0	0	0	0	10069527	0	4559850
995fa3dfd27d8b3343ff830628a9964b	0	0	0	328236	607415	0	203567	0	719919	0	0	234631	544853	0	148130	819959	483004	0	538978	1340927	731076	374232	645308	586732	4050625	610906	430763	0	628366	1506989	6985163	0	1103833	778287	1791142	1638230	0	2029589	1698952	0	0	3128243	582372	0	0	0	6827967	2544591	2239212
9a234b2a84ce4a835d3733978b049669	10449251	11194432	13761524	9929152	7846474	9040088	7939124	11095643	11201454	41982595	52160183	9903624	55230312	45522240	14642085	48739870	43105134	13231569	54032545	46150254	64216110	20750514	33233368	51196586	72199854	44425688	21193530	51023169	22608600	64479880	126386229	92273813	120349826	24470248	70727904	40716012	30388939	74643787	60800785	21651110	31264380	73851082	48725088	22555711	87754824	30894046	110075103	17191508	14534521
9afadf8fed097ae48b510aea5739250a	3334657	3003122	2045081	3897807	2554472	1801467	2605661	2057807	2440404	2797371	2421810	1085852	1812470	2767481	763439	1945018	2367896	1725506	1835894	3084133	5275600	0	2210778	2447512	2961747	2528869	1583053	3165150	2149011	0	4246376	6034637	3583459	3021583	4174397	3536180	3817900	0	0	1789883	0	0	0	0	0	5167596	0	0	0
9b4f046fd689281379813512035a022a	3730462	5015967	2868003	3802072	4168699	4258013	2931369	1994294	2818667	6971402	7277599	2488183	5915548	7667052	1230619	10106468	4735792	3378444	8371002	11464930	10985894	6297420	8078302	7610756	8260953	5583401	6967588	5116596	4964090	7823516	8341994	8022793	6143072	5058863	6468835	5514043	3663641	9471417	8060984	7914300	8260488	8525997	5920778	6619901	9863756	6654674	10621282	4313393	6514071
9bfc1e9c3196fe002f0ef2c42dfff67a	3651301	2852427	2395434	3583248	3378227	2145383	3454827	2337262	2440404	9074937	7289769	2630053	6749507	6240952	3338623	8409344	5489749	3676780	13407078	8045565	9247120	5536051	5329767	12019631	15955689	8623727	7613733	5342678	5152599	15550841	11558184	13121827	4767280	5470897	7519836	6912532	4762733	11106364	5205299	7590827	5472138	12881003	8800282	7794400	9537682	8922468	18207912	4313393	144734517
9d2ab4f1590e37773fd34136f5570671	0	0	0	0	0	0	0	0	0	1916309	2056713	567480	3947405	3529950	774834	4671858	2356116	435408	1195857	2570111	3497308	1561450	2007625	2849843	3484409	2244726	1539977	5961429	1231597	2148261	2537775	2268836	12782070	400589	3271425	1937906	404929	1747702	1482064	1078243	1115340	2821553	1488283	0	2608597	706362	5379610	527537	0
9f89f581f6c4cce76ec44474cdb2b232	3057593	2766316	8946213	2625891	2329812	2489300	2285770	6503685	9017292	2345827	2117562	933069	4236511	5083129	1122370	3108215	4241008	2289924	5575054	3039436	4742113	2516387	2903887	8583056	8478728	5839129	3650715	4462148	2387790	4296521	5552954	5145815	8366737	4818510	6350413	4335316	2545266	7216318	4084714	2630912	2579224	8280645	4011893	3123098	6195417	3271572	7172814	2668718	2605628
a009a2288286e80016336e5b9fdc50e1	0	6662840	0	0	5916058	4741133	2024040	0	0	0	0	0	0	0	85460	305101	270953	185452	741095	0	889146	0	227053	0	1103396	397800	129229	333174	980251	0	1331704	561362	351947	469261	532902	519439	906269	1747702	0	301908	0	1901481	582372	0	0	5316304	2620836	527537	0
[truncated: 160 more rows]
[truncated: 31 more columns]

## Sheet: Supplemental Figure 5D
ASV_ID	BS-NP-1	BS-NP-2	BS-NP-3	BS-NP-4	BS-NP-5	BS-NP-6	BS-NP-7	BS-NP-8	BS-NP-9	RS-1NP-1	RS-1NP-2	RS-1NP-3	RS-1NP-4	RS-1NP-5	RS-1NP-6	RS-1NP-7	RS-1NP-8	RS-1NP-9	RS-2NP-1	RS-2NP-2	RS-2NP-3	RS-2NP-4	RS-2NP-5	RS-2NP-6	RS-2NP-7	RS-2NP-8	RS-2NP-9	RS-3NP-1	RS-3NP-2	RS-3NP-3	RS-3NP-4	RS-3NP-5	RS-3NP-6	RS-3NP-7	RS-3NP-8	RS-3NP-9	RS-4NP-1	RS-4NP-2	RS-4NP-3	RS-4NP-4	RS-4NP-5	RS-4NP-6	RS-4NP-7	RS-4NP-8	RS-4NP-9	RS-5NP-1	RS-5NP-2	RS-5NP-3	RS-5NP-4
[truncated: 420 more rows]
[truncated: 32 more columns]

[truncated: 1 more sheets: Supplemental Figure 5E]
