# Supplementary material for: Dynamic root microbiome sustains soybean productivity under unbalanced fertilization
Source: Nat Commun. 2024 Feb 23;15:1668. doi: 10.1038/s41467-024-45925-5 (PMC10891064; doi:10.1038/s41467-024-45925-5)
Supplement: Supplementary file 4 — Source Data [file 41467_2024_45925_MOESM4_ESM.zip › Source Data/Supplemental Figure 6.xlsx]

## Sheet: Supplemental Figure 6
Taxonomy	BS-NK-1	BS-NK-2	BS-NK-3	BS-NK-4	BS-NK-5	BS-NK-6	BS-NK-7	BS-NK-8	BS-NK-9	BS-NP-1	BS-NP-2	BS-NP-3	BS-NP-4	BS-NP-5	BS-NP-6	BS-NP-7	BS-NP-8	BS-NP-9	BS-NPK-1	BS-NPK-2	BS-NPK-3	BS-NPK-4	BS-NPK-5	BS-NPK-6	BS-NPK-7	BS-NPK-8	BS-NPK-9	BS-PK-1	BS-PK-2	BS-PK-3	BS-PK-4	BS-PK-5	BS-PK-6	BS-PK-7	BS-PK-8	BS-PK-9	RS-1NK-1	RS-1NK-2	RS-1NK-3	RS-1NK-4	RS-1NK-5	RS-1NK-6	RS-1NK-7	RS-1NK-8	RS-1NK-9	RS-1NP-1	RS-1NP-2	RS-1NP-3	RS-1NP-4
Acidobacteria	1.89046e+08	2.11865e+08	1.5378e+08	1.66402e+08	1.75859e+08	1.66873e+08	1.57933e+08	1.15745e+08	1.42044e+08	1.86175e+08	1.59694e+08	2.24282e+08	1.73714e+08	1.23804e+08	1.31665e+08	1.86734e+08	1.41027e+08	1.54852e+08	1.06273e+08	1.68046e+08	2.2197e+08	1.2246e+08	1.52362e+08	1.50201e+08	1.67395e+08	1.43795e+08	1.49915e+08	1.25979e+08	9.38368e+07	1.31051e+08	6.03585e+07	9.02032e+07	1.16757e+08	8.32036e+07	9.17714e+07	8.45415e+07	2.93966e+08	3.424e+08	1.74026e+08	3.90771e+08	3.42914e+08	8.35453e+07	3.69935e+08	3.35676e+08	2.39007e+08	2.64116e+08	2.41391e+08	2.21092e+08	2.50839e+08
Actinobacteria	8.57511e+08	8.18873e+08	7.03622e+08	8.17391e+08	6.22318e+08	6.38915e+08	6.6007e+08	5.30393e+08	6.57896e+08	8.48885e+08	7.2204e+08	8.10616e+08	8.94339e+08	6.14641e+08	6.19673e+08	6.76241e+08	5.92817e+08	7.31269e+08	4.33844e+08	7.00927e+08	8.43272e+08	5.06209e+08	6.72318e+08	5.89174e+08	6.5636e+08	6.16453e+08	5.65995e+08	1.06587e+09	7.31438e+08	1.20657e+09	4.63929e+08	6.94054e+08	9.27797e+08	6.60972e+08	6.85564e+08	8.11094e+08	1.56034e+09	1.84554e+09	6.69932e+08	1.5797e+09	1.70841e+09	4.87302e+08	1.94117e+09	1.58332e+09	8.28041e+08	1.82459e+09	1.65613e+09	1.22889e+09	1.25774e+09
AD3	1.07857e+06	828819	57034.1	1.05309e+06	807113	704210	820085	266753	85414.1	282481	1.02465e+06	547497	676884	592177	372318	505991	365326	495697	494522	474864	655460	872960	342411	690783	627646	521659	650251	60161.8	0	0	20048.2	0	0	0	0	0	2.0705e+06	3.22502e+06	2.90834e+06	2.70203e+06	2.90868e+06	877386	4.23328e+06	3.02761e+06	2.84628e+06	2.85663e+06	1.51327e+06	2.6287e+06	2.0601e+06
Armatimonadetes	2.51336e+06	4.19791e+06	3.16132e+06	2.06515e+06	2.46294e+06	3.14438e+06	2.23342e+06	1.94984e+06	3.0017e+06	2.37082e+06	2.54826e+06	3.81826e+06	3.22104e+06	1.94572e+06	1.63963e+06	3.17035e+06	2.01518e+06	2.23064e+06	1.19674e+06	3.2868e+06	3.05573e+06	1.7263e+06	2.67301e+06	2.54566e+06	2.47135e+06	2.60125e+06	1.46163e+06	2.84264e+06	1.94386e+06	4.69888e+06	1.00909e+06	1.48732e+06	2.83601e+06	1.46308e+06	1.77257e+06	3.17987e+06	1.19274e+07	1.41293e+07	8.72501e+06	1.41328e+07	1.20866e+07	6.16449e+06	1.3844e+07	1.20987e+07	6.33761e+06	6.94404e+06	1.02185e+07	5.70978e+06	8.15083e+06
Bacteroidetes	1.8682e+07	3.6242e+07	8.69363e+07	1.45381e+07	3.38572e+07	3.05021e+07	2.0537e+07	6.15246e+07	7.40541e+07	5.68291e+07	3.60677e+07	4.09485e+07	5.56796e+07	2.87108e+07	3.78619e+07	3.99733e+07	2.72934e+07	4.48252e+07	2.01073e+07	2.84732e+07	3.82567e+07	2.52864e+07	2.62441e+07	2.61282e+07	3.61779e+07	2.34112e+07	2.50836e+07	5.82516e+07	4.40516e+07	1.32459e+08	2.56751e+07	3.85266e+07	7.57927e+07	3.86062e+07	3.85942e+07	8.98254e+07	1.13998e+08	7.12791e+07	4.49292e+07	1.13018e+08	9.91916e+07	6.82993e+07	7.8716e+07	7.78578e+07	4.60888e+07	9.61225e+07	2.05743e+08	6.43237e+07	9.32687e+07
Chlamydiae	949932	1.2809e+06	480716	478678	1.13994e+06	1.17914e+06	709577	146079	219636	938240	980101	1.18032e+06	863611	585669	658717	774798	176770	575363	672550	1.08008e+06	1.59711e+06	637555	497048	1.10014e+06	970889	761341	592707	1.08291e+06	1.15373e+06	972896	367551	1.02574e+06	688270	448537	737774	621629	4.27315e+06	8.75016e+06	4.46891e+06	4.59233e+06	5.9868e+06	2.17067e+06	8.08517e+06	5.51331e+06	3.33813e+06	4.26975e+06	3.36977e+06	3.03218e+06	3.48425e+06
Chlorobi	0	333680	154807	0	99849.1	311162	116324	0	85414.1	373278	543511	597270	303431	169193	193319	395305	212125	300959	247261	260710	710850	294256	165683	332599	264788	239681	328003	1.44388e+06	797124	351899	481158	564155	671686	437857	603633	262997	1.83922e+06	718024	791199	1.15642e+06	1.31314e+06	1.38445e+06	1.41109e+06	1.80243e+06	749870	1.17e+06	2.18411e+06	868082	824040
Chloroflexi	7.02158e+07	6.45725e+07	5.39217e+07	7.24992e+07	6.64412e+07	6.29285e+07	6.1739e+07	4.52844e+07	5.39695e+07	7.4353e+07	6.01247e+07	8.16482e+07	9.41686e+07	5.94389e+07	6.16401e+07	7.90373e+07	5.64605e+07	7.1885e+07	3.4666e+07	5.81382e+07	8.69361e+07	5.14654e+07	6.19984e+07	7.09716e+07	6.54909e+07	6.21127e+07	6.68378e+07	1.17992e+08	7.62652e+07	1.12256e+08	6.07796e+07	8.88287e+07	1.22189e+08	8.22745e+07	8.22666e+07	7.62691e+07	1.82589e+08	2.02349e+08	9.02785e+07	1.88341e+08	1.95475e+08	5.72067e+07	2.67764e+08	1.57247e+08	1.28397e+08	1.63572e+08	1.5724e+08	1.39162e+08	1.45515e+08
Cyanobacteria	692659	226041	920694	574414	208019	352105	453664	616072	707717	524607	498961	703925	711896	455521	400958	466460	530311	336366	445070	260710	507750	294256	386593	275034	402085	373621	351021	225607	174808	755547	46779.2	143603	306819	160192	105396	143453	594717	559815	420154	678286	593032	176617	286032	624371	516039	288702	670833	452381	429934
Elusimicrobia	247378	1.60382e+06	1.15698e+06	588090	1.42285e+06	974430	744475	768502	719919	2.09843e+06	1.3365e+06	2.18999e+06	1.66887e+06	1.38608e+06	1.22435e+06	1.38357e+06	966345	1.57561e+06	870359	1.46184e+06	2.4372e+06	1.0299e+06	1.00514e+06	1.27923e+06	1.34355e+06	1.23365e+06	1.5537e+06	1.05283e+06	957947	1.31445e+06	701688	851361	937043	790279	747355	836808	3.29297e+06	3.84569e+06	2.42816e+06	3.49151e+06	2.97928e+06	1.46421e+06	2.70777e+06	3.19254e+06	1.89483e+06	2.71987e+06	2.82374e+06	2.37194e+06	2.85727e+06
FBP	1.07857e+06	1.06562e+06	1.16513e+06	629120	807113	982618	814269	1.04796e+06	963960	2.70374e+06	1.32759e+06	2.43885e+06	2.73088e+06	1.09976e+06	1.76135e+06	1.82631e+06	1.47309e+06	2.06246e+06	1.07806e+06	1.16388e+06	1.71712e+06	1.30454e+06	1.08246e+06	1.55426e+06	1.60834e+06	1.2407e+06	1.28899e+06	4.1662e+06	3.03466e+06	5.53723e+06	1.60386e+06	2.85155e+06	4.17938e+06	2.24268e+06	2.49118e+06	2.88101e+06	3.10574e+06	2.64087e+06	2.36268e+06	2.86882e+06	2.66864e+06	2.41566e+06	2.3836e+06	3.81691e+06	1.80614e+06	2.3552e+06	5.69428e+06	2.07851e+06	2.31089e+06
Fibrobacteres	237483	355208	236284	205148	332830	212901	215200	247699	183030	423721	98010.1	305745	326772	39044.6	193319	221371	0	150480	19780.9	186221	350809	49042.7	331365	217469	166718	246731	161124	300809	328639	382949	106924	297463	257065	138833	306607	191270	881062	961422	349219	422539	677750	244984	819959	871763	411219	425455	702035	452381	340364
Firmicutes	7.24719e+07	6.58319e+07	6.43101e+07	6.63448e+07	5.57324e+07	5.248e+07	5.23052e+07	4.41158e+07	5.75447e+07	8.27265e+07	6.72438e+07	7.89036e+07	8.30817e+07	5.10574e+07	6.05876e+07	6.9044e+07	5.21591e+07	6.3945e+07	4.22223e+07	6.3129e+07	6.79185e+07	4.85915e+07	5.49072e+07	4.95317e+07	6.43729e+07	4.49967e+07	4.43782e+07	7.19835e+07	5.09949e+07	8.61738e+07	3.14891e+07	4.3604e+07	6.46808e+07	4.56333e+07	4.74092e+07	5.75844e+07	6.26038e+08	7.61251e+08	3.25657e+08	7.42624e+08	7.55127e+08	2.61267e+08	8.29855e+08	4.82391e+08	3.48528e+08	8.12361e+08	5.41362e+08	8.20436e+08	7.12445e+08
Fusobacteria	0	0	0	0	0	0	0	0	0	0	0	0	0	0	0	0	0	0	0	0	0	0	0	0	0	0	0	0	0	0	0	0	0	0	0	0	0	0	0	0	0	0	0	0	0	0	0	0	0
Gemmatimonadetes	7.2937e+07	9.46575e+07	9.30879e+07	6.21461e+07	6.90623e+07	6.63267e+07	5.5254e+07	6.53798e+07	8.76959e+07	1.14082e+08	8.6142e+07	1.10637e+08	1.11919e+08	7.06252e+07	7.50507e+07	8.43028e+07	6.71256e+07	8.91724e+07	5.55546e+07	8.92558e+07	1.24223e+08	6.58937e+07	8.13501e+07	8.29132e+07	7.9407e+07	8.03778e+07	7.66088e+07	1.65851e+08	1.0515e+08	1.84612e+08	6.84246e+07	9.21419e+07	1.36311e+08	9.59335e+07	9.27008e+07	1.14858e+08	2.02292e+08	1.71401e+08	9.02458e+07	1.44742e+08	1.48413e+08	7.62927e+07	2.15058e+08	1.34016e+08	9.73218e+07	1.46341e+08	1.6309e+08	1.22876e+08	1.32249e+08
GN02	0	0	0	0	0	0	0	0	0	0	0	0	0	0	0	0	0	0	0	0	0	0	0	0	0	0	0	0	0	0	0	0	0	0	0	0	0	0	0	0	0	0	0	0	0	0	0	0	0
Kazan-3B-28	0	0	0	0	0	0	0	0	0	0	0	0	0	0	0	0	0	0	0	0	0	0	0	0	0	0	0	0	0	0	0	0	0	0	0	0	0	0	0	0	42359.4	0	0	0	0	0	0	0	0
Lentisphaerae	0	0	0	0	0	0	0	0	0	0	0	0	0	0	0	0	0	0	0	0	0	0	0	0	0	0	0	0	0	0	0	0	0	0	0	0	0	0	0	0	0	0	0	0	0	0	0	0	0
MVP-21	0	0	0	0	0	0	0	0	0	0	0	0	0	0	0	0	0	0	0	0	0	0	0	0	0	0	0	0	0	0	0	0	0	0	0	0	0	0	0	0	0	0	0	0	0	0	0	0	0
Nitrospirae	7.87652e+06	1.36271e+07	8.95436e+06	6.56473e+06	1.14743e+07	1.09726e+07	7.24699e+06	6.92922e+06	9.21252e+06	2.08834e+07	1.61538e+07	1.66809e+07	1.97113e+07	1.32491e+07	1.57376e+07	1.58834e+07	1.11365e+07	1.7137e+07	9.80143e+06	1.33055e+07	2.34304e+07	1.32513e+07	1.14984e+07	1.68538e+07	1.63482e+07	1.34081e+07	1.556e+07	2.48318e+07	1.9096e+07	2.47778e+07	1.00508e+07	1.60835e+07	1.95203e+07	1.47056e+07	1.70455e+07	1.56842e+07	2.79627e+07	2.59949e+07	1.14533e+07	2.17052e+07	2.09255e+07	6.28413e+06	2.9938e+07	1.50438e+07	1.44088e+07	2.26099e+07	2.55541e+07	2.05528e+07	2.30552e+07
NKB19	0	0	0	0	0	0	0	0	0	0	0	0	0	0	0	0	0	0	0	0	0	0	0	0	0	0	0	0	0	0	0	0	0	0	0	0	0	0	0	0	0	0	0	0	0	0	0	0	0
OD1	0	0	0	0	0	73696.4	0	0	0	0	0	0	0	58566.9	0	0	47138.8	0	0	0	0	0	33136.5	0	0	0	0	0	0	0	0	0	0	32038.3	47907.4	0	0	97359.2	32739.3	0	0	0	0	0	0	0	0	85585.6	26870.9
OP3	0	0	0	0	0	0	0	0	0	0	0	0	0	0	0	0	0	0	0	0	0	0	0	0	0	0	0	0	0	0	0	0	0	0	0	0	0	0	0	0	0	0	0	0	0	0	0	0	0
PAUC34f	0	0	0	0	0	0	0	0	0	0	0	0	0	0	0	0	0	0	0	0	0	0	0	0	0	0	0	0	0	0	0	0	0	0	0	0	0	0	0	0	0	0	0	0	0	0	0	0	0
Planctomycetes	178112	904166	725148	1.27192e+06	2.0053e+06	1.93248e+06	2.00078e+06	806609	561293	625493	677161	1.00967e+06	1.7739e+06	1.22991e+06	1.67543e+06	3.1071e+06	1.79127e+06	2.31916e+06	346166	316576	1.32938e+06	1.41243e+06	1.54637e+06	2.987e+06	1.71622e+06	1.83286e+06	2.54921e+06	2.49671e+06	1.84597e+06	2.06999e+06	1.85112e+06	2.47202e+06	3.6072e+06	2.49899e+06	2.66365e+06	1.66166e+06	4.58152e+06	3.97956e+06	2.41725e+06	1.81247e+06	3.09224e+06	1.71489e+06	4.25234e+06	2.30899e+06	1.16109e+06	2.70468e+06	2.79254e+06	1.21042e+06	2.1228e+06
Proteobacteria	5.88226e+08	6.5496e+08	6.68896e+08	5.0919e+08	5.12525e+08	4.89278e+08	4.56026e+08	4.7273e+08	6.02999e+08	6.62034e+08	5.34494e+08	6.75882e+08	6.60908e+08	4.33135e+08	4.65197e+08	5.56455e+08	4.2564e+08	5.12011e+08	3.28679e+08	5.929e+08	7.05681e+08	4.078e+08	5.40821e+08	4.73244e+08	4.86004e+08	4.86123e+08	4.42021e+08	6.72669e+08	4.79694e+08	1.05698e+09	2.93439e+08	4.29301e+08	6.67266e+08	4.18218e+08	4.37577e+08	6.80708e+08	1.68741e+09	1.79247e+09	8.07377e+08	1.73704e+09	1.64779e+09	7.81876e+08	2.05342e+09	1.65386e+09	8.80008e+08	1.75319e+09	1.91549e+09	1.39725e+09	1.29426e+09
SBR1093	0	0	0	0	0	0	0	0	0	0	26730	0	0	19522.3	0	0	0	0	0	0	0	0	0	0	0	0	0	0	0	0	0	0	0	0	0	0	0	0	21826.2	0	0	0	0	0	0	0	0	0	0
Spirochaetes	0	0	0	0	0	0	0	0	0	0	0	0	0	0	0	0	0	0	0	0	0	0	0	0	0	0	0	0	0	0	0	0	0	0	0	0	0	0	0	44477.8	0	0	0	0	0	0	0	0	0
Tenericutes	336434	96874.9	0	0	0	0	87243.1	0	0	0	0	0	0	0	0	0	0	0	0	0	0	0	0	0	0	0	34526.6	30080.9	62930.8	289799	0	0	0	0	19163	0	0	36509.7	120044	0	0	0	0	0	0	0	0	0	0
Thermi	148427	247569	749592	123089	58245.3	131016	151221	558910	671111	90797.4	294030	156428	163386	221253	221959	0	0	0	0	148977	64622.8	68659.7	0	0	147104	0	63298.8	165445	216762	310499	0	0	82924.1	32038.3	95814.8	155407	627757	1.03444e+06	158240	8.12832e+06	3.9959e+06	131038	4.55744e+06	1.75531e+06	2.31411e+06	4.81676e+06	1.68488e+06	2.68983e+06	367235
Thermotogae	0	0	0	0	0	0	0	0	0	0	0	0	0	0	0	0	0	0	0	0	0	0	0	0	0	0	0	0	0	0	0	0	0	0	0	0	0	0	0	0	0	0	0	0	0	0	0	0	0
TM6	207798	182986	32590.9	0	324510	253843	98875.5	0	0	252215	329670	127986	175056	84596.7	315038	166028	0	212442	138466	195532	304650	19617.1	66273	287826	392279	148038	120843	300809	195785	300149	73510.2	153860	174141	21358.9	201211	47817.6	3.0727e+06	4.24729e+06	2.70099e+06	1.84583e+06	3.64291e+06	1.37875e+06	3.92817e+06	1.18984e+06	1.23366e+06	2.29442e+06	1.18566e+06	2.53089e+06	2.08697e+06
Saccharibacteria	3.15654e+06	731944	822921	3.04986e+06	823755	1.03994e+06	2.50097e+06	539857	646707	887797	1.03356e+06	1.75626e+06	1.17871e+06	865489	443918	766892	577450	663880	801126	679707	1.17244e+06	559086	519139	914648	1.23568e+06	296077	788358	616658	1.02787e+06	1.035e+06	260627	471839	497545	0	689867	573811	1.17732e+07	6.23099e+06	6.74974e+06	9.01787e+06	8.35892e+06	1.84194e+07	9.19116e+06	1.0308e+07	4.89431e+06	6.50339e+06	9.43847e+06	6.18662e+06	8.10604e+06
unidentified	0	0	0	0	0	0	0	0	0	0	0	0	0	0	0	15812.2	0	0	0	0	0	0	0	0	186332	0	0	0	0	0	20048.2	0	0	0	0	0	2.35684e+06	1.54558e+06	0	0	0	0	0	0	0	1.61065e+06	0	2.75097e+06	0
Verrucomicrobia	1.18544e+07	1.94288e+07	1.5554e+07	1.04899e+07	1.79063e+07	1.62541e+07	1.22955e+07	1.14704e+07	1.27145e+07	2.37082e+07	1.76151e+07	2.46943e+07	2.02248e+07	1.32101e+07	1.46564e+07	1.97811e+07	1.42006e+07	1.81549e+07	1.01179e+07	1.5745e+07	3.43332e+07	1.37516e+07	1.57509e+07	2.47467e+07	1.8849e+07	1.66931e+07	2.25746e+07	2.57944e+07	2.12566e+07	2.20765e+07	1.22294e+07	1.75298e+07	2.21988e+07	1.62968e+07	1.75533e+07	1.1811e+07	4.67403e+07	5.03712e+07	3.19808e+07	3.49596e+07	4.43221e+07	2.24759e+07	5.9018e+07	4.09257e+07	2.26009e+07	3.0101e+07	3.63966e+07	3.01506e+07	2.59214e+07
WS2	0	0	0	0	0	0	0	0	0	0	0	0	0	0	0	0	0	0	0	0	0	0	0	0	0	0	0	0	0	0	0	0	0	0	0	0	0	0	21826.2	0	0	0	0	0	0	0	0	0	0
WS3	0	21527.8	0	0	0	0	0	0	0	0	0	0	0	0	0	0	0	0	0	0	0	0	0	0	0	0	0	300809	272700	289799	267310	256434	406328	245627	86233.3	107590	0	85189.3	0	33358.4	0	0	209757	0	0	0	0	0	80612.6
[truncated: 558 more columns]
