# Supplementary material for: Dynamic root microbiome sustains soybean productivity under unbalanced fertilization
Source: Nat Commun. 2024 Feb 23;15:1668. doi: 10.1038/s41467-024-45925-5 (PMC10891064; doi:10.1038/s41467-024-45925-5)
Supplement: Supplementary file 4 — Source Data [file 41467_2024_45925_MOESM4_ESM.zip › Source Data/Supplemental Figure 7.xlsx]

## Sheet: Supplemental Figure 7
Taxonomy	BS-NK-1	BS-NK-2	BS-NK-3	BS-NK-4	BS-NK-5	BS-NK-6	BS-NK-7	BS-NK-8	BS-NK-9	BS-NP-1	BS-NP-2	BS-NP-3	BS-NP-4	BS-NP-5	BS-NP-6	BS-NP-7	BS-NP-8	BS-NP-9	BS-NPK-1	BS-NPK-2	BS-NPK-3	BS-NPK-4	BS-NPK-5	BS-NPK-6	BS-NPK-7	BS-NPK-8	BS-NPK-9	BS-PK-1	BS-PK-2	BS-PK-3	BS-PK-4	BS-PK-5	BS-PK-6	BS-PK-7	BS-PK-8	BS-PK-9	RS-1NK-1	RS-1NK-2	RS-1NK-3	RS-1NK-4	RS-1NK-5	RS-1NK-6	RS-1NK-7	RS-1NK-8	RS-1NK-9	RS-1NP-1	RS-1NP-2	RS-1NP-3	RS-1NP-4
Proteobacteria	5.88226e+08	6.5496e+08	6.68896e+08	5.0919e+08	5.12525e+08	4.89278e+08	4.56026e+08	4.7273e+08	6.02999e+08	6.62034e+08	5.34494e+08	6.75882e+08	6.60908e+08	4.33135e+08	4.65197e+08	5.56455e+08	4.2564e+08	5.12011e+08	3.28679e+08	5.929e+08	7.05681e+08	4.078e+08	5.40821e+08	4.73244e+08	4.86004e+08	4.86123e+08	4.42021e+08	6.72669e+08	4.79694e+08	1.05698e+09	2.93439e+08	4.29301e+08	6.67266e+08	4.18218e+08	4.37577e+08	6.80708e+08	1.68741e+09	1.79247e+09	8.07377e+08	1.73704e+09	1.64779e+09	7.81876e+08	2.05342e+09	1.65386e+09	8.80008e+08	1.75319e+09	1.91549e+09	1.39725e+09	1.29426e+09
Actinobacteria	8.57511e+08	8.18873e+08	7.03622e+08	8.17391e+08	6.22318e+08	6.38915e+08	6.6007e+08	5.30393e+08	6.57896e+08	8.48885e+08	7.2204e+08	8.10616e+08	8.94339e+08	6.14641e+08	6.19673e+08	6.76241e+08	5.92817e+08	7.31269e+08	4.33844e+08	7.00927e+08	8.43272e+08	5.06209e+08	6.72318e+08	5.89174e+08	6.5636e+08	6.16453e+08	5.65995e+08	1.06587e+09	7.31438e+08	1.20657e+09	4.63929e+08	6.94054e+08	9.27797e+08	6.60972e+08	6.85564e+08	8.11094e+08	1.56034e+09	1.84554e+09	6.69932e+08	1.5797e+09	1.70841e+09	4.87302e+08	1.94117e+09	1.58332e+09	8.28041e+08	1.82459e+09	1.65613e+09	1.22889e+09	1.25774e+09
Bacteroidetes	1.8682e+07	3.6242e+07	8.69363e+07	1.45381e+07	3.38572e+07	3.05021e+07	2.0537e+07	6.15246e+07	7.40541e+07	5.68291e+07	3.60677e+07	4.09485e+07	5.56796e+07	2.87108e+07	3.78619e+07	3.99733e+07	2.72934e+07	4.48252e+07	2.01073e+07	2.84732e+07	3.82567e+07	2.52864e+07	2.62441e+07	2.61282e+07	3.61779e+07	2.34112e+07	2.50836e+07	5.82516e+07	4.40516e+07	1.32459e+08	2.56751e+07	3.85266e+07	7.57927e+07	3.86062e+07	3.85942e+07	8.98254e+07	1.13998e+08	7.12791e+07	4.49292e+07	1.13018e+08	9.91916e+07	6.82993e+07	7.8716e+07	7.78578e+07	4.60888e+07	9.61225e+07	2.05743e+08	6.43237e+07	9.32687e+07
Firmicutes	7.24719e+07	6.58319e+07	6.43101e+07	6.63448e+07	5.57324e+07	5.248e+07	5.23052e+07	4.41158e+07	5.75447e+07	8.27265e+07	6.72438e+07	7.89036e+07	8.30817e+07	5.10574e+07	6.05876e+07	6.9044e+07	5.21591e+07	6.3945e+07	4.22223e+07	6.3129e+07	6.79185e+07	4.85915e+07	5.49072e+07	4.95317e+07	6.43729e+07	4.49967e+07	4.43782e+07	7.19835e+07	5.09949e+07	8.61738e+07	3.14891e+07	4.3604e+07	6.46808e+07	4.56333e+07	4.74092e+07	5.75844e+07	6.26038e+08	7.61251e+08	3.25657e+08	7.42624e+08	7.55127e+08	2.61267e+08	8.29855e+08	4.82391e+08	3.48528e+08	8.12361e+08	5.41362e+08	8.20436e+08	7.12445e+08
Acidobacteria	1.89046e+08	2.11865e+08	1.5378e+08	1.66402e+08	1.75859e+08	1.66873e+08	1.57933e+08	1.15745e+08	1.42044e+08	1.86175e+08	1.59694e+08	2.24282e+08	1.73714e+08	1.23804e+08	1.31665e+08	1.86734e+08	1.41027e+08	1.54852e+08	1.06273e+08	1.68046e+08	2.2197e+08	1.2246e+08	1.52362e+08	1.50201e+08	1.67395e+08	1.43795e+08	1.49915e+08	1.25979e+08	9.38368e+07	1.31051e+08	6.03585e+07	9.02032e+07	1.16757e+08	8.32036e+07	9.17714e+07	8.45415e+07	2.93966e+08	3.424e+08	1.74026e+08	3.90771e+08	3.42914e+08	8.35453e+07	3.69935e+08	3.35676e+08	2.39007e+08	2.64116e+08	2.41391e+08	2.21092e+08	2.50839e+08
Chloroflexi	7.02158e+07	6.45725e+07	5.39217e+07	7.24992e+07	6.64412e+07	6.29285e+07	6.1739e+07	4.52844e+07	5.39695e+07	7.4353e+07	6.01247e+07	8.16482e+07	9.41686e+07	5.94389e+07	6.16401e+07	7.90373e+07	5.64605e+07	7.1885e+07	3.4666e+07	5.81382e+07	8.69361e+07	5.14654e+07	6.19984e+07	7.09716e+07	6.54909e+07	6.21127e+07	6.68378e+07	1.17992e+08	7.62652e+07	1.12256e+08	6.07796e+07	8.88287e+07	1.22189e+08	8.22745e+07	8.22666e+07	7.62691e+07	1.82589e+08	2.02349e+08	9.02785e+07	1.88341e+08	1.95475e+08	5.72067e+07	2.67764e+08	1.57247e+08	1.28397e+08	1.63572e+08	1.5724e+08	1.39162e+08	1.45515e+08
Gemmatimonadetes	7.2937e+07	9.46575e+07	9.30879e+07	6.21461e+07	6.90623e+07	6.63267e+07	5.5254e+07	6.53798e+07	8.76959e+07	1.14082e+08	8.6142e+07	1.10637e+08	1.11919e+08	7.06252e+07	7.50507e+07	8.43028e+07	6.71256e+07	8.91724e+07	5.55546e+07	8.92558e+07	1.24223e+08	6.58937e+07	8.13501e+07	8.29132e+07	7.9407e+07	8.03778e+07	7.66088e+07	1.65851e+08	1.0515e+08	1.84612e+08	6.84246e+07	9.21419e+07	1.36311e+08	9.59335e+07	9.27008e+07	1.14858e+08	2.02292e+08	1.71401e+08	9.02458e+07	1.44742e+08	1.48413e+08	7.62927e+07	2.15058e+08	1.34016e+08	9.73218e+07	1.46341e+08	1.6309e+08	1.22876e+08	1.32249e+08
Verrucomicrobia	1.18544e+07	1.94288e+07	1.5554e+07	1.04899e+07	1.79063e+07	1.62541e+07	1.22955e+07	1.14704e+07	1.27145e+07	2.37082e+07	1.76151e+07	2.46943e+07	2.02248e+07	1.32101e+07	1.46564e+07	1.97811e+07	1.42006e+07	1.81549e+07	1.01179e+07	1.5745e+07	3.43332e+07	1.37516e+07	1.57509e+07	2.47467e+07	1.8849e+07	1.66931e+07	2.25746e+07	2.57944e+07	2.12566e+07	2.20765e+07	1.22294e+07	1.75298e+07	2.21988e+07	1.62968e+07	1.75533e+07	1.1811e+07	4.67403e+07	5.03712e+07	3.19808e+07	3.49596e+07	4.43221e+07	2.24759e+07	5.9018e+07	4.09257e+07	2.26009e+07	3.0101e+07	3.63966e+07	3.01506e+07	2.59214e+07
Saccharibacteria	3.15654e+06	731944	822921	3.04986e+06	823755	1.03994e+06	2.50097e+06	539857	646707	887797	1.03356e+06	1.75626e+06	1.17871e+06	865489	443918	766892	577450	663880	801126	679707	1.17244e+06	559086	519139	914648	1.23568e+06	296077	788358	616658	1.02787e+06	1.035e+06	260627	471839	497545	0	689867	573811	1.17732e+07	6.23099e+06	6.74974e+06	9.01787e+06	8.35892e+06	1.84194e+07	9.19116e+06	1.0308e+07	4.89431e+06	6.50339e+06	9.43847e+06	6.18662e+06	8.10604e+06
[truncated: 558 more columns]

## Sheet: SI Figure 7 Statistical test
Supplemental Figure 7A Bulk Soil Statistical test						Supplemental Figure 7B Rhizosphere Soil Statistical test						Supplemental Figure 7C Root Endosphere Statistical test
Phylum	Control	Treatment	P-value	Symbol		Phylum	Control	Treatment	P-value	Symbol		Phylum	Control	Treatment	P-value	Symbol
Proteobacteria	Ctrl	-N	0.840427			Proteobacteria	Ctrl	-N	0.382812			Proteobacteria	Ctrl	-N	0.742188
Proteobacteria	Ctrl	-P	0.840427			Proteobacteria	Ctrl	-P	0.0078125	**		Proteobacteria	Ctrl	-P	0.84375
Proteobacteria	Ctrl	-K	0.840427			Proteobacteria	Ctrl	-K	0.546875			Proteobacteria	Ctrl	-K	0.25
Actinobacteria	Ctrl	-N	0.0884819			Actinobacteria	Ctrl	-N	0.148438			Actinobacteria	Ctrl	-N	0.25
Actinobacteria	Ctrl	-P	0.330849			Actinobacteria	Ctrl	-P	0.0078125	**		Actinobacteria	Ctrl	-P	0.3125
Actinobacteria	Ctrl	-K	0.280106			Actinobacteria	Ctrl	-K	0.25			Actinobacteria	Ctrl	-K	0.84375
Firmicutes	Ctrl	-N	0.670789			Firmicutes	Ctrl	-N	0.945312			Firmicutes	Ctrl	-N	0.148438
Firmicutes	Ctrl	-P	0.380827			Firmicutes	Ctrl	-P	0.0078125	**		Firmicutes	Ctrl	-P	0.546875
Firmicutes	Ctrl	-K	0.112929			Firmicutes	Ctrl	-K	1			Firmicutes	Ctrl	-K	0.460938
Bacteroidetes	Ctrl	-N	0.00707379	**		Bacteroidetes	Ctrl	-N	0.109375			Bacteroidetes	Ctrl	-N	0.460938
Bacteroidetes	Ctrl	-P	0.248137			Bacteroidetes	Ctrl	-P	0.0078125	**		Bacteroidetes	Ctrl	-P	0.148438
Bacteroidetes	Ctrl	-K	0.063617			Bacteroidetes	Ctrl	-K	0.25			Bacteroidetes	Ctrl	-K	0.546875
Acidobacteria	Ctrl	-N	0.00963904	**		Acidobacteria	Ctrl	-N	0.0078125	**		Acidobacteria	Ctrl	-N	0.84375
Acidobacteria	Ctrl	-P	0.552419			Acidobacteria	Ctrl	-P	0.015625	*		Acidobacteria	Ctrl	-P	0.382812
Acidobacteria	Ctrl	-K	0.552419			Acidobacteria	Ctrl	-K	1			Acidobacteria	Ctrl	-K	0.015625	*
Chloroflexi	Ctrl	-N	0.0101455	*		Chloroflexi	Ctrl	-N	0.195312			Chloroflexi	Ctrl	-N	0.382812
Chloroflexi	Ctrl	-P	0.805612			Chloroflexi	Ctrl	-P	0.0078125	**		Chloroflexi	Ctrl	-P	0.25
Chloroflexi	Ctrl	-K	0.416896			Chloroflexi	Ctrl	-K	0.742188			Chloroflexi	Ctrl	-K	1
Gemmatimonadetes	Ctrl	-N	0.0415761	*		Gemmatimonadetes	Ctrl	-N	0.460938			Gemmatimonadetes	Ctrl	-N	1
Gemmatimonadetes	Ctrl	-P	0.474053			Gemmatimonadetes	Ctrl	-P	0.0078125	**		Gemmatimonadetes	Ctrl	-P	0.84375
Gemmatimonadetes	Ctrl	-K	0.445025			Gemmatimonadetes	Ctrl	-K	0.25			Gemmatimonadetes	Ctrl	-K	0.0234375	*
TM7	Ctrl	-N	0.340524			TM7	Ctrl	-N	0.0078125	**		TM7	Ctrl	-N	0.078125
TM7	Ctrl	-P	0.340524			TM7	Ctrl	-P	0.148438			TM7	Ctrl	-P	0.640625
TM7	Ctrl	-K	0.575959			TM7	Ctrl	-K	0.0078125	**		TM7	Ctrl	-K	0.109375
Verrucomicrobia	Ctrl	-N	0.910935			Verrucomicrobia	Ctrl	-N	0.0078125	**		Verrucomicrobia	Ctrl	-N	0.25
Verrucomicrobia	Ctrl	-P	0.133162			Verrucomicrobia	Ctrl	-P	0.742188			Verrucomicrobia	Ctrl	-P	0.148438
Verrucomicrobia	Ctrl	-K	0.910935			Verrucomicrobia	Ctrl	-K	0.546875			Verrucomicrobia	Ctrl	-K	0.546875
