# Supplementary material for: Dynamic root microbiome sustains soybean productivity under unbalanced fertilization
Source: Nat Commun. 2024 Feb 23;15:1668. doi: 10.1038/s41467-024-45925-5 (PMC10891064; doi:10.1038/s41467-024-45925-5)
Supplement: Supplementary file 4 — Source Data [file 41467_2024_45925_MOESM4_ESM.zip › Source Data/Supplemental Figure 8.xlsx]

## Sheet: Supplemental Figure 8
Method	Taxonomy	BS-NK-1	BS-NK-2	BS-NK-3	BS-NK-4	BS-NK-5	BS-NK-6	BS-NK-7	BS-NK-8	BS-NK-9	BS-NP-1	BS-NP-2	BS-NP-3	BS-NP-4	BS-NP-5	BS-NP-6	BS-NP-7	BS-NP-8	BS-NP-9	BS-NPK-1	BS-NPK-2	BS-NPK-3	BS-NPK-4	BS-NPK-5	BS-NPK-6	BS-NPK-7	BS-NPK-8	BS-NPK-9	BS-PK-1	BS-PK-2	BS-PK-3	BS-PK-4	BS-PK-5	BS-PK-6	BS-PK-7	BS-PK-8	BS-PK-9	N-4NK-1	N-4NK-2	N-4NK-3	N-4NK-4	N-4NK-5	N-4NK-6	N-4NK-7	N-4NK-8	N-4NK-9	N-4NP-1	N-4NP-2	N-4NP-3
Relative	Bradyrhizobium_diazoefficiens	110	100	0	23	0	0	18	0	17	0	0	0	39	0	0	0	0	0	0	0	0	0	0	0	0	0	0	0	61	0	0	36	0	0	0	0	0	0	0	0	0	0	0	0	0	0	0	0
Relative	Bradyrhizobium_elkanii	38	67	34	25	29	57	39	23	15	50	0	41	30	15	17	43	46	35	0	0	26	0	20	40	0	28	35	0	0	0	0	0	11	0	0	0	0	0	0	0	0	0	0	0	0	0	0	0
Relative	Bradyrhizobium_japonicum	538	888	776	89	164	224	111	206	139	641	231	400	201	129	169	172	202	233	191	360	678	173	125	275	107	160	267	300	629	607	175	321	160	198	156	139	146696	195346	160814	184899	194752	191491	105191	158866	215007	219937	117048	75485
Relative	Bradyrhizobium_jicamae	0	37	67	0	0	49	0	25	0	116	0	0	0	0	25	0	0	52	0	0	0	21	0	0	0	0	0	205	223	215	74	128	146	99	99	93	30	0	0	0	0	0	0	0	0	0	0	0
Relative	Bradyrhizobium_sp.	0	0	0	11	0	0	0	0	0	0	0	0	0	0	0	0	0	0	0	0	0	0	0	0	0	0	0	0	6	0	0	0	0	0	0	0	0	0	0	0	0	0	0	0	0	0	0	0
Relative	Bradyrhizobium_yuanmingense	0	0	0	0	0	0	5	0	0	0	0	0	0	0	0	0	0	0	0	0	0	0	0	0	0	0	0	0	0	0	0	0	0	0	0	0	0	0	0	0	0	0	0	0	0	0	0	0
Relative	Mesorhizobium_caraganae	0	0	0	0	0	0	0	0	0	0	0	0	0	0	0	0	0	0	0	0	0	0	0	0	0	0	0	0	20	0	0	0	0	0	0	0	0	0	0	0	0	0	0	0	0	0	0	0
Relative	Mesorhizobium_loti	0	46	0	4	0	0	0	0	0	0	0	0	0	0	0	0	0	0	0	0	0	0	0	0	0	0	0	0	0	0	0	0	0	0	0	0	0	0	0	0	0	0	0	0	0	0	0	0
Relative	Mesorhizobium_plurifarium	0	0	0	0	0	0	0	0	0	0	0	0	0	0	0	0	0	0	0	0	0	0	0	0	0	0	0	0	0	0	0	0	0	0	0	0	0	0	0	0	0	0	0	0	0	0	0	0
Relative	Mesorhizobium_sp.	0	62	32	0	0	0	0	0	0	37	20	22	0	0	0	0	0	0	14	10	46	0	0	0	0	0	0	82	186	93	14	0	0	0	0	0	0	0	0	0	0	4	0	0	0	0	0	0
Relative	Neorhizobium_galegae	0	0	0	0	0	0	0	0	0	0	0	0	0	0	0	0	0	0	0	0	0	0	0	0	0	0	0	0	0	0	0	0	0	0	0	0	0	0	0	0	0	0	0	0	0	0	0	0
Relative	Neorhizobium_vignae	0	0	0	0	0	0	0	0	0	0	0	0	0	0	0	0	0	0	0	0	0	0	0	0	0	0	0	0	0	0	0	0	0	0	0	0	0	0	0	0	0	0	0	0	0	0	0	0
Relative	Rhizobium_alamii	0	0	0	3	0	0	0	0	0	0	0	0	0	0	0	0	0	0	0	0	0	0	0	0	0	0	0	0	0	0	0	0	0	0	0	0	0	0	0	0	0	0	0	0	0	0	0	0
Relative	Rhizobium_anhuiense	13	0	54	0	7	0	0	13	0	37	9	20	29	16	15	16	8	34	13	17	42	37	15	63	10	23	31	0	16	61	0	29	0	12	21	47	30	22	0	22	8	30	13	22	23	0	16	0
Relative	Rhizobium_gallicum	0	0	0	0	0	0	0	0	0	0	0	0	0	0	0	0	0	0	0	0	0	0	0	0	0	0	0	0	0	0	0	0	0	0	0	0	0	0	0	0	0	0	0	0	0	0	0	0
Relative	Rhizobium_laguerreae	0	0	0	0	0	0	0	0	0	0	0	0	0	0	0	0	0	0	0	0	0	0	0	0	0	0	0	0	0	0	0	0	0	0	0	0	0	0	0	0	0	0	0	0	0	0	0	0
Relative	Rhizobium_leguminosarum	0	0	0	0	0	0	0	0	0	0	0	0	0	0	0	0	0	0	0	0	0	0	0	0	0	0	0	0	0	0	0	0	0	0	0	0	0	0	0	0	0	0	0	0	0	0	0	0
Relative	Rhizobium_sp.	0	0	0	0	0	0	0	0	0	0	0	0	0	0	0	0	0	0	0	0	0	0	0	0	0	0	0	0	0	0	0	0	0	0	0	0	0	0	0	0	0	0	0	0	0	0	0	0
Relative	Rhizobium_tibeticum	0	0	0	0	0	0	0	0	0	0	0	0	0	0	0	0	0	0	0	0	0	0	0	0	0	0	0	0	0	0	0	0	0	0	0	0	0	0	0	0	0	0	0	0	0	0	0	0
Relative	Sinorhizobium_morelense	0	0	0	0	0	0	0	0	0	0	0	0	0	0	0	0	0	0	0	0	0	0	0	0	0	0	0	0	0	0	0	0	0	0	0	0	0	0	0	0	0	0	0	0	0	0	0	0
Relative	Sinorhizobium_sp.	0	0	0	0	0	0	0	0	0	0	0	0	0	0	0	0	0	0	0	0	0	0	0	0	0	0	0	13	0	0	4	7	0	15	0	8	0	0	0	0	0	0	0	0	0	0	0	0
Absolute	Bradyrhizobium_diazoefficiens	271695	152276	0	143242	0	0	80257.3	0	96213.6	0	0	0	197000	0	0	0	0	0	0	0	0	0	0	0	0	0	0	0	112608	0	0	127957	0	0	0	0	0	0	0	0	0	0	0	0	0	0	0	0
Absolute	Bradyrhizobium_elkanii	93858.3	102025	57910.5	155697	191209	257243	173891	94193.2	84894.3	158098	0	163371	151538	71328.6	106774	210007	218324	175148	0	0	67154.6	0	128557	156270	0	121227	144422	0	0	0	0	0	87427.2	0	0	0	0	0	0	0	0	0	0	0	0	0	0	0
Absolute	Bradyrhizobium_japonicum	1.32884e+06	1.35221e+06	1.32172e+06	554282	1.08132e+06	1.01092e+06	494920	843644	786687	2.02681e+06	1.20944e+06	1.59386e+06	1.01531e+06	613426	1.06146e+06	840028	958725	1.16598e+06	723823	1.53057e+06	1.75119e+06	655098	803481	1.07436e+06	791129	692727	1.10174e+06	1.39716e+06	1.16115e+06	3.34472e+06	665701	1.14095e+06	1.27167e+06	898177	987576	933847	4.37509e+10	1.13104e+11	3.6756e+11	4.97771e+10	1.14808e+11	8.64775e+10	6.18241e+10	2.02108e+11	1.39882e+11	3.17928e+10	5.53602e+10	3.33948e+10
Absolute	Bradyrhizobium_jicamae	0	56342.2	114118	0	0	221139	0	102384	0	366787	0	0	0	0	157021	0	0	260220	0	0	0	79520.6	0	0	0	0	0	954728	411665	1.1847e+06	281496	454959	1.1604e+06	449089	626731	624804	8.94727e+06	0	0	0	0	0	0	0	0	0	0	0
Absolute	Bradyrhizobium_sp.	0	0	0	68506.8	0	0	0	0	0	0	0	0	0	0	0	0	0	0	0	0	0	0	0	0	0	0	0	0	11076.2	0	0	0	0	0	0	0	0	0	0	0	0	0	0	0	0	0	0	0
Absolute	Bradyrhizobium_yuanmingense	0	0	0	0	0	0	22293.7	0	0	0	0	0	0	0	0	0	0	0	0	0	0	0	0	0	0	0	0	0	0	0	0	0	0	0	0	0	0	0	0	0	0	0	0	0	0	0	0	0
Absolute	Mesorhizobium_caraganae	0	0	0	0	0	0	0	0	0	0	0	0	0	0	0	0	0	0	0	0	0	0	0	0	0	0	0	0	36920.6	0	0	0	0	0	0	0	0	0	0	0	0	0	0	0	0	0	0	0
Absolute	Mesorhizobium_loti	0	70047.1	0	24911.6	0	0	0	0	0	0	0	0	0	0	0	0	0	0	0	0	0	0	0	0	0	0	0	0	0	0	0	0	0	0	0	0	0	0	0	0	0	0	0	0	0	0	0	0
Absolute	Mesorhizobium_plurifarium	0	0	0	0	0	0	0	0	0	0	0	0	0	0	0	0	0	0	0	0	0	0	0	0	0	0	0	0	0	0	0	0	0	0	0	0	0	0	0	0	0	0	0	0	0	0	0	0
Absolute	Mesorhizobium_sp.	0	94411.3	54504	0	0	0	0	0	0	116992	104713	87662.4	0	0	0	0	0	0	53055.1	42515.7	118812	0	0	0	0	0	0	381891	343362	512453	53256.1	0	0	0	0	0	0	0	0	0	0	1.8064e+06	0	0	0	0	0	0
Absolute	Neorhizobium_galegae	0	0	0	0	0	0	0	0	0	0	0	0	0	0	0	0	0	0	0	0	0	0	0	0	0	0	0	0	0	0	0	0	0	0	0	0	0	0	0	0	0	0	0	0	0	0	0	0
Absolute	Neorhizobium_vignae	0	0	0	0	0	0	0	0	0	0	0	0	0	0	0	0	0	0	0	0	0	0	0	0	0	0	0	0	0	0	0	0	0	0	0	0	0	0	0	0	0	0	0	0	0	0	0	0
Absolute	Rhizobium_alamii	0	0	0	18683.7	0	0	0	0	0	0	0	0	0	0	0	0	0	0	0	0	0	0	0	0	0	0	0	0	0	0	0	0	0	0	0	0	0	0	0	0	0	0	0	0	0	0	0	0
Absolute	Rhizobium_anhuiense	32109.4	0	91975.6	0	46153.8	0	0	53239.6	0	116992	47121.1	79693.1	146487	76083.8	94212.5	78142.1	37969.3	170144	49265.5	72276.7	108481	140108	96417.7	246125	73937.3	99579.4	127917	0	29536.5	336125	0	103077	0	54435	132943	315761	8.94727e+06	1.27379e+07	0	5.92267e+06	4.71608e+06	1.3548e+07	7.64051e+06	2.79883e+07	1.49636e+07	0	7.56752e+06	0
Absolute	Rhizobium_gallicum	0	0	0	0	0	0	0	0	0	0	0	0	0	0	0	0	0	0	0	0	0	0	0	0	0	0	0	0	0	0	0	0	0	0	0	0	0	0	0	0	0	0	0	0	0	0	0	0
Absolute	Rhizobium_laguerreae	0	0	0	0	0	0	0	0	0	0	0	0	0	0	0	0	0	0	0	0	0	0	0	0	0	0	0	0	0	0	0	0	0	0	0	0	0	0	0	0	0	0	0	0	0	0	0	0
Absolute	Rhizobium_leguminosarum	0	0	0	0	0	0	0	0	0	0	0	0	0	0	0	0	0	0	0	0	0	0	0	0	0	0	0	0	0	0	0	0	0	0	0	0	0	0	0	0	0	0	0	0	0	0	0	0
Absolute	Rhizobium_sp.	0	0	0	0	0	0	0	0	0	0	0	0	0	0	0	0	0	0	0	0	0	0	0	0	0	0	0	0	0	0	0	0	0	0	0	0	0	0	0	0	0	0	0	0	0	0	0	0
Absolute	Rhizobium_tibeticum	0	0	0	0	0	0	0	0	0	0	0	0	0	0	0	0	0	0	0	0	0	0	0	0	0	0	0	0	0	0	0	0	0	0	0	0	0	0	0	0	0	0	0	0	0	0	0	0
Absolute	Sinorhizobium_morelense	0	0	0	0	0	0	0	0	0	0	0	0	0	0	0	0	0	0	0	0	0	0	0	0	0	0	0	0	0	0	0	0	0	0	0	0	0	0	0	0	0	0	0	0	0	0	0	0
Absolute	Sinorhizobium_sp.	0	0	0	0	0	0	0	0	0	0	0	0	0	0	0	0	0	0	0	0	0	0	0	0	0	0	0	60543.7	0	0	15216	24880.6	0	68043.7	0	53746.6	0	0	0	0	0	0	0	0	0	0	0	0
[truncated: 455 more columns]

## Sheet: SI Figure 8 Statistical test
Supplemental Figure 8A Bulk Soil				Supplemental Figure 8B Rhizosphere Soil				Supplemental Figure 8C Nodule
Control	Treatment	P-value		Stage1	Stage2	P-value		Stage1	Stage2	P-value
Ctrl	-N	0.0234125		D1	D4	0.479468		D14	D28	1.40479e-07
Ctrl	-P	0.687174		D1	D7	0.352354		D14	D42	0.259199
Ctrl	-K	0.380827		D1	D14	0.0463019		D14	D60	2.90439e-05
				D1	D28	4.31208e-08		D14	D72	0.539916
				D1	D42	8.24713e-16		D28	D42	3.74929e-05
				D1	D60	7.46825e-13		D28	D60	1.57035e-21
				D1	D72	9.41328e-22		D28	D72	7.54243e-09
				D4	D7	0.111528		D42	D60	1.08108e-07
				D4	D14	0.00750084		D42	D72	0.0888641
				D4	D28	6.70193e-10		D60	D72	0.000281379
				D4	D42	2.87355e-18
				D4	D60	4.11465e-15
				D4	D72	1.29108e-24
				D7	D14	0.288674
				D7	D28	6.75923e-06
				D7	D42	1.04705e-12
				D7	D60	5.38811e-10
				D7	D72	5.02291e-18
				D14	D28	0.000765472
				D14	D42	1.84055e-09
				D14	D60	3.15078e-07
				D14	D72	3.9642e-14
				D28	D42	0.0119722
				D28	D60	0.0980839
				D28	D72	3.9097e-05
				D42	D60	0.404113
				D42	D72	0.129625
				D60	D72	0.0204388
