# Supplementary material for: Dynamic root microbiome sustains soybean productivity under unbalanced fertilization
Source: Nat Commun. 2024 Feb 23;15:1668. doi: 10.1038/s41467-024-45925-5 (PMC10891064; doi:10.1038/s41467-024-45925-5)
Supplement: Supplementary file 4 — Source Data [file 41467_2024_45925_MOESM4_ESM.zip › Source Data/Supplemental Figure 9.xlsx]

## Sheet: Supplemental Figure 9A
ASV	Pvalue	Sig	ASV_ID	Phylum
036ab3b63eed4e791773bd77fb9d739f	0.0078125	up	ASV_447	Actinobacteria
05315589c357eff2dae31eabf6c71dfa	0.0078125	down	ASV_648	Actinobacteria
08bc7927ac7412c08f07f1f0b1d6dbe1	0.0078125	down	ASV_1044	Actinobacteria
0afcd4d7c1046ad8798342cdd74e698e	0.0078125	down	ASV_1308	Proteobacteria
10f2fed11b59d937cb95fcdae06528e7	0.0078125	up	ASV_2016	Proteobacteria
1136e2c65dce02ef0f71128756d2c948	0.0078125	down	ASV_2046	Gemmatimonadetes
143d79e33c714f5d117467a6d712721f	0.0078125	down	ASV_2424	Actinobacteria
18db308bf7a778d45eac43efd22f4a1f	0.0078125	up	ASV_2969	Actinobacteria
19e8a1f35a2247f678c2ab8184c048ae	0.0078125	up	ASV_3077	Proteobacteria
1a5682b7973c8fea7d7b776f2834a420	0.0078125	down	ASV_3141	Actinobacteria
1cb75f7dd4240c6fae24ee962ac02f3a	0.0078125	down	ASV_3398	Actinobacteria
1d33f17f4446c1ea2fe0c5f67ca183b8	0.0078125	down	ASV_3465	Bacteroidetes
221b0206292e03d090ca4e97e159bea6	0.0078125	up	ASV_4002	Actinobacteria
22b609671084a61df2241ce373a84337	0.0078125	up	ASV_4078	Actinobacteria
233009eb874f3180f4a31a29d4d1cf35	0.0078125	down	ASV_4126	Chloroflexi
23a5fa58701ea17bbe87ffde9bb8359c	0.0078125	down	ASV_4176	Actinobacteria
23af3eea2950fdaa775fd957b4638a86	0.0078125	down	ASV_4180	Actinobacteria
25b1722e0b8cbad5c0d3697e85133541	0.0078125	down	ASV_4408	Proteobacteria
25b8a648026a6a6afdcaaec58b4f3aac	0.0078125	down	ASV_4415	Firmicutes
25fb7f855fbf59fca7c79a7e5c78c629	0.0078125	down	ASV_4444	Chloroflexi
2612491040cdd6bfc0ac58d41670ab4d	0.0078125	down	ASV_4459	Chloroflexi
267237181d7afc10873fe089d4cfb3a0	0.0078125	down	ASV_4518	Actinobacteria
282a279467a3cc70069505d75c0d4716	0.0078125	down	ASV_4696	Proteobacteria
2c6e156d1607f9030efe3c853defcf61	0.0078125	down	ASV_5233	Actinobacteria
2f38d0a557c630d61e77a2b9eca57e91	0.0078125	up	ASV_5544	Actinobacteria
2f5d33ceede260a00c61532c418520f8	0.0078125	up	ASV_5558	Actinobacteria
2fd0d5ef3b533eb291eba32146763ff2	0.0078125	down	ASV_5611	Proteobacteria
300b89776417e40726c658c9e7a9324c	0.0078125	down	ASV_5641	Actinobacteria
32b6445d0f3a2ce09f218f855decafac	0.0078125	down	ASV_5894	Gemmatimonadetes
331a48a09dd7cabd62052375bd94779f	0.0078125	down	ASV_5937	Proteobacteria
36c0036dbc867328a224098278b8b473	0.0078125	up	ASV_6386	Chloroflexi
382bb39312e43a08787d5853e391d35f	0.0078125	up	ASV_6571	Proteobacteria
3ada23b664ac19a0f223217dc4ef059e	0.0078125	down	ASV_6883	Actinobacteria
3c12e97fabfb78fe5a56f03f22aa5c92	0.0078125	up	ASV_7034	Proteobacteria
3d38c24251860f014ab787e57d9595ea	0.0078125	up	ASV_7143	Proteobacteria
3f9b373e8b58f66de5eb3664c5276823	0.0078125	down	ASV_7409	Bacteroidetes
40fe5a2f1d02931642f5d2a232b113ab	0.0078125	down	ASV_7569	Actinobacteria
421ff458ecdd6ea6d3a37d8df74de715	0.0078125	down	ASV_7700	Nitrospirae
423276a91d21eaf269cf2d71559f6d21	0.0078125	up	ASV_7705	Proteobacteria
44123aa79ece0f0146c5c3bdb2979302	0.0078125	down	ASV_7938	Actinobacteria
4455eaafc36e6b8c5a1afdb15ebdbf72	0.0078125	up	ASV_7969	Nitrospirae
451b346eb6dc376de83a550dd3c8697c	0.0078125	down	ASV_8075	Proteobacteria
498b597fd121787769edadd6138bccce	0.0078125	down	ASV_8626	Actinobacteria
4b334a933b1d250b494fa414c1650828	0.0078125	down	ASV_8835	Proteobacteria
4b91ddb1e78f65f26d2ef96893c2a9af	0.0078125	up	ASV_8881	Proteobacteria
4befe509114f7e3f5a7521cb960ca272	0.0078125	down	ASV_8917	Proteobacteria
4daf242246c41ff5ee6a086bb740fc34	0.0078125	up	ASV_9135	Actinobacteria
4e13c7b59a3b41c7b4a3ef9f5e273757	0.0078125	down	ASV_9182	Proteobacteria
4ee98a410acac182028e80feefbf7223	0.0078125	down	ASV_9286	Proteobacteria
51e2a0bbcfee446df9efa273ecd5d877	0.0078125	up	ASV_9617	Proteobacteria
52619ca5a8348a8d65b1ab5a32986bb5	0.0078125	up	ASV_9689	Proteobacteria
54de5750ee360a6c83e73bbdc69e62c9	0.0078125	down	ASV_9969	Proteobacteria
5536ff03ca2ce56ac7e277765c07a798	0.0078125	down	ASV_10011	Proteobacteria
55c5be9be5b4582ccb416039a4fd9355	0.0078125	down	ASV_10076	Actinobacteria
58dee0f79d0597f587261079e27c8a78	0.0078125	up	ASV_10449	Proteobacteria
592e3c9e97b0681dfcb9fd8d29834008	0.0078125	down	ASV_10484	Actinobacteria
5a0451b2cf7f53ada950cd7997b1bad7	0.0078125	up	ASV_10566	Gemmatimonadetes
5a2390b5272be779fe9a690c3325dfd7	0.0078125	down	ASV_10583	Proteobacteria
5a68a830595897ec8e76c09ca53ad246	0.0078125	up	ASV_10622	Proteobacteria
5e5bc4ea5e60a79b4f6d1dcacf1d8658	0.0078125	down	ASV_11118	Acidobacteria
600177b3f562c05b83ccc9ee9a52b11a	0.0078125	up	ASV_11309	Proteobacteria
60a71745a77d42584f0ce3ff15a3da4f	0.0078125	down	ASV_11372	Proteobacteria
63590b42be9df9c1c6ace889d436572e	0.0078125	down	ASV_11679	Actinobacteria
65644a9396d7648d32f5cc2410a6b60e	0.0078125	up	ASV_11939	Proteobacteria
67a6d0623be4fcb61b99a4865776b121	0.0078125	down	ASV_12211	Proteobacteria
689038fbb19d673e777023c3aa32ff48	0.0078125	down	ASV_12350	Proteobacteria
696ef782029e740fdb7aace5c8f6663d	0.0078125	down	ASV_12449	Gemmatimonadetes
6ac357eee69861ab81dc0b2164db8fdf	0.0078125	down	ASV_12587	Acidobacteria
6c85dafd5306b7c05243822dfc98670e	0.0078125	down	ASV_12804	Actinobacteria
70e20e20cb47fc5c3f7f56b9a82baa95	0.0078125	down	ASV_13314	Actinobacteria
71a09a182a7029df69d043c9a5de14e3	0.0078125	down	ASV_13383	Proteobacteria
722f0463b71680d22f1797d13289ef63	0.0078125	down	ASV_13449	Acidobacteria
74201f0ac0d22e41a52a6ea35c2ac597	0.0078125	down	ASV_13665	Firmicutes
7bf00c26c6b72b3b846f3b2e29cd0104	0.0078125	down	ASV_14550	Proteobacteria
7d99f2f81f7b2e8acd0719a64879d085	0.0078125	down	ASV_14749	Actinobacteria
7ded797b9f78fbddb7a372c6a8c781ab	0.0078125	down	ASV_14796	Proteobacteria
7f41080d78f5cfd89719c23848989299	0.0078125	down	ASV_14960	Proteobacteria
81fcb7d27a844221ed4bfa88d5dfc5e3	0.0078125	down	ASV_15274	Proteobacteria
828624260cfc9b5019bbe05f6ada4b32	0.0078125	up	ASV_15332	Actinobacteria
82890e367a8e6fcff9612992413a2835	0.0078125	down	ASV_15333	Proteobacteria
82bf853ee7ca48a0cb9e3948362e54ff	0.0078125	up	ASV_15350	Proteobacteria
8371b2fec6c2a060129a9d7d19fd2d86	0.0078125	down	ASV_15440	Acidobacteria
841ea7d6d00c73034122258350965c94	0.0078125	up	ASV_15512	Actinobacteria
8621abdbc6139edbbe151651aee6b75d	0.0078125	down	ASV_15736	Proteobacteria
865551abc4ed87f64c39b1c6a8f99d79	0.0078125	up	ASV_15755	Actinobacteria
874faae073c8e98085382d0a62f95187	0.0078125	up	ASV_15877	Chlamydiae
878f6f8614ca96889d7ddb630b5891fe	0.0078125	up	ASV_15907	Actinobacteria
87cf2073861c566dae496abb5ce6d715	0.0078125	down	ASV_15934	Proteobacteria
8863a3a615ebcda9a0f927d3b6c2b51f	0.0078125	up	ASV_16004	Proteobacteria
8a4611595841322e9ffa27b16d4d3d00	0.0078125	up	ASV_16220	Proteobacteria
8d2d85570c7dce5ea49cc711456fb087	0.0078125	up	ASV_16526	Actinobacteria
8d6d212ce1d8c86ef550c1413e67c596	0.0078125	up	ASV_16571	Acidobacteria
8f472211b631a77347d2041dff8c114e	0.0078125	up	ASV_16794	Chloroflexi
90a89846bf714822556827f03b2583be	0.0078125	up	ASV_16965	Actinobacteria
927fd87f7bf9761fbc7b95f24d9a6b44	0.0078125	down	ASV_17154	Bacteroidetes
960f1a72798784f9737d7fed420674c2	0.0078125	up	ASV_17552	Actinobacteria
96a4bac632bb6964a6a6ce6f6d0d2f9b	0.0078125	down	ASV_17606	Actinobacteria
96bc8e6fd60f27fcee24ec1723d02c4d	0.0078125	up	ASV_17615	Proteobacteria
96d1922a9537da3a362542f6ad4d7434	0.0078125	up	ASV_17629	Actinobacteria
980e8b6245a5f8f084e294050ac7d22f	0.0078125	up	ASV_17767	Proteobacteria
994839eaca87f9b57d0dc19dc624b2b3	0.0078125	up	ASV_17915	Proteobacteria
996979ba98da48892006a2adf3ba5817	0.0078125	up	ASV_17929	Proteobacteria
99e6a05fc796862383b2fe5c8d7aad67	0.0078125	down	ASV_17994	Actinobacteria
9f89f581f6c4cce76ec44474cdb2b232	0.0078125	down	ASV_18664	Actinobacteria
a02aa99b842fb141308dca64a46dfc60	0.0078125	down	ASV_18742	Proteobacteria
a058eb3345771e273fbbf868bfad559b	0.0078125	up	ASV_18767	Actinobacteria
a23f863e6df1bb98371d2358a6c8f5e6	0.0078125	down	ASV_18973	Actinobacteria
a70cd12cc96e7b91d25a55f84c866ea7	0.0078125	down	ASV_19512	Actinobacteria
aab5f99d936693cacc12a892ffd46ea2	0.0078125	up	ASV_19934	Actinobacteria
ab2ae338978b1d1fcb2ecf9686cbf300	0.0078125	down	ASV_19990	Proteobacteria
ac9c0939fe362155ee2a37c4a05c4467	0.0078125	up	ASV_20147	Actinobacteria
b03553e5135ba09ce8d97eb8b6d1cda5	0.0078125	down	ASV_20557	Acidobacteria
b07943b2d36d9efcf18196e14c1cd5df	0.0078125	up	ASV_20585	Proteobacteria
b150d20ff229d6ef24ba4645f81a00ea	0.0078125	down	ASV_20690	Actinobacteria
b2d999ea1b142151ee84a7e33543e9ed	0.0078125	up	ASV_20870	Proteobacteria
b31cfee507fabd6eb963bd0dcfbd522a	0.0078125	down	ASV_20909	Actinobacteria
b3e5b04c20544308b97546ffc12a0781	0.0078125	down	ASV_21017	Actinobacteria
b4b26021f16b2aba30aa46e52b10a7ad	0.0078125	up	ASV_21125	Actinobacteria
b62d95d7ae9d1d1370cdd0189b261c56	0.0078125	up	ASV_21288	Actinobacteria
b6f7801995184f729367edfeadfe72ff	0.0078125	down	ASV_21384	Actinobacteria
b7baef3aa990eb4af7ff66e982fa64c5	0.0078125	up	ASV_21455	Proteobacteria
b82c4bdf6e85167e49753a448c2340c0	0.0078125	down	ASV_21500	Proteobacteria
b8bf1bdf6bbc117ff56441426cac5ffc	0.0078125	down	ASV_21573	Proteobacteria
bb448f5bc32f1d55d277ac6027056604	0.0078125	down	ASV_21838	Proteobacteria
bfccc93da0a6c23938e771c6159fb1ee	0.0078125	down	ASV_22367	Acidobacteria
bfe841ee5eb749e446214c60081f98c3	0.0078125	up	ASV_22382	Proteobacteria
c05fee282c6cfb11002dbe91ba05f36a	0.0078125	down	ASV_22439	Proteobacteria
c156bb9399369ba3790e35c5bde6bcb1	0.0078125	up	ASV_22558	Proteobacteria
c3b4c4bd2f60dc563dc3dcbc4cb71963	0.0078125	down	ASV_22821	Proteobacteria
c5c225c03af492225feedf14f8438e06	0.0078125	down	ASV_23044	Proteobacteria
c7b57bde4831e5e3eb8b061b445ae468	0.0078125	down	ASV_23277	Actinobacteria
c80ce6e98cf47c182769727172579299	0.0078125	down	ASV_23311	Proteobacteria
cb1de6916499d06c40695f3afb67c925	0.0078125	up	ASV_23671	Actinobacteria
ccab2ee96ba7f81e1ca3e3f7f8615371	0.0078125	up	ASV_23864	Actinobacteria
cebeff122cc7bebdcb0925a3bd16acef	0.0078125	up	ASV_24133	Proteobacteria
cfce9cece9d976159588fab25fd4bd43	0.0078125	down	ASV_24265	Acidobacteria
d051b75a174afe285956a7bc72a64107	0.0078125	up	ASV_24324	Actinobacteria
d1ba0a51a5705a2b585e0ab9bb5958f3	0.0078125	up	ASV_24511	Gemmatimonadetes
d29eff35f13043a759086ea8c7c1d1ed	0.0078125	up	ASV_24618	Actinobacteria
d5b16cb717eddbb9ba4a6aa1f1ddfb66	0.0078125	up	ASV_25006	Actinobacteria
d8bdae0d5a42bc64a05ac7ae0302a991	0.0078125	down	ASV_25382	Actinobacteria
d96c7764144ccf3cf74c6dbc6caeb65a	0.0078125	down	ASV_25477	Actinobacteria
d9e47bfc080ace0f76ca2dd15d5fbe4b	0.0078125	down	ASV_25547	Actinobacteria
dab319cacbb3d495efd866e20f2514d5	0.0078125	up	ASV_25669	Proteobacteria
dd92fb02ace5322966ac8a57eed166e3	0.0078125	down	ASV_26033	Proteobacteria
de774b88e0de5938c629af20d0b6e6ed	0.0078125	up	ASV_26155	Chloroflexi
e0c0fa396141dc347b43d2956800750d	0.0078125	up	ASV_26395	Proteobacteria
e0d47f7dbc39791d3e2448688f89fde2	0.0078125	down	ASV_26410	Proteobacteria
e2f150650735140e580cb1afa1fd3b65	0.0078125	up	ASV_26657	Gemmatimonadetes
e3c9465fe44e7dd16647dfeb26e182af	0.0078125	down	ASV_26754	Gemmatimonadetes
e48c9b0a11e109fdd7d6c7640c79a480	0.0078125	down	ASV_26845	Proteobacteria
e961fad1c009475bc54d7fec0fc4e28a	0.0078125	up	ASV_27400	Actinobacteria
e998424cfc17d58711f38ed3bf73adfb	0.0078125	up	ASV_27424	Proteobacteria
ea651d8be7f1397d96fe53a4c924b627	0.0078125	down	ASV_27521	Proteobacteria
ea9296a5b2016288f99abe22e008865c	0.0078125	up	ASV_27534	Nitrospirae
eac4456953d62bd88fdfe45b7073c6c2	0.0078125	down	ASV_27557	Proteobacteria
ec6a39e570fe9a09e0b3656fb1ab7fa7	0.0078125	up	ASV_27730	Proteobacteria
eee7b035c4f1b0551e4e7afec5eb4206	0.0078125	down	ASV_28037	Actinobacteria
ef3f285c6a58a2431d66d7665363ecfd	0.0078125	down	ASV_28079	Chloroflexi
f097d74dd36e8ce2d19838b76e56c993	0.0078125	down	ASV_28259	Proteobacteria
f13c088e0472ec2144040899e2133649	0.0078125	down	ASV_28326	Gemmatimonadetes
f2a1da9ead8dc3840495279f5e761e29	0.0078125	up	ASV_28492	Actinobacteria
f324b768f0f330cf4fe7fc26f6b281b4	0.0078125	up	ASV_28540	Chloroflexi
f34d26bd31bcbc9b78804c4aaf0139ef	0.0078125	up	ASV_28556	Proteobacteria
f4cd8f8189ed18cb16e6006e25eb4df2	0.0078125	down	ASV_28726	Actinobacteria
f4d243b394324a8d06d94091e98f0aa3	0.0078125	down	ASV_28730	Acidobacteria
f79160d68727d1a683b29d0d98517f01	0.0078125	down	ASV_29037	Firmicutes
f8978cd563c448964e76767a425f32fa	0.0078125	down	ASV_29181	Actinobacteria
f8d2648d18eef0369da653c2969d6d0a	0.0078125	down	ASV_29214	Proteobacteria
fa3e1042a25e4e143e8ee6f3bd1112b0	0.0078125	down	ASV_29394	Proteobacteria
fd3589d6d61439385dea215a0edb89cc	0.0078125	down	ASV_29786	Proteobacteria
ff77593c93d42c1dda6ed94a9d2438cb	0.0078125	down	ASV_30077	Actinobacteria

## Sheet: Supplemental Figure 9B
ASV	Pvalue	Sig	ASV_ID	Phylum
05504b680d1457fc0faa80b0935ca49a	0.0078125	down	ASV_654	Proteobacteria
05bbcfb48b4c6c3c95cce9102baf05ac	0.0078125	down	ASV_711	Actinobacteria
06b8e52118c9a284ec35c3c9f2af7cc4	0.0078125	down	ASV_836	Proteobacteria
0afcd4d7c1046ad8798342cdd74e698e	0.0078125	down	ASV_1308	Proteobacteria
0cd946e1176b68aff82c7da81ddd64ad	0.0078125	down	ASV_1535	Proteobacteria
100b155c998febcc9e005799d1f93444	0.0078125	down	ASV_1914	Proteobacteria
176b553d903836a37497154db93d7466	0.0078125	down	ASV_2803	Proteobacteria
195f9c01a26197c3ef1321a6702d983e	0.0078125	down	ASV_3015	Gemmatimonadetes
1a5682b7973c8fea7d7b776f2834a420	0.0078125	down	ASV_3141	Actinobacteria
1cb75f7dd4240c6fae24ee962ac02f3a	0.0078125	down	ASV_3398	Actinobacteria
214c55bab064f80f8a583f03c7f0f08c	0.0078125	down	ASV_3915	Actinobacteria
23a5fa58701ea17bbe87ffde9bb8359c	0.0078125	down	ASV_4176	Actinobacteria
23af3eea2950fdaa775fd957b4638a86	0.0078125	down	ASV_4180	Actinobacteria
25b8a648026a6a6afdcaaec58b4f3aac	0.0078125	down	ASV_4415	Firmicutes
2612491040cdd6bfc0ac58d41670ab4d	0.0078125	down	ASV_4459	Chloroflexi
2acc476f67e6b8e93f14366acaedafc4	0.0078125	up	ASV_5030	Actinobacteria
2c6e156d1607f9030efe3c853defcf61	0.0078125	down	ASV_5233	Actinobacteria
300b89776417e40726c658c9e7a9324c	0.0078125	down	ASV_5641	Actinobacteria
3040fd708496cc640b65baa2deed5d6b	0.0078125	down	ASV_5659	Proteobacteria
32b6445d0f3a2ce09f218f855decafac	0.0078125	down	ASV_5894	Gemmatimonadetes
3b8b54a489761beeccd2fe813338fdcd	0.0078125	down	ASV_6971	Actinobacteria
3f9b373e8b58f66de5eb3664c5276823	0.0078125	down	ASV_7409	Bacteroidetes
4100dcd5ff3c697a877faa8c789f1461	0.0078125	down	ASV_7572	Proteobacteria
4b334a933b1d250b494fa414c1650828	0.0078125	down	ASV_8835	Proteobacteria
4e13c7b59a3b41c7b4a3ef9f5e273757	0.0078125	down	ASV_9182	Proteobacteria
592e3c9e97b0681dfcb9fd8d29834008	0.0078125	down	ASV_10484	Actinobacteria
5e35f706922d604eeec3d66683152755	0.0078125	down	ASV_11106	Actinobacteria
5ee8ac97cf001fbf941f222c2b9929c8	0.0078125	down	ASV_11180	Bacteroidetes
629b258b6e784bcb885e206bce8b699d	0.0078125	down	ASV_11583	Proteobacteria
62fe459d33626cafe0ec8ae6be3565ef	0.0078125	down	ASV_11640	Firmicutes
63590b42be9df9c1c6ace889d436572e	0.0078125	down	ASV_11679	Actinobacteria
65eebd0d65784717413f3e86ab123724	0.0078125	down	ASV_11999	Actinobacteria
689038fbb19d673e777023c3aa32ff48	0.0078125	down	ASV_12350	Proteobacteria
6e1daa3f173d68cc282407aebd003dbe	0.0078125	down	ASV_12980	Proteobacteria
6fa4053af127aa57f1839ad1d0a8d138	0.0078125	down	ASV_13178	Actinobacteria
74201f0ac0d22e41a52a6ea35c2ac597	0.0078125	down	ASV_13665	Firmicutes
7ad17f15c28048c4b7dc1cdb8a85afae	0.0078125	down	ASV_14426	Actinobacteria
82890e367a8e6fcff9612992413a2835	0.0078125	down	ASV_15333	Proteobacteria
927fd87f7bf9761fbc7b95f24d9a6b44	0.0078125	down	ASV_17154	Bacteroidetes
99e6a05fc796862383b2fe5c8d7aad67	0.0078125	down	ASV_17994	Actinobacteria
a02aa99b842fb141308dca64a46dfc60	0.0078125	down	ASV_18742	Proteobacteria
ae7464a60e951ff3ad4a612fe797a09d	0.0078125	down	ASV_20347	Bacteroidetes
bb448f5bc32f1d55d277ac6027056604	0.0078125	down	ASV_21838	Proteobacteria
bff7b471c64ebde311a628d12a1a4ede	0.0078125	down	ASV_22395	TM7
c3b4c4bd2f60dc563dc3dcbc4cb71963	0.0078125	down	ASV_22821	Proteobacteria
c3fe905183820e9e79a8c25f8bd644d8	0.0078125	down	ASV_22854	Actinobacteria
c7b57bde4831e5e3eb8b061b445ae468	0.0078125	down	ASV_23277	Actinobacteria
c7df5e6c532a2af75adec12002ee2b92	0.0078125	down	ASV_23295	Actinobacteria
cf2f8bfa70b4cae6b0d7007488301ca0	0.0078125	down	ASV_24179	Proteobacteria
d96c7764144ccf3cf74c6dbc6caeb65a	0.0078125	down	ASV_25477	Actinobacteria
df9ff502577e9eed4f09473211989b43	0.0078125	down	ASV_26270	Firmicutes
e02f24acc8d0edc56ab18e4db56dbab2	0.0078125	down	ASV_26323	Proteobacteria
e3c9465fe44e7dd16647dfeb26e182af	0.0078125	down	ASV_26754	Gemmatimonadetes
e59650e4f4fff2b7f29523c7ad3aa760	0.0078125	down	ASV_26982	Proteobacteria
e61b0a4c47023505cbfb8d399106d4e4	0.0078125	down	ASV_27039	Proteobacteria
ec51df0f7cdebb896fb597a254fcc816	0.0078125	down	ASV_27719	Actinobacteria
ed9d95d6671ad1b550b6554c24cbdfec	0.0078125	down	ASV_27864	Proteobacteria
ee103e969c8674306e429ccb62d271c0	0.0078125	down	ASV_27929	Actinobacteria
f097d74dd36e8ce2d19838b76e56c993	0.0078125	down	ASV_28259	Proteobacteria
f16fdccc5e44d7029d0f6b7689be87f4	0.0078125	down	ASV_28350	Actinobacteria
f2af4ca78487a2c79cc3f453b829082e	0.0078125	down	ASV_28499	Actinobacteria
f4cd8f8189ed18cb16e6006e25eb4df2	0.0078125	down	ASV_28726	Actinobacteria
f8978cd563c448964e76767a425f32fa	0.0078125	down	ASV_29181	Actinobacteria
f8d2648d18eef0369da653c2969d6d0a	0.0078125	down	ASV_29214	Proteobacteria
f9991c50012ee91e19a6b33daaf8850a	0.0078125	down	ASV_29321	Proteobacteria
ff1f64d42e6a975a3561fcef09f6b745	0.0078125	down	ASV_30031	Proteobacteria
ff77593c93d42c1dda6ed94a9d2438cb	0.0078125	down	ASV_30077	Actinobacteria

## Sheet: Supplemental Figure 9C
ASV	Pvalue	Sig	ASV_ID	Phylum
3f9b373e8b58f66de5eb3664c5276823	0.0078125	down	ASV_7409	Bacteroidetes
45ad3054be2e3a9e1c04c94bd7b04be2	0.0078125	up	ASV_8156	Actinobacteria
5ee8ac97cf001fbf941f222c2b9929c8	0.0078125	down	ASV_11180	Bacteroidetes
7bf00c26c6b72b3b846f3b2e29cd0104	0.0078125	down	ASV_14550	Proteobacteria
927fd87f7bf9761fbc7b95f24d9a6b44	0.0078125	down	ASV_17154	Bacteroidetes
ae7464a60e951ff3ad4a612fe797a09d	0.0078125	down	ASV_20347	Bacteroidetes
